# Supplementary material for: Potential diagnostic markers and therapeutic targets for non-alcoholic fatty liver disease and ulcerative colitis based on bioinformatics analysis and machine learning
Source: Front Med (Lausanne). 2024 Nov 6;11:1323859. doi: 10.3389/fmed.2024.1323859 (PMC11576177; doi:10.3389/fmed.2024.1323859)
Supplement: Supplementary file 1 [file Data_Sheet_1.csv]

	ID	GSM2385720	GSM2385721	GSM2385722	GSM2385723	GSM2385724	GSM2385725	GSM2385726	GSM2385727	GSM2385728	GSM2385729	GSM2385730	GSM2385731	GSM2385732	GSM2385733	GSM2385734	GSM2385735	GSM2385736	GSM2385737	GSM2385738	GSM2385739	GSM2385740	GSM2385741	GSM2385742	GSM2385743	GSM2385744	GSM2385745	GSM2385746	GSM2385747	GSM2385748	GSM2385749	GSM2385750	GSM2385751	GSM2385752	GSM2385753	GSM2385754	GSM2385755	GSM2385756	GSM2385757	GSM2385758	GSM2385759	GSM2385760	GSM2385761	GSM2385762	GSM2385763	GSM2385764	GSM2385765	GSM2385766	GSM2385767
EEF1A1	ILMN_1343291	14.663444	14.6036	14.675502	14.668236	14.664801	14.617558	14.7072115	14.730348	14.539961	14.638799	14.654008	14.543946	14.513769	14.172384	14.380347	14.6912985	14.636185	14.387557	14.831453	14.618949	14.516995	14.6787615	14.470255	14.580384	14.738062	14.495596	14.660859	14.731464	14.507543	14.448901	14.462078	14.256069	14.492731	14.437727	14.537995	14.481158	14.505459	14.528327	14.548059	14.62526	14.4333935	14.627507	14.215866	14.472996	14.721431	14.62526	14.641996	14.667181
SLC35E2	ILMN_1651209	8.919243	8.4974	8.592279	8.289666	8.808126	9.110449	8.989816	9.164476	8.902188	8.875243	8.324213	8.377179	8.878955	8.489764	8.467841	8.441667	9.016033	8.307476	8.7113695	8.264176	8.452051	8.877645	8.800954	9.097883	8.495661	8.9747715	9.093285	8.848504	9.019187	8.542554	8.818946	8.562075	8.483933	8.460616	8.980847	8.707059	8.447757	8.242817	8.275784	8.393209	8.27517	8.431336	8.344945	8.66725	8.845121	8.292811	8.296787	8.3462925
RPS28	ILMN_1651228	13.995617	14.059933	13.861803	13.601201	13.956477	13.920214	14.196957	14.123025	13.801581	13.95844	13.611647	13.522849	13.6943035	13.908455	13.827128	13.908455	13.723233	13.786968	14.279553	13.493811	13.718348	13.770405	13.626544	13.8232355	13.815259	13.843916	13.987092	14.442402	13.772731	13.76289	13.435156	13.753887	13.623111	13.796174	13.708351	13.681066	13.5671	13.784188	14.090852	13.642592	13.549727	13.741626	14.082595	13.528188	14.144067	13.854093	13.793591	13.777312
IPO13	ILMN_1651229	11.600658	11.725955	11.978837	12.479545	11.955373	12.274555	11.885084	12.499858	12.067177	12.035042	12.062119	12.292764	11.97663	11.100185	11.520269	12.0513935	12.11725	11.680208	12.318372	11.987755	11.826545	12.16365	11.999	11.910978	12.284243	12.174977	11.853148	12.717184	11.939064	11.726329	12.265713	11.801259	11.775553	11.843661	12.035415	11.771906	12.046303	11.533791	12.156982	11.905919	12.25895	11.991145	11.927889	12.215933	11.710248	12.057639	11.68986	10.077322
AFAP1	ILMN_1651235	8.965248	8.924354	9.3489	9.2178	9.214895	9.007443	8.730002	8.992648	8.852764	9.086696	8.886478	8.565119	9.12829	9.394782	8.926444	9.148303	9.210156	9.01238	8.651392	8.703062	9.061509	9.128487	8.64522	8.5630865	8.907915	8.783348	8.962555	8.4486885	9.324626	8.939482	8.993577	9.011116	8.826834	9.043851	8.95526	8.503124	8.875526	8.697403	8.910422	9.011311	8.784937	9.309631	9.312082	8.890772	8.792706	9.216578	10.172153	10.739193
GGTLC1	ILMN_1651236	8.499183	9.105776	9.071693	9.009768	8.46551	8.099625	8.932511	8.705889	8.54696	8.382348	9.113674	9.280005	8.708535	10.276224	9.787694	9.358038	8.587101	9.357457	8.989968	8.9839	8.495063	8.6225395	8.734905	8.410471	9.316777	8.589832	8.338886	9.291915	9.447158	9.005961	8.691601	8.355739	9.331816	9.874308	8.352297	8.916026	9.741007	9.248184	8.561756	8.073945	9.068832	9.537706	9.249148	8.571459	8.28238	9.70537	10.16254	12.154177
CDT1	ILMN_1651237	9.037945	9.875489	9.079867	8.92942	9.0839615	9.044167	9.1081085	9.233676	9.174769	9.125768	9.393519	8.856692	9.164388	8.7060375	8.502646	8.856988	9.227565	8.515297	8.766485	10.010979	8.345465	9.821091	8.679508	9.075561	8.680971	9.080856	9.268872	9.83008	8.809851	8.374124	10.010128	8.232452	8.780031	8.475173	9.900768	8.947236	10.401791	8.235574	8.43405	9.155029	8.353838	8.074995	8.140273	8.461176	8.735297	8.283695	8.75483	8.643638
TRPV1	ILMN_1651238	8.840457	8.939007	8.931634	8.908533	8.168832	9.19499	8.031378	9.687268	8.968815	8.601105	9.085662	10.078288	9.222634	10.487521	9.49207	9.836816	9.030877	9.276701	9.191031	9.286107	9.551273	9.067857	9.385796	8.887727	9.468148	8.441004	9.031355	9.595549	9.694262	9.942138	9.412489	8.916886	10.063234	9.94362	9.318209	9.970585	9.221854	8.729121	9.411196	8.614458	9.274601	9.079451	8.494239	8.387926	8.72762	9.431768	9.433215	10.844112
LPP	ILMN_1651254	13.857319	14.0935335	13.838786	13.992011	13.9905815	14.25091	13.634677	13.982585	13.764012	13.5809965	13.808854	13.864421	13.971496	13.957953	13.845922	13.757507	13.956071	13.986083	13.481925	13.9816475	13.89254	13.696792	13.845922	13.877433	13.453239	13.983059	13.795935	13.944296	13.928059	14.055406	14.004125	13.830623	14.054794	14.035467	13.88549	14.027512	13.812056	13.917862	14.334777	14.243079	14.210499	13.843916	14.05079	13.747431	13.516901	13.698686	13.89869	14.351556
CCNE2	ILMN_1651260	8.647671	8.529877	8.433126	7.9720345	8.098701	8.708792	8.300767	8.673453	8.663981	8.996023	8.016333	8.020762	8.374886	7.9733105	7.933644	7.800669	8.40442	7.945075	8.428235	8.4609	7.9568934	9.251551	8.116808	8.90846	7.907142	8.755395	8.784094	8.852489	8.113021	7.7936115	8.577799	8.164226	8.001825	8.039857	9.156226	8.359241	8.618799	8.486618	7.965654	8.905554	7.910377	8.124446	8.161659	8.662375	9.123372	7.9276147	7.8629184	7.743623
HNRNPAB	ILMN_1651262	13.010121	13.999864	13.260161	14.12939	13.507534	13.692177	13.149874	13.498239	13.743735	13.649697	13.897876	14.506362	13.64274	13.487079	13.368228	13.8737755	13.929917	13.593833	13.702336	13.953296	13.345798	14.078838	13.806339	13.338262	13.894389	13.956926	13.751998	13.483405	13.7271185	13.176654	14.075435	13.239595	13.360528	13.438385	14.015102	13.224679	13.918908	14.12471	13.764012	13.727929	14.06698	14.448901	14.235034	14.600318	13.722062	14.256069	14.360899	13.254807
LOH12CR1	ILMN_1651268	9.1080265	8.974771	9.885756	9.502051	9.368401	9.399623	9.276575	9.696719	9.776965	9.369394	9.515045	10.407805	9.596823	8.528459	8.671455	10.09005	9.781033	8.80002	9.667049	9.824501	8.695262	9.666292	9.638394	9.420906	9.103305	9.672322	9.845255	10.537508	9.214896	9.272972	10.014063	8.954876	9.3440275	9.141843	9.757517	9.5646515	9.139257	8.919226	9.454867	9.323656	9.112443	9.164224	8.995349	9.417998	9.413278	8.898403	9.368862	8.812671
SNIP1	ILMN_1651278	11.707617	11.727739	11.356377	10.622641	11.578405	11.412093	11.297809	11.371492	11.281994	11.298412	10.777216	10.323264	11.280133	11.223298	11.233948	10.856177	11.306688	10.849079	10.938821	10.749586	11.465128	11.323249	11.1960535	11.445392	10.921259	11.544322	10.854437	11.528545	10.911592	10.833424	10.933147	11.5778675	10.76499	11.235785	11.311018	11.257249	11.161263	12.172949	11.178844	11.7881	10.4526415	12.078051	11.7042675	12.059722	11.758108	12.115821	11.245933	9.607492
COL17A1	ILMN_1651282	8.608153	8.130996	8.269692	13.2125	7.913758	8.310412	8.64226	8.395325	8.377333	8.541502	8.41349	8.695262	8.514792	8.050265	8.334009	8.561449	8.771135	8.480874	8.785121	8.181051	8.483009	8.402076	8.330446	8.247459	8.338753	8.626545	9.159338	8.395095	8.219792	8.232517	8.308093	8.380556	8.392246	8.290991	8.196823	8.109769	8.289663	8.658185	8.4539385	8.099013	8.388297	8.434684	8.334103	8.693787	8.753481	8.324308	8.534524	8.691519
BCL6B	ILMN_1651285	10.563697	10.710567	10.5382	9.4659605	10.443372	10.754183	10.230251	10.808602	10.306649	10.651215	9.939389	9.061626	10.3795595	8.801811	9.5453	9.524029	10.517437	9.242702	10.741791	9.542657	9.485933	10.3861	9.8519535	10.460855	9.686406	10.457641	10.270991	10.66126	10.030677	9.703068	10.028373	10.3129635	9.683229	9.608347	10.334271	10.038608	10.19296	10.332667	11.123455	9.974291	9.57765	10.535814	11.1891165	10.757621	10.805855	11.097485	10.0667515	8.834976
GRHL1	ILMN_1651286	9.845943	9.753342	10.421267	11.342915	10.170955	10.263846	10.056683	11.009374	9.69731	10.420117	10.434876	11.0059185	10.169699	10.386961	10.264774	10.717305	9.968254	10.353957	10.555075	10.468796	10.40914	9.940019	10.763082	9.903925	10.164923	10.095072	10.042248	10.133497	10.499947	10.696101	10.687362	9.916032	10.791925	9.942616	10.756357	10.290031	9.432794	10.484016	10.701651	10.489088	12.320038	11.031185	11.060211	10.820089	10.82341	11.452318	11.630779	9.667383
LOC644613	ILMN_1651292	7.6784706	7.5570083	7.7121887	7.882851	7.634054	8.838197	8.276235	7.901286	7.8310013	8.035109	8.242635	8.094101	7.8054576	7.909693	7.9118586	8.175365	8.6935215	8.079775	8.337449	8.083972	7.933384	7.9253974	8.004077	8.19724	8.022572	8.246064	7.960245	9.0850725	7.9709363	7.8877335	8.217903	7.9356747	8.010302	7.9308662	8.193073	7.999837	7.95547	7.973503	7.846907	8.034223	8.0413265	8.017277	8.013482	8.0677595	7.650989	7.9892483	8.101912	8.168652
ATP13A4	ILMN_1651303	9.201799	9.948769	9.381302	10.016917	8.937383	9.589153	8.978363	9.167581	9.618724	9.047566	9.512424	10.237438	9.625589	8.787322	8.66998	9.18189	9.020289	8.939165	8.938204	9.62028	8.98619	9.49207	9.366269	8.957152	9.655818	9.224311	8.688087	9.245443	8.820948	8.565311	9.272678	8.633715	9.049547	9.031754	8.829798	8.995864	8.811334	9.002477	9.073032	9.306825	8.971537	9.036035	8.873283	9.178415	9.386674	9.158711	9.341181	9.968124
DIAPH2	ILMN_1651309	8.701888	8.359578	8.411152	8.442179	8.090334	8.416862	9.100906	8.009358	7.812526	8.582075	8.583666	9.158039	8.522176	8.165818	8.31806	8.594215	8.898137	8.41553	7.7668467	8.442804	8.68428	8.43774	8.355881	8.534583	8.391318	8.418354	8.205535	8.3741255	8.075654	8.209579	8.667404	8.608341	8.434187	8.477897	8.934294	8.4439535	8.424032	8.189506	8.304949	8.124277	8.558381	8.098216	8.3023	7.6748285	8.549647	8.581924	8.334103	8.491259
HMG20B	ILMN_1651315	9.319915	8.783608	9.15908	8.513845	9.352693	9.228492	9.354037	9.173247	9.134995	9.233074	8.716011	8.022421	8.954406	8.13027	8.392301	8.296764	9.32816	8.214222	9.196498	8.703062	8.224529	9.141415	8.614969	8.9821	8.346737	9.332025	9.311881	9.305576	8.86843	8.487018	9.017415	8.349542	8.330168	8.266905	9.143583	8.518687	8.389769	8.434323	8.420599	9.130873	8.564279	8.247957	8.38137	8.984826	9.232224	7.996607	8.022144	7.9280715
CD69	ILMN_1651316	11.72105	11.803251	10.795176	10.898565	11.225864	11.094535	12.430542	10.642892	11.695171	11.608257	11.25271	11.4507	11.077537	11.394989	11.641618	11.102903	11.1050825	11.736895	11.109986	11.685646	12.041888	11.723853	11.222636	11.595676	11.324723	10.849809	11.249327	10.579734	11.2590275	11.757683	10.942898	11.863273	11.445272	11.78536	11.623345	11.765978	11.258107	12.049508	12.981437	11.984198	11.115095	11.715825	11.70027	12.108879	12.539035	11.99544	12.116862	12.645641
KCNG4	ILMN_1651330	7.9123063	8.51574	8.250669	9.254405	8.397226	8.745474	8.259035	7.8344746	8.263171	8.111888	8.971816	8.516916	8.362612	9.107924	9.023146	9.056851	8.430371	9.164888	8.609312	8.171625	8.960844	8.075727	8.432691	8.485982	9.055356	8.273124	7.680504	7.9122353	8.759276	8.851988	7.861042	9.371352	8.743432	8.846699	8.2338295	8.969517	8.84249	8.621397	8.441667	8.624323	8.850015	8.985123	8.902989	8.339035	8.106724	8.902654	9.601582	10.36511
MLYCD	ILMN_1651336	12.1055975	11.946958	12.620864	12.23214	12.584536	12.4062605	11.797578	12.3022175	12.703362	12.335925	12.335351	12.23921	12.128367	11.307005	12.272425	12.317754	12.622002	11.942086	12.229774	12.190468	12.03915	12.31128	12.230814	12.395993	12.460875	12.229306	12.497244	11.986149	12.2070875	11.873939	12.004509	10.973692	11.964171	11.977797	11.893442	12.170364	12.363891	11.917415	11.3064	12.231634	11.488443	11.434185	11.25851	11.81595	12.128046	11.683527	11.284073	8.868945
UHRF1BP1L	ILMN_1651339	12.625993	12.294366	12.707241	12.485031	12.596191	12.644368	12.260935	12.40233	12.571212	12.526477	12.511855	11.866397	12.736485	12.6974535	12.476101	12.1764555	12.702393	12.208072	12.305824	12.447025	12.889168	12.692444	12.721241	12.831915	12.599498	12.43755	12.543506	12.320515	12.771609	12.906017	12.678694	13.052831	12.638434	12.732878	12.61077	12.752996	12.656214	12.283726	11.525642	12.3238945	12.113052	12.297808	11.664113	12.261252	12.404678	11.901508	11.819021	8.688657
ITGA11	ILMN_1651343	8.7624445	8.921315	8.672217	8.388346	8.22619	8.840845	8.738174	8.34838	8.538491	8.286671	8.3407135	8.206031	8.313071	8.223605	8.353618	8.398921	8.860933	8.424752	7.9798164	8.324426	8.238566	8.543225	8.383537	8.386246	8.35683	8.751887	8.416726	8.881418	8.184774	8.27214	8.227827	8.330912	8.288556	8.124523	8.659111	8.230565	8.381626	8.295689	8.440491	8.456855	8.41303	8.26763	8.307116	8.273504	8.627981	8.221633	8.221191	8.399068
TICAM2	ILMN_1651346	12.177132	12.115583	11.694738	11.088772	12.33823	11.714772	11.898736	11.696988	11.773096	11.688839	11.042992	10.481405	11.54161	11.723221	11.501441	10.862378	12.018032	11.270525	11.713662	10.919342	11.493976	11.393927	11.809163	11.717724	11.405258	11.72352	11.353903	12.472152	11.453447	11.2575445	11.30195	11.925224	10.906075	11.475026	11.418826	11.5234995	11.60587	10.320092	11.183756	11.458885	10.577644	10.829668	11.327777	11.512725	11.1165905	12.248455	9.630625	8.886808
SERTAD2	ILMN_1651347	12.922185	12.681622	13.016142	12.7107935	13.085088	12.810415	12.502332	12.843548	12.89829	12.577625	12.979283	12.613271	12.97315	13.034457	12.969794	12.81445	12.936371	12.72178	13.110337	12.650946	12.7401285	12.696076	12.967538	12.820306	12.821671	13.18502	12.83649	12.986875	12.972528	13.050134	12.917368	12.688578	12.761232	12.88689	12.913523	13.079157	12.801537	12.384055	12.737785	13.149515	12.522046	11.988013	12.42556	12.215133	12.66525	11.644924	12.342447	11.267506
SPP1	ILMN_1651354	11.668716	13.810758	12.798845	12.896846	11.88789	12.206829	11.26249	11.898251	13.141169	13.079157	12.848058	12.754567	11.717599	11.446158	9.92271	12.415707	12.040653	12.49053	10.888499	12.9477825	11.544579	13.047371	12.109146	12.570147	11.623605	11.579844	12.248192	9.330254	12.024708	10.275549	11.929301	12.3726015	10.781407	12.94241	12.708723	10.332418	12.474545	12.076207	12.796969	11.383722	12.143868	11.958134	11.557325	12.676258	11.713662	12.223102	12.398963	12.381897
HBE1	ILMN_1651358	8.582551	8.169649	8.506973	8.569125	8.461442	8.113749	8.031378	8.466037	8.7108	7.8472505	7.949066	10.745878	8.48509	8.418741	8.676105	8.4397955	8.011486	8.571121	8.01337	8.665221	8.766076	8.084243	8.766302	8.226631	8.576505	7.9293528	8.605231	7.9153395	8.545191	8.378019	8.063317	8.432503	8.350063	8.155839	7.938436	8.10864	8.283314	8.42596	8.625708	7.853832	8.512348	8.389256	8.336583	7.9804163	8.67488	8.572222	8.4109125	9.142855
PCBD2	ILMN_1651364	11.9947405	11.755046	11.981703	11.577636	12.082805	11.979815	11.468232	11.938083	11.432181	11.594027	11.982576	11.432437	11.898251	12.583022	12.266503	12.025889	11.697921	11.964713	11.589231	11.777453	11.923658	11.49978	12.167584	12.003393	11.367421	11.973392	12.177013	11.09582	12.130821	12.4124	12.070309	11.477656	12.442628	12.096357	12.039027	12.306318	11.941224	11.621908	11.747515	11.853148	11.508007	11.460161	11.89928	11.235785	11.040507	11.232891	11.475994	11.836831
ZBED2	ILMN_1651365	7.747862	7.6990805	7.607023	8.224158	8.326581	8.1615	8.719658	8.108492	7.8010526	8.049099	7.732282	7.8810015	7.536541	7.901589	7.941977	7.9480186	7.724504	8.23492	7.7299232	7.8533287	7.9564157	7.7694883	7.9395227	8.026393	8.006476	7.8769455	7.7407064	7.856978	7.847712	7.7621984	8.209281	7.8256383	7.7448726	7.871567	7.714251	7.7071767	7.666978	7.7351213	8.039992	7.6941276	8.012194	7.8469214	7.881698	7.807026	7.742894	7.9960847	7.8584867	8.108875
USP21	ILMN_1651370	9.363044	8.983897	9.42124	9.308973	9.344879	9.738586	9.55697	9.802874	9.282436	9.1933	9.066178	9.33776	9.680588	9.197212	8.966958	8.977855	9.498178	8.867245	9.331925	9.53963	9.080578	9.404644	9.549932	9.775635	9.176962	9.503527	9.598617	10.328336	9.522775	9.704265	9.749707	9.235404	9.647683	9.296758	9.737862	9.891372	9.252391	8.621963	9.204866	9.147114	8.859941	8.835391	9.015532	8.834219	9.073886	8.8195505	8.776507	9.036183
RHD	ILMN_1651373	8.717294	8.459009	7.652147	8.417969	8.024684	7.980559	7.9125075	7.67517	7.739715	7.7742987	8.223131	8.217345	8.360819	8.23636	8.37149	8.392024	7.9465737	9.159512	8.695666	8.038642	8.236932	7.9318995	8.25927	7.945349	8.923332	7.7203636	8.036238	7.8821487	8.47311	8.557816	7.8937464	8.437749	8.614329	8.173247	7.775476	8.779977	8.661089	8.253257	8.602606	8.440199	8.469564	8.6255245	7.755238	8.373436	8.235802	8.616027	7.740643	9.924629
AUP1	ILMN_1651378	13.194238	13.077813	13.091563	13.384266	13.311812	13.336771	13.461932	13.311812	13.0530815	12.971426	12.993633	12.951784	12.982597	12.718132	12.783707	12.660308	13.229195	12.594549	13.250945	12.854746	12.639526	12.861569	12.849205	12.708412	13.206674	12.791027	12.904158	13.593131	12.998822	12.83649	12.903345	12.783891	12.539796	12.514554	12.766879	12.852257	12.82948	12.919186	13.398104	13.04948	13.331171	12.951561	13.022017	13.046064	12.867895	12.682557	12.670078	11.885197
MFN2	ILMN_1651385	10.952112	10.759286	10.728073	10.700546	11.19449	11.283278	11.1050825	11.800631	11.023723	10.637272	11.027367	9.9714775	10.528178	9.603311	10.438388	10.5967045	11.612251	10.449519	10.9610815	10.933037	10.178169	10.702913	10.908338	10.533134	10.442412	10.764104	10.719875	12.346298	11.183067	10.716387	10.916972	11.136787	10.537355	9.947006	10.794607	10.593782	11.284226	10.528178	10.4615555	11.374655	10.752005	10.316256	10.479479	11.280133	10.855776	10.781407	10.135184	8.530323
BRD9	ILMN_1651405	12.946609	13.132223	12.726024	12.953787	13.056645	13.046064	13.022017	13.266853	12.591903	12.624409	12.973943	12.454984	12.80044	12.641633	12.719918	12.696663	12.875018	12.835638	12.931081	12.775741	12.474	12.799128	12.503062	12.511332	12.727407	12.829799	12.812448	13.408871	12.796969	12.745401	12.7476635	12.384358	12.640824	12.496135	12.867895	12.488618	12.817023	12.494144	13.329014	12.707241	13.358385	12.672821	13.137933	12.681384	12.647442	12.120762	12.736258	13.160626
DERL3	ILMN_1651415	9.808787	9.571618	9.993543	8.78117	9.397711	9.185541	8.949208	9.152454	9.549932	9.565243	9.085662	10.202791	9.290179	9.41792	8.871066	9.844912	8.994724	8.660736	8.881417	8.964261	9.19269	9.56094	9.320623	8.871211	8.851538	9.222653	9.257064	9.388897	9.309152	8.700006	8.999698	8.954406	8.9484625	9.32528	9.168712	8.70223	9.6315775	8.477502	8.840324	8.714214	8.670647	8.601941	8.609785	8.794115	8.993106	8.953209	9.076544	9.368502
SYTL2	ILMN_1651428	9.924519	10.381485	9.950281	9.915897	10.311039	10.352587	10.266689	10.416421	9.761263	9.707798	10.281218	12.125653	10.034755	11.903158	10.899528	10.816887	9.890203	11.173203	10.1268425	10.024473	11.546806	9.8917675	10.37139	9.974428	10.444252	9.586735	9.681207	10.858995	10.034631	11.087614	10.061754	11.296202	11.042808	11.256392	9.83106	10.367814	10.375687	10.41279	11.207578	9.886305	10.993164	10.61108	10.632843	9.367944	9.381011	11.058027	10.517171	13.344111
SELM	ILMN_1651429	11.706853	12.701289	11.160959	11.387502	11.912203	12.032411	11.70972	12.480137	11.729737	10.365645	11.79217	9.838868	10.708944	9.007357	9.118539	10.6228485	11.10889	10.272199	12.093611	11.064291	8.384274	11.238795	10.846516	9.782934	10.979387	11.102302	10.867039	12.703985	10.35796	9.069855	10.685474	8.627088	9.245232	9.027366	9.798304	10.035441	10.766277	11.549164	12.221337	10.6328535	11.383583	10.583258	10.460855	11.441179	11.031994	10.751878	12.021181	13.412473
CTRB2	ILMN_1651430	9.913312	9.527257	10.232494	9.595301	9.811169	9.8411255	10.59933	9.827804	9.866347	9.980947	9.92416	8.871361	9.84448	9.20357	9.316777	9.594042	9.96849	9.530952	10.213181	9.886171	9.049214	9.7021265	9.710821	9.907082	9.744462	9.882221	10.280663	9.776547	9.820576	9.859671	9.821572	9.265646	9.266232	9.688064	9.82294	9.719542	9.629943	9.152171	8.773623	9.595789	9.280094	9.353164	9.133273	9.588915	10.151665	9.4808855	9.991959	10.108248
DCK	ILMN_1651433	11.967343	11.904228	11.739694	11.32531	11.504182	11.458736	12.06622	11.096523	11.768441	11.942668	11.647448	10.693022	11.73402	11.919907	11.8055	11.301674	11.68145	11.890051	11.058476	11.710764	12.007767	11.978419	11.631613	11.865795	11.761423	11.713357	11.694309	9.959342	11.958408	11.890051	11.703218	12.258295	11.854557	11.89903	11.895464	11.793839	12.297348	11.4736395	11.742883	11.832685	11.074206	11.402482	11.406153	11.367421	11.731132	11.581721	11.036843	10.82884
FOXI1	ILMN_1651437	7.9356112	9.037416	7.841475	8.974241	8.680223	8.332529	8.20864	8.801374	8.612828	8.444107	9.081565	9.381666	8.943606	10.714942	9.802874	9.64421	8.66233	10.562433	8.348173	9.416163	10.241698	8.905382	9.166573	8.54366	9.949949	8.564867	8.453204	8.476774	9.194732	9.351295	7.9980364	10.067842	9.990741	10.292945	8.181976	8.94048	9.138561	8.93392	9.23753	8.800013	9.383159	10.054545	9.8288355	7.943152	8.739025	9.544975	9.972799	11.966209
ZFPM1	ILMN_1651438	9.7548895	9.410294	9.689856	10.048767	9.589589	10.176014	9.365671	10.0234	9.758842	9.886981	10.162104	9.220861	9.588704	8.865376	9.370263	9.279847	10.32134	8.945894	9.916789	10.144903	8.790486	9.984774	9.79629	9.811663	9.189818	10.016622	10.163985	10.353137	9.935773	9.919051	10.320986	9.516865	9.719662	8.784243	10.145751	10.190384	9.726636	8.632655	9.897794	9.888645	9.608617	8.232129	9.138174	9.525871	9.9468975	8.559571	8.836204	8.293713
UTY	ILMN_1651456	7.8157377	7.87444	7.9867167	8.174331	7.7705383	8.570535	7.7327547	7.7919664	7.862877	7.7819443	7.782136	7.6933517	8.064867	7.6649	7.746421	7.519589	8.269748	7.8769183	8.097129	7.9828897	7.8206644	7.760458	7.727944	7.7214713	7.9409585	8.0266075	8.483151	8.428269	7.8795824	7.9785423	7.8334546	7.7910457	7.700126	7.7838635	8.526498	7.590705	7.7236605	7.818268	7.810674	7.9298806	7.6088586	7.724422	7.7257566	7.7241216	8.339835	7.7021604	7.630565	7.7567215
GPR32	ILMN_1651457	8.790509	8.959823	8.379657	8.635554	7.79601	7.7068524	8.51412	8.692403	8.069819	8.730065	9.454408	9.024449	8.717969	10.813261	10.082207	9.150997	8.577732	10.09274	7.9751983	8.644775	10.421965	8.455056	8.863161	8.845813	9.6032	7.661483	8.812385	8.883666	9.2000265	9.866504	8.164824	10.251938	9.3247175	10.068092	8.442029	9.315222	9.577165	9.457476	9.351671	8.984371	9.854203	9.970585	9.865955	8.938302	8.803822	9.841572	10.477842	12.369486
KDM2B	ILMN_1651464	7.7264266	8.048299	8.186729	7.8605814	8.580557	8.2973	8.176052	8.6055765	8.616213	8.389416	8.324213	7.8185763	8.479399	8.09657	8.139474	7.700022	8.380616	7.9504495	8.655093	7.902215	8.09105	7.980117	8.177749	8.185595	7.98337	8.208715	9.013192	8.748796	8.020543	7.967241	8.09594	8.064452	8.083365	8.039434	8.261127	8.115386	8.0303545	8.011938	7.9942665	8.089061	7.905768	7.9857664	7.991314	7.9002776	8.76699	8.00603	7.971756	8.191096
CYP26A1	ILMN_1651490	9.240774	8.540643	9.558621	8.932292	9.525019	8.822126	9.100906	9.387085	10.76446	9.349462	10.175566	8.646935	9.826143	10.12772	12.29494	10.322372	9.382832	9.162674	10.404273	9.351102	10.369099	11.5083275	9.721584	10.693148	11.761667	11.244453	11.755046	10.091493	11.362702	11.137854	9.839605	11.314759	9.925191	9.5522	10.997772	12.355151	8.741163	8.832736	8.470855	10.948208	8.484361	8.822195	8.527052	9.311123	11.157148	8.410724	8.847174	9.582036
WNT2B	ILMN_1651492	8.169054	8.46441	8.633829	8.806801	7.986133	8.423056	8.693296	8.485658	8.704704	8.337937	8.959815	9.2110405	8.647375	9.320219	8.721246	9.230167	8.517019	9.069596	7.9127975	8.56057	9.556383	8.753474	8.50429	8.752855	9.072733	8.252496	8.668473	8.515164	8.680427	8.747698	8.420975	9.309326	9.054928	9.236405	8.812456	8.621893	9.103834	8.492175	8.278416	8.399192	8.629395	8.731789	8.785178	8.517625	7.8890758	8.88058	9.27585	10.309046
HIST1H2BD	ILMN_1651496	14.273588	14.044252	14.167644	14.438588	14.456743	14.328336	14.435086	13.877876	14.448068	14.624154	14.178295	14.32039	14.384846	14.186901	14.516021	14.157577	14.406453	14.660859	14.302445	14.553232	14.296049	14.305585	14.432734	14.181422	14.302445	14.3506975	14.1639385	14.331667	14.227062	14.368763	14.227732	14.368763	14.256753	14.281748	14.268204	14.22833	14.481954	13.890149	13.843916	14.337066	14.315761	13.888444	13.90752	13.890536	13.8517885	13.653802	13.303756	13.620929
GADD45G	ILMN_1651498	10.746517	11.295143	10.722423	12.059226	11.808266	11.44412	10.832229	10.682111	10.432523	10.525215	10.520796	9.960527	10.44072	9.092389	9.099896	10.675943	11.813551	10.360004	10.529167	11.601314	8.362029	10.550139	10.404398	10.418263	10.090497	10.122522	10.7877445	11.487324	10.488275	9.5954275	10.311542	9.22402	10.54989	10.068714	10.135184	11.2180605	10.728618	13.262588	13.361064	13.286719	13.5773535	13.634914	13.433709	13.748268	13.405531	13.242733	13.2463045	10.623543
ERGIC1	ILMN_1651499	10.184347	9.516255	9.861518	9.74028	10.028857	10.050709	10.824054	10.7323675	9.476284	9.400903	9.913859	10.578949	9.383781	11.214455	10.7811575	10.35796	9.730361	10.2778225	10.369514	9.580434	9.950568	9.74812	10.090967	9.804703	10.336004	9.808324	9.370164	12.025009	10.079988	9.807073	9.37821	9.0490465	10.113542	10.752948	9.293185	10.150698	10.095373	10.577499	9.919282	9.722864	10.556774	10.547745	10.959785	10.131956	9.555187	11.045876	10.18329	11.767126
ABCD4	ILMN_1651501	10.697832	10.093577	10.434312	10.864	10.673765	10.584088	10.234142	10.367566	10.288829	10.15588	10.849079	10.629772	10.716387	10.962291	10.483372	10.655819	10.373251	10.329352	10.51182	10.678197	10.96878	10.098802	10.421267	10.499262	10.693701	10.368338	10.925858	9.544333	10.728881	10.674612	10.727835	10.882735	10.494833	10.588827	10.716704	10.6101055	10.57346	10.174898	10.660138	10.938821	10.835144	10.196201	10.521721	10.226092	10.459355	9.848833	10.592365	11.0151005
FAM193A	ILMN_1651504	10.68334	10.707339	10.945501	10.699776	10.66072	10.989572	11.25271	11.422004	10.663761	10.61577	10.585854	10.291531	11.022051	11.113817	10.76499	10.458235	10.465838	10.406725	10.834875	10.520402	11.134405	10.672879	10.635224	10.787377	10.435244	10.780884	10.514515	11.786623	10.76681	10.827976	10.486524	11.229323	10.830193	10.99838	10.789756	10.731385	10.740864	10.7708845	11.014195	10.8707	10.940106	10.929297	11.066822	11.082616	11.163508	10.884985	10.210574	10.235611
NCOA6IP	ILMN_1651506	9.089101	9.126766	8.925651	8.727488	9.4459	9.109276	9.045795	9.056166	9.24776	9.221256	8.933424	8.185937	8.931001	8.151667	8.345285	8.4355135	9.264682	8.196577	9.192414	8.706635	8.21701	8.772328	8.71409	8.791607	8.183697	9.177305	8.954009	9.122941	9.028269	8.333164	9.203099	8.310718	8.400494	8.013158	9.058293	8.346477	8.25442	8.777796	8.673946	9.328355	8.248174	8.507588	9.094075	9.766048	9.284975	8.41944	8.439552	8.013021
SKIV2L2	ILMN_1651513	12.531713	12.165304	12.358323	11.851998	12.336903	12.228557	12.793574	12.01882	11.88185	12.27656	12.041632	11.530487	12.153797	12.294366	12.177013	12.080147	12.207817	11.9377775	12.03656	12.026224	11.962769	12.175588	12.149491	12.306044	12.285539	12.263123	12.324982	12.261252	12.299299	12.472152	12.045718	12.029607	12.179157	12.175588	12.09574	12.112366	12.169657	12.053728	11.94559	12.350844	11.732249	12.361495	11.986919	12.314775	12.151348	12.241969	11.911356	10.462867
GEFT	ILMN_1651536	8.720869	8.416023	8.200428	8.9464445	8.713128	8.948543	7.8948445	7.826435	8.741916	8.291742	8.917301	9.197199	8.405954	10.113972	8.732093	9.019495	8.574057	8.843094	7.8287907	8.695278	9.230437	8.552574	8.411859	8.162693	9.133596	8.114663	8.702099	8.057766	8.896458	8.687658	8.521089	8.607915	9.086178	9.287483	8.670177	8.447117	9.001973	8.309277	9.341671	7.970194	8.81824	8.700447	8.705665	8.495529	8.213583	9.116557	9.560608	10.951576
NUMBL	ILMN_1651538	8.479651	8.037122	8.229182	7.947317	8.387034	8.783608	8.798142	8.460067	8.509597	8.181836	8.101985	7.9966936	7.9432893	8.047024	7.834516	8.05048	8.827504	8.085955	8.2102375	8.0545025	8.064583	8.514261	8.206297	8.392486	8.016248	8.527247	8.433464	8.5695715	7.9494157	7.926207	7.9923325	7.9744034	7.933166	8.0457115	8.428303	7.972997	7.993549	8.016884	8.127111	8.479463	8.115466	8.066276	8.089264	8.51173	9.070846	8.154399	8.036829	8.075017
HDAC8	ILMN_1651544	11.116315	11.213854	11.267103	10.833714	11.389422	11.188021	10.941366	11.464786	11.473054	11.278165	11.053412	10.984968	10.973573	10.081402	11.117469	10.917634	11.3555	10.690729	11.403809	11.0239725	10.863788	11.343049	11.262798	11.378126	11.292451	11.491126	11.033404	10.873532	11.222636	11.048601	11.267506	10.846668	11.102579	10.822916	11.383583	11.281051	11.212602	10.537813	11.080573	11.333426	11.241927	10.269642	11.311938	10.660429	11.12865	10.341113	9.460304	8.541918
SEMA3E	ILMN_1651547	9.197323	10.913056	9.066112	10.014631	8.292214	9.490784	8.928108	8.551232	10.265871	8.565804	9.6991825	9.634328	9.8785095	9.281297	9.27181	8.928951	8.719176	9.266327	9.323456	9.894055	9.696461	10.364554	9.434816	8.911697	9.033141	9.828589	8.954719	7.7398825	9.112696	9.278187	9.190318	9.670533	9.30473	10.026807	9.124368	7.770448	9.695067	9.052842	10.441012	9.521393	9.784545	9.640027	9.585817	9.288521	9.369856	8.964837	9.593811	11.6357355
RGS5	ILMN_1651554	13.481549	13.144667	13.289816	13.547197	13.260793	13.593833	13.047624	13.422188	12.715484	13.341993	13.512131	12.872503	13.454058	13.551603	13.287652	13.03803	13.258663	13.5671	13.232461	13.255705	13.772731	12.863631	13.459917	12.555721	13.486777	13.403923	13.536532	13.598742	13.354983	13.836537	13.471549	13.186267	13.878738	13.366626	13.472781	13.598011	13.785823	13.297045	13.935444	13.762012	13.55938	13.536853	13.765397	13.432437	13.476007	13.534576	13.589154	13.903466
KDELC2	ILMN_1651557	13.364779	13.334078	13.253346	12.834051	13.294286	13.187932	13.358538	12.9979515	13.101606	13.168833	13.046308	13.012772	13.134479	13.172221	13.156287	13.042058	12.986875	13.1123495	12.892404	13.049787	13.027023	13.32193	13.154122	13.209931	13.195388	13.231059	13.088526	13.177473	13.0389595	13.20213	13.103031	13.129275	13.024642	13.102194	13.175885	13.108337	13.25275	13.412473	13.264755	13.364477	13.061873	13.405531	13.307817	13.543536	13.177149	13.291579	13.526991	13.433709
WHSC1	ILMN_1651567	8.259072	8.068216	8.332591	8.101913	8.490714	7.980559	8.293683	8.545253	8.039773	8.198332	8.247035	8.0249405	8.407812	8.071509	8.00862	8.074864	8.759964	8.057684	8.578991	8.205917	7.9970007	8.084243	8.030323	8.1511	8.140542	8.597478	8.760955	8.694501	8.232992	8.073612	8.123067	7.952429	8.178631	7.939325	8.682749	7.990655	8.104947	8.084736	8.142656	8.466357	8.104873	8.138075	8.223296	8.013014	8.35699	7.982034	8.169718	8.1944
MUC13	ILMN_1651568	8.362815	9.664059	8.544553	9.7839	8.098701	7.7908707	8.792498	8.541347	9.487753	8.330504	9.0084305	9.146941	8.230971	9.40366	9.097597	8.98686	8.668274	9.205063	8.355379	8.251226	9.05038	9.19075	8.501604	9.534017	8.913156	8.004006	8.874243	7.871347	8.844918	8.974926	8.37993	9.050537	8.998559	8.847689	8.474323	8.885563	9.044015	8.978441	8.54657	8.721255	9.190318	8.984672	9.303237	8.934938	8.117975	9.136299	9.464267	10.527299
AQP3	ILMN_1651574	10.446207	9.689137	10.400682	9.632994	10.05312	10.290916	10.891498	10.088155	10.281834	10.4980135	10.120846	9.000518	10.080884	8.857367	10.259665	9.525119	10.279293	9.070436	10.099457	10.154705	9.790042	10.443072	9.92013	10.469034	10.149524	10.167753	10.554061	9.585107	10.096634	10.449509	10.005975	10.249566	9.727335	9.609899	10.232374	9.976101	9.678689	9.932011	9.655571	10.496647	9.16353	10.461267	9.316446	10.381332	10.803817	10.189591	9.203902	8.141072
FBXO44	ILMN_1651597	8.249445	8.271451	8.929493	8.958732	7.911921	8.815527	9.092132	8.666529	8.816168	8.002021	8.591843	8.508287	8.462184	8.69318	8.539846	8.906162	8.366191	8.308644	9.51072	8.636525	7.981344	8.81334	8.30902	8.801229	8.602341	8.791488	9.289302	7.8596373	8.835472	8.239944	9.026363	7.9799414	8.724957	8.424193	8.95895	8.787387	8.7850685	8.213414	8.467468	8.325443	8.772695	8.440632	8.67388	8.644775	7.873455	8.72212	8.934053	9.623003
ENTPD2	ILMN_1651599	8.102259	7.7578654	7.9947047	7.940291	7.926146	8.382976	8.146928	8.023421	8.032999	8.16914	7.9717484	7.92179	8.007341	7.949722	7.8064713	7.7727637	8.071716	7.807817	8.796857	7.829422	7.787813	7.803427	7.7708488	7.9205737	7.9045434	8.371422	8.386677	7.6790485	7.849897	7.7019114	7.8729167	7.8517246	7.896685	7.8110776	8.236208	7.882251	7.8571157	7.962748	7.768839	7.9357376	8.089934	7.7807536	7.814222	7.9099607	8.529066	7.861831	7.838585	7.8850603
MARK4	ILMN_1651604	8.656434	8.00842	8.290154	8.033147	7.7951345	8.441649	8.342029	8.416546	8.075799	8.634161	7.8112535	8.057402	7.774452	7.950369	7.9655914	7.9773817	7.7502937	8.057684	8.060503	7.9716	7.957912	8.277349	8.084674	8.091662	8.194335	8.55292	7.9857693	8.5481615	7.8877335	8.058511	8.227827	7.9639525	7.7801514	7.921923	8.785314	8.017116	8.04441	7.990357	8.054626	8.391743	7.8909335	8.034376	7.9193025	7.993744	8.793773	7.9145765	8.066906	7.9598193
SPRED3	ILMN_1651609	7.839051	7.9820204	7.894895	7.747795	7.8882017	8.50599	7.8841605	8.136156	8.208437	7.9458933	7.87499	7.7394395	8.3767805	7.721267	7.9672785	7.865613	8.699313	7.6959944	7.876356	7.974422	7.7830443	7.8356724	7.7580323	7.9423323	7.810809	8.67911	7.789822	8.203259	8.04398	7.792473	7.956991	8.006845	7.9282475	7.886551	8.250304	7.7624884	7.705767	7.8590407	7.7171173	7.86357	7.7568173	7.7911787	7.706539	7.9233537	8.140647	7.901119	8.049823	7.773438
CTNNB1	ILMN_1651617	10.981452	10.287015	10.149524	8.566078	10.390896	9.999394	10.407008	10.413848	10.201728	10.668237	8.903837	8.307364	9.832705	9.206421	9.561188	8.502321	9.955425	8.563107	9.276038	8.854109	9.953769	10.595407	9.96849	10.654356	8.756253	10.895245	9.391759	9.44765	9.7775955	8.989642	9.235427	10.314167	8.605236	10.275017	10.28616	9.995258	9.587033	9.813755	9.148743	9.756854	8.371029	8.834357	9.391107	10.243298	11.06576	9.484969	8.2561655	7.9997687
C6orf201	ILMN_1651624	8.033606	8.484964	8.714797	8.371306	8.794843	8.241818	8.179594	7.958848	8.279347	7.7819443	8.802031	9.465477	8.438995	8.929342	8.902893	9.059229	8.032637	9.23854	8.370181	8.532174	8.647002	8.593862	8.981546	8.571595	8.771786	7.703506	8.512586	9.341765	9.095123	8.822739	8.325173	8.514271	8.934758	8.83118	8.572371	8.944561	8.81831	8.909551	9.097691	8.274323	8.956477	9.071803	8.787029	8.645348	8.381337	9.189531	9.008076	10.348962
EXOC6	ILMN_1651628	13.247535	13.660336	12.998822	12.959129	13.1370735	13.145895	13.022594	12.954019	13.053312	13.180557	13.007066	13.201485	13.091022	12.94683	12.772893	13.121385	13.172466	13.184332	12.682073	13.43618	13.113446	13.100463	13.009225	13.011136	12.927713	13.085993	13.001404	12.631918	12.988369	12.980046	13.263786	13.349233	13.044881	13.00109	13.4086	12.881361	13.100184	12.680135	12.717624	13.055225	12.847272	12.703362	12.781558	12.917889	12.811673	12.854196	12.977961	12.31727
GPC2	ILMN_1651642	8.730775	8.6210575	8.925651	9.029594	8.990984	8.816168	8.9593115	8.776355	8.838356	8.90739	8.753187	8.915695	8.866397	8.195884	8.278188	8.5230255	8.829868	8.27857	9.023082	8.593328	8.310479	9.151988	8.622275	8.812108	8.42515	9.052033	9.171985	8.713757	8.612556	8.387032	8.912425	8.474512	8.447453	8.408996	9.07531	8.444281	8.447184	8.431019	8.262296	8.787918	8.773089	8.382809	8.423057	8.962646	9.047323	8.338894	8.614844	8.817052
ASB11	ILMN_1651643	8.2328615	8.66563	8.662381	8.362545	8.608583	8.444114	8.197711	8.441365	8.696678	7.9508586	8.137386	8.792222	8.5005455	8.778985	8.708853	8.675394	7.8748817	8.541001	8.6131	8.294168	9.190041	8.689806	8.721565	8.81267	8.258074	7.886894	8.8106	8.131763	8.428888	8.6071205	8.400786	9.776963	8.370287	9.291828	8.572371	8.987823	9.058226	9.005144	9.029223	8.567913	8.957048	8.618267	9.50576	8.758382	8.3793955	9.017105	8.561567	9.09886
RTN3	ILMN_1651652	8.81744	8.980766	8.75561	9.213433	9.225052	9.149207	9.498558	9.237944	8.920481	8.972866	9.76042	9.352294	9.071299	10.351323	10.023496	9.906977	9.290181	10.5013485	8.854861	9.392788	8.820478	8.982092	9.50915	9.215901	9.301508	9.066824	9.190418	8.153421	9.60602	9.298232	9.368114	8.446622	9.449195	9.201159	9.0067425	9.618723	9.621147	9.288037	8.47921	9.177877	9.40824	9.860494	10.025757	9.486053	8.878885	10.120846	9.959084	11.274013
PSG7	ILMN_1651656	9.296292	10.622024	9.517594	11.21896	10.073053	9.005375	9.6636095	8.920231	8.9886465	9.026432	9.988083	12.569886	10.207674	12.01721	11.292751	11.000453	8.244401	11.681164	9.328958	9.354998	12.119388	9.3616085	11.153857	9.632273	11.120806	9.044093	9.833789	11.14784	10.338421	11.26249	10.311039	11.677404	11.059756	11.298986	9.062281	10.312221	10.093441	10.533126	10.945015	9.485174	11.2180605	11.174135	11.332023	9.418796	8.616418	11.408704	11.686727	13.028062
ADAM33	ILMN_1651657	8.356429	8.263576	8.583526	8.693918	8.054425	8.052416	8.051337	7.7231727	8.656706	7.8618755	8.389066	8.121609	7.852699	8.414448	8.15605	8.452691	8.283074	8.225002	8.008896	7.836855	8.224147	7.900019	7.855226	7.905048	8.229862	8.6034355	7.9102526	8.199677	8.3556595	8.096776	7.8698983	7.9963446	8.072081	8.333166	8.010228	7.9378242	8.198108	8.168772	9.926279	8.464675	8.451921	8.326857	8.021011	7.8042727	8.207801	8.037597	8.622747	8.966408
WDFY3	ILMN_1651681	8.629922	8.291039	8.034524	8.639778	8.617823	8.816993	7.961593	8.84124	8.294416	7.99471	8.439432	8.651235	8.267778	8.808289	8.290589	8.531772	8.653691	8.552298	8.054299	8.275719	8.560842	8.602861	8.412486	7.959732	8.419453	8.66589	7.634332	8.241961	8.316989	8.750261	8.052808	8.617469	8.483674	8.256298	8.255542	8.513383	8.081546	8.339707	8.559142	8.373179	8.468026	8.286052	8.243738	8.398196	8.217561	8.189041	8.387038	8.918404
KIAA0586	ILMN_1651684	10.815861	10.510818	10.7132	10.522817	11.020633	10.865908	10.593638	10.7356205	10.585196	10.415633	10.292598	10.243016	10.541438	9.374138	9.950172	10.212225	10.636462	9.672106	10.6137905	10.479334	10.065086	10.52769	10.4620075	10.390896	10.521407	10.460161	10.54699	11.004436	10.239411	10.427217	10.429982	10.302935	9.802874	9.909601	10.163047	10.333941	10.370367	10.520668	10.551522	10.549432	10.335885	10.87619	10.415894	11.156807	10.554299	10.802975	10.327215	8.788083
C8ORFK32	ILMN_1651685	7.666946	8.884027	8.5768385	8.732875	8.135314	9.017663	8.734707	8.831821	8.309414	8.118084	8.559799	8.8954315	8.419576	8.808525	8.734005	8.52962	8.914052	8.787457	8.339025	8.782504	8.548803	8.95495	8.604555	8.607573	8.872199	8.580342	7.8383384	8.671248	8.527498	8.633074	8.4734535	8.812311	8.347464	8.69294	8.502758	8.494227	8.665163	9.066343	9.137445	8.608969	8.862538	8.751439	8.503053	8.758382	8.510522	8.799088	8.718185	9.640893
STK10	ILMN_1651692	10.401542	10.873532	10.888205	11.946385	10.541652	10.916095	10.284799	10.529735	11.457899	11.143494	11.230438	10.6487055	10.956084	9.951369	10.224502	11.016127	10.664305	10.871894	11.418033	11.794225	10.850198	11.508007	10.902182	11.056433	11.008208	10.506883	11.072995	11.211102	10.911912	10.58571	11.057592	11.0849285	11.137336	10.681877	10.889608	10.711333	11.131313	10.225609	10.557053	10.957763	10.968212	10.90889	10.875806	10.9951	11.211985	11.203798	11.594187	10.167194
GSG1	ILMN_1651693	8.177282	8.382675	8.369963	8.512914	8.291035	8.395262	7.8275046	7.863124	8.540997	8.030323	8.383542	8.836455	8.2552595	8.548691	8.485553	8.593014	8.720069	8.533007	8.929652	7.947642	8.619217	8.165634	8.654452	8.623933	8.537328	8.607638	8.85361	8.873843	8.09129	8.460826	8.27857	8.4201565	8.441009	8.63398	8.207246	8.414328	8.438129	8.851082	8.402945	8.538424	8.89664	8.816399	8.64847	8.681614	8.302728	8.589144	8.71901	9.1711035
EPS8	ILMN_1651699	13.684578	13.667913	13.595001	13.0835	13.555777	13.548501	13.608058	13.614886	13.318426	13.694756	13.123335	13.098498	13.410868	13.438968	13.388411	13.166037	13.411488	13.254212	13.284299	13.324814	13.573965	13.332691	13.203767	13.428864	13.352242	13.361714	13.473848	13.198156	13.381938	13.357645	13.160483	13.359513	13.357902	13.247234	13.097289	13.284005	13.184013	13.249461	13.580012	13.503007	13.20351	13.264439	13.3905945	13.431348	13.623812	13.150439	13.472469	13.14221
CAT	ILMN_1651705	14.163321	13.574351	14.097144	14.024942	14.067385	14.023711	13.8406515	14.227062	14.032448	13.979494	13.861998	14.123534	13.901928	13.737609	13.963305	14.2052965	14.039335	13.8348255	14.215128	13.945287	13.869957	13.876934	14.115676	13.819876	13.901561	13.906534	13.946266	14.120718	13.931307	13.805172	13.878295	13.634677	13.929917	13.695086	14.020577	13.719079	13.782995	13.724747	13.854544	13.845922	13.697184	13.400352	13.681894	13.8607	14.234226	13.990104	13.959423	12.612808
RESP18	ILMN_1651708	7.9821615	8.514721	8.498898	8.503962	8.431076	7.7105637	7.782073	8.207253	8.776838	7.8942747	8.330984	8.516316	8.244113	8.674265	8.567644	8.427289	8.000737	8.757927	7.8370337	8.496398	8.321822	8.415237	8.508976	8.293499	8.481281	8.252496	8.451202	8.195173	8.644025	8.208342	7.9771147	8.158881	8.406546	8.375207	7.9805503	8.463153	8.608578	8.491964	8.750119	8.266248	8.671184	8.616414	8.76638	8.055763	7.868441	8.445174	8.827252	9.479985
IQCD	ILMN_1651710	8.538302	8.221247	7.998606	8.358868	7.9824524	7.6008177	8.458679	8.693918	7.9859824	7.9080944	8.175228	8.526975	7.8231993	8.80672	8.504999	8.77043	8.628518	8.596963	8.080182	8.165296	8.186874	8.203238	8.239589	8.487082	8.451338	7.746421	7.9820914	7.774821	8.691406	8.419215	8.200286	7.9348907	8.571979	8.423759	8.594438	8.165961	8.208647	8.15605	8.034102	8.515373	8.328148	8.501745	8.306569	8.205843	8.159679	8.50179	8.688781	8.509994
RBM11	ILMN_1651712	8.657772	8.422454	8.345566	8.277982	8.521488	8.888701	8.955326	8.569273	8.654704	8.062573	8.439432	8.496106	8.591831	8.341194	8.422516	8.289182	7.99161	8.38957	8.31686	8.521832	8.346951	8.407454	8.496518	8.340565	8.294226	8.750127	8.205535	8.484916	8.269825	8.375158	8.436233	8.253173	8.304603	8.306889	8.637817	8.262296	8.276478	8.411036	8.808044	8.734715	8.368765	8.256999	8.424515	8.757686	8.261195	8.582434	8.28421	8.737925
RNF2	ILMN_1651715	10.34699	10.347259	10.028599	9.732331	10.338886	10.365937	9.829972	10.380882	9.8288555	10.012133	9.933346	10.769342	10.076117	10.755695	11.14784	10.24111	10.027924	10.594899	9.837221	9.681207	11.398951	10.011267	10.12772	10.268706	10.499503	10.002131	9.780047	10.219859	10.019097	10.465554	9.9057665	11.408158	10.404995	11.08032	9.988347	10.35782	10.549432	10.966418	10.542332	10.105403	10.446563	10.990698	10.832672	10.337932	10.197241	11.170945	9.904654	11.033404
ADAMTS20	ILMN_1651717	8.330637	9.172512	8.570863	8.785931	8.889948	8.217771	7.75789	7.7700834	8.383939	8.007189	8.736057	10.324292	8.933505	10.124447	9.977917	9.195162	7.961184	9.935275	9.377096	9.431268	10.651067	8.261889	9.401513	8.98265	9.619161	8.175158	7.97755	8.643334	8.723764	9.618177	8.52691	10.306649	10.025474	9.948769	7.7111144	8.704249	8.990899	9.340501	9.91511	8.650846	8.90832	9.665409	9.459403	8.66654	8.395325	9.775173	9.046071	10.875806
MBTPS1	ILMN_1651719	12.541678	12.186304	12.496135	12.449047	12.437284	12.548052	12.658657	12.546732	12.376557	12.088718	12.284485	12.318104	12.25895	11.807366	12.051124	12.110623	12.387177	11.650165	12.360968	12.024184	12.28659	12.1758585	12.042693	12.247961	12.3429785	12.194521	12.329384	12.972265	12.242085	12.329384	12.151016	12.251044	12.008625	11.962189	11.97126	12.005556	12.119147	12.097114	12.565222	12.272125	12.308527	12.26333	12.243988	12.079608	11.973392	11.92802	11.910492	11.4055805
TGOLN2	ILMN_1651735	13.799608	14.070661	13.928059	13.659173	13.721876	14.075998	13.527902	14.16928	14.008371	13.799608	13.876491	13.964824	13.9816475	14.019397	14.046965	14.169918	13.648923	14.1639385	14.012605	14.059297	14.11245	14.275231	14.120718	14.316502	13.867049	14.112966	14.109901	13.614001	14.097144	13.9816475	14.119613	14.242318	14.139799	14.409959	14.289975	14.19575	14.082006	14.023115	14.04309	14.02219	13.717955	13.902884	14.140348	13.92722	14.20125	14.023711	13.964824	13.357645
ARMCX3	ILMN_1651741	8.571915	8.329166	8.342564	8.107214	8.889948	8.663913	8.43419	8.304999	8.612828	9.135593	8.360695	7.927918	8.382218	7.950996	8.005325	7.9404526	8.9121	8.008828	8.725019	8.542944	7.9363384	8.565883	8.176538	8.312936	7.983185	8.7925	8.610526	8.835713	8.024421	8.210223	8.637891	7.9318357	7.974716	7.855732	8.778908	8.364568	8.1005745	8.011938	8.263775	8.68589	7.8405957	8.116735	8.071673	8.501956	8.867814	7.9167643	7.9760413	7.890034
TMEM25	ILMN_1651745	8.403101	7.8029532	8.342564	7.8363204	8.646803	10.239411	9.745993	10.399691	8.499594	7.9751267	7.8075495	7.81324	10.146854	7.7180257	10.106781	7.868316	10.235611	7.8408427	8.341092	7.976103	7.826802	8.015157	7.796159	7.8359923	10.175451	9.818523	8.197399	10.701828	7.847712	9.915366	7.956991	10.077888	7.8425455	7.6227775	8.161863	10.639337	7.849959	9.17235	7.8454795	8.621955	10.369234	7.55123	9.014868	7.9304113	8.362816	7.6560225	7.859398	7.73589
CXorf21	ILMN_1651752	9.031589	8.398427	8.547959	8.010703	8.827305	8.803896	9.261857	8.84435	8.855654	8.911879	7.927928	8.038011	8.231978	7.884447	8.036401	8.01036	8.83456	7.8660054	8.673662	8.272706	8.071673	8.8634615	8.191762	8.733251	8.098811	8.744327	8.886339	8.732598	8.073254	8.103366	8.488132	8.379921	8.078426	8.049657	8.912792	8.221831	8.013014	7.9845877	8.056998	8.297975	7.9841824	8.056277	7.940735	8.357826	9.196024	7.964357	7.9610267	7.8240595
TFDP3	ILMN_1651763	8.6356535	9.063702	8.311517	9.045105	7.7274566	7.986851	8.41827	8.832308	8.638332	7.8141327	8.43211	9.653621	8.306626	9.547098	9.272972	9.584609	8.051491	9.245071	8.325984	8.64875	10.708561	8.445235	8.651066	9.176765	9.187677	8.534718	8.050551	7.9418106	8.431396	9.0124445	8.406023	10.503792	8.923056	9.761607	8.489276	9.410716	9.404879	8.719836	9.110906	8.961743	9.464808	8.786475	9.846176	8.276341	8.389932	9.733151	9.725588	9.369966
MKL1	ILMN_1651767	9.942036	9.810121	9.456502	9.604484	9.787919	9.452839	9.6636095	9.689257	9.63495	9.5332985	9.619403	8.557349	9.685327	8.822056	8.868226	8.589906	9.675709	9.063061	9.654614	9.480295	8.405338	9.413502	9.282771	9.263636	8.890022	9.750257	9.464908	8.540006	9.691492	8.951511	9.716928	8.940562	9.097134	8.731177	9.85036	9.041906	9.281617	9.197843	8.949433	9.740413	9.357774	9.495174	9.159253	10.237148	9.761024	9.117195	9.077888	8.606698
ZFYVE16	ILMN_1651769	13.351951	12.933627	13.162286	12.854196	13.243446	13.0585985	13.192661	13.156544	12.748188	12.988586	12.961599	12.787098	13.1236725	13.01731	13.139385	12.756286	12.993633	12.784508	12.859479	12.893704	13.194504	12.841469	13.026261	12.984505	12.890015	13.0272875	12.723416	13.244797	13.017481	13.04936	12.979283	13.087574	12.824685	12.991089	12.779643	12.8596	13.032251	12.958825	13.231059	13.095489	13.376011	13.035085	13.148892	13.133138	12.958825	12.8556595	12.943887	12.796969
RRAGB	ILMN_1651771	9.335014	9.186311	9.46558	8.959231	9.215664	9.368029	8.831108	9.38849	9.451453	9.26206	9.398457	9.947506	9.411801	9.476163	9.580665	9.8124075	9.213531	9.412549	9.614327	9.410397	10.525215	9.331297	9.523176	9.334716	9.296186	9.288999	9.497645	8.697612	9.324626	9.956725	9.523837	10.379697	9.51495	10.157744	9.466995	10.120846	9.509286	9.976464	9.571279	9.5661125	10.246849	9.077964	10.013913	9.491838	9.478799	10.044569	9.377525	9.96655
FHOD1	ILMN_1651776	9.873668	10.599072	10.009165	10.486644	10.137809	10.019586	9.538117	9.844692	10.196212	9.938573	10.028985	10.539473	9.987087	10.0345	10.108363	9.9183035	9.941515	9.55407	10.256154	9.938437	9.77746	10.237439	9.8455925	9.857185	9.910263	9.987215	9.674248	10.634475	9.506686	9.658701	9.959957	10.117936	9.612281	10.017504	9.857386	9.505671	10.089422	9.705251	10.090178	9.769685	9.774173	9.801456	9.77821	9.870463	9.597927	9.8641405	10.387947	11.016594
MSH5	ILMN_1651787	8.406492	8.810753	8.947908	8.76681	8.661936	8.790506	7.925048	8.493775	8.924679	8.427704	9.009622	9.7790165	8.638886	10.073053	9.280095	9.7503805	8.771135	9.332582	8.871276	8.843839	9.656478	8.535929	8.761153	8.415885	9.262352	8.652812	8.416726	9.639698	8.820603	9.129469	8.957621	9.29752	9.0374155	9.08963	8.796156	8.97175	8.927054	8.804472	8.915566	8.590056	9.251631	9.248068	9.491368	8.736643	8.364505	8.946841	9.518081	9.9415045
MAP3K11	ILMN_1651788	11.747035	11.885868	11.79532	12.59143	11.629643	11.798711	11.732827	11.790776	11.773919	12.275079	12.266949	11.055882	12.023106	12.2594795	12.169657	11.84229	12.021181	12.450884	11.716691	12.002434	12.250718	11.949015	11.750115	11.938423	12.033867	11.979602	12.354567	12.499997	12.467314	12.192683	12.359236	12.450359	12.31128	11.813931	12.176744	11.885084	12.21667	11.571786	12.213644	12.277462	12.232963	11.847901	12.407164	12.100993	11.927421	11.974285	11.710102	10.450155
RORC	ILMN_1651792	11.1763525	9.755514	11.391014	10.6776085	11.091688	11.003495	10.948748	11.626615	10.955034	10.41928	11.18816	10.118543	11.502907	11.118149	11.336437	11.338669	11.246765	10.08539	11.2265415	11.001283	11.259452	10.828268	11.571786	11.226261	11.323127	11.407394	11.869297	12.46839	11.817284	11.961729	11.707124	11.571207	11.332886	11.13898	10.715851	11.776338	11.060063	10.221334	11.93695	11.162637	11.600534	9.861801	10.6101055	10.271759	10.895245	8.846031	9.158039	8.098812
SLC38A2	ILMN_1651799	14.652818	14.721431	14.476546	14.44722	14.42234	14.444778	14.639994	14.616479	14.4333935	14.568908	14.416975	14.386556	14.464754	14.392289	14.320948	14.415374	14.376405	14.401475	14.470255	14.363178	14.461361	14.485412	14.335521	14.5594225	14.324646	14.43599	14.398721	14.378104	14.416122	14.43599	14.330849	14.519525	14.471049	14.560331	14.41173	14.448068	14.307107	14.917804	14.7859745	14.791118	14.838417	14.922366	14.846259	14.810107	14.858485	14.861298	14.925508	14.805809
GSTM4	ILMN_1651800	11.25405	11.100674	12.2003765	11.99828	11.646482	11.696749	11.755947	11.307268	12.378927	11.605761	12.567512	12.289511	12.475089	11.562584	11.51619	12.456518	11.098232	11.915599	12.954242	12.38613	12.16336	12.161015	11.802127	12.179392	12.2525625	11.972887	12.018032	11.422812	11.958134	12.185923	12.4272175	11.073463	12.64824	12.159328	11.414365	12.338344	11.405837	11.650021	12.299548	12.606474	12.4455	12.063276	11.740511	11.72105	12.728316	11.398688	12.560871	12.645138
GRIK1	ILMN_1651817	9.421828	10.187727	9.27161	9.752224	9.824156	9.538208	8.970463	10.196489	9.2922735	9.044468	9.840183	10.212083	9.393818	10.193357	10.331761	9.944126	9.622213	10.401542	10.334578	9.570509	11.038006	9.384459	9.621595	9.335123	10.330367	9.353518	8.9236145	9.5802	9.155559	10.036901	9.186742	10.042139	10.121933	10.337127	8.947515	9.658831	9.7423725	10.566053	10.524921	9.457252	10.828536	10.599072	10.407957	9.609082	9.268489	10.445955	9.361819	12.291111
GALNT11	ILMN_1651819	12.624541	12.54942	12.658657	13.028608	12.801822	12.764203	12.81855	12.598927	12.8463745	12.703362	12.585323	12.223619	12.307169	11.71242	12.182398	12.532722	12.783891	12.176147	12.762831	12.572902	11.995664	12.331581	12.350147	12.319493	12.114414	12.218164	12.760129	12.182398	12.391013	12.1344595	12.381625	11.645498	12.4005785	11.910595	12.3987	12.340585	12.211306	12.151348	12.716004	12.558462	12.627063	11.665105	12.40336	12.0206585	11.993379	11.638715	12.175286	10.969586
BASP1	ILMN_1651826	12.550519	12.7541	12.583996	12.628619	12.587765	12.3621235	12.759357	12.039823	13.133264	12.980348	12.946609	12.45854	13.176209	13.051226	13.010621	12.866036	12.528801	12.884926	13.026003	13.109778	12.9733925	12.697196	12.929602	13.058068	13.200863	12.825752	12.995739	13.019309	13.0435	13.220307	13.013429	13.11892	13.036781	13.083208	12.985294	13.016701	13.172466	13.307817	12.87342	13.307506	13.406659	13.577691	13.427975	13.412331	13.45296	12.964189	13.012205	13.220726
CCT3	ILMN_1651828	12.518422	12.1313505	12.30136	11.861843	12.404161	12.123373	12.871524	12.451092	12.190777	12.31128	11.861843	11.787084	12.046608	11.49099	11.935486	11.944442	12.182398	11.731815	12.614473	11.79967	12.108559	12.187311	11.927421	12.169864	12.246494	12.211834	12.138117	12.736013	11.871133	12.051621	11.629314	12.174736	11.685939	12.061004	12.132931	11.865795	11.944307	12.154982	12.138766	11.974144	11.73444	12.247824	12.238559	12.043675	12.793328	12.501484	11.979602	9.545419
EHD1	ILMN_1651832	13.607326	13.606295	13.628807	13.938351	13.7943945	13.700222	13.625829	13.73214	13.630455	13.502692	13.5964775	13.659925	13.648578	13.466363	13.655695	13.574351	13.511456	13.468253	13.830623	13.749063	13.458783	13.586772	13.716826	13.5681925	13.786228	13.637711	13.596813	14.181422	13.601549	13.655695	13.786968	13.648269	13.628807	13.327605	13.645718	13.386792	13.678753	12.757969	13.737184	13.531481	13.656574	13.35528	13.421912	13.28371	13.492737	13.411488	13.457533	13.95131
RND1	ILMN_1651838	10.744041	9.660864	10.369382	11.018213	10.147268	10.434533	10.474249	10.71551	10.559848	10.022244	10.580007	8.99745	10.354601	9.036835	9.454408	9.578689	10.336409	9.672106	10.744879	10.656876	9.261075	10.20355	9.881786	10.349732	9.608055	10.095823	10.574823	11.028124	10.177865	10.772596	10.051989	9.154178	10.443072	9.16169	10.352346	10.378156	9.934383	12.786638	10.292945	10.5500145	11.49978	12.94256	12.813899	13.764984	13.231324	12.328679	12.637863	9.240755
ITSN1	ILMN_1651848	9.301502	9.732331	9.735357	9.990899	9.682021	9.680365	9.417783	9.836601	9.694367	9.410599	9.930228	10.501804	9.5252285	9.163139	9.94614	10.488815	9.74787	10.283113	10.146736	9.893426	10.282665	9.294912	9.979329	9.756457	10.239411	9.680679	9.833113	9.861945	9.525124	9.984634	10.121801	10.034879	10.37786	10.134171	9.57923	10.079	9.785303	10.142811	9.638176	9.357862	11.214304	10.5011	9.686741	9.575606	8.463658	10.611479	11.3008	13.00272
RPS16	ILMN_1651850	14.755518	14.817556	14.705848	14.607914	14.681114	14.645107	14.787798	14.714795	14.591818	14.730348	14.618949	14.622063	14.440509	14.576385	14.726421	14.716082	14.714795	14.567755	14.858485	14.617558	14.618949	14.722722	14.552317	14.569992	14.5853195	14.638799	14.616479	14.962004	14.547043	14.662056	14.509298	14.6765175	14.587412	14.604449	14.714795	14.5594225	14.539961	14.684794	14.790016	14.543946	14.491581	14.686087	14.730348	14.51782	14.720004	14.779569	14.692494	14.837134
UBIAD1	ILMN_1651872	12.511855	12.511051	12.450099	12.118941	12.586983	12.505917	12.209934	12.544344	12.247	12.228058	12.253305	12.058821	12.339822	12.231743	12.326758	12.218961	12.613021	12.131667	12.162696	12.1236925	12.259078	12.52244	12.172694	12.48817	12.609249	12.398963	12.359103	12.744686	12.36546	12.403753	12.283444	12.308792	12.175286	12.476398	12.33328	12.1236925	12.369246	12.592384	12.654244	12.493329	12.48447	13.054697	12.740942	12.867407	12.58327	12.746297	12.451662	10.9321375
EVC	ILMN_1651878	9.185638	9.699427	9.277588	9.378877	9.350212	9.226379	9.0413475	9.581712	9.853288	9.706795	10.364554	9.224388	9.649392	9.25556	8.957868	9.284488	9.074214	9.404542	9.289995	10.431313	8.542551	10.119392	9.984774	9.817804	9.162674	10.005465	9.2998085	8.203259	9.250309	8.906018	9.810578	8.983961	9.05901	9.280346	10.235732	9.843832	9.4880705	9.125577	9.747107	9.346878	9.57354	9.102051	8.66733	9.591024	9.3539095	8.822071	9.182313	9.064978
CWF19L1	ILMN_1651886	13.102439	13.038617	13.055225	12.721241	13.009862	12.853642	13.058068	12.933389	12.8739	12.906236	12.909429	12.779379	12.686326	12.927199	13.063478	12.878019	12.906236	13.046842	12.971662	12.88518	11.046152	12.969267	12.9608	12.751319	13.146354	12.973516	13.0835	12.779643	13.010121	12.609559	12.74493	11.422242	12.66525	12.317754	12.626303	12.693833	12.823603	12.942147	12.929224	12.949971	13.107285	13.053874	13.247667	13.06673	12.924296	12.994171	12.751319	12.0770035
KCNA4	ILMN_1651900	8.211998	8.244564	8.586244	8.770995	8.070604	8.042322	8.639964	8.302603	8.072079	8.175982	8.250313	8.759911	8.157091	8.931809	8.639716	8.587653	7.7011695	8.993238	7.835403	8.635248	8.89595	8.20541	8.418053	8.117648	8.745251	7.979576	8.775515	7.710459	8.298111	8.746342	7.9940853	8.879181	8.797987	8.644564	8.198953	8.461728	8.516926	8.54998	8.53162	7.8142014	8.655285	8.822195	8.609315	8.254627	8.005331	8.87491	8.622445	9.758966
RASL11A	ILMN_1651902	12.359103	11.281994	12.339055	12.54087	12.241969	12.534845	12.564132	12.23486	12.514035	12.365818	12.535339	12.406469	12.38641	11.5676775	11.758826	12.337943	12.60574	12.081249	12.989154	12.475726	12.047285	12.335925	12.44741	11.920157	12.918408	12.377997	12.588788	12.638854	12.216192	12.01721	12.437284	11.911564	11.975456	12.093253	11.806533	11.857452	12.052512	13.206674	12.006248	12.265713	12.404678	13.356477	12.742082	13.869436	13.344681	13.3145	13.540459	13.676339
ZNF187	ILMN_1651905	8.195492	9.169374	8.689873	9.2032795	9.222824	8.960434	8.808985	9.084403	9.13586	8.666823	9.509727	9.286572	9.406945	9.483036	9.24195	9.25458	8.988872	9.096253	9.538024	9.490964	8.999347	9.149448	9.227259	9.388599	8.883294	9.041906	9.019952	9.147671	9.30831	9.393619	9.426024	9.139003	9.547408	9.020354	9.292108	9.424315	8.897933	8.858721	9.419571	8.744174	9.495404	8.672192	9.221847	8.385921	8.758236	8.677555	8.6791315	9.469546
SETD8	ILMN_1651936	10.0877905	9.713103	9.526096	9.901261	10.244471	10.179355	10.367265	10.3037615	9.734803	10.1918335	9.727112	8.162634	9.583033	8.5112915	8.914209	9.143583	10.442294	9.172051	9.543442	9.546653	8.682387	9.486991	9.424315	9.457151	8.987034	9.676973	10.041745	9.491474	10.112422	9.0054655	9.873425	8.938175	9.000729	8.545534	9.586945	9.511079	9.212118	8.915364	9.74875	9.64467	9.6896105	8.893464	9.347906	9.698163	9.677468	9.097688	8.997974	8.713351
OR6C76	ILMN_1651940	8.01773	8.045378	8.555268	8.405425	8.013714	7.88087	7.9769235	8.29926	7.719773	8.482163	8.362612	8.921465	8.249078	8.965481	8.741622	8.622445	8.588757	9.039537	8.843238	8.59583	8.664734	8.375703	8.346951	8.303847	8.960509	7.8959556	8.271914	7.61889	8.365828	8.790737	7.966256	8.432095	8.70259	8.730415	8.1114645	8.330984	8.46418	9.03868	8.368326	8.523894	9.241843	9.105524	9.093584	8.251292	7.856791	8.951511	8.738125	10.687641
ANK3	ILMN_1651943	8.197112	7.832283	8.182464	7.717923	8.223385	8.426881	8.4957695	8.045722	8.139246	8.271375	7.907344	7.8198676	8.250385	7.7206006	7.903975	7.8310585	8.56837	7.799279	8.345421	7.985474	7.635878	8.312306	7.966678	7.7640457	8.004541	8.108993	8.587502	8.71924	8.051615	7.709805	7.6838593	7.8965073	7.8304453	7.7959924	8.5370455	7.909835	7.80014	7.636412	7.764732	7.998039	7.7932777	7.790618	7.8862276	8.095678	8.609652	7.8881407	7.7880254	7.8154325
SCYL3	ILMN_1651949	12.100278	11.508636	11.755681	11.812009	11.815643	12.074944	11.839483	11.57817	11.897649	11.908176	12.308267	11.591402	11.912306	10.707668	11.823191	11.760858	12.27314	12.047012	12.063667	12.254391	11.037168	11.814201	11.749569	11.8476305	12.0858135	11.95079	12.09574	10.601274	12.248076	11.820482	12.0481615	10.659028	12.303836	11.573139	11.9749155	11.652352	11.918301	12.126951	10.706181	12.067177	11.711549	12.227186	11.982257	12.0513935	12.303836	12.596191	12.039823	10.353389
TPST1	ILMN_1651950	9.771614	9.07814	8.701056	8.886345	9.916032	10.033561	8.91006	8.996993	9.17787	9.173338	8.804115	8.042864	9.013192	7.9273987	7.9655914	8.257598	9.119646	8.257135	8.925709	8.544405	8.075421	8.959745	8.480409	8.485982	8.367957	9.064574	9.281069	8.404688	8.290638	8.198875	8.88085	8.0704	8.286446	8.005981	9.147131	8.427571	8.416912	8.9886465	8.320065	9.030806	8.332919	10.193961	9.413837	10.673377	10.272944	9.26081	8.983577	7.8722878
MGP	ILMN_1651958	13.720997	14.44522	12.85123	13.8911495	12.24248	12.521511	13.7006645	13.877433	14.049864	13.518539	14.25091	13.706067	13.953774	13.053312	12.833704	13.480228	12.785281	13.776101	13.151038	13.529842	13.214778	14.213695	13.408871	13.403341	13.560426	13.9090185	13.342672	12.436198	13.177757	13.252494	13.642592	13.39583	13.198693	13.704512	13.55938	13.043007	13.866208	14.537995	14.982256	13.946266	14.373115	14.067894	14.100761	13.501742	13.3912525	13.95131	14.693846	15.148533
ABCC5	ILMN_1651964	10.588827	11.5676775	10.486057	10.436718	11.602939	10.846668	10.417063	10.858754	10.839232	10.72751	10.789295	10.55094	10.818338	9.789513	10.318752	10.281804	10.9567795	10.445372	11.0889225	10.81496	9.55245	10.743095	10.644072	10.798794	10.0165	10.381974	10.610488	11.0273485	10.323399	10.170957	10.838279	10.539845	10.689066	10.024005	10.8707	10.574969	10.407529	9.491595	10.585588	10.724	10.871589	9.271525	9.625699	9.6815405	10.088155	8.847452	9.585817	8.921465
FGFR3	ILMN_1651966	8.83139	8.933505	9.127511	8.889805	9.0515995	9.171018	9.306638	9.311988	9.104262	9.2945175	9.167751	8.957868	9.388807	8.396205	8.704992	8.8817	9.132209	8.68973	8.98109	9.556383	8.746208	9.094179	9.362839	9.297022	8.836289	9.329067	9.669216	9.206528	9.446466	9.29685	9.618497	8.685132	8.867817	8.806486	9.496324	9.049035	8.841177	8.261045	8.550764	9.153003	8.504645	8.331758	8.452116	9.186825	9.364654	8.499037	8.723297	8.4373255
TP53I3	ILMN_1651967	8.967429	8.683995	8.661484	9.173719	9.02503	8.824645	8.508985	8.4183655	8.582424	9.12	9.15469	8.937608	8.937793	9.40566	8.873453	9.445125	8.087559	9.477859	8.897092	9.035181	9.010092	9.274523	8.646658	8.992648	9.060501	8.685427	8.842865	8.57632	9.413287	9.289199	9.309065	9.236092	9.208229	9.033227	9.377926	8.968815	9.083959	8.664871	9.328064	8.532358	8.84249	9.082241	9.193797	8.631527	8.300497	9.406181	9.143833	10.019097
C6orf129	ILMN_1651987	11.446894	10.891232	11.725955	11.380024	11.640949	11.761667	12.235381	10.816	11.351009	11.599776	11.097485	9.537144	10.688248	9.470449	9.814196	10.77346	11.501441	10.060888	12.221538	10.786932	9.878252	10.729555	10.76499	10.739061	11.29453	10.787089	11.338107	13.09963	10.938816	10.212368	10.803588	9.974035	9.997329	9.68881	10.625988	10.343757	10.943052	9.240204	8.698316	10.05618	9.713566	9.029614	8.751815	9.996901	10.3586445	9.025965	9.2325	8.565006
SMC1A	ILMN_1652006	10.723442	10.810149	10.7608795	11.048262	10.986616	11.048601	10.864508	11.396373	10.7978115	9.99169	10.4317	10.640937	10.316906	9.000866	9.09318	10.919485	11.097354	10.0450115	11.466451	11.008526	10.589973	10.888351	10.434312	10.625754	10.368338	10.7412615	10.667924	10.921396	10.709379	9.979742	10.8858595	10.270163	10.982881	10.696397	10.588969	10.562274	11.0128145	10.78288	11.3291645	10.81921	12.231634	10.451746	11.109122	10.656107	10.458485	10.448816	11.496823	9.43359
C15orf23	ILMN_1652008	10.124196	9.367063	10.804122	10.5013485	10.4552355	10.899528	11.191957	10.258663	11.275038	10.302717	11.553233	9.527912	10.850478	9.028269	10.837534	11.200722	11.653905	10.978693	11.475252	11.551054	8.307316	11.277371	11.441734	9.921957	11.41237	10.460703	11.644657	10.07575	11.023224	9.747107	11.584665	8.126576	11.117033	9.391342	10.741906	11.0358715	11.423916	10.658402	8.375149	10.930579	9.782005	9.614958	9.150374	10.340992	9.948216	9.010878	9.156693	7.978224
PPEF1	ILMN_1652017	8.922665	9.38024	9.407044	9.33816	9.332356	8.264057	8.80102	9.113759	9.0067425	8.63959	9.424498	10.907463	8.805139	9.781287	9.378515	10.280388	8.895347	10.136841	8.864406	9.160271	9.862776	9.113331	9.10022	9.240134	9.245732	8.613096	8.632476	7.955753	9.40047	9.286572	8.9048	9.291802	9.4794	10.032794	8.743055	9.955683	9.95481	9.522502	9.327069	9.355101	10.89184	9.69659	10.819489	8.99067	8.799855	10.7708845	11.097485	11.699263
DHX57	ILMN_1652022	9.360226	9.180849	9.799183	9.224971	9.335381	9.698777	9.645123	9.482503	9.589037	9.504493	9.559935	9.225141	9.49097	8.655473	8.942846	9.270499	9.592659	9.034736	9.723864	9.83367	8.91006	9.568937	9.247555	9.435041	9.292741	9.564943	9.689966	9.272488	9.278965	9.272283	9.705055	9.024973	9.09391	8.872209	9.601484	9.141224	9.03858	8.907895	9.223484	9.447874	8.955707	8.775762	9.12454	9.296494	9.569153	8.75576	8.728161	8.572082
AGFG2	ILMN_1652023	9.101175	8.762308	9.464044	9.442871	9.242044	9.36073	8.935037	9.255068	9.4880705	9.3905	9.896561	9.004233	9.718462	9.231138	9.369966	9.545192	9.15688	9.242139	9.289995	9.774424	9.102469	9.529111	9.951752	10.147356	9.447874	9.9676485	10.541438	8.850511	9.956324	10.188978	10.57288	9.343337	9.745132	9.767376	10.213741	9.985297	9.564824	8.586584	8.422516	9.6756115	8.7547655	8.473721	8.207529	8.94117	9.370363	8.389976	9.073661	8.563165
CSNK1G3	ILMN_1652024	13.695918	13.358866	13.435492	13.095798	13.478672	13.457865	13.287984	13.176209	13.080881	13.343301	13.28196	12.752996	13.190811	13.717557	13.329014	13.128679	13.299413	13.348001	12.866605	13.0774145	13.447296	13.007066	13.071175	13.187673	13.062634	13.127113	13.030538	12.405169	13.341431	13.375261	13.203206	13.446643	13.330827	13.284574	13.360528	13.383202	13.172789	13.341993	13.694921	13.537145	13.457865	13.121087	13.259211	13.138511	13.176883	13.018482	13.082726	13.649697
UPP2	ILMN_1652037	12.328377	11.39679	12.340318	11.654987	12.782382	11.234785	12.63516	12.904698	13.4137945	11.512484	11.794501	10.952766	11.9602785	12.076207	9.391225	11.118149	14.586359	12.867693	10.755839	12.075192	13.077291	13.326187	11.844139	12.66927	9.965128	11.240148	11.045876	12.171345	12.22505	11.008208	11.006616	14.106684	11.662957	13.781684	12.631647	13.614886	12.683414	13.403082	12.110215	11.595416	12.531444	13.335879	13.378797	11.324488	11.485387	13.832691	13.002424	10.784645
TTN	ILMN_1652056	7.754933	8.241154	7.868613	12.45268	8.453082	9.153997	7.9584584	8.835705	9.578408	7.685468	8.000431	7.8847156	8.599599	7.6923423	7.808335	7.7342243	8.353466	7.819721	8.914528	8.354083	7.857405	8.321834	8.365414	7.993672	7.748531	8.672165	7.9043574	8.136976	7.8698945	7.847504	8.583879	10.548582	7.7880254	7.7376533	8.552517	7.8384047	7.748951	7.7717032	8.240894	8.108851	8.303198	7.7958755	7.8932896	7.9536004	8.478825	7.9177947	7.8908567	7.9612255
KCNMB1	ILMN_1652065	9.855106	10.492541	9.598416	10.424848	9.906137	9.939514	9.725575	10.85589	9.953995	9.738142	10.412433	10.199541	10.089016	11.329783	10.565028	10.321232	9.538321	11.198264	10.195082	10.444517	11.114099	10.087793	9.93801	10.159733	10.388884	9.612789	9.658462	10.419714	9.7585335	10.246098	9.922913	11.206456	10.535502	10.771589	9.764267	9.809041	10.51042	10.289507	11.671893	10.160151	11.071376	10.379423	10.5282955	9.711225	9.784263	10.5182085	11.161531	13.0309925
MGC42105	ILMN_1652072	9.300553	9.113581	9.379115	9.984774	9.733688	9.131768	9.776748	9.917569	9.472104	9.511306	9.436861	9.382418	9.784684	9.252197	9.349999	9.549681	8.9916115	9.703377	9.538702	9.640408	9.585508	9.130873	9.501647	9.354128	9.422128	9.266419	9.45551	9.66666	9.450618	9.482597	9.654952	9.667383	9.550418	9.33441	9.349672	9.633143	9.38849	9.998716	10.022123	9.051509	9.849775	10.067842	9.663941	10.092632	9.851557	9.249688	9.347712	10.514968
ELF4	ILMN_1652082	11.069965	10.971308	11.057592	10.51027	10.539051	10.845436	10.68573	10.582979	11.242792	11.06576	11.200424	10.694881	11.318416	11.0539875	10.906075	11.028552	10.76446	11.452582	10.710934	11.559239	11.323904	11.614932	11.168586	11.527107	11.001652	11.141748	11.092958	11.056163	11.308326	11.213854	11.270016	11.399656	11.341751	11.543852	11.39717	11.345636	11.365472	10.702301	10.91672	11.442816	11.224412	11.584376	11.453094	11.404383	11.481789	11.906995	11.587005	11.533276
MPHOSPH10	ILMN_1652085	13.718726	13.743314	13.747029	13.697184	13.699462	13.843916	13.849045	13.779843	13.618458	13.512582	13.781684	13.544959	13.821315	13.714695	13.742477	13.521697	13.734697	13.674294	13.536145	13.73271	13.790136	13.757921	13.634236	13.647839	13.6731615	13.763566	13.541859	13.383479	13.779422	13.764461	13.870887	13.954349	13.549026	13.725844	13.67031	13.705296	13.779068	14.193697	14.049864	13.876934	14.009896	14.148427	14.000926	14.236338	13.845454	14.112966	13.945287	13.7943945
PAPOLB	ILMN_1652088	7.796935	8.895783	8.604128	8.596638	8.501183	8.158209	7.834162	7.8424215	8.7108	8.497637	8.503761	8.60443	8.6342125	9.59075	9.34576	8.642676	8.11223	9.077723	7.641028	8.25326	9.76032	8.641175	8.689861	8.904057	9.024745	8.249363	8.220627	9.161526	8.627936	8.971601	8.315236	9.727829	8.715797	9.793391	8.594438	8.981546	8.932838	9.395104	8.902253	8.780864	8.761844	9.137463	9.230603	8.648478	8.180978	9.43992	8.825503	10.095823
KRAS	ILMN_1652104	8.425027	7.9853287	7.8154593	7.870307	8.174815	8.199464	8.338257	8.781813	8.06291	8.587144	7.8767467	7.7654514	7.966256	7.8160086	7.7875595	7.7768836	7.9635925	7.801388	8.043025	8.045923	7.9748483	8.250939	8.039716	8.208147	7.711019	8.875975	7.90291	8.161208	8.080393	7.789087	7.7562737	8.020348	7.8316674	7.9604874	8.3176	7.774365	7.876433	8.132831	7.95439	8.16585	7.7682533	8.033463	8.083959	8.705743	8.926576	7.999905	7.8850503	7.8505387
LMBRD1	ILMN_1652128	13.514135	13.533574	13.484811	13.286719	13.492057	13.388411	13.502422	13.443293	13.596813	13.752325	13.564016	13.413076	13.429756	13.584385	13.703485	13.841531	13.640725	13.661758	13.271698	13.524621	13.505889	13.384849	13.439634	13.534576	13.494847	13.429177	13.758324	12.9140625	13.642285	13.6545515	13.409468	13.411131	13.668722	13.581891	13.7368	13.462254	13.463169	13.523983	13.117398	13.494137	13.143767	13.4932575	13.308576	13.337406	13.799608	13.260484	13.334078	12.378119
PPYR1	ILMN_1652137	8.619554	9.168181	8.727829	9.433324	9.026496	7.7938085	8.127652	7.7353845	8.454275	8.155214	9.242698	9.910984	8.690668	9.866347	10.623095	9.864408	8.094639	10.229379	8.428235	8.701537	9.154444	8.757013	9.196019	8.894029	10.418968	8.288073	7.912678	8.441476	9.143771	9.724015	8.838657	9.145587	9.578689	9.542555	8.445616	9.259319	9.571838	9.107353	9.589153	8.786687	9.505554	10.374693	9.941901	8.499669	8.024889	9.532727	11.0358715	12.202039
MRPL43	ILMN_1652147	7.790543	8.024751	7.816714	7.8369646	8.027638	8.0601635	8.529066	8.402768	7.8963885	7.9080944	8.383542	8.02887	8.30814	7.9391146	7.9655914	8.088513	8.623865	7.8556647	8.204065	7.9315753	7.8862276	8.165052	7.867981	8.032826	8.217845	7.87945	8.623538	7.6906166	7.793191	8.3412	8.371223	7.931121	7.839556	7.84881	7.6812763	8.043087	8.0117235	8.060064	7.8326135	7.9032235	7.844805	7.8137455	8.020553	7.766694	7.6575904	7.9774294	7.855307	7.9511347
LRBA	ILMN_1652160	12.021172	11.58039	11.861423	11.238131	11.676051	11.544008	11.880965	11.679948	11.692464	11.468365	11.225864	11.26891	11.686425	11.254344	11.512725	11.536535	11.533276	11.342264	11.489445	11.424981	11.869972	11.776891	11.602815	11.95079	11.379118	11.92802	11.530622	11.242451	11.583151	11.529459	11.353299	11.875385	11.588595	11.65621	11.584376	11.589976	11.584119	11.544322	10.970686	11.650429	10.806574	11.447863	11.402891	11.419086	11.608605	11.441445	10.642745	8.968959
PNKD	ILMN_1652161	10.8033285	10.853856	11.6984215	11.485387	10.733786	11.349108	10.878774	10.963862	11.329033	11.284226	11.889858	12.323166	12.369246	13.010121	12.387032	12.897462	11.277481	13.197491	11.197462	12.723131	12.965014	11.682343	12.289765	12.261977	11.946675	12.308792	12.363327	11.3748045	13.181408	12.959899	13.257179	12.606757	13.230129	12.650458	12.631918	12.566305	12.638718	11.816069	10.592365	11.782228	12.005711	11.8584585	11.876829	11.896251	11.834354	12.100993	11.981187	13.064787
DVL2	ILMN_1652163	12.470165	12.417035	11.873939	12.208208	12.394395	12.211306	12.288124	12.249102	11.993379	11.723008	11.577394	12.617773	11.874288	11.70003	11.634508	11.511915	11.697577	11.465355	11.835144	11.385645	11.615724	12.082054	11.750651	11.542844	11.686576	11.683032	11.45933	12.432018	11.758392	11.366025	11.285127	11.409841	11.581583	11.616543	11.478616	11.60903	11.596914	11.464661	12.078638	11.485855	10.918023	11.124727	11.246538	11.387502	11.711299	11.682478	11.20916	12.279375
GUCY1B2	ILMN_1652166	7.9412713	8.336445	8.78949	9.809207	8.475144	8.5456	8.756179	7.967047	8.741113	8.354213	8.538312	8.972647	8.395954	8.906488	8.784352	8.923332	8.209139	9.103193	9.851532	9.441754	8.908882	9.695213	8.3511715	8.507039	9.667732	7.9458966	8.790354	8.103608	8.579346	8.817516	8.108633	8.374195	8.826589	8.588158	8.948059	8.455731	8.615967	9.007076	9.174187	8.58889	9.727632	8.929807	8.61541	8.058139	8.94884	8.885011	9.317503	9.82793
LOC649159	ILMN_1652170	8.406492	8.100019	8.775528	8.304526	8.681616	8.086045	8.526624	8.235831	8.210494	8.09529	9.065057	9.964082	8.385982	10.1570635	9.34411	9.708378	7.8762293	9.539296	8.2102375	8.773156	9.370937	8.601666	8.817894	8.308272	9.249609	8.531821	7.8923607	8.833993	8.630306	9.080199	8.4374485	8.963503	9.463028	9.451355	7.8888116	8.899963	9.363121	8.856764	8.649586	8.587969	8.963663	9.443317	8.836268	8.497104	8.19394	8.926357	9.6636	12.035711
CDKN2C	ILMN_1652171	8.7768345	8.180899	8.005615	8.20201	7.899548	8.270089	7.7252903	8.64098	7.5538845	8.088756	8.444594	8.244416	7.8981886	8.324764	8.068199	8.247654	8.802374	8.242817	7.932179	7.8999987	8.098865	8.428309	8.6037245	8.482472	8.33645	8.036996	8.957638	7.810093	8.5696335	8.29804	8.792425	8.068745	8.243661	8.08538	8.63856	8.450146	8.257804	7.903673	8.07873	8.293766	8.45314	8.032751	8.35479	8.264947	8.410681	8.322661	8.531849	8.314967
FLJ41733	ILMN_1652178	8.50189	8.145458	8.656567	8.516788	8.063037	8.71594	8.087849	8.671054	8.210494	8.848226	8.287336	8.425985	8.367138	8.404276	8.050345	8.253045	8.676759	8.008125	8.403817	8.137055	8.454997	8.3487425	8.050337	7.908299	8.411588	8.166404	7.917623	8.5481615	7.7689805	8.428431	8.390264	8.238499	8.283177	8.141959	8.077076	8.177685	8.20297	8.347238	8.034102	8.037983	8.050825	8.200132	7.958467	7.999762	8.566912	8.337946	8.646154	8.813015
KIF2B	ILMN_1652181	7.900223	8.181642	7.8461967	8.00876	7.889742	7.9515896	7.909512	8.41545	7.6707444	7.9508586	7.872577	8.620382	8.274884	8.485544	8.411791	8.225972	8.40442	8.543741	8.549576	8.385666	8.936047	8.151542	8.379265	8.38962	8.529127	8.008233	7.6946673	8.199677	8.31048	8.469173	7.9184146	8.644638	8.560303	8.440309	7.7111144	8.44674	8.401419	8.202905	8.299347	8.143948	8.384329	8.376307	8.336317	7.9109907	8.323874	8.475474	8.298537	8.958001
IL4R	ILMN_1652185	12.367179	12.689377	12.280163	12.388026	12.361229	12.961348	11.800631	12.9339075	12.00399	11.873148	12.4447775	12.038402	11.984524	11.171542	11.34823	11.702274	12.290033	12.1552925	12.597659	12.278564	11.489164	11.827636	12.007638	11.433316	12.131934	12.23214	11.850342	12.806767	11.475252	11.643006	12.145924	11.920446	11.426562	10.784645	11.674999	11.369393	12.077358	12.766036	12.945183	12.180715	13.493422	13.590364	13.500753	13.751998	13.244142	13.416365	13.37414	12.950731
KIAA1632	ILMN_1652188	9.839605	9.8785095	9.965361	9.717916	10.241928	10.3379135	9.268273	10.219725	9.743734	9.94583	9.354369	9.088628	9.815565	8.8383465	9.279625	9.248598	10.112043	9.043604	10.148458	9.452696	8.937707	9.615059	9.8451605	9.659381	9.050059	9.692559	9.5203705	10.401542	9.364856	9.627058	9.756204	9.587278	9.373969	9.224388	9.826019	9.9272585	9.448007	9.208595	9.993903	9.808144	9.463824	8.831343	9.562232	9.610607	9.5792	9.001785	8.82605	8.736389
CCM2	ILMN_1652198	9.457363	9.483614	9.192949	9.779552	9.461792	9.620821	9.480421	9.163707	9.352812	9.231945	9.436861	9.010948	9.239974	9.194834	8.93738	9.330441	9.267809	9.2105875	9.741426	9.757233	8.836204	9.284894	9.859571	9.436545	8.833768	9.107066	9.180463	9.432688	9.301426	9.717926	9.704379	9.298041	9.346434	9.509503	9.613934	9.998125	8.99745	8.642267	9.103193	9.627491	9.906977	8.93196	9.416905	9.029779	9.170649	8.765221	9.391225	9.141659
COX4I1	ILMN_1652207	15.107107	15.120961	15.138453	14.982256	15.101617	15.061261	15.076715	15.1549225	15.091767	15.056603	15.07188	15.056603	15.066968	15.047849	14.980346	15.127521	15.109917	14.973856	15.104566	14.963609	14.985794	15.182144	15.065036	15.151699	14.962004	15.096738	15.107107	15.256338	15.03559	15.056603	14.997831	14.945666	15.076715	15.130234	15.1326685	15.03559	15.081649	15.041637	15.03559	14.980346	15.02318	15.08692	15.066002	15.019111	15.315204	15.041637	15.107107	15.003434
C20orf112	ILMN_1652219	8.117771	8.1283245	8.498898	7.808162	8.554237	8.307969	8.706295	8.572046	7.8822556	8.135451	7.8686914	7.99388	8.030532	7.9881997	8.093131	8.024367	8.398184	8.113109	7.9546647	8.264176	7.974083	8.166336	7.7690473	8.247459	8.022572	8.336162	8.510502	7.972587	8.274614	7.9792085	8.160268	8.008829	7.927002	7.96146	8.812881	8.342234	8.142804	7.825695	7.8287215	8.366061	7.892211	7.799864	7.8545294	8.103728	8.291224	8.058592	8.08251	7.9545393
WDR91	ILMN_1652223	9.860284	9.867886	10.3643675	10.420695	10.396206	10.245715	9.666785	10.380383	10.871741	10.220564	10.577644	11.934388	10.4536	9.678439	9.870951	10.371054	10.054072	10.037601	10.61825	10.50897	9.446466	10.33083	10.627364	9.91987	10.479334	10.257344	10.609508	10.113542	10.013602	10.3179	10.525215	9.468145	10.631158	9.58136	10.172153	9.870948	10.281834	9.504162	9.574948	10.101788	9.966404	9.627927	9.635421	9.935773	10.403463	9.985881	9.638863	9.741555
CBR3	ILMN_1652237	8.106587	8.695788	8.484602	9.370463	8.476755	8.658387	9.078062	8.8035965	8.898716	8.987554	8.643516	8.669453	8.86823	8.575596	8.572941	8.5359335	8.836285	8.744798	9.166163	8.5902815	8.617104	8.676373	8.608765	8.49456	8.525488	8.67367	8.572532	7.9933133	8.446759	8.612186	8.402452	8.544327	8.437312	8.446799	8.399256	8.485733	8.590134	8.522509	8.8641205	8.702239	8.681192	8.475962	8.463096	8.813501	8.7869005	8.282536	8.600302	8.903839
FLJ32784	ILMN_1652243	8.290021	8.416023	8.600015	8.792004	7.590705	7.7774496	8.342029	8.175984	8.220435	8.210569	8.798947	8.791553	8.581412	8.58301	8.51427	8.547651	8.135384	8.525616	7.8009295	8.54642	8.665163	8.306146	8.139309	8.515591	8.482477	8.389073	8.366127	7.8283377	8.561629	8.482221	8.185657	8.757143	8.598744	8.611929	7.7856584	8.19773	8.649586	8.3412	8.539643	8.164128	8.511076	8.514125	8.552311	8.055763	8.057748	8.944248	8.8799515	9.1430435
POPDC3	ILMN_1652244	8.759693	8.326616	8.349589	9.61325	8.180251	7.7024	8.534504	7.925077	8.804768	7.8968306	8.412177	10.088155	8.244113	8.78551	8.645474	8.550516	7.6876297	8.588826	8.204065	8.622745	8.860241	8.473724	8.435261	8.252221	8.939092	7.856165	8.601039	8.141641	8.314576	8.717294	8.382705	9.001249	8.465066	8.650017	8.207246	8.592215	8.436734	8.517501	8.950308	8.467596	8.524824	8.517077	8.689103	8.18418	8.779911	8.923206	8.51926	8.965273
PPP2R4	ILMN_1652249	9.295584	9.409468	9.804477	9.786891	9.188682	9.644321	8.503	9.673592	9.580962	9.392691	9.889109	9.878381	9.78828	10.496199	9.975496	10.048767	9.435248	9.797762	9.379813	9.953157	10.388417	9.868903	10.015404	9.78532	9.924279	9.981394	9.70259	9.534184	10.007699	10.16457	10.164672	9.762013	9.959583	10.462172	10.248736	10.21406	10.11104	10.355903	9.67252	9.445407	10.214789	10.315744	10.250099	10.201728	9.745378	10.534978	10.281834	11.262798
SECTM1	ILMN_1652277	8.669336	8.466821	8.78949	8.103294	8.50619	8.414787	8.638041	8.607964	8.756945	8.84732	8.851763	8.804043	8.291418	9.601775	8.71719	8.852629	8.872633	8.396633	8.723702	8.477898	8.919432	8.396709	8.098083	8.294977	8.783406	8.564867	8.884321	8.288647	9.025815	8.495794	8.678427	8.304821	8.678812	9.372903	8.474323	8.205837	8.82731	8.417822	8.228362	8.784735	8.501054	8.449276	8.201572	9.072503	8.9747715	9.034513	9.066013	9.814055
FBXO32	ILMN_1652280	9.11657	8.778904	9.609801	9.291197	8.764034	9.388701	9.245936	8.931562	9.509854	8.993735	9.26574	8.661232	9.320813	8.373675	8.402528	9.237194	9.162942	8.7827215	9.262258	9.624772	8.040901	9.233945	8.982092	8.998315	8.471293	8.9624	9.544333	9.465477	8.568122	8.530234	8.976287	8.100386	8.934758	8.210272	9.138265	8.840115	8.80506	8.890993	8.486656	9.438667	8.695955	8.355744	8.124871	8.828552	9.0891695	8.175709	8.33291	8.1612215
NOG	ILMN_1652287	8.541496	8.841106	9.111522	8.686449	8.751889	7.827761	8.449484	7.8768897	8.510587	7.7521734	9.359814	9.288217	8.459357	9.399927	8.821921	9.189831	8.423314	9.202426	8.075943	8.638404	9.319809	8.666478	8.564991	8.268649	9.489647	8.387449	7.951723	8.177914	8.536843	8.651133	8.622022	9.4872055	9.159997	9.123189	8.021612	8.481347	9.498178	8.9749975	8.835157	8.323874	9.648798	9.397715	8.754309	8.636448	7.7523756	9.496734	10.148238	12.559652
ZNF507	ILMN_1652300	10.404638	9.073198	9.742981	8.970993	10.384932	10.139675	10.211102	10.16423	9.7735	9.374826	9.67831	9.671529	9.496849	8.85768	9.013565	9.109116	10.231819	8.880049	9.894462	9.445032	8.244406	9.434704	9.526826	9.135151	9.06794	9.484651	9.710291	9.910728	9.270321	9.099588	9.708274	8.323723	9.125026	8.610759	9.39203	9.597698	9.025171	11.139126	9.7389965	10.378744	9.826938	9.403111	9.983796	10.640814	10.351894	8.959891	9.133521	8.936241
MEGF10	ILMN_1652306	10.378596	8.766004	9.938014	9.005452	9.807444	9.291559	9.68001	9.281955	9.42124	9.30463	8.950214	9.633875	9.765234	9.955297	9.426319	9.118137	9.539842	9.352707	8.915566	9.15391	10.354339	9.244632	9.797544	9.82294	9.483157	9.76012	9.576638	9.388378	9.695798	9.826281	9.114898	10.122134	9.548414	9.676708	9.397517	9.710821	9.809619	9.290663	9.43923	10.042139	8.839426	9.415149	9.271897	8.904378	9.523933	9.669216	8.808289	9.937017
TTC8	ILMN_1652309	10.011385	9.445284	9.507223	8.27614	9.797528	9.556247	9.828271	9.773113	9.435532	9.73426	8.499458	8.323723	9.206251	8.222109	8.705818	8.289461	9.3552	8.280908	9.163794	8.6704035	8.110279	9.497063	9.111247	9.440473	8.368699	9.7265415	9.220689	9.395284	9.001424	8.559799	8.946599	8.177379	8.346242	8.623731	9.3241625	9.110821	8.719073	8.814623	8.582074	9.309725	8.336951	8.363072	8.524706	9.359098	9.656588	8.234533	8.06111	8.000315
RNF215	ILMN_1652313	8.738039	8.2561655	8.735175	8.143599	8.840783	8.903407	9.340324	8.539849	8.600287	8.9121685	8.114366	7.8551702	8.120651	7.976754	8.153647	7.9433618	8.916346	7.9114594	8.651392	8.130478	7.9461746	8.876086	8.118741	8.080643	7.817073	8.86269	8.187495	8.001001	8.141306	8.132359	8.498552	8.012739	7.9505243	7.9009576	8.573369	8.266579	7.9545207	7.9621735	8.136381	8.51071	7.882697	7.866968	8.116187	8.453681	8.784165	7.9384365	7.9510674	7.8788877
SPAG1	ILMN_1652314	9.051088	8.613158	8.901381	8.800327	9.286281	9.18433	8.747564	9.120093	9.277274	9.185889	8.986942	8.387308	8.971884	8.55487	8.79961	8.680028	10.112539	8.874742	8.9414	9.152191	8.141472	8.845057	9.331646	8.698034	8.631761	9.12454	9.049294	9.5131445	8.940635	8.765058	9.3810005	8.172809	8.786965	8.264819	9.011409	8.763006	8.656084	8.735102	8.383324	9.468062	8.643722	8.334081	8.665157	8.971884	8.774907	8.359578	8.333854	8.340978
FN3KRP	ILMN_1652333	12.99762	12.359368	12.79125	12.533431	12.606031	12.698024	12.994171	13.067353	12.712919	12.805672	12.542462	12.138994	12.628079	12.578138	12.755169	12.905164	12.504446	12.336669	13.060347	12.520015	12.825487	12.479545	12.505605	12.980348	12.949649	12.499587	13.199304	12.859479	12.897462	12.767144	12.280163	12.551885	12.440342	12.54087	12.670668	12.576924	12.517327	12.506393	12.474545	12.810551	12.356206	12.516483	12.338118	12.434602	13.269114	12.09785	12.397728	11.345919
C4orf50	ILMN_1652348	7.832142	9.092654	8.492272	9.247948	8.655625	8.125775	8.708251	8.622476	7.932129	8.2443285	8.8334675	9.393017	8.542243	9.931578	9.067714	9.208334	8.92697	9.345855	8.479904	9.029138	9.945228	8.232195	8.486956	8.514598	9.334238	8.633284	8.794984	9.368401	8.605299	9.357566	8.768024	9.571279	9.26946	9.269243	8.360622	8.944073	9.105537	8.868873	8.743183	8.193542	8.674207	8.913401	9.034804	8.587012	7.931511	8.998245	9.505867	10.299413
PDHX	ILMN_1652357	12.819081	12.575259	12.689377	12.426116	12.64965	12.62406	13.081444	12.871524	12.563283	12.825013	12.524163	12.412977	12.459796	12.500674	12.501484	12.712774	12.813329	12.47848	12.684275	12.429896	12.612915	12.79079	12.429086	12.832436	12.668172	12.511625	12.821353	12.595137	12.542981	12.661987	12.312257	12.645385	12.666507	12.701562	12.45268	12.448021	12.430417	12.772158	12.271842	12.54115	12.245406	12.813329	12.674296	12.377363	13.04948	12.888107	12.366423	10.392544
NLRP7	ILMN_1652366	8.644165	9.147584	8.395329	9.25821	8.593001	8.581413	8.875011	8.300928	9.070421	7.9975243	9.435626	9.282955	8.646047	9.809622	9.584492	9.583875	8.607325	10.0124855	9.119461	8.754832	9.550048	8.625461	8.729734	9.155014	9.313349	8.822259	8.898344	8.479973	8.69999	9.5517025	8.9436035	9.702705	9.393017	9.605919	7.7059	9.08361	9.192249	9.194913	8.973093	8.757554	9.663941	9.550528	9.525754	8.682758	8.396274	9.908882	10.789756	12.237138
ERCC1	ILMN_1652369	9.074132	8.894403	8.880843	8.9975195	8.921225	9.028959	10.048185	8.887337	9.404211	9.777081	8.865613	8.335816	9.232117	8.411454	8.449677	8.246403	9.460763	8.488004	9.283026	9.637432	8.433344	9.325292	8.886614	9.170256	8.734593	9.064796	9.679893	10.028613	9.613592	8.882378	9.457581	8.108557	8.633082	8.417502	9.355507	9.081275	8.912176	8.197481	8.424745	8.962146	8.208406	8.508152	8.265501	8.91293	8.951057	8.182069	8.490976	8.227984
KIAA1324L	ILMN_1652371	9.880683	10.666027	9.328866	8.737919	9.586856	9.721584	9.752622	9.844912	9.904396	10.009864	9.3420515	8.938235	9.561478	9.069596	9.190393	8.653683	9.749508	9.025234	9.499898	9.417348	8.581543	10.450278	9.349368	9.45542	9.230873	9.251466	9.312898	9.136401	8.859563	8.964355	9.323347	8.564361	8.880365	9.00444	9.400129	9.243309	9.111527	9.972798	9.460619	9.501362	8.9473295	9.467548	9.374138	9.567383	9.575604	10.399564	8.838126	10.130111
IFNA17	ILMN_1652376	8.467464	7.846674	7.5592437	7.793191	7.941469	7.7684603	7.536541	7.752135	7.967322	7.803014	7.776937	7.6353683	7.705244	7.7931376	7.7490535	7.754707	7.7749662	7.7590017	8.436158	7.544535	7.563573	7.6356087	7.565993	7.8117156	7.6868696	7.880681	8.085275	8.502941	7.7638927	8.006336	7.8578825	7.6366806	7.7757735	7.519589	8.200571	7.700967	7.797757	7.733705	7.788289	8.27565	7.683979	7.716529	7.7786293	7.6142654	8.505732	7.5658116	7.7342243	7.6257467
IPO7	ILMN_1652378	11.966456	12.728605	12.424817	11.671559	12.244254	12.299168	12.00707	11.802642	12.251562	12.7638855	12.433455	12.324467	12.474545	13.058941	12.89829	12.484695	12.658657	12.828514	11.677557	12.614254	13.020947	12.22904	12.623817	12.701562	12.225385	12.277462	12.471306	11.2770195	12.677013	13.030838	12.441608	13.10588	13.134735	12.737635	12.707821	12.869331	12.40336	12.749156	12.205757	12.638718	12.164417	13.222565	12.788805	12.857804	12.169864	13.2963915	12.971426	13.839959
SUCLG2	ILMN_1652379	13.101606	12.696382	12.950997	12.212849	13.037762	12.737421	13.19843	13.148892	12.7821245	13.002424	12.450652	12.198213	12.597425	12.548052	12.658413	12.53663	12.609559	12.372077	13.004886	12.503062	12.72575	12.716004	12.523884	12.90386	12.670668	12.784188	12.87179	13.101606	12.510319	12.637326	12.1528425	12.767415	12.4627	12.736485	12.638434	12.576635	12.430938	12.659727	12.502332	12.566563	11.948763	12.666655	12.76336	12.433596	13.127113	12.670366	12.463587	10.581609
SIGLEC5	ILMN_1652381	8.548894	8.612202	8.769542	8.676164	8.959976	9.1954775	8.812366	8.650775	9.397425	8.752362	8.898342	8.644697	9.009905	8.811773	8.721246	8.667703	8.553188	8.795001	8.678426	9.523363	8.632408	8.884539	8.92518	9.088394	8.894701	8.942262	9.197914	8.313414	8.943906	8.710098	8.992188	8.249358	8.673606	8.634254	9.086281	8.734308	8.787093	8.633568	8.810753	9.185723	8.922114	9.358445	9.353164	9.380649	9.486163	9.13942	8.879031	8.810448
DCHS2	ILMN_1652392	8.1829	7.9891267	8.177556	7.9097404	8.34208	8.516104	8.238844	7.75742	8.039773	8.09529	7.9683046	8.443102	7.89309	8.044056	8.130111	7.899168	8.212	8.134027	8.15665	7.8236976	8.554495	8.109563	8.095176	7.711961	7.825098	7.715558	8.781231	8.174055	7.689791	7.9547305	7.8043413	8.631507	8.052173	8.122574	8.059635	7.947119	8.006756	8.105641	8.055431	7.985774	7.9426136	7.910718	8.09079	7.9399734	8.211493	8.360448	7.863953	8.444676
RAB2A	ILMN_1652394	13.29827	12.899656	13.377102	12.91011	13.23416	13.228937	13.477038	13.331857	13.235644	13.482483	12.969794	13.057198	13.154122	12.647952	12.872783	13.2463045	13.353557	12.835097	13.175885	13.116309	13.144969	13.387816	13.176654	13.192891	13.318426	13.300044	13.262877	13.2511835	13.045157	12.777002	13.00272	12.990264	12.9636345	13.125282	13.060083	13.18812	13.119818	12.953787	12.81217	13.008117	12.761009	12.967161	12.823852	13.152157	13.270832	12.991591	12.626533	10.621739
TRPT1	ILMN_1652397	7.802518	7.773937	7.7871013	7.7533054	7.754389	7.773781	7.997404	7.7761855	7.960389	7.7441864	7.819727	7.71376	7.6607966	7.7254086	7.6971197	7.5678697	7.703763	7.7771997	7.833784	7.748855	7.807633	7.6938396	7.896388	7.7391906	7.796877	7.869123	8.356288	8.451834	7.8268065	7.747224	7.6524925	7.6142435	7.7547784	7.679159	7.650049	7.6414866	7.856225	7.685658	7.7826643	7.9170117	7.6282215	7.7559824	7.777857	7.6353683	8.120578	7.666223	7.753527	7.7441607
ZMYND8	ILMN_1652407	11.264769	11.384166	11.508636	11.921547	11.1987505	11.447465	11.182836	11.353299	11.684064	11.356075	11.6647	12.271238	11.846787	11.455672	11.106611	11.915351	11.079755	11.571786	11.22802	11.995664	11.631057	11.328325	12.0833435	11.5191145	11.590847	11.076163	11.546806	11.055277	11.65559	11.674721	11.610235	11.331682	11.760592	11.676911	11.348804	11.630524	11.416116	11.6533165	12.016122	11.791003	12.031403	11.655295	11.73198	11.465932	11.246538	11.62798	11.846693	10.937182
SPATA7	ILMN_1652409	12.577122	11.974285	12.248192	11.517962	12.412977	12.025002	12.348112	12.196663	12.310658	11.773919	12.1055975	11.692707	11.90452	11.89928	12.499858	11.843887	11.898736	12.149491	12.458782	11.738136	10.786314	11.759264	12.205223	11.660437	12.272772	11.678598	12.325786	12.684842	11.953172	11.843398	11.710764	10.436852	11.997889	11.442197	11.852852	12.184347	12.092498	11.731132	11.460888	12.197653	12.047908	11.139709	11.652009	11.626331	11.482994	10.702433	10.423539	12.120246
PHKB	ILMN_1652412	12.225385	12.526714	12.900845	12.614048	12.044339	12.546842	11.878091	12.41867	12.783062	12.831088	13.07625	13.128679	13.114651	13.021472	13.119494	13.0835	12.736799	13.192315	12.028755	13.416365	13.37939	13.235346	13.258028	13.228937	13.186011	13.0329	13.035356	11.897647	13.223806	13.269439	13.225788	13.2791605	13.260793	13.367922	13.2740555	13.291125	13.168973	12.665577	12.211018	12.768143	12.675094	12.505394	12.5259	12.504922	12.874196	12.807817	12.516483	12.002558
UCN2	ILMN_1652413	7.730376	8.264392	7.877908	8.919709	8.617823	7.870691	8.179594	7.9280515	8.119125	8.480809	8.122309	8.417358	7.845414	8.558625	8.26671	8.152128	8.317621	8.402471	7.9144216	7.9898458	8.293444	7.991612	7.6913567	7.7358794	8.43338	8.100298	7.8306255	8.029929	8.484659	8.015032	7.9440126	8.308404	8.390616	8.374816	8.34952	8.315095	8.384331	8.128322	8.212404	7.8691287	8.057056	8.353976	8.179281	8.094115	7.989923	8.419763	8.6674595	8.812529
CA1	ILMN_1652431	9.075478	8.743244	8.142572	12.834315	9.15226	8.996707	9.296572	8.353663	10.393068	9.400027	9.213433	10.418026	8.529403	9.494313	10.163985	9.9714775	9.290564	9.538879	9.398341	9.421021	10.148001	8.697193	9.161103	8.957852	9.547191	9.797153	10.32373	8.364829	9.6579	9.399409	8.864846	9.442773	9.514352	9.475511	9.046905	9.876614	9.205874	9.439434	9.483925	8.886484	9.312916	9.536586	9.238398	10.67669	8.346748	9.386584	8.687814	10.909967
MTHFD2L	ILMN_1652434	11.638988	10.871589	10.810437	10.32373	11.351793	10.81496	11.533276	10.830584	11.0919695	10.679562	10.760656	10.410695	10.655274	11.2035055	10.257556	10.571949	10.900517	10.582717	10.674324	9.970331	10.173918	9.982154	10.392403	10.563693	10.309691	10.650565	10.494978	10.68573	10.572503	10.576422	10.356505	10.499668	10.448966	9.893426	9.853288	10.564751	10.33303	11.503809	10.9251	10.994538	12.303556	11.477016	11.951897	11.422812	10.763209	11.479996	10.389153	9.907082
KRTAP3-1	ILMN_1652439	8.812242	8.973926	8.637349	8.7333765	8.687399	8.158209	8.468048	7.6808105	8.408646	8.250877	8.690679	9.109753	8.510078	9.166333	8.902893	8.668338	8.425325	9.334716	9.596115	8.762379	9.129469	8.551698	8.467455	8.724957	8.932672	8.4628315	8.740061	8.351652	8.568966	8.802647	8.682041	9.401689	9.076176	8.75762	8.159247	8.467636	8.798641	9.240774	8.508215	8.322156	9.844585	9.172327	9.283803	8.792433	8.671255	8.791361	8.810602	11.507488
RAC1	ILMN_1652445	8.850871	8.352965	8.459855	8.045782	8.328944	8.120359	8.57986	8.52621	8.60386	8.717505	8.039129	8.007118	8.434466	7.9974866	8.012273	8.042403	8.939482	7.9854608	8.359526	8.143194	8.088122	8.91983	8.258669	8.84872	7.944585	9.076805	8.801956	8.336099	8.168848	8.105338	8.341623	8.107075	8.099939	8.154695	8.723635	8.158153	8.097197	8.180826	8.100772	8.531134	7.959752	8.018296	8.055468	8.797324	8.694625	8.162468	8.255355	8.012791
TMEM98	ILMN_1652456	10.728363	10.418392	11.057309	11.303579	10.826217	10.508206	11.069965	10.549765	11.059482	10.754039	11.673336	10.669263	11.836289	10.933726	11.39585	10.946559	10.342616	11.666117	10.855662	11.013954	10.156017	11.479037	11.050308	10.879302	11.962189	10.900786	11.403046	10.699911	11.386928	11.888585	11.721875	11.047448	11.554603	10.750115	11.04676	11.200722	10.951075	9.68001	10.330587	10.323399	9.038392	8.843471	9.69278	10.180651	11.135799	10.368046	10.149517	9.484131
PARD3B	ILMN_1652461	8.419035	8.736329	8.522098	7.939432	8.029945	8.96199	8.584253	8.362464	8.125984	8.400833	8.239241	7.963379	8.606875	8.040041	8.062631	7.9395075	8.987465	8.241088	7.8674397	8.492591	8.116875	8.390813	8.326079	8.486656	7.9239426	8.755963	8.02061	8.484916	8.195357	7.997184	8.814404	8.2677765	8.359958	8.02359	8.827665	7.9363856	8.131729	7.816359	7.9865165	8.120635	8.319359	7.8812428	8.077991	7.7908664	8.621518	7.893852	8.095425	8.164081
TUBA3E	ILMN_1652464	8.6725025	9.513584	9.443821	9.533097	8.635305	8.006191	8.224131	8.636458	8.737068	8.469635	9.613137	9.3969345	9.145599	11.215657	10.252914	10.0165	7.5592437	10.148682	8.732525	8.746604	9.859995	9.047857	8.981817	9.187677	9.83563	8.746269	8.354208	8.860631	9.487659	9.892641	8.906371	9.776547	9.719422	10.0768585	8.475794	9.628034	9.722988	9.865338	9.539929	8.683392	10.053248	10.203819	10.638341	9.139007	8.759489	10.167972	10.78865	13.012772
SLC26A4	ILMN_1652465	10.22969	10.511487	9.9061575	9.172877	9.556149	9.343643	9.450832	10.152329	9.424953	9.3973255	9.9249115	9.96296	9.325859	9.582036	9.175635	9.396553	9.13025	9.525326	9.144584	9.29591	10.301076	9.471385	9.281609	9.614753	10.079872	9.455601	9.219104	8.656634	9.077807	9.837221	9.502972	9.833908	9.417998	9.589385	9.228672	9.362751	9.206251	10.035947	10.929419	9.613137	9.975974	9.599055	9.787907	9.657492	9.354977	10.139388	9.263081	11.67346
BRAF	ILMN_1652472	11.404533	11.784445	11.525936	11.726468	11.684679	11.904822	11.199051	12.014078	11.603466	11.697749	11.924713	12.200088	12.099002	12.577122	12.383773	12.204156	11.842817	12.388919	11.8476305	12.1344595	12.470922	11.507488	12.103865	12.00399	12.056387	11.846069	11.953888	11.4084425	12.085268	12.574523	12.233276	12.381071	12.479545	12.340318	11.982034	12.484242	11.911093	12.273766	12.429896	12.183235	12.387684	12.36468	12.125905	11.951897	11.884064	12.109769	12.271238	13.319041
THAP7	ILMN_1652486	9.765457	9.320894	9.650021	9.382422	9.531255	9.448922	10.251284	9.573907	9.715387	9.861801	9.667179	8.392101	9.578295	8.52197	8.97037	8.743789	9.84784	8.693268	10.19244	9.143059	8.297775	9.397804	9.167107	9.291105	9.178597	9.670268	9.9094925	10.2623005	9.486802	8.800174	9.714155	8.324365	8.566547	8.346083	9.524914	9.008886	8.951428	8.934837	8.643382	9.75574	8.717583	8.764199	8.754053	9.571048	9.535815	8.946599	8.637457	8.307915
RIOK1	ILMN_1652487	8.32654	7.8649344	8.433126	7.827771	8.30338	8.940258	8.523878	8.207253	7.8255534	8.766076	8.017116	7.84681	8.429843	7.8623643	7.97097	8.002974	8.653691	7.984659	8.529827	8.264877	7.7830443	8.021371	8.161676	8.05248	7.9239426	8.416856	8.479652	8.699178	8.0172615	8.142923	8.227827	7.711019	7.992408	7.7796326	8.489276	7.911861	7.98526	7.9593883	7.9138336	8.25847	7.944514	7.8469214	8.091563	8.491047	8.3793955	7.906802	7.921905	7.8255825
MANSC1	ILMN_1652490	11.251856	11.884529	11.470902	11.909283	11.048977	11.030088	10.613201	10.745878	11.877772	11.650979	12.015747	12.826898	12.007264	11.657026	11.909021	12.219814	11.604624	12.374315	10.9287	12.096834	12.053483	11.952906	12.013814	12.126951	11.89928	11.811689	12.114195	9.7641535	11.931603	11.995552	12.1552925	12.242202	12.235	12.331046	12.180095	12.115821	11.851497	12.117393	11.86385	11.566478	11.993379	12.122101	11.535974	12.021181	12.056939	12.282636	12.38613	12.209934
FAM139A	ILMN_1652494	7.6494894	8.003049	7.8919573	8.144856	8.316927	7.922328	8.283697	7.8661957	8.292483	8.11957	8.219553	7.9696856	7.994914	8.299354	8.119869	8.259489	8.467909	8.333355	8.103025	8.1500635	8.169135	8.120554	8.092344	8.130769	7.944585	8.103584	8.04831	8.391491	7.860221	7.9486566	7.8919573	8.234178	8.075421	8.088105	8.336653	8.440637	8.210035	8.404624	8.577987	8.04917	8.047888	8.617617	8.602403	8.989111	8.849687	8.427912	8.482672	8.445669
APEX2	ILMN_1652505	11.708803	11.823793	11.896513	11.5894575	11.586857	11.656522	11.66058	11.815643	12.348387	11.697749	12.167994	11.817284	11.827087	11.988496	12.376557	12.055826	11.986392	12.296331	11.623605	12.28462	10.333147	12.391554	12.167212	11.79217	12.051124	12.087068	12.129434	10.754609	12.239428	11.725555	12.156841	9.917681	12.050313	11.416971	12.188238	12.071259	12.529839	12.147476	10.664182	12.364683	11.968557	12.080433	12.224165	12.449564	11.6533165	12.41271	11.785879	10.052265
C2CD2	ILMN_1652512	12.535875	12.778008	12.482894	12.502026	12.76651	12.452436	12.277735	12.52745	12.484863	12.346581	12.38051	11.467528	12.667424	12.031645	12.294048	12.146903	12.433596	12.063538	12.724071	12.26589	12.186851	12.41923	12.422021	12.250881	12.098413	12.476398	12.391554	13.021779	12.255492	12.342695	12.414563	12.40969	12.274555	12.263573	12.391554	12.365181	12.360137	11.793448	12.650715	12.391013	12.615458	11.855634	12.41523	12.078958	12.204925	11.847033	12.055826	11.024505
MTMR9	ILMN_1652521	11.826258	11.998404	11.47674	11.070953	11.840223	11.453868	11.85705	11.945895	11.346785	11.910864	10.853293	10.874065	11.29453	11.918817	11.889858	10.850338	11.591702	10.823924	11.190545	10.79247	11.896251	11.632268	11.465648	11.729737	10.967585	11.954286	11.005783	11.66588	11.2307415	11.394989	11.04676	12.243988	11.170195	11.840097	11.874288	11.497716	11.556691	11.952123	12.1055975	11.61941	11.292165	11.939645	12.289197	11.885308	11.665338	12.024184	11.43362	11.535519
FAM125B	ILMN_1652525	11.34376	10.858465	11.168702	11.443141	11.475026	11.179578	11.17784	10.850884	11.291948	10.57613	11.385345	11.708112	11.382161	10.986616	11.28392	11.618009	10.737557	11.593428	11.657026	11.355373	11.203798	11.259452	11.45917	11.533514	11.086379	11.173974	11.428501	11.067709	11.233163	11.225474	11.528259	11.375353	11.361787	11.631984	11.336155	11.241746	11.42795	10.540882	11.7268915	11.691242	11.686079	9.749057	10.689637	10.632259	10.526599	10.041357	11.252563	12.443693
RELL2	ILMN_1652540	8.933275	8.596161	9.058226	8.788083	8.761653	8.826328	9.212308	8.6848545	8.987554	9.332463	8.751015	8.234981	9.303445	7.9440155	8.358755	8.559727	9.221256	8.352288	9.3251	9.111611	8.078335	9.184427	8.702167	8.977647	8.543803	9.316376	9.444478	9.31073	9.02252	8.729674	9.593929	8.296652	8.316984	8.311011	9.246812	8.685564	8.611919	8.456653	8.079586	8.978523	8.111032	7.980484	8.162992	8.728594	9.476824	8.158153	8.167184	7.8735776
DTNA	ILMN_1652549	9.280661	11.104772	8.97082	10.64513	9.359402	9.727756	9.676039	9.756854	10.506489	10.048185	10.526327	12.072978	10.207349	9.770905	9.417818	10.4529295	9.739684	11.020781	9.322866	11.958637	9.90937	11.784317	10.995441	10.275154	9.683138	9.827579	9.549365	10.127479	9.252095	9.077964	9.804938	10.535234	9.473536	10.725014	9.862371	8.947989	11.015425	10.057631	10.515966	9.6691	11.002135	10.079367	10.090394	9.648315	8.960585	10.532724	11.558652	12.2038555
TSHB	ILMN_1652578	8.2953005	7.726903	7.7715673	7.829348	7.852359	8.105948	7.901057	7.7558336	7.696387	7.8799105	7.9996786	7.565993	7.6655607	7.6872764	7.671628	7.714795	7.7351213	7.809819	8.103025	7.5020375	7.8549724	7.793539	8.111542	7.9308	7.763402	8.295426	8.52723	8.401716	7.674839	7.583207	7.880294	7.6723156	7.4390507	7.611402	7.9823875	7.680504	7.7103457	7.837024	7.6719713	7.875981	7.829121	7.7559824	7.782003	7.743546	8.159679	7.6203823	7.829193	7.6777115
POLD1	ILMN_1652580	9.742739	10.027683	9.601679	9.923654	10.054308	9.943098	9.811886	9.745378	9.643798	9.754378	9.637324	8.6158905	10.0503845	8.499173	8.588959	8.797924	9.725784	8.707643	9.636584	10.042792	8.622623	10.049576	9.293185	9.698917	9.008343	9.773113	9.625008	7.91855	9.948629	8.945347	9.876775	9.091661	8.910744	8.468342	9.917048	9.440278	9.777462	8.938609	8.95009	9.516982	8.76265	8.658659	8.932752	9.955683	9.386674	8.756103	8.495848	7.995343
ACTR5	ILMN_1652594	11.273463	10.741791	11.065073	10.599961	11.248395	10.970686	11.46229	10.744164	10.909462	10.496912	10.750905	9.67627	10.6169615	10.348962	10.502376	10.359328	11.024247	9.90161	11.113315	10.681051	10.595276	10.600506	10.578181	10.533885	11.078091	11.261242	10.707097	11.356536	10.722708	10.501943	10.587181	9.415723	10.171237	9.751095	11.113707	10.482116	10.58571	10.473409	10.549172	10.82651	10.255845	10.415633	10.4247055	10.597484	10.687931	10.1918335	9.598617	8.60443
C11orf35	ILMN_1652602	9.804	9.241617	9.798442	9.963501	9.541349	9.9249115	9.66318	9.951994	9.771819	9.963964	9.824924	9.35359	9.896561	9.230979	9.019631	9.728549	9.595089	8.9404125	10.349103	9.673089	9.374069	9.765328	9.585693	9.749615	9.66029	9.781804	10.1302395	9.9303465	10.100892	9.4794	10.060131	9.148997	9.867752	9.301587	9.796499	9.5027	9.296667	9.469546	10.216785	9.99549	9.511079	9.119276	8.98619	10.104729	10.1344595	9.275643	10.044725	10.128853
RGNEF	ILMN_1652609	9.926806	9.431377	9.833457	9.74249	8.920476	9.743638	9.522691	8.710513	9.51851	9.929761	10.246469	8.970817	10.195627	8.98181	8.984684	9.856394	9.802285	8.967835	9.339854	9.666652	9.530092	9.898396	9.642162	9.99978	9.437322	9.55374	10.002291	9.042377	9.870479	9.615589	10.412433	9.417233	9.7834215	8.935295	10.383467	9.657596	9.422024	8.710914	9.411896	9.5203705	9.165074	8.757431	8.62661	9.915366	9.589267	8.6834135	8.640217	8.797121
GLIPR2	ILMN_1652631	11.726607	13.227982	11.352472	11.699516	12.032897	11.980948	11.602547	11.84873	12.065712	12.016659	11.982257	12.037599	11.64607	10.831276	11.346785	11.70336	11.615474	12.498244	11.882396	12.246177	10.996373	12.286303	11.562718	11.697921	11.3004265	11.456098	11.791559	12.225531	11.347627	11.307268	11.816805	11.609143	11.344775	11.045506	11.941483	11.208445	11.939645	12.285747	12.955623	11.910864	12.619545	12.887442	12.860644	12.714554	12.60148	11.702534	13.403082	12.543506
INPP4A	ILMN_1652647	9.288898	9.381011	9.331474	9.526485	9.021843	9.556866	8.521147	9.2067	9.380468	9.525758	9.20841	9.009166	9.428299	8.755177	8.939165	9.094412	9.451255	9.140686	9.470977	9.7243185	8.9810095	9.145837	9.161103	9.414148	8.7780075	9.267023	9.639698	9.51752	9.335736	9.263636	9.362475	9.053553	9.039384	9.120655	9.531478	9.077643	9.365154	8.612002	9.346078	9.451553	9.054928	8.883809	9.061107	9.365356	9.19893	8.952403	9.311774	9.169155
SH3KBP1	ILMN_1652650	9.598518	10.3517475	9.099893	9.489546	9.12904	9.937603	9.790813	9.619516	9.711622	9.53603	9.653124	9.632994	9.366269	8.934679	9.154266	9.461402	9.628239	9.07608	9.690335	10.076117	9.32528	9.814808	9.4572525	9.421635	8.848349	9.212779	9.486809	10.497262	9.394208	9.203196	9.854985	9.358126	9.572155	9.511414	9.753568	9.750751	9.690215	8.808368	10.668466	9.615899	9.96991	8.736576	9.2443495	8.977967	9.653	9.385329	10.493687	9.539392
GRB10	ILMN_1652662	9.053989	7.893353	8.999863	8.692413	8.908172	9.086357	9.22184	8.887881	9.19828	9.371044	8.729362	8.300056	9.052641	8.176326	8.423577	8.496893	8.868939	8.495675	9.105782	9.243214	8.405826	8.859396	8.675465	9.191041	8.3945055	8.867817	9.359203	8.122644	9.107924	8.700006	9.374722	8.307462	8.924368	8.243257	9.26684	9.029942	8.183625	8.354523	8.113586	8.88727	8.140542	8.272833	8.376656	8.978441	9.148828	8.063365	8.275227	8.061611
FAM89A	ILMN_1652677	11.771411	11.613436	11.71242	12.0627365	11.637495	11.571207	11.814676	10.785186	12.03491	12.301235	11.551761	11.715825	11.113595	10.815616	11.333426	11.593729	11.708803	11.244714	12.097114	11.816187	11.470336	11.193442	11.050543	11.184468	11.743665	11.189746	11.7430105	11.726142	11.3816	11.38549	11.923534	11.032853	11.297137	10.522287	10.837645	11.6177	11.552284	12.390684	11.033111	11.66268	11.218642	12.797753	11.916167	12.751076	12.480949	13.084808	12.688257	11.8687105
SHH	ILMN_1652693	9.715887	9.747282	9.7602215	8.933987	9.314615	10.028373	8.946051	9.772724	10.037039	10.2276945	10.483156	9.000729	9.740413	10.526034	10.186839	9.944539	10.001329	9.900768	8.739239	10.162389	9.849222	9.773241	10.051715	10.180205	9.941001	10.640433	10.5988455	8.216599	10.583823	10.548201	10.666589	9.094963	10.655274	9.532728	10.318623	10.165134	10.358793	9.4400215	9.561478	10.629646	9.410497	10.0647955	9.417818	10.505351	10.204196	9.868587	10.354315	9.749293
FAM131B	ILMN_1652694	7.9663134	8.180174	7.8797803	7.78796	8.128191	8.452573	7.9212294	8.334869	8.002093	8.507377	7.590705	8.025478	8.120651	7.7907887	7.689293	7.9653397	8.531685	7.751746	7.93372	7.7131824	7.8599257	7.8299427	7.9060836	7.6088586	7.9960036	8.062833	7.8589053	8.087285	8.083358	7.922646	7.8719397	7.870569	7.8699594	7.773483	8.677127	7.839001	7.833858	8.053389	7.8246336	7.697022	7.920082	7.6599326	7.7162323	8.011293	8.235802	7.8756676	7.8461204	7.885643
C10orf111	ILMN_1652715	8.055781	7.9878836	8.128668	7.6914706	7.8392377	8.329696	7.9651313	8.269226	8.275167	7.860349	7.858486	7.99388	8.10281	8.113926	8.112456	7.9480186	8.433069	8.000553	7.9774795	8.032905	8.0099325	8.038711	8.143177	8.065631	8.0147	8.412439	7.7614594	7.906157	8.095935	8.1104145	7.871017	7.8198676	7.997941	8.206454	7.8552375	8.064382	8.040821	7.9714413	8.017357	8.057673	7.913635	7.961136	8.053139	7.938625	7.6873913	8.124523	8.001623	8.23792
THEX1	ILMN_1652716	11.006055	10.700323	10.509446	8.803843	10.60185	10.447374	11.041445	10.788417	10.124706	10.789436	9.207617	9.016756	9.980286	9.150997	9.7839	8.862765	10.297568	8.958001	9.880812	9.768503	9.345855	10.694522	10.145159	10.668466	9.375566	10.823222	9.845255	10.823182	9.7890415	9.260632	9.611622	9.658439	9.086536	10.002911	10.313476	10.12265	10.165274	9.977268	9.259229	10.141242	8.787756	10.464653	9.957091	11.027086	10.609646	10.465838	8.80053	8.369449
TMCO5A	ILMN_1652719	8.637004	8.1657505	8.647304	8.192674	8.279844	8.61853	8.717493	8.453958	8.481139	8.949995	8.146502	8.332642	8.47136	8.0271015	8.051327	8.108136	8.592215	8.040455	8.615553	8.186929	7.9482164	8.3487425	8.222041	8.309061	8.054626	8.618724	8.352108	8.722194	8.343879	8.051893	7.963675	7.9944735	8.007564	7.976242	8.502758	8.018557	8.144068	8.158236	8.207111	8.222432	8.079729	8.203247	8.110117	8.529757	8.695723	8.064942	8.139254	8.132764
C14orf2	ILMN_1652722	13.694756	13.410511	13.663282	13.32161	13.78236	13.536145	13.999864	13.140585	13.529541	13.380674	13.520946	13.189219	13.343301	13.395434	13.556903	13.233855	13.546773	13.109778	13.804727	13.20213	13.516901	13.258663	13.582597	13.645405	13.639051	13.502249	13.486624	14.027512	13.5812	13.675474	13.517562	13.500058	13.265121	13.441449	13.284299	13.463474	13.400057	13.249779	13.032599	13.3669195	13.106687	13.029798	13.061489	13.047861	13.26819	12.792102	12.863133	12.24493
GLT8D1	ILMN_1652727	10.011878	10.053793	10.55627	9.832456	10.37285	10.051073	9.828271	9.877977	10.2984085	10.670125	10.54699	9.774424	10.424562	9.727756	10.894254	10.662357	10.618744	10.28616	10.61071	10.659296	10.2235155	10.1498995	10.686983	10.675831	10.2366905	10.186102	10.9948015	10.140633	10.434768	10.878522	10.587572	10.73645	10.721701	10.07433	10.535234	11.040144	10.228787	9.271046	9.4154415	10.173396	9.718801	8.967415	9.167927	9.208682	10.035547	9.083352	9.437901	9.22402
ANK2	ILMN_1652729	8.981818	8.9634285	8.750464	8.748329	9.016759	9.033571	8.212217	9.126672	8.166752	8.464097	8.992724	10.333422	8.993097	9.287565	9.33441	9.394991	8.726294	10.094654	8.663222	9.02284	10.039446	8.791239	9.158039	9.14633	9.492938	8.844736	8.938215	8.657978	9.206808	9.54709	8.506911	9.494886	9.710405	9.471	8.5296955	9.065471	9.264926	10.23831	11.453868	9.091303	10.225972	9.829965	9.216279	9.394208	9.173436	9.947506	9.667281	11.2589
HTR7	ILMN_1652732	8.849273	8.879519	8.621894	7.871154	8.19394	8.6238	8.4957695	8.723635	8.898068	8.714866	8.568499	11.098871	8.59557	9.018168	8.560911	8.679388	8.919468	9.081565	8.389143	8.320002	8.913897	8.3544	8.2382965	8.545466	8.809216	8.757222	8.832338	9.179139	8.872265	8.622889	8.700647	9.04207	8.752395	8.404777	8.85139	8.405294	8.530005	8.598812	8.701182	7.9388714	8.715293	8.451575	8.546628	8.05076	8.2873955	8.939092	8.451808	9.140061
RFXAP	ILMN_1652735	11.024804	10.453072	10.744164	10.032679	10.912779	10.623418	11.148379	10.561681	10.254578	10.469559	10.368192	9.781545	10.69216	10.498778	11.029544	9.93538	10.486057	10.010599	10.111676	10.421965	11.089178	10.575115	10.70713	10.752812	10.463562	10.9184065	10.372969	10.377348	10.666027	10.94514	10.70905	10.833569	10.552248	10.46611	10.786775	10.707668	10.394232	10.378155	9.9988365	10.794368	9.597906	9.375387	10.184468	10.594365	10.411537	10.279792	9.32528	9.364753
RPS6KA3	ILMN_1652736	10.464792	10.1420965	10.020601	8.877022	10.06283	10.265483	10.722423	10.422775	9.6787195	10.472963	8.997204	8.4147625	9.528262	8.363606	9.034736	8.462453	10.165412	8.442032	9.476393	9.277907	9.498558	10.035441	9.191041	10.338193	8.44961	10.048767	9.339883	9.706795	9.404762	8.965709	9.58881	9.319335	8.629542	9.146007	9.733814	9.289612	9.331647	9.356239	9.638987	10.08955	8.463952	9.326377	9.272297	10.161361	10.291781	9.573775	8.420807	8.078251
ERF	ILMN_1652749	12.156093	11.695589	11.894558	12.13113	11.632268	11.680852	12.041383	11.927256	12.011642	11.909587	12.138117	11.611976	12.060729	12.524704	12.064071	12.196099	11.880355	12.33328	11.779942	12.020025	11.90452	11.939645	12.299036	11.966209	11.901217	12.291393	12.475603	11.609999	12.191044	12.295779	12.287096	11.404383	12.394868	12.226433	12.368801	12.435938	12.201468	12.71963	12.575465	12.556742	12.814938	12.393913	12.877138	12.81195	12.867407	11.53405	12.552376	12.3600025
PAAF1	ILMN_1652753	13.171907	12.855448	12.930197	13.20213	13.324116	12.864637	13.075709	13.150687	13.398745	13.151326	13.474434	13.497125	13.387165	13.000843	13.085993	13.261975	13.150158	13.235957	13.418212	13.256911	13.471549	13.241208	13.400057	13.354983	13.43402	13.257479	13.309782	12.728837	13.134169	13.270561	13.239885	13.200863	13.32092	13.3653755	13.23275	13.48218	13.339172	12.798845	12.888396	13.309176	13.311812	12.839746	12.660814	12.777273	13.052312	12.956681	12.9630995	13.651191
ZNF428	ILMN_1652754	13.277966	13.44925	13.343843	13.241208	13.361964	13.431029	13.663282	13.771274	13.455144	13.739545	13.403082	13.412189	13.573965	13.50872	13.770793	13.695918	13.393452	13.6663475	13.8555355	13.268881	13.393452	13.5276165	13.484506	13.525636	13.391969	13.668335	13.660336	13.423247	13.476354	13.442455	13.348934	13.731954	13.5871315	13.537791	13.799608	13.327851	13.425437	13.391969	13.500753	13.393787	13.392525	13.162787	13.708351	13.092171	13.952814	13.501429	13.364122	12.89804
HIC2	ILMN_1652762	10.796009	10.738929	11.258107	11.066031	10.780468	10.63537	10.681993	10.753512	11.278321	10.981344	11.54161	11.740511	11.375632	11.456257	11.612523	11.89692	10.658402	11.703868	11.209032	11.590568	11.722164	11.2346325	11.511121	11.591402	11.15114	11.402213	11.728305	11.46229	11.659259	11.801999	11.874855	11.5624485	11.773919	11.68532	11.657026	11.633662	11.5026455	11.710248	11.5778675	12.004833	11.8279295	11.560414	11.086938	11.390513	10.908203	11.518812	12.458661	12.598162
CDC42EP2	ILMN_1652777	9.13917	9.015247	8.967731	9.126074	9.335381	9.122936	9.263636	8.970726	9.011466	9.074747	9.072582	8.703295	8.917859	10.089653	9.2105875	9.23794	9.303966	9.311881	9.178238	8.955838	9.302612	9.023682	9.174969	9.040771	8.942994	8.818032	9.315989	9.090365	9.456143	8.948833	8.99154	9.277687	9.274263	9.282429	9.035811	8.918331	9.111815	9.16054	9.175981	9.160732	8.88163	9.535923	9.345322	9.74039	9.517594	9.490509	9.919508	10.278386
TMOD2	ILMN_1652780	10.505351	11.086031	10.131395	10.800527	10.841512	11.225724	10.629646	11.112454	10.505844	10.742965	10.494344	10.484412	10.506354	10.836201	10.4615555	10.496504	10.695006	10.86519	10.897705	10.243016	10.076596	10.459983	10.368853	10.462867	10.406006	10.404767	10.259665	10.779377	10.512043	10.528068	10.22312	9.796777	10.423767	10.599072	10.266804	10.168772	10.701991	11.030443	11.556691	10.5197525	11.318758	10.616735	10.934005	10.287015	10.074691	10.631444	10.625488	10.980864
PIK3AP1	ILMN_1652787	11.961572	11.900774	11.197115	9.508083	11.541383	11.018213	11.9658785	11.411245	10.97259	11.671559	10.028985	9.256971	10.693149	9.950064	10.629517	9.437997	11.053064	10.087174	10.489724	10.31321	11.201885	11.169929	11.036533	11.807065	10.197816	11.855441	10.199933	11.419373	10.372082	10.334271	10.096241	11.959505	9.892394	11.237503	10.673638	10.688248	10.607044	10.982607	9.71249	11.074468	9.232683	10.830727	10.98415	11.539986	11.896381	11.323671	9.136847	8.200205
CLK1	ILMN_1652790	12.598426	12.544344	12.82413	12.75821	12.682557	12.890015	13.114651	13.221316	12.839457	13.21436	12.985797	12.907965	13.171611	12.978903	13.109172	13.013429	12.549697	12.981761	12.740509	12.661987	13.257901	12.894536	12.834051	13.110656	12.989959	12.8620825	12.885779	12.702563	12.771015	13.062139	12.62037	13.17008	13.248349	13.010418	13.016142	12.997387	12.461552	12.658413	13.330277	12.64337	13.245702	13.458138	13.239595	12.862639	13.183088	13.451274	13.103587	12.790543
FAM174B	ILMN_1652797	11.892042	12.012429	11.366294	11.706503	12.023364	11.843068	11.446894	12.019062	11.427413	11.397838	11.417503	11.040144	11.014195	10.23074	10.591249	11.080573	12.544867	11.08297	12.031881	11.11669	9.876775	10.924313	11.303079	11.127322	11.196272	10.965416	11.236404	12.215689	11.016127	10.776265	11.098102	10.3164015	10.409926	10.359493	10.905447	10.947075	10.88409	11.584665	12.21048	11.0332575	11.565377	12.635021	11.755681	11.451556	11.777453	11.862392	12.304993	10.578446
ATP5J	ILMN_1652806	12.932841	12.498487	12.90708	12.772639	12.890015	12.863018	13.288643	13.237777	12.752148	13.019861	12.950359	12.615769	12.792102	12.586043	12.909944	13.228937	12.788688	12.814164	13.554407	12.811338	12.672407	12.514039	12.578138	12.691762	13.022304	12.545108	13.180323	13.301056	12.922686	13.027587	12.657223	12.5971775	12.893414	12.685321	12.660037	12.641898	12.682302	12.798587	12.622152	12.759867	12.711301	12.72575	12.929357	12.36695	13.217054	13.174291	12.941873	11.698937
HOXA3	ILMN_1652807	7.8768764	8.135714	7.9493527	7.815179	8.118508	8.459366	8.648565	8.074921	7.6613154	7.7646003	7.914442	8.221281	7.885774	7.997022	8.104511	7.9980865	7.780163	8.076675	7.7230816	7.5406866	7.999837	7.792741	8.095616	7.8642893	7.9232616	7.991684	7.937562	7.9386992	7.8929853	8.06563	8.075362	8.068068	7.9073486	8.021594	7.9950657	8.14788	7.973989	7.9853287	7.737738	7.9066663	8.221696	8.117457	7.9994507	8.05076	7.898514	8.024874	8.139254	8.354335
OPA3	ILMN_1652819	10.827976	10.818338	10.919762	10.827658	10.301355	10.4979105	10.371538	10.173389	10.878647	11.343412	11.24146	11.561935	11.11761	11.616859	11.434488	11.620295	10.914327	11.369985	9.462803	11.511632	11.522882	11.203135	11.3339815	11.535519	10.957159	11.549747	11.452582	9.024958	11.846787	11.630779	11.548007	11.355373	11.358031	11.774979	11.834903	11.371492	11.444275	10.797435	9.952122	11.280133	10.54699	11.100709	10.8766	10.7356205	10.577354	11.165694	11.500877	11.628785
IL10RA	ILMN_1652825	12.655905	12.102956	12.631647	12.663948	12.505155	12.467879	12.957187	11.885857	13.258663	12.692444	12.978519	13.2054	12.939497	12.257564	12.606373	13.016701	12.601175	13.035631	13.343301	13.286719	12.317406	12.824265	12.772893	12.6147	13.040158	12.476101	12.772893	13.079157	12.931081	12.827628	12.904911	12.165954	12.917889	12.938945	12.786374	12.793328	12.735707	11.924452	12.598162	13.397839	13.161003	12.297452	12.820589	12.697196	12.946719	12.509235	13.211649	12.82413
LRRC17	ILMN_1652826	12.043521	12.253055	11.589697	11.925963	12.261252	12.252144	12.169864	12.70936	11.51028	11.509492	12.346025	11.720779	11.992256	12.162696	12.074706	11.744809	11.58302	12.421055	12.07987	11.591818	12.139276	11.887724	11.297556	11.36894	11.642229	11.580619	11.56165	12.265713	11.401747	11.889858	11.663864	12.097355	11.650979	12.071259	11.691994	11.233597	11.649665	12.886081	13.185731	11.928615	12.18214	11.760592	12.119505	11.458034	11.535519	11.736211	12.532483	14.19575
GAS2	ILMN_1652852	8.2953005	7.9177337	8.074989	8.003135	7.7556815	7.954096	8.413287	9.067787	7.888408	8.465705	8.5056	8.482029	8.6770525	8.156434	8.263968	8.586829	7.890851	8.138587	8.44547	8.600696	8.291574	8.330105	8.353618	8.094773	8.282465	7.809692	8.04831	8.099517	7.958015	8.157023	8.875386	7.98786	8.421874	8.205109	8.762441	8.477897	8.022653	8.346541	7.9457216	8.185861	8.467098	8.20541	8.072096	7.9413204	8.368064	8.1037655	8.276003	8.569218
SLC15A1	ILMN_1652857	12.46215	12.565463	12.516767	12.356711	12.622319	12.632227	12.40969	12.664919	12.300531	12.281296	12.314564	12.16413	12.543857	12.961109	12.513446	12.25895	12.299168	12.559917	12.346832	12.257698	12.567727	12.728316	12.547406	12.756531	12.619125	12.719918	12.451918	12.404406	12.59981	12.688012	12.64465	12.31978	12.609876	12.81855	12.82311	12.610905	12.29031	12.259987	12.083073	12.37571	11.873939	12.379975	12.083882	12.008911	12.437015	12.033195	11.472468	10.383203
BAIAP2	ILMN_1652865	8.533866	8.013078	8.198648	7.945075	8.522574	8.648142	8.726851	8.221122	8.125984	8.474314	8.27474	7.9466314	8.392087	7.912321	7.9022202	7.9139767	8.587101	7.8461328	8.548025	7.8255634	7.8725176	7.8207297	7.9051156	7.9767823	7.6917806	8.2127285	8.658046	8.673391	7.9019165	8.01593	7.971588	7.8874702	8.002964	7.8324437	8.247756	8.107675	7.9179106	7.936554	7.997056	8.345225	7.9154344	7.848046	7.863265	8.24662	9.031047	7.938054	7.90104	7.9251294
LMX1B	ILMN_1652866	8.711703	9.245537	8.6099205	8.868641	8.766864	8.923121	7.864535	8.1304	8.404954	8.180239	9.4154415	10.072804	8.881415	11.49584	9.794282	10.153927	7.8594484	9.181124	8.13815	8.774831	10.227461	8.689806	8.2967005	8.388797	10.035947	8.482815	7.788106	7.83364	9.342241	9.284195	8.505261	8.763773	9.704035	10.330587	8.682749	9.101784	9.7637005	9.088133	7.8845057	7.9001627	9.27181	9.764916	9.002911	8.886125	8.516707	9.78667	10.780746	12.881361
UBOX5	ILMN_1652872	9.229633	8.883435	9.27492	9.299915	9.286865	9.147043	9.080883	8.9975195	9.075479	9.164135	9.171727	8.683935	9.2451515	9.4689245	8.721783	8.997858	9.103482	9.230171	9.52178	9.277907	8.820875	9.019863	8.869657	9.04461	8.963036	8.994794	9.372584	9.161526	9.149013	9.036291	9.252588	8.8360405	8.909772	8.658707	8.97037	9.011547	8.949814	8.894964	8.714677	9.217031	9.084733	9.187595	9.010105	9.065853	9.131233	8.875459	9.526192	9.556996
GBGT1	ILMN_1652906	10.047395	11.101499	10.233824	10.587048	10.426702	10.328975	10.323565	10.269105	10.925858	10.352587	10.585332	10.505579	10.418521	9.733567	9.81828	10.683829	10.542892	9.996553	10.80246	10.620427	9.671546	10.787377	10.168638	10.236397	10.646695	9.952431	10.332178	11.346321	10.068714	9.96967	10.333697	10.34947	9.570935	10.250511	10.315855	9.9770155	10.503248	10.084984	10.947964	10.339166	11.062075	10.212083	9.89151	10.151902	10.611199	10.681993	11.511424	11.832033
CDC5L	ILMN_1652907	12.578454	12.822167	12.876597	12.773086	12.7821245	12.930454	12.237138	12.795183	12.928289	12.914185	12.964189	12.69667	12.850002	12.960531	13.180323	12.7262535	12.674808	12.767415	12.657541	12.912317	13.187399	12.860644	12.98218	13.01731	12.899419	12.82413	12.94894	12.508403	12.937856	13.075134	12.981125	13.06796	13.00272	12.8407135	13.066447	13.111149	12.862377	12.735349	12.869072	13.056036	12.515943	12.516767	12.8463745	12.563578	12.592384	12.424166	12.316019	9.202284
EZH2	ILMN_1652913	10.231964	10.693148	10.121538	10.638888	10.019709	10.371687	10.730599	10.869892	10.081862	10.701991	10.505844	10.545767	10.505465	10.544663	10.6334	10.388319	10.611722	10.475529	10.257944	10.971308	10.211236	10.95642	10.2004795	10.37247	10.065328	10.194246	10.128853	10.316256	10.723663	10.439861	11.003821	10.887914	10.834615	10.110587	10.977152	10.066068	10.94514	10.723553	10.147878	10.290584	10.540882	11.060063	11.541224	11.1777115	10.737557	11.422375	10.787233	9.786306
RHOF	ILMN_1652918	9.536914	9.600529	9.430203	9.621135	9.270217	9.284382	9.414497	8.839265	9.66429	9.43379	9.882221	10.189458	9.642848	10.5730095	10.121801	9.989985	9.65325	9.781804	9.542537	9.615693	9.56094	9.933346	9.602654	9.496324	9.602749	9.396127	9.723317	8.493706	9.673466	9.769783	9.671026	9.461777	9.879827	10.105403	9.669615	9.761263	9.844205	9.324912	9.461064	9.20235	9.141843	9.5252285	9.3671875	9.074387	9.388795	9.40047	10.394489	11.109816
ORAI2	ILMN_1652928	8.626892	9.209837	9.201703	9.17787	8.631433	9.099188	8.43419	8.58658	9.08549	9.381011	9.246334	8.635499	9.178682	9.297936	8.757571	8.713906	8.6443	8.76853	8.8316965	9.039223	8.643117	9.046905	8.710183	8.841721	8.545603	9.219397	9.2283945	8.044942	8.895706	9.010411	9.035972	8.626554	8.933584	8.898477	9.069765	8.796923	8.950445	8.739791	8.559504	8.875016	8.859941	9.39489	8.762321	9.074387	8.876364	8.985839	9.513496	9.542312
POGZ	ILMN_1652929	10.295641	10.417536	10.689934	10.456825	10.588356	10.733459	9.646667	11.174271	10.386837	10.214789	10.619006	10.004567	10.637268	9.881189	10.179531	10.241698	10.517171	10.005031	10.644704	10.566484	9.955683	10.4801035	10.700546	10.510569	10.275549	10.593494	10.420913	11.039986	10.595407	10.563963	10.582586	9.701175	10.477533	10.475982	10.531092	10.824183	10.319698	10.413848	11.096652	10.576552	11.041445	10.173396	10.339291	10.506624	10.471691	9.87773	9.823493	8.812385
PRRG3	ILMN_1652938	8.004074	8.226627	8.48764	8.316797	8.39354	8.30568	8.293683	8.653127	7.7249155	7.8153906	8.026749	8.430882	7.917924	8.296455	8.240156	8.488626	7.780163	8.275412	7.998533	7.9898458	8.660961	8.18547	7.9786744	8.202593	8.261093	8.193606	8.106181	8.803226	8.127181	8.364831	7.9787765	8.619633	8.314377	8.384688	7.8675766	8.385982	8.4201145	8.131725	8.643009	8.189115	8.522657	8.313406	8.578331	8.087833	8.106724	8.481077	8.957048	8.577566
MGC16703	ILMN_1652940	8.800084	8.28406	8.572531	8.34918	8.617823	8.928715	9.061897	8.904977	8.702098	8.540233	8.109769	8.47977	8.632799	8.415816	8.652928	8.424803	8.25405	8.241088	8.420906	8.289487	8.249439	8.351629	8.552176	8.212634	8.267852	8.559363	8.529342	8.857577	8.21173	8.316811	8.482472	8.023353	8.306729	8.429279	8.416729	8.341184	8.479273	8.105641	8.463952	8.168545	8.334984	8.451575	8.4311495	7.784838	8.416264	8.413317	8.423347	8.801669
RASAL2	ILMN_1652952	8.766219	8.940939	8.665755	9.169983	9.223576	9.341959	8.935037	9.330457	8.572575	8.782298	8.472898	9.601269	8.81022	8.523485	8.461787	8.9917555	8.954799	8.937061	9.244153	8.969726	8.794491	8.895268	9.093992	8.935749	9.000661	8.643398	8.433464	8.700848	8.868873	8.573369	9.114898	8.736389	8.738429	8.872557	8.833109	8.724407	8.547423	9.394438	9.120569	8.332147	9.186562	8.899695	8.581989	8.878599	8.179161	9.011478	8.71474	9.390399
ABCD2	ILMN_1652959	8.408715	8.407615	7.7318215	8.07756	8.292214	8.645253	8.3923435	8.654239	8.608845	8.975314	8.317669	8.143803	8.365495	7.9682302	8.0293455	8.008958	8.465965	8.114679	8.343111	8.398406	7.9598083	8.604471	8.312803	8.305209	8.044624	8.416856	8.218182	8.80805	8.448097	8.137509	8.603739	8.037863	8.128068	7.9751406	8.7735405	8.470114	7.958279	7.975206	8.200638	8.506518	7.8932295	8.142088	7.9225144	7.998983	8.032074	7.9061394	7.9023376	8.015397
DLK1	ILMN_1652975	8.211998	8.762308	9.248496	8.13084	8.140863	7.7175198	7.7890077	8.463858	8.7108	8.621191	8.772198	9.1060295	8.750125	10.286652	9.184982	9.468499	7.9881067	9.217281	8.481072	8.527943	9.736781	8.750804	8.6767645	8.294977	9.287131	9.661207	8.5509815	8.170897	8.738963	9.128492	8.126126	9.457363	9.133844	9.705453	8.712223	8.705373	9.156231	8.753973	8.784352	8.192023	9.004441	9.351989	9.144403	8.263443	8.386609	9.365662	10.536946	11.355373
NUP160	ILMN_1652989	13.151326	12.7489	13.03803	12.789468	13.031147	12.926144	12.880092	12.690492	12.808099	12.684275	12.941648	12.735349	12.944683	13.010418	12.93006	12.810279	12.73028	12.834578	12.647747	12.93812	12.820589	12.943727	12.850893	12.908549	13.011439	12.893414	12.73171	12.46649	12.83888	13.064352	12.888396	12.536153	12.816199	12.8489685	12.628079	12.9253025	12.874743	12.933129	12.807503	13.174046	12.852547	13.164173	13.039889	13.058941	12.75847	13.009862	12.863631	13.246964
PRDM2	ILMN_1652992	9.186055	9.594882	9.963964	9.809207	9.377405	9.182502	8.56507	9.661431	10.055936	9.395806	9.84448	10.08484	9.830195	10.284997	9.9936495	9.587404	9.660635	10.093714	9.512077	9.97961	10.056058	9.744178	10.246721	9.890338	9.44491	9.732563	9.927969	9.518839	9.890993	10.0450115	9.958949	10.382523	10.180651	9.910836	9.909255	10.218412	10.003214	9.951636	9.938792	9.71142	10.2145605	9.855614	10.172701	9.813863	9.5998335	9.851548	9.928982	9.960527
HIST1H2BL	ILMN_1652998	7.8807425	7.930866	7.5741367	7.860044	7.5852766	8.424759	8.004002	7.8079276	7.641696	7.900988	7.911312	7.8367896	7.7166185	7.89435	7.864868	7.8369026	8.209139	7.8299384	7.9144216	7.7867546	7.7610755	7.8503785	7.664022	7.773248	7.915578	7.7731194	7.8111253	7.84308	7.715298	7.7728305	7.7244835	7.6655436	7.9016533	7.7823358	7.920906	7.91872	7.7418303	7.865367	7.8712077	7.6595726	7.7780476	7.6933594	7.857995	7.7302146	8.217561	7.8299427	7.90104	7.969099
CABLES1	ILMN_1653001	11.623345	11.151267	11.546806	11.746524	11.97663	12.251278	11.890751	12.013267	11.685939	11.63282	11.725674	12.076207	11.830271	9.843458	11.657026	12.014821	12.006547	11.46861	12.082304	12.03491	10.865767	11.871689	11.853728	11.375048	12.127794	11.89928	11.794225	12.496369	11.8604555	11.233286	12.045232	10.286534	11.546148	11.010507	11.627825	11.509837	11.589231	11.00518	11.211845	11.5786705	11.279869	10.118294	10.187727	11.375353	11.60091	9.843321	10.444892	9.623357
CSN1S1	ILMN_1653006	7.9704084	8.55527	8.061735	8.551104	8.098701	8.21963	8.89773	8.002812	7.791003	8.782298	8.231114	9.592126	8.30814	9.073179	8.899777	8.87149	7.768085	9.060501	8.131345	9.006996	9.452236	8.343606	8.491828	8.660049	9.161326	8.522243	8.42423	8.131763	8.798302	8.831839	8.03998	8.685961	9.045617	9.009703	8.059635	8.21028	8.705297	9.222018	8.845315	8.293766	8.643722	9.000124	8.888627	8.171701	8.795269	9.196024	8.643382	10.894496
PLAC8	ILMN_1653026	11.938083	10.827658	12.589585	11.934388	11.666555	11.784317	13.439634	11.026348	13.182674	12.414563	12.949971	12.505917	12.38518	12.904911	12.8823395	12.735093	11.83708	13.155408	13.252494	13.159039	11.385799	12.560133	12.81777	12.662844	13.056645	12.335036	12.854943	12.814828	13.167634	12.846781	13.110337	11.900627	12.913523	12.505605	12.571499	12.9998865	12.810929	10.978416	10.580494	13.051739	12.459552	12.165954	12.388026	12.79725	12.41923	11.87918	11.921809	11.231767
COL4A1	ILMN_1653028	12.587765	14.116859	12.797507	12.647952	13.011136	12.934044	12.14722	12.724748	13.243843	13.088171	13.015124	12.880092	12.922185	11.880355	12.292764	12.954019	13.231606	13.252494	12.890595	13.184704	11.965629	13.611347	12.841819	12.789468	12.367179	12.835921	12.550811	13.028608	12.140641	12.012172	12.727407	11.739004	12.775483	12.751076	12.724963	12.030125	13.111591	13.440999	13.122764	12.829799	13.621744	13.592098	13.709951	13.217054	12.839457	13.541859	13.6629305	13.009862
PCDHGA12	ILMN_1653040	8.588628	9.176131	8.822918	9.235733	9.135077	9.202354	8.287414	9.504724	9.031823	8.973395	9.178503	9.3810005	9.329165	9.007503	9.096512	9.29147	8.651855	9.283367	8.98109	8.9575615	9.190662	9.15738	8.832186	9.223691	8.828836	8.9849	9.174872	10.348702	8.375625	9.125977	9.471096	9.025167	9.1777	9.089396	9.3504095	9.132919	8.956465	9.330988	9.618723	8.9013	9.615168	9.141673	9.507028	9.030424	9.01766	9.336647	9.583841	10.184589
HSD3B7	ILMN_1653042	12.574523	12.819511	12.839457	13.721689	12.7047825	12.707027	12.982871	12.699656	13.243584	13.184013	13.282866	14.02219	12.88518	13.707139	12.432302	13.664156	13.163567	13.703666	12.783195	13.406383	13.236807	13.051739	13.199304	13.169434	13.411131	13.170611	13.483069	11.994168	13.447612	13.173109	13.281699	12.692718	13.122275	13.014282	13.367922	13.241208	13.420575	13.221316	13.011991	13.327605	13.866673	13.328218	13.95131	13.358538	13.167634	13.089601	13.605949	13.5731325
SOX3	ILMN_1653055	8.708072	9.180849	9.0698595	8.766068	9.277377	7.984392	8.446327	8.372017	8.921001	7.9734263	9.411196	10.749139	8.693918	10.191023	8.867432	10.795847	8.026091	9.5068035	7.7823997	8.668738	11.089873	8.80143	8.749364	8.977348	9.849896	7.8600287	7.821474	8.177914	9.453825	9.02994	8.496504	10.481524	9.575848	10.823924	7.8839564	9.446269	9.952921	8.781167	8.767887	8.396272	10.153364	9.0384	10.008776	8.449345	8.397638	10.442871	11.670041	12.034647
OR10Q1	ILMN_1653073	8.5519	8.763075	8.349589	8.629605	7.8091564	8.040193	8.02162	7.74006	8.203875	8.113818	8.138587	9.69107	8.723482	9.353169	9.014507	9.162497	7.8364234	9.441978	8.456728	8.665953	9.307045	8.492318	8.7788315	8.720792	9.048946	8.359129	8.148427	7.781283	8.27201	8.909307	8.185657	9.392226	9.000367	8.858003	7.9523063	9.001092	8.712282	8.93173	9.369512	8.818456	9.3756895	9.059119	9.280661	8.370888	8.120578	9.613021	9.364753	11.080833
CCDC64	ILMN_1653102	8.668471	8.858235	8.470799	9.017501	8.456666	8.116262	8.5623865	8.177975	8.956393	8.747007	8.438515	8.583759	8.418664	8.474228	8.664504	8.474365	9.056223	8.656156	8.502882	8.459574	8.407871	8.654448	8.447577	8.505267	8.374553	8.418354	8.04364	8.317085	7.836956	8.555199	8.498552	8.867338	8.186804	8.408707	8.643381	8.445415	8.331938	8.510218	8.407257	8.552108	8.546139	8.269017	8.661877	8.458599	8.44988	8.611231	8.882875	9.3107195
C20orf152	ILMN_1653103	8.559387	8.490503	8.681331	8.46458	8.944322	9.199449	9.273805	8.702034	8.263171	8.759904	8.131716	8.288975	8.552785	8.36762	8.292876	8.354656	8.605231	8.303766	8.657096	8.367936	8.421511	8.408914	8.539036	8.3932085	8.292415	8.652812	7.9648547	7.603957	8.723103	8.141456	8.413359	8.503046	8.288823	8.355073	8.9332	8.257668	8.303916	8.260704	8.347874	8.532358	8.334237	8.381549	8.43623	8.491047	8.736261	8.380142	8.377468	8.476239
ECH1	ILMN_1653115	14.101269	13.889313	14.11353	14.4617195	13.952814	14.044882	13.934502	13.713557	14.112966	13.982585	13.809769	14.094548	14.065893	13.944296	14.06698	14.207952	13.9303665	13.796532	13.762012	13.959423	13.997248	13.998873	14.058651	13.944296	14.121314	13.97496	13.883576	13.576059	14.278869	13.984609	13.91079	14.051807	13.859767	13.810188	13.968594	13.936883	14.023115	13.912613	13.811641	14.06698	13.84954	13.803332	13.916815	13.983059	13.872303	13.835633	13.563698	11.247446
ST6GAL1	ILMN_1653120	9.023155	8.900219	8.77339	8.460637	9.593811	9.651768	9.117873	9.568088	8.967192	8.031939	9.007512	9.932982	9.166735	9.985297	9.386299	9.623357	8.729549	9.278965	9.273713	9.267411	9.995258	8.742792	9.323074	9.251997	9.633011	8.747693	8.157465	9.917795	9.06075	9.794777	8.941476	9.867919	9.576294	9.703377	9.253442	9.46658	9.221671	9.315598	9.197654	8.906162	9.374292	9.480761	9.6069145	9.031749	8.834695	9.805279	9.013945	10.495455
PER1	ILMN_1653125	9.521492	9.2300825	9.575606	9.629834	9.845143	9.723119	10.019586	9.668745	9.376577	9.4944315	9.469546	8.722489	9.796394	8.3965225	8.431168	8.839104	9.832705	8.820478	9.036749	9.451355	8.609073	9.538034	9.029522	9.854704	8.401612	9.776439	9.695083	10.239124	9.535495	8.956071	9.514352	8.784173	9.286164	8.829362	10.050957	9.826019	8.931963	9.094773	10.135796	10.12264	9.375132	8.728663	8.961826	9.99169	10.476919	8.477682	8.561567	8.274729
CSTF2	ILMN_1653129	12.334298	12.439392	12.017762	12.137768	12.274555	12.17725	12.3006525	12.094316	12.1055975	12.049508	12.251162	12.346832	12.292866	12.098724	12.185199	12.059498	12.178369	12.005982	12.09574	12.212849	12.393039	12.221074	12.140908	12.213403	12.471874	12.397934	12.115583	12.063276	12.168889	12.041888	12.148614	12.452187	12.1115675	12.376844	12.351648	12.057639	12.35563	11.914867	12.17865	12.217479	12.284485	12.400474	12.379405	12.314063	11.910595	12.403631	12.213114	10.713467
SH3D19	ILMN_1653133	13.492352	13.616735	13.629962	13.323783	13.551603	13.517562	13.235957	13.231059	13.284574	13.489634	13.300748	13.031147	13.345014	13.355666	13.413399	13.260638	13.510793	13.313087	13.06796	13.370136	13.458138	13.435156	13.162508	13.435492	13.2511835	13.360801	13.4731865	12.934337	13.387816	13.586493	13.136188	13.412773	13.533574	13.395124	13.426048	13.295749	13.29827	13.236227	13.28371	13.45013	13.103031	13.450405	13.169788	13.24543	13.128378	12.99705	13.121952	13.0774145
TMEM188	ILMN_1653134	12.027649	11.756494	11.995664	11.372682	12.025002	12.036979	12.334426	11.692464	11.79704	12.189971	11.511124	11.546806	11.822613	11.6517	11.894279	11.788847	11.906152	11.765492	11.806029	11.675138	11.807366	11.821651	11.620936	11.886099	11.798711	11.881251	11.983917	11.56954	11.72352	11.767983	11.449618	12.033195	11.613984	11.976086	11.82113	11.699917	11.787403	11.725674	11.533791	11.806346	11.494836	12.192097	11.917248	11.776891	12.234082	12.279657	11.76522	9.452839
ECD	ILMN_1653143	11.188574	10.987197	11.580504	11.765492	11.027986	11.526464	11.264037	11.478483	12.084974	11.672752	12.003393	12.602073	12.081577	12.511855	12.004129	12.379835	11.405994	12.31754	11.56893	12.527318	12.296987	12.102433	12.237681	11.816805	12.440633	11.664827	11.859018	10.599072	12.066469	12.013814	12.220572	12.1423025	12.056789	12.201764	12.049826	12.044954	11.945314	11.899155	12.000691	11.685646	12.15961	12.1041355	11.914867	11.886099	11.88836	12.656729	12.294654	13.020826
MSH4	ILMN_1653146	8.645569	9.42039	10.0395975	10.195387	9.426117	8.223605	9.017836	9.123817	8.781455	9.042451	9.305935	11.832434	9.233247	10.90339	10.4615555	10.907603	7.5513415	10.701991	9.735954	9.5666	11.04676	8.990363	9.520174	9.1133175	10.152492	8.801099	8.990299	8.044942	9.393118	10.195627	8.986509	10.060131	10.020374	10.596999	9.519058	9.366137	9.815288	10.142378	10.52054	9.263168	9.44217	10.103703	10.231819	9.033988	8.741536	10.917235	9.768503	12.393789
DPRX	ILMN_1653158	8.257867	8.7687435	8.595447	8.371744	8.694558	8.399129	7.8021493	8.256893	8.169054	8.199652	8.679121	8.906667	8.505997	9.658122	9.315488	8.978296	7.8688755	9.432994	8.429982	8.334741	9.321308	8.496403	8.819942	8.311537	8.91983	8.166404	8.138692	8.310703	8.68083	9.146426	8.102326	9.583145	8.831267	9.007145	8.252221	8.955254	8.943459	8.818937	8.875744	8.41848	8.728305	8.740794	8.824793	8.432039	8.396274	8.897515	8.985466	10.280025
SNCG	ILMN_1653161	9.635551	9.711225	9.023168	9.455227	9.053383	9.058298	10.191705	9.708151	9.48188	8.826612	9.745389	9.253362	9.531595	9.987817	8.859802	9.485725	9.310345	8.723976	9.998003	9.065142	9.021061	9.188038	8.740212	8.924282	9.335554	9.2235775	9.560953	10.233992	9.787007	8.835628	9.309065	8.558625	9.411513	9.308403	8.88565	9.078909	9.507601	8.993973	10.451746	9.18046	8.926692	9.210584	8.959745	9.085412	9.085832	9.153153	9.996336	11.173855
ZSCAN2	ILMN_1653163	10.112422	10.234799	10.253811	10.412553	9.882221	10.515814	10.829668	10.631977	10.212368	9.87072	10.969334	11.776891	10.206236	12.111813	11.389422	11.375353	10.507991	11.734567	10.901867	10.724426	11.605417	10.27425	10.831747	10.207794	11.371823	10.087174	10.397276	10.843159	10.589652	11.238795	10.713852	11.297409	11.424344	11.262798	10.24824	10.825935	10.845436	10.596488	10.22273	10.283619	11.5786705	11.277592	11.013383	10.227184	10.308043	11.034485	11.843661	13.751563
AAMP	ILMN_1653165	12.4489355	11.68156	12.232404	12.044091	12.24451	12.223102	12.426266	12.645641	12.103557	12.134218	11.699802	11.88836	11.913098	11.298766	11.744809	11.611363	12.138495	10.938143	12.172366	11.533652	11.768441	11.960137	11.767742	12.026379	12.014567	12.181828	12.021433	12.518095	11.786761	11.692707	11.503151	11.4158325	11.390763	11.712778	11.653598	11.844013	11.768105	11.778473	11.853148	11.71216	10.989034	11.692219	11.578538	12.044339	12.172209	11.515108	11.2265415	9.518728
CLEC10A	ILMN_1653166	10.470101	10.861243	10.736149	10.14906	11.206181	10.1402235	11.7904215	9.96666	10.996036	11.056791	10.885856	9.755021	10.567772	9.805279	10.521991	10.719045	10.521721	10.416772	11.351946	10.323565	10.097713	10.567772	10.375687	10.951075	10.736008	10.622349	10.882367	11.265356	10.959459	11.160187	10.7323675	11.238131	10.811899	10.100892	10.386712	11.153308	10.691599	9.144761	10.721701	11.273781	10.826809	9.942261	10.27124	10.259168	10.941223	10.555436	10.225079	10.750634
GCNT2	ILMN_1653174	8.343388	8.015854	8.722553	8.23097	8.182469	8.499386	8.182542	8.940635	8.154015	8.16258	7.9579453	8.247957	7.752371	8.001106	7.9046087	8.008958	7.972657	8.085142	8.7453375	8.24958	8.10525	7.904296	7.8265424	8.087459	7.97528	8.701959	8.393213	9.133514	8.076655	8.168098	8.853692	8.06111	7.968411	7.94845	8.1899805	8.225805	7.8373985	8.10086	8.293785	7.8644843	8.235887	8.118335	8.025008	8.144436	8.293947	7.9956555	7.9551415	8.144609
SLC22A17	ILMN_1653200	9.805866	10.60116	10.164797	10.530553	10.035684	10.310131	10.808462	10.462466	10.760125	10.796009	11.014509	9.446171	10.9467945	11.554318	10.599478	10.921633	10.121407	11.014786	10.22312	10.794607	10.770496	11.162637	10.451143	10.47476	10.51878	10.261905	10.846381	10.728363	10.817783	10.827658	10.878773	10.917634	10.804687	11.131832	10.324809	10.302133	10.643026	10.834745	11.338669	10.719287	11.184769	10.974369	10.760656	10.372969	10.68995	10.578181	11.46117	12.304574
EFEMP2	ILMN_1653203	11.376826	12.785281	11.378853	11.48574	11.564865	11.6189995	11.487782	11.819305	11.764067	11.497716	11.976086	10.5621195	11.942942	11.054258	11.380995	11.441734	11.466172	11.610836	12.115583	11.58543	10.620427	12.37839	11.705203	11.560532	11.51869	11.660437	11.676051	12.327275	11.405708	11.130687	11.86385	11.084086	11.530942	11.616298	11.792859	10.942898	11.390206	12.046868	12.79567	11.747273	12.519757	11.150729	12.113435	11.474249	11.54161	11.3605385	12.350844	12.299816
ZWINT	ILMN_1653209	8.930991	8.94566	8.981959	8.617028	8.6656275	9.066269	9.043984	9.200975	9.012984	8.981472	8.807153	8.984615	8.97143	8.428104	8.483494	8.706648	7.9683046	8.784503	8.800809	9.079363	8.677555	9.209837	8.776998	8.784735	8.864327	8.883014	8.934694	9.51446	8.90539	8.65086	9.30124	8.884362	8.745194	8.628016	9.312815	8.602603	8.911437	8.929347	8.72398	8.609922	9.142182	8.551625	8.592807	8.349702	8.511819	8.565841	8.640217	9.3717785
ATP1B4	ILMN_1653211	7.84831	8.859644	8.455411	8.520769	8.002311	8.750809	9.100074	7.8424215	8.874001	7.6811333	7.732282	8.648963	8.212867	8.371696	8.345975	8.392732	7.9119225	8.4370165	8.195085	8.30927	8.855433	8.217913	8.2267	8.027848	8.132293	8.105476	7.912678	7.80717	8.322351	8.107744	8.45484	8.886471	8.142082	8.771278	8.288463	8.440637	8.447184	8.395437	8.761086	8.492738	8.555273	8.44389	8.6997595	8.244683	7.7697144	8.810299	8.529812	8.8417845
PITPNM1	ILMN_1653220	9.6648855	9.507347	9.69199	9.408666	9.583158	9.483721	9.875062	9.417818	9.95895	10.091896	9.594042	8.670003	9.569047	8.728813	9.052129	9.170154	10.129152	8.876689	9.63287	10.175338	8.771338	9.893677	9.470449	9.803667	9.189634	9.8519535	9.990582	9.261754	9.809207	8.972787	9.712602	8.924354	9.3973255	8.729244	9.981929	9.227259	9.784684	8.883876	8.529808	9.949949	8.700515	8.546425	8.916409	9.664984	9.527129	8.699616	8.902418	8.35479
C3orf22	ILMN_1653228	7.778705	8.276611	8.345566	8.699616	8.602863	8.307969	8.560075	8.147409	8.451134	7.72906	8.724891	8.761844	8.109774	9.213141	8.588056	8.715366	8.071716	8.618017	8.39451	8.177438	8.972434	8.446497	8.339851	8.096003	8.724113	8.039351	8.299623	9.002135	8.643187	8.720867	8.205914	8.503898	8.809136	8.650933	8.176336	8.544157	8.50047	8.225848	8.438199	7.8133054	8.426622	8.61724	8.255825	8.362669	8.003024	8.596015	8.98619	9.755031
HIST1H1B	ILMN_1653251	9.536914	9.118623	9.197034	9.804938	9.147671	9.416358	10.38926	9.138377	9.523379	9.89056	8.317669	8.51184	9.116229	8.420743	8.509188	8.376243	9.544653	8.498706	9.699308	8.53625	8.552921	9.353424	8.701537	9.056459	8.502885	9.275448	9.085922	11.163372	9.258213	8.480578	9.261249	8.6913	8.509935	8.459794	9.292928	8.73903	9.278462	8.3216305	8.368766	8.804259	8.240759	8.416793	8.613366	8.80498	9.233589	8.308272	8.172539	8.276115
GPRIN1	ILMN_1653263	8.30473	8.781167	8.765954	8.243609	8.239956	8.763203	8.708251	8.531064	8.899418	8.276913	8.55648	8.563163	8.890441	8.944248	8.337213	8.469102	8.761296	8.112381	8.429982	8.23258	8.125226	8.715293	8.50479	8.624649	8.299547	8.913976	8.801088	9.120735	7.969824	8.161142	8.900628	8.12146	8.427656	8.357569	8.485969	8.276074	8.354151	8.211539	8.050909	8.368141	8.3462925	8.3652935	8.147076	8.337926	8.5574875	8.322506	8.631939	8.689273
DNAJB14	ILMN_1653266	13.575726	13.535184	13.488665	13.113701	13.328599	13.6066675	13.089601	13.6609745	13.209931	13.324981	13.113701	13.15955	13.217054	13.450928	13.223806	13.155408	13.338825	13.325249	12.906017	13.227668	13.33452	13.398745	13.293211	13.263786	12.96665	13.152157	13.163318	13.085088	13.171907	13.3258505	13.145895	13.481241	13.326412	13.436848	13.174046	13.300044	13.303756	13.374969	14.088003	13.262588	13.752325	13.276825	13.566429	13.410868	13.375261	13.187399	13.474141	13.861154
GPR26	ILMN_1653267	8.111045	7.9652224	7.9093804	7.777631	8.295114	7.7468286	8.134957	8.103161	7.6873913	7.7646003	8.044903	8.200455	7.748951	7.8691883	8.054001	7.7988663	8.104785	7.865294	8.206052	7.979283	8.129001	7.6250753	7.692448	8.117648	8.024622	7.9458966	7.8888783	8.388228	7.9600396	7.8971405	8.033383	8.053139	8.048138	7.8894844	7.9787016	7.9197617	7.8306775	8.05076	8.203996	7.808448	8.375207	7.9268622	8.007706	7.834088	7.975903	7.896507	8.001961	8.296201
MUC20	ILMN_1653278	10.125727	10.160151	9.550843	9.397034	9.571511	9.39811	9.471385	10.01984	9.155821	9.428954	9.433433	9.183546	9.696719	8.422454	8.398123	9.137887	9.769554	8.497812	10.010726	9.515045	8.772692	9.226028	9.009914	9.18993	8.921315	9.195553	9.676603	10.025207	9.762013	8.803016	9.237696	8.825193	8.550812	8.755103	9.346434	9.704912	8.51967	8.528321	9.5225935	8.943985	8.70154	8.879384	8.464635	9.071987	8.773916	8.323793	8.573928	8.631417
LCE2A	ILMN_1653282	8.430052	8.0442705	8.712421	12.178369	8.13017	8.249581	7.901057	8.51508	8.408646	7.864019	7.953462	8.290436	8.055975	8.396759	8.34261	8.212081	8.026091	8.23492	8.5571575	8.094241	8.57105	8.484777	8.299764	8.472697	8.370757	8.202787	7.97385	8.6671095	8.548548	8.288185	8.017415	8.514934	8.23271	8.431741	8.605304	8.366686	8.255396	8.219854	8.489078	7.8555126	8.400303	8.514125	8.290516	8.444677	8.492802	8.351252	8.285547	8.97468
APP	ILMN_1653283	11.690676	12.338942	12.18408	12.23457	11.865639	12.332419	11.222362	12.314063	12.346581	12.306872	12.132587	12.422021	12.747128	12.254391	12.141428	12.224514	11.971873	12.346025	11.487324	12.48817	12.713742	12.575465	12.641898	12.726819	12.191596	12.476658	12.105079	12.288553	12.437284	12.598162	12.52561	11.915092	12.472651	12.74181	12.468157	12.678694	12.342447	12.457809	12.743619	12.309662	12.664443	12.39689	12.544867	12.330498	12.64337	12.664919	12.57039	11.804039
PFKFB4	ILMN_1653292	10.126263	9.70557	9.669732	9.520677	10.485176	9.95467	9.949797	9.317003	9.619736	9.575848	9.562334	8.583759	9.3476305	9.5998335	9.247288	9.368502	9.736221	9.693158	9.904396	9.77746	8.707271	9.516273	9.810845	9.488298	8.953933	9.523277	9.352405	10.36496	9.434192	9.301244	9.7337	9.079532	9.117624	8.899613	9.860609	9.210482	9.907113	9.440672	9.017501	9.739911	9.220522	9.952551	9.453811	9.423311	9.94568	8.917847	9.234965	9.698364
ZNF580	ILMN_1653310	8.647671	7.941701	8.061735	7.964429	7.9539547	8.782163	8.20864	8.561693	8.099877	8.39755	8.038161	7.939325	8.558198	7.9591417	7.885515	8.048019	8.481849	7.8787537	8.4436245	8.421365	7.853254	8.113469	8.209149	7.7963	8.16393	8.694113	8.626821	8.810904	7.9150033	8.284742	8.534718	7.866577	8.003479	7.914295	8.573369	7.9031014	7.9756217	7.960289	7.8436627	8.077425	7.7768235	8.0162525	7.8129334	8.33435	8.642061	7.902274	7.9283104	7.8941464
MC1R	ILMN_1653319	9.527576	10.314007	9.339275	9.250965	9.713217	9.552578	9.5332985	9.799406	9.425838	9.39489	9.459712	8.670375	9.230082	8.927351	8.3998375	9.02332	9.452342	8.475173	9.604141	9.231238	8.466749	9.527442	9.011898	9.342241	8.600365	9.530852	9.463605	9.698814	9.11955	9.037591	9.578795	8.76265	9.060119	8.663384	9.6019	9.180086	8.87517	9.412422	10.147623	9.461683	10.0667515	8.859476	9.198648	9.561552	9.563277	8.976078	9.257057	8.705593
IL22RA2	ILMN_1653324	8.186054	8.157232	8.142572	7.9346223	8.248995	7.5814962	8.446327	7.609297	7.729831	8.444107	8.026749	9.129469	8.398613	8.1559105	8.124462	8.688585	7.978257	8.40941	8.02567	8.334741	8.398269	7.757551	8.222041	7.8774304	8.452614	8.114663	7.5993814	8.136976	7.9335804	8.192421	8.093652	8.202291	8.193412	8.058049	7.879384	8.159218	8.15937	8.284335	8.157663	8.190603	8.465838	8.318819	8.311164	7.9413204	8.293947	8.314381	8.389178	8.628495
HAUS6	ILMN_1653332	10.899917	10.893082	10.80112	9.855716	10.706181	10.72523	10.417063	10.553014	10.682988	10.846822	10.384306	10.031218	10.654259	10.856177	11.011673	9.999394	10.541782	10.295016	9.876204	10.409321	11.310315	10.859803	11.009696	11.2713995	10.364809	10.996036	10.454274	10.056808	10.502543	10.905937	10.336409	11.344232	10.660006	11.231256	11.040829	11.063472	10.915545	11.293933	10.424324	10.79062	9.431979	11.247823	10.788779	11.153857	11.137602	11.86385	10.024005	9.998376
USP32	ILMN_1653337	12.205074	11.552917	12.037826	11.89928	11.745106	12.015394	11.533791	11.292751	11.9689045	12.106694	12.007509	11.863273	12.045718	11.068853	11.804952	11.963911	12.167846	11.978694	11.206848	12.15906	12.41782	12.047898	12.088204	12.154177	11.8547	12.020155	12.066711	11.1475	11.87836	11.964713	12.222053	12.149491	12.166973	12.239691	11.918301	12.121041	12.054774	12.3313055	11.552014	12.154705	11.893442	12.580112	11.78838	12.510319	12.1005125	12.34782	12.20746	11.238009
RECQL5	ILMN_1653340	9.279456	9.379355	9.4092655	9.069153	9.457476	9.315506	8.131864	9.66007	9.483157	9.172512	9.868884	10.964627	9.556519	10.549639	10.059852	10.327999	9.367507	9.659952	9.416358	9.878773	9.343551	9.308096	10.052265	9.894036	10.008158	9.691389	9.659168	9.5634985	9.756741	10.11653	10.014528	9.96146	10.001618	10.145852	9.805631	10.22531	9.804477	9.463824	9.551168	9.527001	9.884294	9.428954	9.782343	9.162502	9.264926	9.426773	10.097235	11.250213
DUS1L	ILMN_1653342	10.868475	10.721079	10.777216	11.160959	11.142931	11.065073	11.624465	10.713333	10.929297	10.985873	11.162906	9.402923	10.855396	9.552706	10.509458	10.662953	11.512202	10.253549	11.499489	11.069124	10.146736	10.528068	10.499832	10.776599	10.97142	10.760773	11.282983	10.628365	11.270962	10.615227	11.068552	10.621439	10.739986	9.722638	10.873802	10.535502	10.559151	10.451435	10.594899	10.895961	10.754039	10.2276945	10.827658	10.85273	10.962553	10.004303	9.8219	8.269591
FUT3	ILMN_1653358	9.039807	10.695818	9.331212	9.969149	9.358923	8.996169	8.894837	9.712849	10.184087	9.360707	10.244603	10.648133	9.290564	11.800907	10.497159	10.641184	8.30552	10.701509	9.328958	9.159704	10.825627	9.828589	9.289811	8.992119	9.982369	9.199003	8.9236145	9.55327	9.442871	10.178445	9.275448	10.396467	10.172153	10.823649	9.014507	9.376674	10.059286	9.917322	9.916417	9.348978	10.114066	10.167862	9.58375	9.784263	9.318934	10.336785	11.31088	12.865056
TAF12	ILMN_1653367	10.863788	10.561965	11.500578	11.880965	11.101234	11.198154	11.424071	10.860249	11.755387	11.680852	11.58039	11.499204	11.36241	9.537144	10.390755	11.91146	11.59217	10.660138	12.173501	12.071674	10.397538	11.423227	11.58495	10.85076	12.148093	11.07208	11.685793	12.032897	11.215107	10.6127205	11.565932	10.263398	10.620552	10.268229	10.763462	10.964627	11.104155	10.197687	10.342345	11.07208	10.512792	10.917527	9.8625145	10.9831505	11.042808	11.508636	11.366856	9.142029
ATP8B3	ILMN_1653372	9.902015	9.220682	9.502993	9.84448	9.453307	9.685555	10.271477	9.0445385	9.300131	9.315031	9.210777	9.475426	9.2817	10.119535	9.895905	9.707474	9.651768	9.738842	10.206747	9.334245	10.182745	9.35416	9.250409	8.854715	9.886019	9.126672	9.190418	8.798417	9.478681	9.544975	9.502508	9.741328	9.257818	9.79554	8.962906	9.516626	9.417589	8.980446	8.92887	9.599055	9.724007	9.669308	10.099038	9.408131	9.394686	9.795649	10.847701	12.822928
FAM171B	ILMN_1653376	10.37567	10.683165	10.19349	10.753512	9.739453	10.027174	9.895921	9.691887	10.033833	10.152615	10.338886	11.49708	10.184347	10.994538	10.732609	10.555436	10.287478	11.327494	9.759095	10.371687	10.805855	10.124976	10.359775	10.087535	10.638996	10.021458	10.384306	9.730465	10.12303	10.264508	10.160383	11.012531	10.631444	10.710804	10.332667	10.055054	10.015843	10.571949	11.145953	10.149524	10.456707	10.271614	10.56896	9.825061	9.554733	10.794088	10.842087	12.581892
KIF3A	ILMN_1653385	9.647806	9.791142	9.273889	8.881771	9.513584	9.51862	8.766738	9.318927	9.35359	9.57449	8.809779	8.791103	9.305229	8.955494	9.159403	8.676038	9.574833	8.532227	8.581486	8.621258	8.890022	9.380649	9.285877	9.2586355	8.522032	9.623476	9.251814	8.886549	9.024516	8.889127	8.98942	9.215969	8.538373	9.192414	9.430737	9.160917	9.063414	9.300131	9.54916	9.016205	8.584257	8.88163	9.532728	9.125664	9.190318	8.893752	8.504017	8.851841
SULT6B1	ILMN_1653386	8.568433	8.064867	8.223919	8.120417	8.456666	8.626412	8.0951605	8.195989	8.311316	8.318693	8.047951	8.281976	8.327838	8.3638525	8.298318	8.166914	8.104785	8.164007	8.419276	8.125914	8.4619055	8.143937	8.21028	8.252221	8.23334	8.4628315	7.905892	8.735106	7.788735	8.212861	8.0774975	8.669389	8.21096	8.365103	8.430305	8.279156	8.265644	8.233045	8.406351	8.124277	8.286202	8.326005	8.382084	8.251292	7.781022	8.225973	8.049169	8.448645
NKIRAS2	ILMN_1653404	10.570397	11.015196	10.908628	11.382466	10.782726	10.847701	10.135073	10.61249	11.080039	10.954475	10.92822	10.4679365	10.722855	10.66206	10.886711	11.024505	11.302498	10.897407	10.835304	10.922026	10.389776	10.8954735	10.749874	10.753831	10.746517	10.66869	11.080573	11.3090925	11.014786	10.565762	11.037742	10.304031	10.787875	10.397408	11.107036	10.920694	10.910393	10.408661	10.763337	10.874577	10.856824	10.179979	10.728073	10.77487	10.564751	10.507453	10.660429	10.109019
RAXL1	ILMN_1653412	8.740698	8.447637	8.6055765	8.467413	8.848514	8.633889	8.847379	8.945815	8.508304	8.442734	8.586774	8.621051	8.412112	9.104137	8.824959	8.77308	8.570334	8.524599	8.809998	8.405819	8.983416	8.441241	8.544728	8.410471	8.650428	8.597478	8.607065	8.985292	8.6601925	8.552996	8.558447	8.717104	8.688781	8.938609	7.944794	8.47736	8.730758	8.515151	8.529353	8.379657	8.962551	8.589083	8.67388	8.795633	8.68069	8.688657	8.771705	9.820861
SPINK9	ILMN_1653428	7.9904275	8.547024	8.313142	8.85066	7.9240775	7.9996257	8.08445	7.929546	8.130982	7.720036	8.632941	9.976464	8.238703	8.533088	8.571728	8.632353	8.126335	8.667541	8.904305	8.778167	8.659118	8.478168	8.769147	8.482472	8.888184	8.220986	7.8463025	7.909376	8.689482	8.613649	8.534718	8.606936	8.58902	8.527667	8.238435	8.40327	8.440843	9.014776	9.040262	8.338689	9.260149	8.865071	8.612484	8.339035	7.689939	8.963366	8.769147	10.919193
SLC35A3	ILMN_1653429	13.579653	12.919738	13.618116	12.886081	13.430384	13.309782	13.37939	13.377784	13.351951	13.6066675	13.282565	13.245565	13.535184	13.385897	13.479931	13.659925	13.356209	13.373406	12.904417	13.410028	13.716392	13.239885	13.362906	13.496117	13.297379	13.532536	13.755759	12.880605	13.562224	13.560083	13.414815	13.701484	13.531216	13.575098	13.304364	13.480228	13.299135	13.137624	13.113701	13.349816	12.895071	13.209346	13.082726	13.324355	13.297977	13.024105	13.039889	11.734314
HNRPDL	ILMN_1653432	11.808554	12.1027	12.300315	12.714009	12.41923	12.41782	11.559239	12.729404	12.520258	12.076743	12.8991375	13.069116	12.378119	12.174452	12.204156	12.617773	12.343516	12.199971	12.634883	12.94241	11.606512	12.376266	12.479901	11.982257	12.681384	12.139851	12.268463	12.455731	12.109769	12.266949	12.45268	11.026525	12.848699	12.017532	12.080147	12.489216	11.846305	11.769676	12.490769	11.993379	13.048999	12.759007	12.525374	12.509756	11.861843	12.558717	12.653807	10.226651
DMD	ILMN_1653434	9.898634	10.22031	9.866069	10.130641	10.010989	10.111307	10.207554	9.804585	9.747107	9.939514	10.044359	10.567899	10.107101	8.891121	9.157769	9.774901	9.481281	9.456509	9.729468	9.665678	10.22864	9.688906	9.701487	9.719658	9.319915	9.782005	9.983377	10.577916	9.485065	9.577051	9.764673	9.762778	9.709149	9.821217	9.50576	9.393418	9.629447	9.946283	10.631444	9.946289	10.448011	9.097986	10.010721	9.4213295	9.700616	10.136499	9.433512	10.056413
PHF14	ILMN_1653438	11.106146	10.695561	10.628365	8.998628	10.690214	10.373251	10.902503	11.119062	10.443222	10.910717	9.3758135	8.657309	10.106186	9.335918	9.677822	8.90739	10.317658	8.999438	9.82285	9.560732	10.43744	10.6127205	10.268706	10.952453	9.520998	10.943789	9.833457	10.325205	10.119894	9.556857	9.641816	10.542892	8.984134	10.77346	10.3181715	10.062555	9.897794	9.868903	10.391431	10.191299	8.945498	9.656819	9.963857	10.639104	10.472295	9.925748	8.435955	8.659968
CDK2	ILMN_1653443	8.921548	8.978024	9.438378	8.795402	8.242537	9.248509	8.582129	9.048059	9.503328	9.382656	9.597698	9.467306	9.512922	8.660266	8.994054	9.429063	9.486506	8.930052	8.483962	9.95757	8.558454	9.470137	9.622789	9.307263	9.081822	9.283182	9.746351	8.505651	9.61861	9.155458	9.836374	8.485024	9.025244	8.784243	9.445808	9.373876	9.27372	9.015182	8.579046	9.218573	8.642749	8.70147	8.415219	9.477962	9.7282095	9.134849	9.152171	8.660193
PSORS1C2	ILMN_1653447	8.985853	9.30831	8.929493	12.895587	8.5370455	8.110971	8.896549	8.597219	9.040923	8.8805685	9.989328	9.609187	9.190572	11.663864	10.841827	10.438248	8.810526	11.148983	9.003399	9.064001	11.184769	9.12938	9.226383	9.420906	10.2916565	8.913001	8.87149	9.428299	9.649525	10.241264	8.878874	11.204298	10.059711	10.837755	8.096068	10.008442	10.5126705	10.228483	9.873107	8.975075	10.928427	10.57951	10.743095	9.161975	7.881438	10.389044	11.273781	13.8232355
MID1	ILMN_1653453	8.3647	7.859866	8.154937	8.051573	8.397226	8.669748	8.717493	8.255476	8.693983	8.331957	8.1836815	7.767826	8.077993	7.8252277	7.8640995	7.93641	8.843987	7.904423	8.648894	7.8975377	7.818925	8.234908	7.9270782	8.038502	7.885904	8.220986	8.493855	8.502941	7.8042707	8.096776	8.412112	7.7348595	8.086791	7.8369646	8.366642	7.935334	8.030826	7.9551506	7.904721	8.411913	8.101073	7.8056927	7.8202643	7.843188	8.233761	7.688659	7.77077	7.771242
IL11RA	ILMN_1653459	9.876881	8.880352	9.536364	9.570935	9.500651	9.81703	9.934383	10.408889	9.1156	9.436861	10.080256	8.953877	9.412485	10.423175	9.010167	9.074304	9.494864	9.1067095	10.346349	9.292097	8.843265	9.32434	9.5818205	9.454402	9.540345	9.558121	9.6037655	10.436214	9.745856	9.833789	10.047687	8.862841	9.856477	9.125289	9.656934	9.400129	9.303961	9.357457	10.706528	9.306123	10.676972	9.088058	9.229	9.411507	9.120188	8.579935	9.075986	10.323264
MGC48628	ILMN_1653461	8.609512	7.971383	7.923789	8.019099	8.260917	8.348981	8.3960085	8.421419	8.392408	8.556617	7.941442	8.247654	8.552785	8.205175	8.272888	8.085327	7.983174	8.14027	8.2909	8.2695	8.256506	8.225352	8.155837	8.272206	8.120992	8.660677	8.175157	8.029929	8.1369915	8.041334	8.331569	8.115248	8.101786	8.145737	8.321284	8.205175	8.091031	8.062223	8.152286	8.152909	8.045287	8.152668	7.958467	8.214873	8.489277	8.178675	7.864608	8.340301
SULT1C3	ILMN_1653463	8.13503	9.207205	9.059095	9.033565	7.93974	8.077144	8.330303	8.840782	8.250105	8.379538	9.254492	10.711333	9.010338	9.898737	10.008547	9.781033	7.8501453	10.063086	9.020358	9.460304	10.572626	8.903186	9.659381	9.500859	10.037714	8.60846	7.842669	8.827234	9.277381	9.721584	8.971974	9.911133	10.074449	10.079757	8.389607	9.268866	9.707474	10.069451	10.145751	9.057822	10.533885	10.520402	10.124697	9.188682	8.543793	10.312221	10.457369	12.464661
HES4	ILMN_1653466	10.918215	12.799962	9.908445	11.08297	11.214636	11.042077	10.914966	11.590839	11.588177	10.829668	11.692219	9.725991	10.958278	10.149755	10.501943	10.626154	11.091084	11.140108	11.593184	11.308105	9.024523	11.890611	10.822525	10.958441	10.978416	11.291131	10.902342	11.890182	10.723876	10.186396	11.1853075	9.586945	10.796759	10.373859	11.009138	10.552636	10.867787	11.766867	12.662226	11.452069	12.145606	11.266739	12.465676	11.831773	11.776054	11.247446	12.240519	12.951257
KENAE	ILMN_1653480	10.295368	10.19171	10.495455	8.853392	10.41305	10.449776	10.069709	10.639337	10.234292	10.399691	9.819773	9.66007	10.398211	9.589159	10.305896	9.713684	10.370077	9.717308	9.945077	9.910836	9.960402	9.865841	10.794088	10.919342	9.840707	10.502867	10.214789	10.07575	10.159076	10.207303	10.235275	10.3379135	9.754033	10.482116	10.542457	10.635788	10.278543	9.915666	9.651187	10.117172	9.207013	9.258213	9.274791	10.185608	10.260716	9.459403	8.614844	8.710016
S100A1	ILMN_1653494	9.48393	8.31736	9.121949	10.659299	9.213237	9.06802	9.12399	9.524029	9.183843	8.889509	8.511988	8.1790085	8.983974	8.376656	8.688443	8.500895	9.565669	8.323156	9.288999	8.5986805	8.557292	9.023146	8.590645	8.773156	8.46418	8.972276	8.999524	8.968053	8.840524	8.682045	9.050672	9.209629	8.477299	8.667157	8.945974	8.611712	8.570526	8.768591	8.755689	8.766993	8.58301	8.8010235	8.69924	9.2770605	9.095823	8.401419	8.256684	8.760219
GLUL	ILMN_1653496	11.808266	10.927027	12.057209	12.1934805	12.545784	12.204624	11.49978	11.889235	12.037599	12.282422	11.913702	12.230994	12.947075	12.993929	12.841469	12.813329	12.0993595	13.339984	11.979308	13.052312	13.204913	11.959505	13.047624	12.090413	12.781823	12.658535	12.657874	12.051124	13.127473	12.063276	13.424817	12.100278	12.852257	13.00272	13.069116	12.64965	12.947559	12.023106	11.782598	12.51428	12.008768	12.02186	12.204502	11.846598	11.849962	12.235139	12.252853	12.267262
IGSF6	ILMN_1653498	11.343049	10.432277	11.144276	10.464653	11.084804	11.072517	11.640423	10.540594	10.643026	11.42824	10.793527	9.881908	10.407529	9.274263	10.182986	10.741791	11.364332	10.844331	11.299549	11.094535	10.355461	11.025328	10.795436	11.251856	10.957434	10.756495	11.212125	11.819021	10.44131	11.033111	10.776957	10.254443	10.439459	9.923654	10.495123	10.508761	10.906075	9.978547	9.353896	10.918023	11.18006	11.416863	10.368315	10.803588	11.088772	10.577118	10.642745	8.625359
SEMA3B	ILMN_1653501	9.037945	9.741131	9.530075	10.514352	9.753902	9.333715	8.875011	10.345278	10.4172325	9.292195	9.701281	9.714155	9.987531	9.822007	10.384167	9.642848	9.330734	9.079689	9.67262	10.121538	9.591624	10.0667515	9.914742	9.824622	9.927004	9.515807	9.855359	9.278187	9.614958	9.147397	9.6019	9.183647	9.616986	9.7423725	9.4139385	9.162502	9.133008	10.245099	10.794368	9.54926	10.748005	9.798838	9.550164	9.606613	9.688287	9.3857	10.849079	10.45451
EDG1	ILMN_1653504	12.025736	11.320743	11.7223015	11.645182	11.846305	11.86385	12.37839	11.830521	11.987429	11.833776	11.747515	11.033111	11.86016	11.547576	11.805195	11.997555	11.800152	11.485246	11.601742	11.726329	11.754744	11.918678	11.714886	11.966763	12.1205225	12.023927	12.0879135	11.885983	11.922858	12.183783	11.802127	11.822888	11.909715	11.451556	11.709464	11.544868	11.824079	11.878225	12.08539	12.021721	11.456417	12.229306	12.092977	11.61386	12.418385	12.197394	11.933034	9.603862
SIKE	ILMN_1653524	13.105749	13.0887375	13.047861	12.93669	13.102729	13.190197	12.314332	13.051226	13.028859	13.081803	13.00463	13.222877	13.046842	13.395124	13.251477	13.0446005	13.058068	13.065181	12.692978	13.0655	13.250945	13.095798	13.134735	13.262259	12.813329	13.138239	13.059775	12.712137	13.224679	13.313939	13.252494	13.387472	13.174291	13.348001	13.213967	13.265838	13.125401	13.019861	13.285785	13.133264	13.21679	13.026261	13.189822	13.105075	12.872282	13.007841	12.995975	13.131369
TEX10	ILMN_1653529	8.01773	7.912085	8.46145	7.925731	8.328944	8.346758	8.219408	8.230698	8.2328615	8.489144	8.317669	7.8869715	7.9996295	7.758664	7.846252	7.8523636	8.522771	7.8392587	8.050742	8.15776	7.8909335	8.000132	7.8370852	8.079659	7.8928976	8.108993	8.370318	8.792914	8.331883	8.1104145	8.325173	7.9164977	7.9027743	7.8114204	8.063043	8.002364	7.8546667	7.7243958	7.819117	8.364117	7.9282403	7.898119	7.8693676	8.214873	7.999769	7.8191357	7.8768005	7.753354
C14orf80	ILMN_1653553	11.34006	10.756515	12.128046	13.090198	12.290829	12.492058	12.293391	13.455144	11.940729	12.5156555	12.619809	12.004509	12.27656	12.218164	12.557903	12.56076	11.663413	12.68452	12.673516	12.426116	12.182924	12.237359	12.339055	11.318534	12.539294	12.663061	12.715714	13.332151	12.532965	11.834035	12.617048	11.458587	12.093611	11.096932	11.556151	10.850338	12.687747	10.326119	12.060729	11.031462	12.036801	9.5681925	11.027367	10.821287	11.509961	9.457363	10.387583	10.481142
XYLT1	ILMN_1653578	8.590842	8.516151	7.82776	8.899155	7.7513285	8.786164	8.01447	8.6289015	9.000443	7.7103467	8.316417	7.9372535	7.9898353	7.913064	7.8600974	8.0118	8.577732	7.8998795	7.773937	8.476616	7.8894787	8.530453	8.138451	7.9767823	7.9714565	8.256326	8.69274	9.320516	8.115823	8.018293	8.225119	7.980589	7.93912	7.953888	8.535564	8.050126	7.998983	8.304066	8.783023	8.236396	8.635444	8.287347	8.281839	8.685759	8.464987	8.14992	8.468404	7.869694
TRIM40	ILMN_1653591	8.186054	8.130996	7.8662596	8.835002	7.838095	7.8505726	8.353094	7.969537	7.8322725	7.6912327	8.209429	8.131302	8.182752	8.49006	8.205765	8.275093	7.7619824	8.399335	8.345421	8.236248	8.179281	8.143248	7.894581	8.175641	8.258074	8.280115	7.960245	7.9004393	8.084025	8.337377	8.00909	8.192613	8.135745	8.161562	8.514186	8.158819	8.070291	8.287993	8.437167	7.852357	8.322721	8.377673	8.454189	8.155201	8.022849	8.563392	8.65375	8.658601
ATP5D	ILMN_1653599	14.224944	14.083812	14.280926	14.597039	14.12188	14.428292	14.287882	14.011006	14.189956	14.227732	14.315761	14.234226	14.40749	14.235754	14.135897	14.091311	14.233588	14.141865	14.120718	14.260438	14.170426	14.227062	14.180696	14.142867	14.441439	14.298078	14.103354	14.478433	14.317227	14.403941	14.324646	13.932468	14.224944	14.124159	14.201798	14.246495	14.287504	14.05079	14.132318	14.32898	14.306346	14.246495	14.0813465	14.247092	13.975534	13.883116	13.989678	13.909953
KCTD9	ILMN_1653612	12.417558	12.504697	11.804952	11.699917	12.485568	12.107869	11.848154	12.162541	11.955644	11.795626	11.814068	11.42795	11.962769	11.537611	11.968669	11.643139	12.091127	11.47674	11.711036	11.669378	11.739694	12.10611	11.98673	11.960886	11.570656	11.794225	11.758963	12.361868	11.635959	11.588318	11.888473	12.064071	11.581175	12.002119	12.004509	11.861269	11.461443	12.074706	12.274797	11.990099	12.129733	11.6062565	12.154055	11.849576	11.744065	11.3982525	11.5026455	10.824931
PIGO	ILMN_1653613	12.287096	11.980948	11.942313	12.519215	12.121546	12.330498	12.046868	12.391554	12.164417	11.876187	12.238912	13.029402	12.214879	11.801502	11.8889065	12.485031	12.433067	12.253422	11.9992485	12.345754	11.582597	12.330209	12.31385	12.114195	12.500136	12.110348	12.1719055	11.848154	12.20227	12.075192	12.381071	11.206049	12.143588	12.038402	12.136927	12.258295	12.080726	12.120762	11.73137	12.268175	12.566888	12.373518	11.785622	12.170364	12.387435	11.948244	12.397934	11.293377
ZZZ3	ILMN_1653618	13.553746	13.160483	13.385127	13.116861	13.241488	13.308022	13.561535	13.052576	13.161369	13.290969	13.247234	13.216257	13.19709	13.297045	13.102439	13.167634	13.147246	13.165387	13.052312	13.205678	13.359161	13.2125	13.185404	13.334657	13.236807	13.283136	13.246964	12.645641	13.250071	13.376011	13.184862	13.3046465	13.213396	13.209624	13.173109	13.228569	13.046582	13.275332	13.022304	13.310118	13.031651	13.342342	12.9733925	13.099372	13.026003	13.109473	13.104164	12.844711
UBL7	ILMN_1653646	10.2676325	10.087042	10.313875	10.249196	9.704641	10.368066	10.76681	9.714956	10.336916	10.655409	10.759819	10.581264	10.2465925	10.61108	10.76536	11.060211	10.333559	11.096394	10.734847	11.190287	10.189839	10.380758	10.568026	10.582449	11.172609	10.368707	10.983392	10.010979	10.676173	10.914211	10.93002	9.621033	11.108634	10.539727	10.696397	10.80112	10.521721	9.831158	9.337275	10.507577	10.457101	10.274702	10.219173	9.963619	9.98696	10.0647955	9.8173275	11.7515
GPR63	ILMN_1653648	8.692955	9.441427	9.063844	9.745869	9.0667305	8.9575615	7.9065523	8.180395	8.737068	9.092855	9.973802	11.826258	9.493755	10.569084	10.102207	10.888766	7.9380436	11.12049	8.907249	9.856159	11.399238	9.203029	9.9540825	9.401991	10.778984	8.977111	9.108968	9.916658	9.3658905	10.133342	9.438761	10.402104	10.627111	10.604295	8.505929	9.703169	10.302717	10.629646	9.754623	9.501362	11.159139	10.7724695	10.235026	9.29722	8.916424	11.040829	11.355373	13.724747
PTPRC	ILMN_1653652	12.377625	12.322903	12.087602	11.696188	12.360726	12.465934	12.566023	11.656522	12.571802	12.377875	12.195833	11.768225	12.041157	12.114195	12.1027	11.791886	12.364411	12.660814	12.341522	12.699306	10.681877	12.418385	12.209003	12.038402	11.954523	11.791559	12.002682	12.736258	12.168584	12.067057	12.208344	11.144276	12.254911	12.029909	12.24479	12.314775	12.346581	12.118161	11.923658	12.450652	12.554904	12.663635	12.262386	12.142006	12.302701	11.987592	12.425299	8.860626
KLHL7	ILMN_1653666	9.462808	9.0199585	9.300575	8.488405	9.164813	9.469904	9.173955	9.237944	9.142687	9.311779	8.863455	8.524654	9.1092005	8.680075	8.945894	8.484659	9.428506	8.548413	8.747282	8.95166	8.76678	9.182504	9.048709	9.383381	8.743383	9.441978	9.286461	9.064654	9.154771	8.977468	9.150082	8.969708	8.525275	8.751623	9.5661125	9.294008	8.791173	9.049724	9.057747	9.232306	8.477366	8.67975	9.048946	9.17787	9.604249	8.767106	8.514579	8.78139
CUL3	ILMN_1653670	9.773975	9.562773	9.8419	9.188038	9.921453	9.701588	9.189076	9.929391	9.456255	9.673089	9.353422	9.258815	9.3476305	8.874079	9.161023	8.952639	9.745973	8.981546	9.738565	9.105868	8.915014	9.017166	9.043686	9.065773	9.02538	9.343643	9.639117	9.975496	9.336955	9.306445	9.500434	8.741236	9.114283	8.7226925	9.255757	9.113142	8.768098	9.313158	9.75803	9.596619	9.463036	8.9096985	9.65213	9.472515	9.530872	9.120188	8.995341	9.107257
GALNT9	ILMN_1653687	8.201775	8.624061	9.172788	8.931804	7.902772	8.821245	9.06959	8.6848545	8.897315	7.9069414	8.985913	9.201963	8.442451	9.317736	8.996995	9.2564125	8.886622	8.487293	8.772257	8.490567	9.125543	8.868505	8.349695	8.438132	8.618207	8.623218	9.010878	9.31216	9.087435	8.589409	8.660746	8.595079	8.974613	9.103289	8.903328	8.226973	9.052467	8.716704	8.472277	8.711653	8.503237	8.69568	8.422516	8.306277	8.880292	9.050913	9.210491	10.633137
IL9	ILMN_1653704	7.711754	7.720281	7.8499656	7.7056446	8.135314	8.207247	7.7398825	8.484365	8.194545	8.540233	7.88361	7.837757	8.4458065	7.958843	7.9300065	7.757196	8.30552	7.8849106	7.964855	7.720196	7.711142	7.723171	7.87888	7.689665	7.7299294	7.9293528	7.776876	8.306683	8.2502775	7.929817	7.712497	7.6997485	7.9400363	7.840106	8.172649	7.777973	7.7577214	7.9397902	8.073422	7.9001627	7.8370767	7.737871	7.6778717	7.9099607	7.8263164	7.758104	7.9211206	7.9697447
CORO1B	ILMN_1653708	11.502907	11.615724	11.387502	12.325786	11.641724	11.766287	11.775553	11.6795	11.777954	11.923658	11.762754	9.723864	11.781637	11.564296	11.694428	11.429421	11.569244	11.609143	11.965629	11.608917	11.315842	11.373	11.210972	11.607908	11.715825	11.385939	12.055073	12.459339	11.582345	11.664361	11.68145	11.68145	11.673985	11.215107	11.76522	11.311157	11.882127	11.049718	11.834035	11.638715	12.094316	11.201229	12.135474	11.346194	11.560783	10.851416	11.207433	11.062519
TIMM9	ILMN_1653709	13.421254	13.503007	13.463474	13.329916	13.444019	13.341993	13.69393	13.080591	13.452518	13.379089	13.4154215	13.375659	13.402511	13.403341	13.352242	13.422822	13.493093	13.165719	13.499315	13.359161	13.44626	13.365947	13.365947	13.381938	13.592478	13.410511	13.523983	13.406383	13.44954	13.5681925	13.335879	13.208495	13.297379	13.368537	13.334944	13.324647	13.441449	13.52022	13.052312	13.384704	13.014734	13.65834	13.212795	13.437767	13.386455	13.790136	13.324116	13.31212
FZD2	ILMN_1653711	7.807969	8.637462	7.7402124	8.150479	8.943376	8.718204	8.946051	7.8514695	8.294416	8.664391	8.342885	8.130628	8.200714	8.492439	7.955088	8.271999	8.609383	8.423194	7.841993	7.981723	8.084389	8.20753	7.8747926	7.907071	8.27594	8.491258	8.244113	8.226934	8.099877	8.301949	8.1913185	7.9706945	8.227852	8.164245	8.400647	7.9859037	8.19772	8.072168	7.9057007	7.6361523	8.36218	8.119943	7.8940225	7.783562	8.736261	8.207529	8.399912	8.390321
UAP1L1	ILMN_1653712	10.083765	10.348962	10.403463	10.584505	10.491411	10.029654	10.441161	10.021458	10.453846	10.625988	10.99838	11.176268	10.446207	11.677971	10.707668	11.185575	10.3478775	10.764734	10.479471	10.636717	11.21896	10.647874	10.390306	10.561681	11.039021	10.180302	10.733786	10.476239	10.354433	10.738933	10.634609	10.767638	10.774337	11.260422	10.3123455	10.515814	10.864257	10.355326	10.977652	10.11378	11.034772	10.789153	10.111676	10.235853	9.993436	11.231643	11.755681	13.546773
ZFAND2B	ILMN_1653718	11.71216	11.492318	11.907898	11.893752	11.8355665	11.99544	12.063006	11.993379	12.007767	11.965398	12.009762	10.186839	11.350403	10.942338	11.800769	11.131313	11.792456	11.172073	12.491289	11.495959	10.397921	11.445392	11.756375	11.345636	11.912557	11.624959	11.919907	12.411255	11.768105	11.429716	11.51619	10.490517	11.339203	10.630891	11.3969145	11.484083	11.457237	10.969838	11.275038	11.58381	11.375353	10.606743	11.280479	11.29487	11.564296	10.4284935	10.412051	8.892813
ITGBL1	ILMN_1653719	9.789173	11.308326	9.225748	8.756397	9.48179	9.688286	10.418263	10.108623	10.098057	10.0498295	8.891033	9.110178	9.554626	8.098046	8.325736	9.169699	9.025815	8.4798975	8.980119	9.227813	8.573423	10.515667	9.094678	10.003214	8.600365	9.565886	9.297624	9.457045	8.5247135	8.557816	8.971347	9.493656	8.250939	9.396127	9.57139	8.50187	9.17554	9.963387	10.249564	9.444939	8.708662	8.4928875	8.739094	9.208229	9.508275	8.678687	8.67741	8.529248
ERBB4	ILMN_1653728	8.26309	8.040123	7.770083	7.86542	8.265223	8.254046	8.163357	7.863124	8.485409	7.9751267	7.7495213	8.001179	8.1502075	7.8512006	7.8668523	7.748531	8.036468	7.8204665	8.325984	7.8255634	7.999176	8.106862	7.80223	7.633204	7.7287283	7.6053166	8.228171	7.798678	7.8831205	7.6192937	7.693611	8.01665	7.7775054	7.9302607	7.9172497	7.814396	7.621973	7.821739	7.9284835	7.887217	7.946233	7.9306073	7.8909464	7.8061056	8.302728	7.942123	7.7826104	7.968129
OXCT2	ILMN_1653730	10.183818	11.516626	10.167341	10.80286	10.966123	10.273968	10.686275	10.038887	10.421658	9.755941	10.975679	10.934125	10.314328	11.409335	10.861097	11.100185	10.197011	10.781407	10.414799	9.863422	10.649291	11.040829	10.241698	10.305263	10.908628	10.081984	9.958419	9.793391	10.221207	10.39807	9.758404	10.517171	10.252655	11.404533	9.610894	10.221079	10.908628	12.050848	12.734297	10.34208	12.190468	11.186667	12.280563	10.868581	10.804122	11.249071	12.309517	13.776497
CST11	ILMN_1653748	8.085824	7.9015794	8.326781	8.406084	7.774967	8.824645	8.01447	8.005828	8.374263	8.096922	8.1824665	8.430686	7.9212847	8.372176	8.396578	8.611641	7.6173706	8.571804	8.31826	8.271593	8.653452	7.836853	8.301077	8.222165	8.387737	8.168546	8.230914	7.997334	8.396582	8.485862	7.924954	8.589267	8.4461355	8.396326	7.847713	8.371028	8.506135	8.256679	8.565827	8.278201	8.11911	8.551038	8.558806	8.107331	8.507777	8.3598995	8.453233	8.848565
SOX10	ILMN_1653750	8.582551	8.489456	8.462822	8.589473	8.693238	7.9616623	7.903982	9.321418	8.808128	8.599027	8.235961	8.216615	8.357762	8.894223	8.433106	8.246403	8.398184	8.348093	8.249875	8.159246	8.889352	8.582218	8.539501	8.388797	8.372233	8.7170105	8.466556	8.087285	8.764351	8.399452	7.805877	8.575993	8.50119	8.721175	8.538424	8.442032	8.626606	8.7749815	10.068092	8.234831	8.905222	8.6916	8.768997	8.188969	8.751626	8.580164	8.777276	9.404084
MYCN	ILMN_1653761	8.801947	8.879031	8.826185	9.2861	8.9333515	9.254988	9.09732	9.167581	8.495074	8.762007	8.834991	8.848145	8.815266	8.908315	8.663506	9.270874	9.290839	8.593014	9.318012	8.571064	8.852067	8.811194	8.497576	8.183171	9.08378	8.472767	9.560485	7.906157	8.912176	8.817112	8.967435	8.906018	8.605236	8.955176	9.311881	8.617688	8.727414	8.489351	8.856471	8.950984	8.918005	8.824876	8.914678	8.69782	8.213583	9.216578	9.734676	9.822007
NRSN1	ILMN_1653762	8.247184	8.544608	8.323266	8.864112	8.561102	7.984392	7.872327	7.7298336	8.265154	8.022262	8.1903925	9.057414	8.525877	8.904125	8.761622	8.657557	7.9562383	8.731778	7.9040465	8.413168	8.855082	8.186384	8.584442	8.616878	8.782286	8.404426	8.015753	7.8191247	8.307548	8.636002	8.268579	8.881841	8.529941	8.618519	8.250304	8.751563	8.510759	8.948277	9.2178	8.336799	8.933426	8.782579	8.83161	8.2785	8.096399	8.733314	8.771278	9.794301
CCL24	ILMN_1653766	10.226639	10.047917	11.760592	10.813541	9.529966	10.220437	10.466246	9.537144	11.238009	10.231163	11.206848	11.47674	9.850464	12.075457	11.559239	11.542224	9.783214	11.983917	10.420568	10.192694	11.964713	10.334578	10.42577	10.204655	11.530205	10.000512	10.922276	10.842641	10.63768	11.355627	9.659612	11.37058	11.183446	11.179578	11.422004	10.679845	11.411876	10.2623005	10.804128	9.836965	10.917235	10.97259	11.119506	10.748356	11.58289	10.768008	12.1372	13.902456
WDR63	ILMN_1653771	7.8261833	8.162508	7.939555	7.9515376	8.326581	8.128633	7.7686014	8.207253	8.018438	8.004902	7.8686914	8.2853775	8.100585	8.488194	8.22541	7.8514004	8.513573	8.19774	7.773937	7.698738	8.361926	8.235697	8.126261	8.292488	8.141878	8.360964	7.728743	8.654964	8.117646	8.198875	8.115967	8.642197	8.04119	8.348428	7.767221	8.104629	8.241341	8.161562	8.204556	8.290429	7.9448757	8.282527	8.186174	8.00862	8.120578	8.193006	8.105338	8.390736
MLC1	ILMN_1653783	8.240874	8.637462	8.853257	8.776211	8.690823	7.9140277	8.02162	8.625458	8.676979	7.8722005	8.799386	9.015475	8.557493	9.330457	9.048427	8.738823	8.182472	8.777129	8.565067	8.3754225	9.048299	8.2741995	8.751625	8.252221	8.793572	7.8769455	8.223094	7.952053	8.584382	8.625617	8.110688	8.616739	8.830459	8.7011175	8.366642	8.710176	8.973243	8.347238	8.586064	7.9075494	9.419434	8.789573	8.777345	8.06013	8.838652	8.8150425	9.369394	10.508761
RNF208	ILMN_1653788	9.192421	8.635931	9.352896	8.402701	9.36466	9.300926	8.833622	9.564824	9.211703	9.150082	9.108896	8.041107	9.1323	8.610878	8.52691	8.587866	9.292647	8.491692	8.341092	9.090363	8.3418255	9.130079	9.228772	9.5591345	8.447705	9.473338	9.49466	7.6694818	9.259328	8.496354	9.707912	8.378155	8.576318	8.480086	9.506916	8.794336	8.619683	8.203573	8.018682	9.555712	8.523843	8.344211	8.438387	9.3294525	9.33796	8.138309	8.202643	8.0118475
PDPK1	ILMN_1653793	12.161451	12.458387	12.524704	12.439846	13.085993	12.648751	12.267884	12.408387	12.396602	12.598426	12.766036	12.803186	12.850494	12.618739	12.764446	12.935559	12.592936	12.82925	12.376266	13.107697	13.133012	12.820306	13.072305	13.101606	12.663948	12.790543	13.000843	12.747128	13.03803	13.038341	13.198693	13.044318	13.191424	13.089022	13.06796	13.249191	13.013715	12.325647	12.630171	12.678433	12.614473	12.450359	12.27908	11.997555	12.042693	12.544563	12.481233	8.581261
C6orf62	ILMN_1653797	13.960381	13.825901	13.84954	13.472152	13.768309	13.697848	14.033725	14.09527	13.846367	14.018977	13.685934	13.737609	13.695918	13.852748	14.034205	14.088003	13.618458	13.873215	13.883576	13.67994	13.879198	14.011613	13.779068	13.795308	13.652254	13.837067	13.88549	13.5276165	13.715969	13.918363	13.551603	13.977913	13.819876	13.867049	13.872982	13.831861	13.607699	13.770793	13.8007555	13.633061	13.598011	13.814512	13.836038	13.4980955	14.013052	13.989678	13.877433	13.207402
HBBP1	ILMN_1653814	8.720869	8.775755	8.411152	8.78139	8.703414	8.572733	8.330303	8.358049	8.366709	8.441617	8.702293	10.005031	8.265915	9.38933	9.265937	9.146777	8.571915	9.263081	8.554678	8.950061	9.532068	8.517294	8.9455	8.768315	9.086536	8.510136	8.008035	8.395095	8.853104	9.015468	8.768669	9.4969635	9.057971	9.156302	8.448286	9.019631	9.282771	9.374941	8.955986	8.396272	9.155465	9.412012	9.181966	8.387926	8.215706	9.240583	8.968284	10.617653
ADRA1A	ILMN_1653821	12.008331	11.107413	13.144381	12.874196	12.291826	12.501372	11.061538	12.532483	12.968125	12.538772	12.551097	13.0035715	13.027023	12.976009	12.261735	12.877702	12.186602	12.853794	12.130674	13.276216	12.736799	12.570147	12.953409	13.049241	12.186992	12.698517	12.858977	12.28659	13.05749	12.685321	13.341993	12.602073	13.029402	13.142974	13.224926	13.398442	12.931971	13.043121	12.904698	12.725249	13.23746	12.184347	12.8353615	12.532965	12.247961	12.8130455	12.833196	9.966258
LAMC2	ILMN_1653824	8.990598	10.542457	9.090695	10.023075	9.003557	8.981091	8.799778	8.831335	9.897955	8.9861	9.0403595	10.6870985	9.320813	9.787805	9.594773	9.119646	9.099981	9.648892	8.930991	9.000443	10.361616	9.704641	9.430224	9.4846325	9.45542	9.237103	8.106181	9.009619	9.051083	9.209432	9.023499	9.810578	9.306033	9.819773	8.857449	9.160282	9.722078	9.791881	9.433604	9.585419	9.52327	10.538781	10.225972	10.266574	9.713446	10.891498	10.594365	10.811899
FGF13	ILMN_1653826	7.948316	8.287543	7.807159	8.214891	8.414193	8.120359	8.017793	8.088518	8.42417	7.644367	7.989055	9.055726	8.315713	8.030823	8.279519	8.263638	7.6889052	8.1355	8.585199	7.9898458	8.514651	8.048737	8.27474	8.170045	8.238229	8.479842	7.917623	8.292091	8.5083885	7.9651103	8.110688	8.504135	8.151101	8.492175	7.857028	8.3216305	8.253618	7.9845877	8.105416	7.792903	8.713067	8.137176	8.481348	8.05076	7.999769	8.489929	8.555723	8.37374
CHFR	ILMN_1653828	10.9109955	10.996834	10.900914	11.074728	10.995441	11.2311125	10.831747	10.857878	10.628106	11.029547	10.792189	8.921249	10.557745	9.9415045	10.071604	10.339817	11.0919695	10.170306	10.956533	10.575969	9.971775	10.44131	10.381452	10.465554	10.428371	10.412768	10.763337	11.444275	10.897977	10.405481	10.46837	10.4854355	10.541914	9.675365	10.8573675	10.152492	10.743918	10.489955	10.804128	10.568334	10.616462	10.61825	10.783483	10.938401	10.573995	10.56896	10.581609	8.908315
OGFOD1	ILMN_1653834	10.215142	10.244339	10.924313	10.817048	10.404881	10.349869	10.25241	9.871395	11.253027	11.278732	11.084688	11.55119	11.279734	10.3516	10.859134	11.594346	10.948445	11.395534	10.440155	11.786761	11.485246	11.5651455	11.486765	11.270016	11.530942	11.380995	11.419385	9.9942045	11.446021	10.264234	11.541064	11.530057	11.358782	11.423227	11.655839	11.4864645	11.316808	11.658695	10.251284	11.009696	10.244846	12.084113	10.791934	11.3416	11.251856	12.290033	11.593729	9.415159
C11orf41	ILMN_1653836	9.288521	9.350802	8.334264	9.739911	8.758659	8.668408	8.821253	9.399933	9.039978	8.563397	9.163707	10.797947	8.62752	8.84318	9.162319	9.07103	8.327522	9.4621105	8.873138	8.894697	9.212238	8.167186	8.66419	8.28252	9.042608	8.493149	8.651694	7.707531	7.978607	8.991382	8.484485	8.844906	8.984134	8.985369	8.159247	8.750183	8.755679	8.893964	9.351303	7.985774	9.168979	9.397034	9.105168	8.764034	8.293947	9.280949	9.820013	10.578802
STS-1	ILMN_1653856	11.470336	12.648751	10.949046	11.629918	11.779942	11.564711	11.754447	11.130863	11.272616	11.423019	11.24769	11.733469	11.319362	10.531092	11.187166	11.288043	11.558652	11.641327	12.294366	11.639595	11.208598	11.531276	11.344232	10.98364	11.290512	11.07838	11.443141	11.9683895	11.26249	11.30612	11.361787	11.19428	11.088546	11.102041	11.229572	10.895587	11.3816	11.302498	10.840097	11.708112	11.588595	11.952555	11.579844	11.208006	11.054761	11.981187	12.726549	11.3416
SCMH1	ILMN_1653861	12.011134	13.129514	12.3238945	12.638434	12.294797	12.459339	12.209678	12.466202	12.294207	12.323391	12.944459	12.586829	12.612171	12.912113	12.610905	12.654244	12.049237	12.829799	12.732878	12.806767	12.858977	12.497955	12.505274	12.374628	12.459796	12.3726015	12.709246	12.914828	12.62912	12.954521	12.623001	12.842807	12.856674	12.367179	12.649051	12.480676	12.689911	12.60148	13.298883	12.492329	13.431029	12.8706	12.895587	12.833704	12.349136	12.782382	13.19843	13.418212
ZNF483	ILMN_1653867	9.136584	9.655701	9.072495	8.790283	9.083236	9.389621	8.6910305	9.199364	9.481084	9.133751	9.352199	9.046897	9.325186	9.885646	9.645329	9.307443	9.153248	10.028857	9.133601	9.120914	9.807073	9.396356	9.365356	9.205874	9.044406	9.288037	9.124368	9.53074	9.062887	9.476919	9.104568	9.932205	9.55327	9.566935	9.188038	9.266957	8.991034	9.461067	10.344538	9.161587	9.911595	9.4742	9.824924	9.258725	9.180862	9.123805	9.460033	11.17232
NAMPT	ILMN_1653871	13.668722	13.881367	13.816159	13.483819	13.475629	13.7006645	12.978767	13.118341	13.965977	13.7368	13.806118	13.936452	13.663282	13.8195	13.609524	13.918363	13.854544	14.009896	13.108337	13.908455	13.987092	13.727512	13.630824	13.9235525	13.611647	13.550471	13.893068	13.237143	13.575726	13.742949	13.542217	14.0088625	14.102989	13.935444	13.892087	14.057624	13.830242	14.659576	13.919783	14.089699	13.99622	14.756828	14.657519	14.491581	14.683705	14.814518	14.636185	13.649293
CACNB2	ILMN_1653878	11.077002	9.225055	10.295937	9.716	11.165958	10.113542	11.329485	9.734803	10.04421	10.32251	9.968377	9.599307	11.425538	10.5314	10.693148	9.734799	9.601384	9.847955	10.163976	9.122332	11.656522	10.180205	10.939426	10.869564	10.139655	11.613436	10.644704	9.495174	10.618642	10.74818	9.551603	10.490995	9.909125	10.8207	9.360531	10.413512	8.809851	10.005703	10.495455	10.015571	9.836816	9.063911	9.700135	9.679539	10.250941	9.297728	8.764578	9.772835
ATRIP	ILMN_1653896	10.616626	10.61825	10.403082	11.015558	10.773223	10.807414	11.220062	10.849079	10.587797	10.483769	10.8707	11.428501	10.691599	10.333697	10.280025	10.892786	11.023491	10.326455	11.001652	10.945501	10.679047	10.613376	10.301748	10.239115	10.720509	10.255845	10.829929	11.58381	10.389776	10.168249	10.692289	10.470101	10.7605	10.242224	10.167489	10.394855	10.548069	9.813755	10.767106	10.412051	10.706364	10.2811365	10.184824	10.307739	10.17365	10.3643675	10.960259	11.461307
SNORD83A	ILMN_1653927	10.927305	11.548271	10.476235	9.120819	10.958603	10.868766	12.324982	10.951421	9.742739	10.122522	9.552706	8.286106	9.730074	8.930491	9.297626	8.500895	10.909628	8.952707	11.632482	9.329069	8.412625	9.049205	9.564633	9.305314	9.211037	9.773368	9.492074	13.410181	9.770442	9.574734	9.334617	8.743291	8.411054	8.425152	9.233676	9.319128	9.040923	10.073955	12.250718	10.468508	9.099968	9.133594	9.63419	10.684689	10.122157	10.504059	10.644704	9.046309
USP2	ILMN_1653940	9.328663	9.227631	10.01432	9.829543	9.83158	9.311022	9.293798	9.297219	9.622789	9.277381	9.633855	9.173426	9.528661	10.452041	10.231964	9.89566	10.617376	9.6840925	9.367093	9.412234	9.57728	9.907082	9.709982	10.014214	9.467693	9.946794	10.468652	8.990046	10.150274	9.742981	10.136635	9.975121	9.61325	10.063472	10.475982	9.9784355	9.661208	9.846067	10.025866	10.356129	9.438572	9.4276285	10.384306	9.801456	10.405481	9.167674	9.961882	11.038409
ITGB4	ILMN_1653965	8.43237	8.2466755	8.852558	8.40681	8.126474	7.972095	7.8584237	7.8880005	8.406492	7.613828	8.303973	8.805368	8.209828	8.829446	8.430393	8.802513	8.463464	8.350596	8.284247	8.098638	8.666544	8.368201	8.4193325	7.830799	8.500886	8.399128	8.271914	8.760098	8.217067	8.226973	8.281642	8.245485	8.64896	8.678291	8.512575	8.100162	8.507966	7.9766474	8.132223	7.976579	8.298537	8.346612	8.257668	7.893852	7.7853174	8.497751	8.856907	9.152689
METTL8	ILMN_1653980	10.009998	9.544333	9.896041	10.050384	10.038988	10.023496	9.872545	10.074566	9.938993	10.037579	9.39665	8.369787	9.669508	8.816	8.972441	8.746286	9.932205	8.549702	9.272582	9.427451	8.819624	9.873891	9.510601	9.606024	8.80123	9.89056	9.755514	9.807219	9.731748	8.822126	9.703068	9.074226	9.064897	8.719911	9.661845	9.410191	9.347995	8.905467	9.55605	9.495404	8.72023	8.7426605	8.952318	9.576176	9.595665	8.791058	8.274052	8.505735
SMC6	ILMN_1654001	12.178914	11.512484	11.6189995	11.540793	11.864725	11.919336	12.517327	11.951897	11.713997	11.573139	11.371212	11.093074	11.426301	11.512202	12.133447	11.248816	11.44456	11.10356	11.909283	11.393359	12.439846	11.836831	11.396373	11.886833	11.312095	12.19715	11.341903	12.052779	11.520843	11.411245	11.222362	11.58381	11.648294	11.738686	11.663631	11.4137	11.671274	11.635456	11.780446	11.631613	10.996036	11.028417	11.801502	11.717459	11.688988	10.818483	10.526824	9.360094
AGPAT3	ILMN_1654010	11.630524	11.9749155	12.510834	12.537923	11.276715	11.8055	11.769813	11.938855	12.80833	12.74417	13.074201	13.2791605	13.210747	13.272531	13.160144	13.351951	12.39909	13.369411	11.697007	13.559555	13.411131	13.004125	13.206984	13.162787	12.788213	13.103285	13.299413	11.4158325	13.589305	13.187673	13.659173	13.391969	13.444391	13.299413	13.50872	13.401716	13.271976	12.317044	11.474249	12.621151	12.053125	11.906995	11.948487	11.703868	12.612051	12.3429785	12.586043	12.91459
C17orf28	ILMN_1654013	8.510074	8.783023	8.903693	8.380212	8.733801	8.965952	8.57986	9.112531	9.101442	8.984672	8.725968	7.9717517	8.845278	8.144742	8.16055	8.329168	8.998549	8.078422	8.63376	8.429178	7.972838	8.846951	8.396449	8.439276	8.170797	9.03667	9.007076	7.969183	8.688514	8.385602	8.91626	7.9304047	8.337067	7.99741	8.954799	8.192097	8.379667	8.111468	8.461909	8.770761	8.478042	8.079732	8.388443	8.749236	9.063702	8.091731	8.082073	8.1356325
MRLC2	ILMN_1654016	15.189115	15.324329	15.115196	14.991081	15.118092	15.104566	15.193138	15.223162	15.164	15.118092	15.09908	15.009508	15.112607	15.135887	15.07919	14.992584	15.171021	15.07919	15.1326685	15.127521	15.160938	15.285778	15.07188	15.115196	15.107107	15.160938	15.167137	14.90661	15.141082	15.03559	15.065036	15.138453	15.066968	15.094091	15.232517	15.054607	15.076715	15.096738	15.196891	15.104566	15.054607	15.241343	15.260649	15.1326685	15.185643	15.03559	15.120961	15.076715
TPTE2	ILMN_1654031	8.491388	8.880352	8.563803	8.212087	8.427293	8.910267	8.3338585	9.342939	8.307432	8.275028	8.222303	8.514051	8.313071	8.940104	9.046837	8.402869	8.54449	8.924925	8.656172	8.425084	9.39801	8.751563	8.737695	8.649263	8.50883	8.581486	8.141006	9.367616	8.5257435	8.722199	8.203039	9.142016	8.578211	9.335639	7.731731	8.740058	8.5886135	8.844979	8.664426	8.130552	8.424616	8.740192	8.864841	8.603566	8.412309	8.915563	8.315637	9.411414
ZER1	ILMN_1654032	11.002779	11.443431	11.469433	12.064394	11.380995	11.327494	10.744041	11.737577	11.272097	11.13703	11.618544	12.065453	11.299831	11.655839	11.626097	11.740991	11.327777	11.507866	11.6110935	11.516912	11.481676	11.21951	11.3416	11.317884	11.359996	10.946583	11.427413	12.007767	11.335048	11.44991	11.512725	11.641327	11.785113	11.328581	11.259155	11.393654	11.326784	10.540123	11.954405	11.39585	11.638444	10.453214	11.018671	10.643185	10.758475	10.125727	11.256392	11.749569
MKNK2	ILMN_1654060	10.367265	9.521293	9.786152	10.458485	9.619951	9.83117	9.862914	10.163169	10.519476	10.501943	10.486764	8.986363	10.66894	10.499503	10.775931	9.92531	10.423321	10.5182085	9.906875	10.9002075	10.847434	10.244339	10.469323	10.688497	10.258652	10.450985	10.730599	9.920772	11.117756	11.031625	11.022673	10.96696	10.8864	9.297022	10.422775	10.913176	10.775388	9.489445	8.845591	10.033263	9.124853	9.637943	9.410294	10.458235	10.546676	9.991445	9.575848	8.946124
ATOH8	ILMN_1654065	11.166438	11.6357355	12.045718	12.702882	11.742755	11.886833	11.701404	10.638888	12.036007	12.1827	11.99544	12.391799	11.716691	10.95332	11.327494	11.841447	12.818034	10.759286	11.741878	12.072063	11.031788	11.489164	11.423227	11.31447	11.327635	10.82884	12.38641	10.565901	11.006487	12.047285	11.3852	10.126702	12.260498	11.600023	11.535767	12.563038	10.7358675	11.564556	12.21874	11.58751	11.08032	10.353957	10.908068	10.914966	11.539293	10.25672	11.303079	11.695589
NUDT1	ILMN_1654068	9.897955	9.191239	9.535923	9.321723	9.607851	9.804692	10.413626	9.513776	9.646091	9.786152	9.290748	8.594207	9.543017	8.34281	8.465177	8.90698	9.620281	8.646185	10.069113	9.557649	8.47818	9.58136	9.013222	9.495917	8.932914	9.527569	9.759119	9.822828	9.237696	8.757018	9.524029	8.978459	8.780373	8.551688	9.723721	8.996846	9.092485	8.762504	8.755255	9.362759	8.50585	8.484054	8.49645	9.311123	9.676254	8.510159	8.544104	8.082587
CX3CL1	ILMN_1654072	10.710007	11.7191305	11.314209	11.22692	10.793119	10.877698	10.90692	11.868203	11.0164385	10.733459	11.227885	10.927305	11.131313	10.522413	11.041603	11.038409	10.555436	11.199435	10.995271	11.520269	10.958737	11.390513	11.466172	11.067549	11.059619	10.902503	11.394989	11.624465	11.45245	11.551761	11.668716	10.837755	11.120176	10.063472	11.083921	10.973692	11.500877	11.376531	12.275079	11.919641	11.5191145	10.417536	11.837334	11.944757	11.329778	11.65559	11.83841	10.293948
ITGA3	ILMN_1654074	8.877261	9.594882	8.562199	9.285154	8.963927	8.518355	9.074475	9.202284	9.104012	8.655758	8.942587	10.701097	9.13255	9.617099	9.297022	9.951636	8.224209	9.906873	7.845536	9.039223	10.122907	9.44004	8.770912	8.831404	8.977887	9.06238	8.974697	9.165342	9.057251	9.123706	8.895614	9.578182	9.805054	10.195387	8.918168	9.156149	9.22574	8.732093	10.140746	9.171581	9.253428	9.386871	8.974009	8.840391	9.3282585	9.493135	10.4287195	11.470336
LRIG2	ILMN_1654099	10.903521	10.670407	10.575115	10.582449	10.616626	10.853293	10.841669	10.688497	10.26798	10.524076	10.60185	10.442052	10.783194	10.81921	10.575807	10.791169	10.615006	10.913572	10.566879	10.7708845	10.931999	10.523308	10.798082	10.651816	10.544367	10.77172	11.015317	11.279869	10.5498905	11.062692	11.063724	10.719875	10.922442	10.7182255	10.812162	11.001283	10.601608	10.624399	11.05617	10.790088	10.80246	10.651333	10.577236	10.869892	10.817783	10.523456	10.321978	10.328975
EGFLAM	ILMN_1654109	12.851026	11.611976	12.252241	12.649943	12.6739855	12.576924	12.87528	12.398473	11.548849	12.1764555	11.691994	12.737421	12.586043	12.270175	11.901943	12.454325	12.633538	12.047012	12.956445	12.19323	12.768695	11.216295	12.298407	11.631613	12.751076	12.756012	12.002434	12.756531	12.136063	12.44741	11.745392	12.002789	12.520015	12.189643	12.369246	12.592127	12.744686	12.728837	12.976687	12.8097105	12.700149	12.656955	12.835097	12.195833	12.840957	12.698756	12.776721	13.169273
PARD6A	ILMN_1654112	10.420804	10.175703	11.078827	10.554843	11.266604	11.115944	11.089606	10.682465	11.039349	10.893426	10.486422	9.490784	10.195387	9.005303	9.949383	10.310566	10.94514	9.412861	11.400912	10.351461	9.5334	10.287478	10.224014	10.332912	10.875925	10.540123	10.911752	12.034647	10.526599	10.075993	10.562433	9.58533	9.893428	9.370744	10.357054	10.299871	10.356825	9.846709	10.014296	10.702565	10.145953	9.095642	10.301216	10.627848	10.592505	9.154344	9.292372	8.534348
BCL2L1	ILMN_1654118	10.951421	11.229891	10.624521	11.158659	11.079526	11.181	10.989554	11.118292	10.81921	11.124889	10.796514	8.889195	10.864924	9.487446	10.688641	10.332188	11.207433	10.214179	11.313959	10.602726	9.593692	10.532724	10.2872095	10.511164	10.300407	10.990698	10.806574	11.072099	10.925607	10.1399	10.864785	10.422637	10.136238	9.739476	10.8774185	10.313189	10.833234	11.286521	11.028934	11.094853	10.206117	11.412885	10.666589	11.749569	11.480285	10.853609	11.510422	9.270321
ZDHHC20	ILMN_1654141	13.009862	13.152409	12.899656	12.824398	12.895823	13.227668	12.818034	12.555428	12.85619	13.086598	13.130879	13.138239	13.067693	13.23046	13.135241	13.174046	13.161369	13.364779	12.467879	13.128888	13.064618	12.887155	13.0446005	13.065836	12.587765	13.004758	13.206984	12.199537	13.196543	13.105619	13.382228	13.287984	13.157755	13.177757	13.05498	13.18253	13.105202	12.992827	13.194833	12.970898	12.872503	12.96377	12.786374	12.833459	12.7807045	12.633802	12.906845	13.111296
COX6C	ILMN_1654151	13.363497	13.105619	13.380286	13.06858	13.316775	13.216257	13.693506	13.475629	13.43178	13.479931	13.274992	12.999638	13.052831	12.9480915	13.260484	13.557929	13.301385	13.306575	13.89702	13.120787	13.2054	13.205963	13.092743	13.238597	13.485756	13.119818	13.463915	13.622731	13.181127	13.312782	12.959375	13.0784855	13.200035	13.168973	13.259211	13.106436	13.010621	13.192019	13.069116	13.0933695	13.063307	13.289272	13.252178	12.89804	13.688936	13.530472	13.376914	12.13113
BTBD11	ILMN_1654153	7.8414187	8.754765	8.437588	8.432877	8.143594	8.307969	7.848954	8.339898	8.451134	8.098326	8.086533	8.966184	7.9683046	8.66419	8.754464	8.286284	8.002811	8.596647	7.6503315	8.517364	8.865772	7.7140484	8.351693	8.18438	8.446128	8.752843	7.8600974	7.969183	8.005831	8.423193	7.9537416	8.745006	8.468693	8.535648	7.7516503	8.534577	8.324074	8.673113	8.457123	8.066735	8.358804	8.424873	8.66419	7.7417526	8.323874	8.713293	8.400433	8.966556
SLC45A2	ILMN_1654165	9.063153	7.872905	8.999863	8.676534	9.627817	8.152149	9.095345	9.556519	9.15668	9.521578	9.4563875	8.557692	8.976609	8.1685705	8.442038	8.997858	9.179227	8.3845415	8.849987	9.252775	8.547586	9.306734	9.673716	9.602547	8.756253	8.936328	9.533776	9.121449	9.322441	9.001596	9.517294	7.9036636	9.191239	8.361858	9.051856	9.234297	8.411289	8.195014	9.490095	9.296933	8.309277	8.611403	8.146547	8.973325	9.171292	8.11999	8.203381	7.846171
GCC2	ILMN_1654195	10.470947	10.619274	10.394726	9.568729	10.453471	10.400532	10.118677	10.575388	10.381588	10.630257	9.853432	9.217793	10.212617	9.6415205	10.263398	9.49644	10.349869	9.285877	9.853719	9.879484	9.980568	10.378302	10.44072	10.637272	9.084482	10.5913515	10.13939	10.247474	10.167341	10.034631	10.059843	10.803702	9.76012	10.210194	10.5126705	10.640712	9.884937	10.461106	10.837169	10.60922	10.118543	10.174009	10.473073	10.697424	10.671471	10.427561	9.030194	8.438129
DNAJC5B	ILMN_1654204	7.886887	8.070921	8.7198305	8.270621	8.851099	8.60362	8.844066	8.192946	9.02526	8.898272	8.008547	8.315357	8.14526	7.990048	8.038234	8.2572975	9.244054	8.081915	9.06555	8.352777	8.094614	8.7808	8.340288	8.361089	8.058516	8.664458	9.080423	9.3654585	8.282127	8.073612	8.505261	8.193744	8.013228	7.9896154	8.956549	8.341184	8.417502	8.104312	7.9117994	8.614458	8.158548	7.9496317	7.9627566	7.9911695	7.931511	8.018036	8.094632	8.037869
CD1C	ILMN_1654210	11.005783	12.211834	11.659793	11.228619	11.750392	11.749252	12.356444	11.925963	11.868203	12.470165	11.750933	10.91398	12.292503	11.748043	11.215657	11.031462	11.313192	11.635595	11.781321	11.086938	11.529756	11.670338	11.670803	11.318297	12.0187	11.776464	10.915103	11.586331	11.274278	11.383115	11.107281	11.598481	11.280479	11.772803	11.724678	11.340301	12.159893	11.185441	12.509235	11.50007	12.330498	10.88409	12.242978	11.346785	11.5143175	11.338107	11.730911	11.856704
DOK7	ILMN_1654212	8.571915	8.528193	8.669132	8.693918	8.685688	8.876576	8.212217	8.785847	9.061897	9.197921	8.753187	8.418599	8.826981	8.2970295	8.083559	8.333356	9.11323	8.487768	9.148562	8.481274	7.994396	8.929104	8.428431	8.178	8.219244	8.776272	8.706431	8.713757	8.911184	8.038372	8.873838	7.9891233	8.063037	8.094116	9.357369	8.156431	8.215025	8.15562	8.279966	8.654575	8.169769	7.921367	7.9972415	7.8114514	7.893751	8.130111	8.223373	8.642749
MPP2	ILMN_1654217	8.434467	8.985194	8.536719	9.282436	8.661936	8.741763	9.070682	8.5456085	8.865774	8.502321	8.985626	9.0951185	8.829294	9.888246	9.311779	8.976078	7.958791	9.510224	8.345421	8.871563	10.037039	8.898635	8.751625	8.417901	9.370748	8.774529	8.900892	9.446808	9.102488	9.5954275	8.492203	9.510224	9.474648	9.451651	8.724398	9.032241	9.299141	9.218832	9.217026	8.57625	9.292928	9.223948	8.936722	8.975314	9.115763	9.030342	9.552325	11.231519
PCDHGA3	ILMN_1654228	7.829413	7.6502852	7.8473105	7.7855935	7.836669	7.88087	8.000792	7.786831	7.691224	7.796305	7.8445063	7.8411336	7.609735	7.7359743	7.7302947	7.7140484	7.738931	7.791517	7.810028	7.5873938	7.725935	7.710236	7.510707	7.881686	7.774441	7.7588534	8.322348	7.997334	7.6953163	7.5873938	7.789688	7.617723	7.713966	7.68787	7.975273	7.824076	7.753	7.661715	7.7487683	7.7351213	7.632004	7.704567	7.6741915	7.637479	7.843056	7.6552176	7.7077518	7.5538845
SIRT6	ILMN_1654246	10.035684	10.004799	10.208927	10.27205	10.037308	10.314167	9.767991	9.738443	10.241814	10.184824	10.005031	9.101784	10.068968	11.061538	10.069567	10.039987	10.219173	9.723317	9.9827175	10.153007	10.135796	10.167194	9.701487	9.814472	10.117835	9.8826	10.221079	9.577077	10.315302	10.081028	10.265252	9.639808	9.931315	10.386495	10.142576	9.892025	10.431573	9.537368	9.391224	9.941137	9.48393	9.999912	9.50915	10.042248	9.987661	10.408775	10.756773	11.983524
ZMAT3	ILMN_1654262	11.538568	12.788922	11.634508	11.666904	12.00427	11.4067955	10.91589	11.574602	12.237681	11.71305	11.950249	12.446614	12.30111	11.758826	11.562978	12.397831	12.208783	12.41782	11.220042	12.779109	11.60406	12.526213	12.503367	12.732878	10.821854	11.634778	11.978095	11.149239	12.337943	11.6395645	12.703985	12.844405	11.917738	13.149515	12.636546	11.968557	11.752127	11.066341	11.713357	11.440973	10.755983	11.898471	11.017056	11.197115	11.141469	11.929563	11.492547	9.281516
HMGB2	ILMN_1654268	11.183756	11.425256	11.062075	10.744164	11.141748	10.985873	11.399786	11.133	11.204899	11.181	10.877132	8.579761	11.096652	10.679316	10.819778	9.841381	11.052475	10.538916	10.698356	10.77346	10.299201	10.639611	10.807551	10.873117	10.346088	10.554843	10.841403	10.217049	11.337114	11.002627	10.818627	11.289347	10.776957	10.309046	11.044568	10.842386	11.143184	11.661329	12.151641	11.377408	11.094853	11.330693	11.254907	10.952766	11.499489	9.677586	9.973274	8.796441
ADCY9	ILMN_1654287	9.951504	9.714447	9.6069145	9.229092	9.859105	9.734046	9.822488	9.745007	9.603862	9.516507	9.1218405	8.4815445	9.600404	8.696447	9.161398	9.091039	9.634328	9.093004	9.925725	9.480974	8.762207	9.371339	9.604141	9.773113	8.915787	9.933346	9.996222	10.39166	10.073939	9.278581	9.971775	8.750475	9.405856	8.85558	9.964567	9.58533	9.598018	8.951189	9.214629	9.900768	8.801592	9.2665205	9.495281	9.745856	9.234023	8.498142	8.580903	8.482672
ELK1	ILMN_1654289	12.455731	12.196099	12.608833	13.243584	12.549697	12.942147	11.958134	12.710164	12.570147	12.178914	12.446049	13.093997	12.365818	11.278728	11.61941	12.672186	12.564964	11.943209	12.644368	12.759645	11.186667	12.160354	12.486543	11.743801	12.619809	12.042928	12.534562	12.995127	12.030876	11.568011	12.309662	10.491751	12.12614	11.56954	11.75869	12.004671	12.302452	12.116357	12.208344	12.363035	12.699656	12.092977	12.198213	12.3726015	12.084974	12.5156555	12.750058	9.830195
PTPN23	ILMN_1654318	9.463483	9.772505	9.950064	10.086631	9.238753	9.599167	9.44599	9.520469	10.085784	9.838122	9.8271885	9.330912	10.024838	9.501262	9.85014	9.762272	9.746599	9.475426	9.444478	10.2395735	9.144405	9.947265	10.273085	10.046813	9.4955015	10.170669	10.280277	9.471894	10.256604	9.906771	10.340221	9.558121	9.913053	9.714827	10.442531	10.03619	10.185463	9.80387	9.74974	10.097856	9.494961	9.572616	9.883399	10.220561	9.836601	9.533286	9.18321	8.699681
HAPLN3	ILMN_1654319	8.518157	9.547784	8.598443	9.648421	8.406016	8.659849	8.695464	8.848299	9.023004	8.751421	8.918322	8.968959	9.094347	9.577395	8.793703	9.233169	8.850294	9.264426	8.655093	9.087743	8.894161	8.757013	8.652699	8.5527	8.984289	8.325586	8.587502	9.055365	8.315227	8.770682	9.0032625	8.997753	9.083038	9.033988	7.920906	8.300677	9.224702	9.026153	9.271426	8.844885	8.607057	9.213143	8.9960985	9.30231	8.799855	9.97961	10.712692	11.454876
ATP1B3	ILMN_1654322	9.995871	10.588062	10.8098545	12.008061	9.715661	10.097856	10.0852585	9.878758	11.457237	11.182565	11.248534	10.805559	11.151282	11.219262	10.611479	11.26647	10.445682	11.148379	10.198479	11.618544	10.15056	11.398409	10.856492	10.994152	11.425538	10.748654	11.000696	10.240252	10.906668	10.873379	11.360275	9.749175	11.115802	11.024804	11.1519575	10.800527	11.295143	11.572583	12.094026	10.849672	10.882482	11.967909	11.247046	11.820784	11.710507	12.553687	12.359368	12.439635
UBE3A	ILMN_1654323	8.967888	8.305888	8.836908	8.205689	8.532828	9.055183	8.61129	9.080788	8.931075	9.113937	8.200786	7.9607882	8.761706	8.109337	8.229399	8.09292	8.488328	7.9504495	8.453698	8.692533	8.28598	9.163139	8.672907	8.924662	8.23334	9.352896	9.059095	8.71924	8.459791	8.234601	8.7488165	8.441407	8.250264	8.177186	9.105445	8.537817	8.285492	8.464647	8.050412	8.879728	8.024753	8.269508	8.236023	9.08773	9.403891	8.406404	7.9478436	7.7996497
HEYL	ILMN_1654324	11.605417	12.8829565	11.2385235	11.575578	11.28392	11.743801	11.700871	11.548271	11.9377775	11.730011	11.675279	11.413296	11.933468	11.253846	10.232374	11.293933	11.489871	11.379679	11.612844	11.219925	10.749753	12.43755	11.261087	11.228319	11.330349	11.657242	11.538989	11.941224	11.038806	10.892297	11.091829	11.311414	11.249071	11.416116	11.755681	10.393546	11.798551	11.849576	13.233855	11.856101	12.186304	11.862392	12.251858	11.506889	11.280752	10.689063	12.493821	13.208225
HOXB4	ILMN_1654331	9.543102	9.302707	9.044644	8.977348	9.708034	9.766293	9.698145	9.672844	9.564737	9.363014	9.454865	8.745387	9.406397	8.360632	8.311239	8.776138	9.3406105	8.424032	9.60543	9.156801	8.377479	9.326589	8.978769	8.886624	8.858069	9.229274	9.157172	9.823946	8.84611	8.678011	9.2841015	8.472475	8.564936	8.373241	9.087969	8.551625	8.7932005	8.392606	8.828925	9.257449	8.577987	8.366696	8.238229	8.876428	9.176338	8.315637	8.446966	8.635338
ZNF24	ILMN_1654357	12.27314	11.956701	12.221538	11.535974	12.070531	12.121041	11.915886	11.691758	11.983093	12.094316	11.967343	11.373	12.209308	11.996049	12.189807	11.998404	12.202809	12.126951	11.70972	12.079608	12.278564	11.989627	12.055826	12.3238945	11.821651	12.170364	12.102433	11.572009	12.236536	12.3506	12.108559	12.408387	12.302683	12.133959	12.128959	12.158543	12.189643	12.608283	12.102956	12.328111	11.638715	12.487368	12.084113	12.395531	12.399469	12.422389	12.37571	10.067303
LOC440742	ILMN_1654365	8.360483	7.8605857	7.821406	8.536065	8.305206	8.476047	8.537374	8.429294	8.13345	8.661617	8.396837	8.303923	8.322665	8.221246	8.34941	8.239109	8.036468	8.24753	8.543505	7.795273	8.306672	8.224383	8.245036	8.370757	8.350466	8.124944	8.098897	8.053777	8.30432	8.37741	8.192748	8.504638	8.209004	8.229958	8.200571	8.0282755	8.08475	8.375966	8.497104	7.9217935	8.497229	8.362615	8.393945	8.378099	8.142641	8.1126	8.340865	8.655349
TESK2	ILMN_1654370	12.249873	11.310315	12.168385	11.944172	12.0343895	11.869297	12.01098	11.611637	11.79217	11.651237	12.197272	11.766867	12.047662	11.481676	11.817034	11.805803	12.253814	11.850342	12.04037	12.256666	12.195833	11.782228	11.902596	11.894558	11.966456	11.552284	12.170631	11.505418	11.734314	12.295518	12.038169	12.066824	12.216192	11.619674	11.541383	12.053305	11.9602785	11.373295	11.643271	12.254911	11.426301	11.041445	10.95078	11.443431	11.88185	10.77513	10.996373	9.993919
ASB13	ILMN_1654385	13.785823	13.029928	13.919324	14.078838	13.729167	13.763566	13.3912525	13.418212	13.928059	13.556903	13.925	13.550815	13.570917	13.695449	13.875879	13.731073	13.953774	13.555175	13.844875	13.772243	12.632227	13.418916	13.863925	12.952598	13.612297	13.592812	13.922172	13.384849	13.712357	13.110656	13.715969	11.608917	13.784593	13.263165	13.723751	14.018442	13.699825	14.227062	12.551885	13.562941	13.403341	13.399162	13.563312	13.343843	13.576059	13.160769	13.447973	12.003393
C14orf182	ILMN_1654386	8.155354	8.199508	7.742716	8.246725	8.262955	8.380486	7.730558	7.964127	8.085551	7.7879643	8.172349	8.43295	7.8042116	7.9555717	8.22445	8.309103	7.773635	8.479598	8.507112	7.5570083	8.223036	7.9388075	8.122299	8.379202	8.262103	7.809692	7.8632026	7.6809664	7.995427	8.071882	8.465443	8.286128	8.214588	8.232566	8.115677	8.02089	8.04441	8.263903	7.8669753	8.245656	8.5083885	8.200796	8.343812	7.95645	8.376717	8.145605	7.929752	8.550352
KHNYN	ILMN_1654392	12.692718	12.705027	12.8823395	13.752681	12.857549	12.864263	12.567976	13.194504	13.129275	13.170847	13.625829	14.013052	13.353557	12.990582	13.291282	13.612898	13.2125	13.419274	13.356781	13.59422	13.33452	13.5871315	13.487765	13.441449	13.150687	13.222288	13.352917	12.59981	13.318746	13.026261	13.7006645	13.028062	13.709555	12.726819	13.444391	13.245702	13.204761	12.611226	12.891111	13.059514	13.447007	12.91459	12.587445	12.399218	12.005982	13.315152	13.44213	12.666359
RGL1	ILMN_1654398	13.715969	13.6019125	13.642592	13.281699	13.617076	13.600125	13.914178	13.4561205	13.533574	13.258288	13.525636	13.063135	13.639724	13.493093	13.361408	13.101606	13.42825	13.539771	13.6019125	13.501429	13.335879	13.526685	13.476841	13.480873	13.519566	13.432437	13.33354	13.898309	13.416365	13.564412	13.43926	13.5395155	13.368675	13.520946	13.339172	13.582994	13.518539	13.347004	13.452518	13.679737	13.673848	13.497424	13.3582325	13.588623	13.435898	13.385127	13.451608	13.444391
TRAF7	ILMN_1654408	9.311334	9.209039	9.822026	9.920412	9.231779	9.624399	9.886852	9.695461	9.841671	10.244471	9.849087	8.490124	9.567759	9.026674	8.930491	8.895868	9.85682	8.869957	9.178238	10.087664	8.59439	9.871295	9.824381	9.886995	9.095822	9.965345	10.112422	9.556969	10.603577	9.338798	10.253399	8.482413	9.30231	8.578057	9.923049	9.548107	9.922429	8.954562	8.160268	9.550418	8.828615	9.236926	8.770521	9.78828	9.608493	9.079705	8.819129	8.311648
CCL18	ILMN_1654411	7.8573256	8.000678	8.069537	7.940291	9.338614	8.77192	8.091452	7.8487067	8.8718405	8.972028	8.2476	8.198952	8.8314085	8.180113	8.012656	8.329168	8.985051	8.249194	8.266949	9.044394	8.373305	8.949901	7.935201	8.602538	8.264097	8.514528	8.947414	8.652264	8.460267	8.174395	8.195703	8.314381	8.1106205	8.050901	9.03661	8.099046	8.169841	8.187762	8.531075	7.9727964	8.325729	8.600224	8.21777	8.672975	8.669479	8.013582	8.356893	8.434947
ACSL3	ILMN_1654414	12.422913	12.545108	12.625993	12.540602	12.45268	12.689377	12.958002	12.147476	12.139276	11.966209	12.532722	12.222281	12.011261	12.454325	12.355413	12.387684	12.651192	12.292503	12.414339	11.992817	12.580112	12.508059	12.226765	11.934109	12.584152	12.807817	12.147797	13.007841	12.706771	12.586043	12.605733	12.541417	12.281858	12.673253	12.270299	12.157428	12.010062	12.40969	12.544083	12.565745	12.515344	12.614048	12.711898	12.759007	12.31754	12.536153	12.673516	12.606757
PTF1A	ILMN_1654415	7.591379	8.250944	8.003662	8.334721	8.564357	7.753688	7.761979	8.25814	7.9691405	7.8237443	8.330984	8.146027	8.522176	8.387663	8.060881	8.072591	8.090185	7.999241	7.8238287	7.6860228	8.162329	8.017845	7.7540627	8.397025	8.333712	7.796816	8.356288	8.053777	7.7800903	7.9273324	7.826311	8.300274	8.083365	8.05265	7.826435	7.9681454	8.060338	7.897743	8.349614	7.670005	8.320587	8.098216	8.123071	8.319476	7.9055743	8.373241	8.568048	8.93429
MPHOSPH9	ILMN_1654421	12.86541	12.4062605	12.743083	12.500801	12.775177	13.032251	12.720511	12.880605	12.407565	12.74567	12.739868	12.342447	12.860935	13.212795	12.911805	12.782929	12.946719	13.061635	12.894237	12.8556595	12.504446	12.553091	12.837898	12.520015	12.623285	12.639217	12.8182745	12.93505	13.060846	12.776721	12.959129	12.174164	12.844127	12.793574	12.878019	12.96838	12.59668	11.769019	12.279375	12.583996	12.119388	11.627669	12.105347	11.758108	12.003109	11.382466	11.6018715	8.449079
ACTN2	ILMN_1654422	9.083694	9.340287	8.733937	10.855776	8.297373	8.499386	8.5866375	8.537845	9.21363	9.117532	8.736057	9.82954	8.714867	9.781287	9.907082	9.652871	7.65214	9.913859	9.16759	8.954247	9.128591	8.95534	9.524809	8.838124	9.547883	8.6426115	8.557421	9.249684	8.808126	9.286164	9.096253	11.260018	9.380451	9.620926	9.056462	9.415956	9.447041	9.831158	9.322441	9.4824	9.946587	9.64389	10.000512	8.872268	7.766703	10.000909	9.576989	12.1934805
OAT	ILMN_1654441	12.96377	11.393927	13.145895	13.225561	13.330827	12.966399	13.207989	13.691734	13.403923	13.459539	13.322245	12.839163	13.222288	12.856407	13.224407	13.697184	13.748268	12.81855	13.218877	13.281077	13.324355	12.832436	13.356628	13.10588	13.612297	12.980864	13.711964	12.74417	13.4731865	13.620929	13.211333	13.053584	13.416365	13.117398	12.781823	13.410511	12.65231	13.52857	13.10816	13.480228	13.032251	13.501742	13.227982	13.414164	14.053527	13.6663475	13.285204	11.30446
TXN2	ILMN_1654457	10.763337	9.943884	10.654042	10.054524	10.621439	10.696941	11.018047	10.9498625	10.404995	10.57613	10.238029	9.716	10.2857895	8.520223	9.542034	10.007516	10.620678	9.165431	10.937324	10.092948	9.686533	10.53766	10.319254	10.695818	10.356613	10.666491	10.44044	10.945755	10.193092	10.017504	10.076336	9.840476	9.700838	9.669615	10.260469	10.270163	9.947136	10.003774	9.544333	10.158188	9.429525	9.695906	9.144051	10.367566	10.959622	9.837113	9.001165	8.287934
FLJ37587	ILMN_1654458	7.830748	8.31362	8.136557	8.29548	7.7645144	8.382976	8.300767	8.504095	8.461643	8.440179	8.3407135	8.4867935	7.8101597	8.359874	8.239491	8.307192	8.559431	8.359248	8.622816	7.985474	8.451808	8.290014	8.299279	8.009363	8.3012085	8.1532	7.9102526	8.415592	8.146851	8.319539	8.172501	8.532171	8.284948	8.3269205	7.7111144	8.360952	8.36373	8.195014	8.5497055	8.164128	8.340432	8.28522	8.452681	8.2673855	8.186125	8.307116	8.439967	8.64659
SPANXN1	ILMN_1654459	8.758518	8.171539	8.072892	8.588298	8.087988	7.8114576	7.933781	7.7827277	7.919945	7.6716366	8.590214	9.097496	8.351554	8.257316	8.244911	9.352199	8.233968	8.55749	8.391158	8.631544	8.816944	8.726431	8.537649	8.663513	8.616606	7.9713626	7.680504	7.871347	8.391133	8.256372	8.364572	9.141226	8.398739	8.804978	7.7111144	8.70251	8.956465	8.395022	8.957699	8.560364	9.034092	8.310479	8.929643	7.8235073	8.247111	8.739857	9.2437725	8.961367
PLAC4	ILMN_1654466	7.9923325	7.9756217	8.286735	8.130032	8.399846	8.7709675	8.963441	7.969537	8.437588	8.41987	8.158449	8.328232	7.874552	8.232902	8.118029	8.064935	8.699313	8.092134	8.498552	8.14734	8.129001	8.048737	7.9457736	8.328672	8.255396	8.620793	8.385182	8.445187	8.261394	8.198875	8.089271	8.30121	8.109427	8.075083	8.676101	8.158819	8.088992	7.8761683	8.065005	8.110966	8.247406	7.9209967	8.001475	8.164669	8.361157	8.113785	8.35508	8.52466
ACRV1	ILMN_1654468	8.186054	8.65678	8.834642	8.341242	8.835078	7.668238	8.251651	8.312518	8.667705	7.938562	8.613366	9.316899	8.523165	9.289104	9.357462	9.178506	8.277147	9.341959	8.863528	9.227813	9.316188	8.504034	8.918005	8.778911	9.402179	8.062833	8.27686	8.73105	9.089959	9.291553	9.011466	9.38899	9.153818	9.073449	8.706922	8.978193	8.828258	9.258112	8.788644	8.1962	9.694156	9.394204	9.393418	8.997864	8.421826	9.211124	9.285957	11.214816
ZP1	ILMN_1654473	7.7802167	8.035946	7.7473063	7.843188	7.852359	7.922328	8.010954	8.045722	8.307432	7.8345776	7.779231	7.974784	7.6105685	7.82771	7.69631	7.801652	8.000737	7.88973	8.148421	7.7435384	7.8562903	7.730376	7.7580323	7.6584215	7.795471	7.715558	7.7835684	7.891754	7.807625	7.6351256	7.7878213	7.7931376	7.832675	7.7770286	7.9119787	7.652147	7.8054185	7.6991973	7.827768	7.9155836	7.831936	7.711019	7.8703704	7.770994	7.6677685	7.889615	7.844013	7.933166
GML	ILMN_1654479	9.568729	9.46558	9.734538	9.548523	9.318411	9.252679	9.708028	8.969834	9.444363	8.787524	9.7936325	10.883935	9.293011	10.302402	10.156665	10.370244	9.705371	10.330257	10.068468	9.7890415	10.734026	9.415159	9.601042	9.758275	10.41323	9.512806	9.725793	9.077464	9.529491	9.865704	9.507601	10.674158	9.952796	10.416892	9.40366	9.731034	9.602978	10.717022	10.450278	9.826417	11.531805	10.72751	10.4521885	9.885866	9.787907	9.998376	10.494709	12.575699
UTX	ILMN_1654488	13.095489	13.170729	13.103031	12.604855	13.297977	12.957187	12.930738	12.637326	12.878615	12.532023	12.661397	12.909429	12.689377	12.576635	12.542462	12.796697	13.022017	12.549121	12.600598	12.634207	13.151612	12.945755	12.633223	12.907678	12.498244	12.356711	12.553687	12.774644	12.666117	12.647078	12.6346	13.299135	12.626303	12.852003	12.436198	12.91459	12.911563	12.843075	13.345798	13.313939	13.130737	12.80985	12.943887	12.971143	12.825752	13.098269	12.942147	11.034772
ATAD1	ILMN_1654497	13.489052	13.277155	13.3922825	13.290969	13.268038	13.356209	13.074201	13.028608	13.512582	13.374969	13.365681	13.462816	13.518188	13.524621	13.483819	13.415761	13.282302	13.397499	12.90708	13.437767	13.581891	13.483069	13.496117	13.682241	13.324116	13.45911	13.52594	12.250718	13.397839	13.327318	13.339172	13.698303	13.566429	13.664501	13.561851	13.611647	13.488395	13.419274	13.253028	13.530472	13.170847	13.455478	13.229506	13.402511	13.351951	13.413076	13.1236725	12.702563
CLEC7A	ILMN_1654504	10.955148	10.972845	11.017371	10.320427	11.051967	10.70182	11.857703	10.014631	11.1891165	10.635651	10.722423	10.59933	10.735744	10.559042	10.28899	10.499668	10.429982	11.229572	11.530622	11.12282	10.691599	10.996685	10.767638	10.840362	10.718504	10.856177	10.713724	12.765785	10.668815	10.623418	10.500844	11.148379	10.41115	10.779496	10.887008	10.970925	11.02018	12.293274	11.745106	11.529165	11.086031	11.678111	11.386079	11.778184	12.241665	10.703477	11.388861	10.511164
TMEM120A	ILMN_1654516	14.098378	13.451884	14.051807	14.36947	14.280318	13.990104	14.134257	14.055963	14.15208	13.864421	14.182321	13.871839	14.151506	13.902456	13.985535	13.751212	14.098378	13.917093	14.071871	13.837807	14.098378	13.588214	13.796174	13.822336	14.200624	13.843427	13.789693	14.364604	13.867497	14.054124	13.893891	14.082006	13.772731	13.206674	13.728346	13.966577	13.9235525	13.860241	14.023711	14.075013	13.96094	13.566429	13.831119	13.83431	13.814885	13.499731	13.726264	14.1639385
NPSR1	ILMN_1654534	7.914805	8.854037	9.145587	9.305564	8.699992	8.629868	7.918296	8.35974	8.602863	7.929948	8.99745	9.038306	8.27923	9.167927	8.924107	8.784503	7.780163	9.437088	8.869088	8.815798	9.051515	8.306146	8.573194	8.674817	9.433512	8.646262	8.472216	9.509265	9.004544	9.08727	8.486842	8.820015	9.049547	8.887337	7.669482	9.00563	9.028947	9.005975	9.37873	8.464675	9.820861	9.376021	9.36841	8.260635	8.186125	9.01862	9.429179	11.050543
SEMA6D	ILMN_1654540	8.425027	8.92774	8.899263	8.902418	9.033399	9.104825	9.204593	8.861805	9.237529	9.171387	9.24445	8.791847	9.040693	9.130079	9.317815	9.018449	9.278965	9.519969	8.861635	9.31299	9.259212	8.856177	9.262644	9.363653	8.814897	8.944569	9.160271	9.718934	9.256062	9.243214	8.889504	9.6130085	9.14361	8.886121	9.062896	9.006996	9.169155	8.6303625	8.969345	8.81915	9.299625	8.885496	9.479178	8.847904	8.07454	9.139805	9.366137	9.943477
ATP6V1G2	ILMN_1654541	9.523822	9.586062	10.18274	9.774265	9.729599	10.053932	10.041883	9.613475	10.017409	10.602866	10.126237	10.067842	10.126602	9.966769	10.214966	10.083874	9.446388	10.2693615	10.405124	9.93516	9.819309	9.969022	9.552706	9.845036	10.752677	9.5593605	10.103703	8.765822	9.875181	10.081631	9.854341	9.902348	10.354315	9.923919	9.892148	10.049201	9.890203	10.364057	10.515966	9.986862	10.705276	10.24824	10.22001	9.76438	9.493755	9.8749	9.996128	12.010567
C5orf21	ILMN_1654542	13.005148	12.471607	12.7186985	12.456973	12.689075	12.670948	12.805955	12.65231	12.420622	12.400839	12.32551	12.264914	12.431462	12.399725	12.36695	12.225385	12.535875	11.942942	12.526966	12.35807	12.018032	12.355413	12.367754	12.3956585	12.382944	12.503367	12.29494	12.430417	12.206019	12.324467	12.250433	11.476426	12.207817	12.322627	12.206282	12.410456	12.358323	12.499587	12.546132	12.428188	12.387435	12.357263	12.286041	12.207817	12.222827	12.219679	12.10158	12.471607
MED6	ILMN_1654543	13.703485	13.681066	13.570183	13.408871	13.7892275	13.624583	13.455791	13.619991	13.742079	13.2884655	13.748268	13.581891	13.269958	13.795308	13.672757	13.545622	13.648269	13.676339	13.719932	13.534263	12.224514	13.599061	13.587858	13.131162	13.538886	13.582597	13.438745	13.580012	13.605218	13.189822	13.470104	11.753829	13.248656	13.007841	13.448573	13.477656	13.697184	13.662155	13.567872	13.764984	13.935444	13.653422	13.844875	13.754842	13.111296	13.59422	13.461322	13.144667
CPSF1	ILMN_1654545	12.450652	12.734583	12.57039	13.099025	12.669001	12.557656	12.560648	13.210283	12.786374	12.451374	12.988369	12.202809	12.965306	12.836212	12.561251	12.573942	12.492881	12.477732	12.672407	12.85868	12.652809	12.714554	12.473475	12.712919	12.806256	12.618217	12.647078	13.006491	12.708989	12.711627	12.805672	12.9551	12.671417	12.403122	12.251044	12.45854	12.712629	12.663351	13.510793	12.896318	13.717557	12.984217	13.1548815	12.880092	12.528503	12.66525	12.722372	11.747515
MRPS31	ILMN_1654552	13.414815	13.6545515	13.520946	13.189219	13.646741	13.437767	12.917889	13.457213	13.378797	13.402151	13.324355	13.335451	13.324981	13.506909	13.611647	13.357902	13.396528	13.353856	13.40429	13.11323	13.44213	13.466363	13.403627	13.466069	13.487079	13.430384	13.35166	13.194237	13.432437	13.327851	13.275332	13.349816	13.345524	13.367579	13.531481	13.488665	13.321231	13.518188	13.704512	13.510793	13.575726	13.389343	13.814197	13.4952345	13.518188	13.288289	13.242001	12.999092
EFNB1	ILMN_1654563	11.284226	11.333685	11.068198	12.080993	10.96051	11.697921	11.006969	11.532083	10.532809	10.987197	11.266966	10.684689	11.030671	10.622166	11.114403	10.654591	11.474901	11.272097	11.389865	10.935253	11.333685	11.132423	10.60894	10.767367	11.211232	11.125992	11.51969	12.074184	10.890419	11.187756	11.239502	11.044288	11.058476	10.960259	10.754738	10.899917	11.164471	10.10808	12.136316	10.978133	11.991398	10.329604	11.562718	10.544107	10.444638	11.394734	11.955373	11.724937
HSPA1L	ILMN_1654566	10.5885935	10.5625925	10.654454	10.949608	10.738126	10.488528	10.8226385	10.8627	10.745627	10.492279	10.794088	10.566874	10.717925	11.00885	10.934245	11.062692	10.522678	11.035743	10.816727	10.483156	10.592051	10.55627	10.911458	10.80246	10.965633	10.283113	11.231767	10.902838	10.805707	11.194639	10.832781	10.461279	10.906341	10.547533	10.435244	11.038555	10.839973	10.817525	10.511164	10.903913	11.122441	10.787496	10.75792	10.338421	10.396337	10.741141	11.186285	12.671915
TEKT1	ILMN_1654570	9.280346	8.728885	8.995643	8.489248	9.179807	8.960434	9.156154	9.066443	9.066443	9.144403	8.633698	8.675464	8.819703	8.626425	8.684049	8.723976	9.205779	8.839828	8.860171	8.710522	8.636808	8.752855	8.557022	8.899787	8.650917	8.953218	9.168893	8.982877	8.842702	8.670305	8.876128	8.514529	8.498155	8.482003	8.8996935	8.57405	8.338611	8.738821	8.40816	8.99175	8.486778	8.621327	8.766076	8.741989	9.205311	8.511639	8.703891	8.657493
FCHO1	ILMN_1654571	9.2050495	9.136665	8.831769	8.987208	9.04339	9.19762	8.80102	8.872489	9.209645	9.667383	8.676098	8.084025	8.926003	8.045454	8.086258	8.052236	9.355799	8.503436	9.014323	8.95495	8.036527	9.067493	8.691473	9.06393	8.158742	8.769812	9.371339	8.634928	8.885408	8.49341	9.293097	8.501506	8.13519	8.285091	9.179209	9.026048	8.663323	8.257129	8.416433	8.58889	8.45484	8.184395	8.228992	9.405329	9.330819	8.229222	8.430812	7.8853874
CHD1	ILMN_1654583	12.53952	12.1934805	12.204624	11.309256	12.292764	12.162696	12.857134	12.608283	11.772803	12.202039	11.761423	10.99038	11.976888	12.136316	12.030876	11.448833	11.875623	11.675279	12.098276	11.426432	12.183579	12.093512	11.955644	12.231853	11.730911	12.221538	11.860714	12.542745	11.690977	12.077726	11.513827	12.198429	11.711299	12.018032	11.866104	12.030667	11.765744	12.511855	12.479269	12.197962	12.076438	12.719918	12.908549	12.627345	12.93669	12.863929	12.48817	11.311157
RASA3	ILMN_1654586	10.046679	10.056683	10.545182	10.889965	10.259523	10.787377	10.028732	10.082095	10.53766	10.337403	10.350279	10.0822	10.579734	9.000594	10.180205	10.131956	10.150293	9.692559	10.611199	10.614177	9.79629	10.552402	10.090482	10.265043	10.174469	10.029113	10.525804	10.6127205	10.372731	9.8442135	10.376827	9.844692	10.275957	9.558623	10.13707	10.01664	10.331465	9.714359	10.227953	10.879302	10.100197	9.944248	9.56556	9.818739	10.292096	9.900476	10.598052	9.404999
SLC34A2	ILMN_1654594	7.865623	7.790489	7.868613	7.777631	8.359737	8.317498	7.990654	7.962815	7.7759085	8.308364	7.8105555	8.051502	7.7699304	8.064533	7.948725	7.970916	8.3223505	7.998979	7.66571	7.9942174	7.994225	7.8094153	8.005112	7.955598	7.9469233	8.484961	7.8306255	7.787543	7.7721643	7.9917555	7.692706	7.9854016	7.942045	7.890782	8.495395	8.113847	7.977245	7.744953	8.065005	7.6841164	7.7909937	8.149233	7.8992395	7.8406653	7.714169	7.9871497	7.9318953	8.040888
IQCA1	ILMN_1654598	7.8261833	9.969551	8.966876	9.909004	8.063037	8.96199	7.668238	9.249848	9.719666	9.363653	9.403676	10.683607	9.04614	9.700135	9.809041	9.58055	8.13883	9.808793	9.467087	9.469245	10.313745	9.128487	9.358338	9.329362	9.525428	9.089193	8.862898	9.093561	8.923329	9.678815	9.154527	9.911715	9.510601	9.650854	9.046905	9.086357	9.432794	9.870463	9.51862	9.120188	10.533126	9.942972	9.758023	9.201257	8.814473	9.833563	9.985668	12.029607
ZDHHC22	ILMN_1654606	8.520062	7.7749615	8.007885	7.8002157	8.359737	8.777532	8.556251	8.222652	8.428233	8.6468725	8.110689	7.943092	7.808036	7.9299927	7.8356776	7.935759	8.11223	7.967634	8.230694	7.948836	7.8909335	8.154021	7.904226	8.175641	7.943437	8.13504	7.8264365	8.7499895	7.9065404	8.041334	7.916863	7.998334	7.910588	7.8609114	8.520947	7.8136215	7.8770585	7.9448757	7.887345	7.989554	7.892211	8.087884	7.8093524	7.776876	8.165919	7.826127	7.9063916	7.879463
TIGA1	ILMN_1654609	13.349369	12.98886	13.368537	13.223507	13.472469	13.224407	13.90752	13.153033	13.372444	13.008661	13.459917	12.926387	13.129275	12.732878	13.297045	13.179186	13.027023	12.870379	13.713917	12.879799	12.433322	12.977961	13.192315	12.981125	13.593503	13.030538	13.254807	13.968594	13.120482	13.075993	13.104478	11.735165	13.007066	12.722372	12.801822	13.406097	12.8130455	13.568596	13.203206	13.326724	12.929602	13.421912	12.996229	13.359513	13.300044	13.231891	13.350432	13.682241
ZNF589	ILMN_1654612	11.20273	11.075609	11.213739	12.295253	11.190287	11.461443	10.865908	11.884064	11.710248	11.695011	12.217479	12.26333	11.805347	10.921396	10.84491	12.191044	11.163632	11.79532	12.186304	12.106694	11.780446	11.85963	11.668339	11.383467	11.752919	11.398097	11.763731	12.211306	11.062519	11.214152	12.168385	10.765996	11.946958	11.532083	11.424657	11.366856	11.591134	10.484016	10.824931	11.080833	11.9363785	10.568026	10.657275	10.523071	10.680769	10.635651	11.7268915	12.512717
THRA	ILMN_1654613	9.105524	9.08662	9.132731	8.913401	8.959976	9.382422	9.095345	9.020506	9.1019335	9.271895	9.267983	8.6255245	9.2679	8.9169445	8.89367	9.1589	9.333216	8.933275	9.109756	9.247639	8.993502	9.194078	8.944561	9.226469	8.880772	9.3973255	9.61124	9.1078615	9.470868	9.324608	9.612564	9.056693	9.336955	8.84962	9.381489	9.178769	9.099751	8.695896	9.0079155	9.278876	8.835398	8.571728	8.526357	8.9261465	9.270863	8.632347	8.898793	8.769219
TMEM175	ILMN_1654629	10.645258	10.650219	10.696397	10.489375	10.687931	10.958603	10.028732	11.02927	10.7781315	10.522287	11.3969145	9.84448	10.873532	10.397538	10.776421	11.162771	11.05151	10.956646	11.285671	11.043311	9.046309	10.906341	11.070223	10.877823	11.140897	11.018378	11.171542	11.327366	11.345919	10.77459	11.279599	9.449532	11.070223	10.156154	11.141189	11.195268	10.951576	10.887773	10.9048395	11.240148	11.509603	10.216235	11.050426	10.952453	11.18746	9.986637	9.839377	8.313826
FAM193B	ILMN_1654630	10.711889	10.823924	10.811595	11.691481	10.703776	10.889819	10.588827	11.6397085	10.773223	10.262877	11.598738	11.650165	11.044701	12.260242	11.437931	11.563988	10.68385	10.960384	11.189447	11.59231	11.458304	11.283278	10.934125	10.919895	11.314195	10.767106	10.999128	10.566768	11.099144	11.380995	11.100674	11.107664	11.994589	11.561366	11.166756	11.111339	11.133539	11.1116	11.723686	10.7623205	12.58851	11.570649	11.591402	11.001283	10.898565	11.250213	12.125162	13.133012
RGS7BP	ILMN_1654632	10.42742	11.460888	10.502075	10.799243	10.3895235	10.704007	11.164609	10.667428	10.693148	10.582449	10.873379	10.959785	11.324723	11.37595	11.401886	10.831427	10.88426	11.406669	10.498471	11.121814	11.903158	11.064291	10.976737	10.834354	10.864257	10.831576	10.552892	9.966769	10.751586	10.930452	11.1332855	11.49978	11.3969145	11.700871	10.856177	10.747834	11.480598	11.779047	11.950249	10.912488	11.566214	11.092241	11.497962	10.585468	10.801915	11.451313	11.510824	13.310942
HERC6	ILMN_1654639	12.554601	12.6621065	12.249102	12.233276	12.417292	12.352929	12.964745	11.589231	12.27095	12.324726	12.426116	12.80985	12.709713	10.855776	12.073865	12.545903	12.698024	13.888444	12.042036	13.581891	12.422631	12.840455	12.188871	12.674601	12.627818	12.751889	12.532483	12.464339	12.425025	12.420367	13.718726	13.597523	12.533431	12.5533695	12.394868	12.820844	12.397198	11.808005	11.959742	13.050678	11.962467	11.725438	11.34764	11.909021	11.920708	12.03491	12.476398	12.654797
KLC1	ILMN_1654653	10.706181	10.894269	10.418144	10.4981165	10.945999	10.994152	10.440582	11.278971	10.578683	10.134027	10.669263	10.620678	10.217518	9.672322	9.931071	10.272199	10.711064	9.868745	11.0239725	10.341624	9.232112	10.1498995	10.339166	10.100322	10.133342	10.331929	10.348079	11.335048	10.295916	10.078024	10.405252	9.800865	10.194246	9.785441	10.588356	10.269779	10.033263	9.931189	11.293377	10.457235	11.096394	9.829543	10.703627	10.564478	10.577644	9.37841	9.766548	8.766068
SLMO1	ILMN_1654671	8.83774	8.737986	8.943373	8.636596	8.326581	8.88492	8.953913	8.820603	8.467079	8.757082	8.697532	8.582694	8.912497	8.909772	8.786902	8.383768	8.658778	8.540074	8.411695	8.472623	8.923206	8.711645	8.341762	8.723297	8.529634	8.625269	7.9648547	9.315508	8.650923	8.368087	8.557091	8.929778	8.343692	8.746391	8.587082	8.705373	8.566257	8.650636	8.8214655	8.093859	8.506391	8.640638	8.563038	8.558381	8.100445	8.8468	8.472776	9.198544
RAD9B	ILMN_1654677	9.566103	9.221573	9.393418	9.222653	9.459819	9.128087	9.191214	9.4191065	9.35051	9.150665	9.004523	8.846435	9.455893	8.759276	9.301518	8.688097	9.449408	8.794667	8.758582	8.849543	8.871289	9.206922	9.019631	9.3483	8.651556	9.084314	9.316376	8.929031	9.035551	8.581335	9.090613	9.06836	8.663575	8.922206	9.401995	8.846191	9.259976	9.078928	9.125191	9.443088	8.863897	8.706648	8.955565	8.996779	9.158326	8.714549	8.746391	9.236191
MCTP1	ILMN_1654685	10.716123	11.889401	11.04192	10.56282	10.3217125	10.68995	11.092239	9.863654	11.409612	11.208903	11.278165	11.883498	11.020781	11.064776	11.302811	11.045085	10.999269	11.522557	10.951999	11.614932	11.125974	10.883196	11.155125	11.278478	11.313959	10.582267	10.982881	10.992871	11.230193	11.236266	11.2718935	11.072235	11.251327	11.225461	10.816727	11.038006	11.310078	11.100468	11.364162	11.303079	11.718363	11.602939	11.273781	11.175931	10.919628	11.709592	11.398688	13.281699
ZNF197	ILMN_1654689	11.153308	11.465648	11.250475	10.884429	11.436469	11.477016	11.208149	11.483131	11.214455	11.582597	11.291948	11.438762	11.416496	11.633662	11.516476	11.633662	11.630378	11.612523	11.157736	11.3651495	11.5920515	11.104927	11.25271	11.3452015	11.077537	11.1891165	11.451787	11.205027	11.298081	11.723221	11.638715	11.892821	11.773352	11.38639	11.066498	11.446021	11.188021	10.638348	11.441445	11.07359	11.493782	11.079526	11.066031	10.610488	10.598592	11.533791	11.249327	10.232614
CECR5	ILMN_1654690	13.757079	14.056381	14.037642	13.961414	13.951835	14.049864	13.623812	13.612898	14.021671	13.81661	14.200624	14.170426	13.949124	13.64739	13.970491	14.066491	13.95844	13.645718	13.874292	14.194401	13.855074	14.090339	13.981142	13.895549	14.15457	13.993625	14.070661	13.705296	14.115157	13.864941	14.142204	13.559035	13.922604	13.844421	14.012605	13.931955	14.102436	14.149641	13.676782	14.059297	14.172982	14.039845	14.075435	14.122451	13.83431	13.779068	13.850022	13.1242895
FKBP3	ILMN_1654691	12.196099	11.607634	11.764939	10.648154	11.723114	11.690676	12.772893	11.905644	11.518241	12.053125	10.900362	9.561404	11.33754	11.234054	11.524605	10.679309	11.482554	10.936899	11.690027	10.820435	11.445716	11.6517	11.435187	11.95894	11.150484	11.7515	11.0978	11.75691	11.538568	11.080039	10.836056	11.75703	10.794368	11.54814	11.577636	11.327777	11.426024	11.213626	11.1200485	11.194028	10.3107	11.155408	11.265128	11.351558	11.737098	10.856492	9.420906	8.454416
RALGPS2	ILMN_1654692	9.3918495	9.389431	9.265127	9.726636	9.843461	9.487446	9.203469	10.925607	9.091039	9.134993	9.2564125	9.269243	9.215914	9.096598	8.701677	8.591905	9.480191	8.775073	9.830332	9.042934	8.807034	9.072504	9.095564	9.10821	8.497753	9.092717	8.870094	9.956442	9.104481	9.501845	9.42142	8.442182	8.897114	8.814904	9.335639	9.725801	8.843469	9.284785	11.99872	9.350906	11.056791	8.834357	10.436852	9.6815405	9.758149	8.510624	8.75411	9.031837
C15orf48	ILMN_1654696	7.974422	8.8158655	8.75561	8.476742	8.660398	8.793843	8.786371	7.8616076	8.803753	9.220392	8.582145	8.422733	8.543741	8.866468	8.524881	8.605849	9.270115	9.006353	8.262473	9.288699	8.806275	8.470263	8.447577	8.7843	8.564677	8.508976	8.864767	8.62825	8.618073	8.574702	8.705892	9.056078	8.513647	8.498279	9.056462	8.582434	8.713906	8.369929	8.5365715	8.683392	8.279978	8.865071	8.624313	9.278462	9.148828	8.916258	8.696224	8.9739275
ZNF280B	ILMN_1654697	9.174205	9.993903	8.938295	9.708261	8.877727	9.282429	9.503528	9.028008	9.264014	9.057016	9.688919	10.453214	9.445997	10.186102	10.378878	10.042412	9.276369	10.414796	9.495182	9.883207	9.331816	9.502056	9.466047	9.452553	9.716782	9.510498	9.3684	10.167479	9.335736	9.796154	9.625245	9.312916	9.509982	9.702359	9.063833	9.785938	9.55327	10.330477	9.720724	9.561976	11.222636	10.0395975	10.347355	9.610298	8.881854	10.404767	10.561681	13.02544
GPR157	ILMN_1654703	8.408715	8.351029	8.296895	8.662247	8.1454	8.766742	7.6834016	8.820603	8.974917	8.913822	8.799386	8.519467	8.792911	9.363653	9.414729	9.091652	8.92138	9.118281	8.849987	8.59439	9.003557	8.694246	8.706428	8.689356	8.679121	9.02531	9.200298	8.62825	9.543407	8.994651	8.963201	9.103054	8.99745	8.883593	8.909224	9.063833	9.100438	8.760874	8.811267	8.690595	8.584681	9.239184	8.884701	9.117532	9.006125	8.933426	9.430623	9.765587
MPV17L	ILMN_1654722	12.392904	12.930197	13.012334	12.948663	12.571212	12.86947	11.637611	12.79725	12.798042	12.83726	13.009566	13.64739	12.928818	13.949124	13.591039	13.426349	12.522816	13.636137	12.5234785	13.171611	13.776838	13.152711	13.202752	13.005148	13.372444	13.359161	13.061103	12.175588	13.329314	13.380026	13.003279	13.599061	13.370136	13.696353	13.403341	13.210497	13.509124	13.383479	13.354632	12.937552	13.561851	13.341431	13.689385	13.0670595	13.311812	13.351388	13.5671	14.613177
TRIM32	ILMN_1654737	11.559896	11.835392	11.303984	11.393654	11.470741	11.593428	11.475252	11.173737	11.584119	11.903401	11.670961	11.957884	11.757278	11.36241	11.830377	11.726607	11.537889	11.973392	11.358782	11.900627	11.778719	11.738686	11.68731	11.784317	11.624165	11.564296	11.831514	10.846247	11.68869	11.542965	11.828793	12.031403	11.6115	11.834633	11.97898	11.442659	11.774185	10.658106	11.017759	11.368079	10.834059	11.152102	10.715269	10.701369	10.664941	11.488559	11.221361	11.384166
GJD4	ILMN_1654742	8.797322	8.010012	8.774373	8.000802	8.707573	8.6551	8.786371	8.432365	8.59517	8.508564	8.298819	8.003293	8.401747	7.940963	8.028599	7.975764	8.811609	7.957759	8.651392	8.297359	7.985528	8.092271	8.035492	8.260381	7.991536	8.385795	8.870094	8.643334	8.054688	7.958664	8.422442	8.131061	7.8961554	7.89994	8.5863285	8.115386	8.067546	8.032905	8.044681	8.425094	8.016415	8.148269	7.9987893	8.359807	8.50196	7.97161	7.896943	7.9951878
CASK	ILMN_1654773	13.031408	13.030538	12.8829565	12.985797	13.030238	13.090483	12.486543	12.873638	13.018242	13.062622	13.005972	12.973943	12.972836	12.020415	12.370017	12.915584	13.1123495	13.005148	12.642549	13.363813	12.70526	13.190811	13.062353	13.056355	12.654519	12.93841	12.988586	12.441608	12.804537	12.709944	13.344681	12.435212	12.977256	13.050678	12.911805	12.870379	12.981125	12.692581	12.994171	12.960531	13.041002	12.708134	12.850002	12.745401	12.589314	12.611065	12.941648	10.8016205
LSP1	ILMN_1654778	9.71392	10.4064665	10.408661	11.158659	9.75698	9.993903	9.898839	9.929391	10.697555	11.422508	10.721955	10.835144	10.942338	9.346905	9.665409	10.9056225	10.696678	11.170195	9.879598	11.377077	9.882474	10.994023	10.853609	11.238659	10.358101	10.481286	11.12282	9.461042	10.82506	10.476804	11.057044	10.620954	10.141817	10.743644	11.248534	10.966123	11.159139	10.839973	10.704746	10.41305	11.047448	11.366585	10.59028	10.412553	11.238795	8.947515	11.447722	8.503847
TRIM6	ILMN_1654786	8.613719	8.288535	7.970392	8.931804	8.006837	8.767732	8.219408	8.557224	8.662467	8.042561	8.595508	8.7251625	8.607964	8.952571	8.736719	8.954799	8.590771	9.081906	8.067984	8.570254	8.3758335	8.256467	8.597673	8.395582	8.560977	8.568884	8.821829	8.691875	8.612556	8.540877	8.906371	8.546281	8.601173	8.589325	8.712984	8.645939	8.430953	8.457958	8.440903	8.241155	8.662501	8.789573	8.74777	8.270819	8.223527	8.6624975	8.797658	9.635931
C8orf15	ILMN_1654792	7.9663134	8.39195	8.320262	8.64374	8.520264	8.88965	8.238844	8.8578005	8.370944	8.564862	8.64058	8.496514	8.336657	8.414813	8.372021	8.499039	8.355793	8.635028	8.379911	8.419578	8.549706	8.3462925	8.405152	8.065631	8.371557	7.8769455	7.8600974	9.243047	8.248029	8.737008	8.00288	8.644638	8.278722	8.31628	8.460067	8.264389	8.4722	8.356367	8.718111	8.681259	8.877575	8.368431	8.771645	8.631017	8.226521	8.558877	8.262616	8.645829
UNC93B1	ILMN_1654812	8.912792	8.657629	9.145587	8.386116	8.509668	8.785302	8.86516	8.885334	9.340025	9.283798	9.135504	8.305254	9.215914	8.401207	8.688719	8.580826	8.864041	8.994436	9.036749	9.294699	8.274863	9.304356	9.159904	9.397133	8.62471	9.271046	9.58765	8.170897	9.433324	8.822126	9.575727	8.472958	8.554867	8.635391	9.534301	8.991827	8.643722	8.480458	8.550309	9.558852	8.267709	8.172018	8.444676	8.906508	9.42495	8.244484	8.340501	8.077277
MGC70863	ILMN_1654823	9.425171	9.366584	9.502993	9.839605	9.3677225	9.395806	9.610306	9.526295	9.492711	9.554947	9.947386	10.670746	9.578295	11.198264	10.434312	10.2808275	9.40555	10.834484	10.058183	9.973031	9.928982	9.5442295	9.75086	9.387842	10.092025	9.390807	9.753568	9.938014	9.337666	9.753902	9.788008	9.204137	10.244204	9.960927	9.459186	9.643579	9.935773	9.429179	9.933571	9.2297735	9.813649	10.110587	10.362056	9.234662	9.177305	9.565775	10.235611	12.0343895
FAM134A	ILMN_1654851	12.229633	11.493323	12.19715	11.790311	11.977797	11.9098425	12.354827	11.958788	12.156982	12.132462	11.953722	12.335646	12.10158	11.635092	11.945895	12.063006	12.03491	11.709957	11.74432	11.995331	12.279375	12.084974	12.050848	12.237138	12.116862	12.126541	12.238282	11.77581	11.9992485	12.147797	12.04605	12.221788	12.048409	12.0965805	11.968557	12.029607	11.935486	11.844637	11.404685	11.884276	11.253027	11.701574	11.502292	11.711299	12.215689	11.866397	11.528402	9.329264
MURC	ILMN_1654854	8.228534	8.614508	8.481912	10.024266	8.799239	8.403168	7.8021493	8.378155	8.930144	8.411839	8.514046	8.871622	8.676172	8.843528	8.736719	8.721645	8.622681	8.936722	8.399065	8.931302	8.866842	8.598367	8.371757	8.460076	8.649414	8.704707	8.587502	7.7533813	8.554808	8.624059	8.921628	10.08484	8.713688	8.536311	8.581409	8.47736	8.51914	8.788721	8.761086	8.491808	9.211124	8.639534	8.889439	8.397349	8.205755	8.565532	8.702045	9.438093
DCX	ILMN_1654855	8.370455	7.8571377	8.474597	7.9657936	7.8649893	8.60362	7.7441807	7.785994	8.035046	8.318693	7.8873477	8.365414	7.8206687	8.068022	8.109004	8.206297	8.792279	8.120825	7.93554	8.464544	8.370127	8.390338	8.03112	8.471105	8.145057	7.903671	8.080792	9.124933	7.915898	8.014215	7.9095798	8.463858	7.9053035	8.152525	8.372693	8.368766	8.345975	8.134242	8.261922	8.077425	8.467412	8.019308	8.051069	8.100292	8.331954	8.150639	8.163851	8.297645
ZNF818	ILMN_1654858	9.83008	9.485832	9.659383	8.686994	10.265356	9.564824	9.203469	9.283106	9.313448	9.999394	10.085663	8.827197	9.914626	9.466597	9.437426	9.149102	10.023075	9.956978	8.72283	9.723751	9.6792965	9.173426	9.580214	9.705055	8.997143	9.317894	9.682133	8.54642	9.583033	9.606494	9.197831	9.647683	9.225578	9.206413	9.374616	9.577376	9.238096	9.253074	9.041338	9.522873	9.127596	9.067637	9.093828	8.587721	9.361706	8.804758	8.90704	9.5593605
ACO2	ILMN_1654861	11.110725	11.780325	11.9349	11.91708	11.3748045	11.408158	10.509683	11.50599	12.003713	11.780764	11.871398	12.343634	11.66268	11.481037	11.749826	12.219223	12.078638	11.793259	11.321595	12.215402	11.707326	11.964713	12.0185795	12.187133	11.972417	11.754894	12.239691	11.450482	12.122642	11.995222	12.163505	12.010567	11.861269	11.97663	12.185779	12.183579	11.983663	11.910108	11.501591	11.750392	11.617178	11.706853	11.732827	11.729874	11.729181	11.883792	11.50477	8.248487
C1orf58	ILMN_1654864	12.799128	12.927713	12.98333	12.75274	12.856407	12.761811	12.530891	12.7262535	12.930738	12.903345	12.972265	12.941648	13.0670595	13.344357	13.174883	12.971662	12.859479	13.060608	12.2436905	13.053312	13.0784855	13.008661	13.125955	13.205678	12.909146	13.004125	12.805672	12.480812	13.010621	13.372144	13.040714	13.192661	13.118619	13.315534	13.136713	13.301056	13.142048	12.919738	13.050134	12.879194	13.058941	12.843075	12.870798	12.505605	12.755169	12.672689	12.610324	12.253814
RANBP2	ILMN_1654866	12.280982	12.286172	12.409142	12.002894	12.39748	12.232404	12.091264	12.258295	12.011916	12.467879	11.614278	11.983093	12.156228	12.471874	12.374628	11.633277	12.180478	11.774645	11.882127	11.697921	12.46839	12.110215	12.247238	12.166215	11.7881	12.5195055	11.683263	12.01515	12.105079	11.889568	12.027872	12.293274	11.972417	12.157999	12.222167	12.109146	12.020901	12.888107	12.745992	12.345754	12.04037	12.526714	12.726549	12.803186	12.458034	12.774644	12.43782	12.1504755
CLC	ILMN_1654875	8.479651	8.267486	9.538525	8.383258	8.607637	8.518355	10.636045	8.302603	8.909307	9.548528	9.295339	8.627588	9.303873	8.288065	10.314946	9.125577	8.798566	9.839607	9.82285	9.409063	8.911697	9.12399	10.115832	9.635421	9.28861	9.948216	9.59971	10.738241	10.099338	9.217026	9.842916	8.363857	9.90353	8.3759575	9.908445	10.705925	9.551948	8.744261	8.58148	9.34411	8.9368105	9.139986	8.7279	9.610607	9.884416	8.380618	8.611048	8.605939
LENG8	ILMN_1654890	10.815616	11.796906	11.429716	11.980948	10.957159	11.030443	10.029251	11.87836	11.664827	11.399527	12.630965	12.285747	12.079608	13.468578	12.429086	12.724963	11.235497	12.778339	10.977985	12.736013	12.638434	12.451662	12.401784	12.499336	11.741878	11.73402	11.929999	10.112949	12.573477	12.995975	12.74181	12.954019	13.401869	12.9480915	12.886338	12.74417	12.059226	12.269391	12.854943	12.442339	13.289577	12.541417	13.070273	12.393665	11.686727	12.497471	13.143502	12.711898
SCAMP2	ILMN_1654893	10.061356	9.9424925	10.256154	9.986763	10.351894	10.294625	9.598946	10.496912	10.074684	10.283619	9.768503	8.457703	9.867034	8.864395	9.137043	9.238824	10.355903	9.223948	9.929142	10.049943	8.715147	10.069994	9.694821	10.067303	9.159845	10.038299	10.081521	11.391273	10.033053	9.178421	9.904654	9.699057	9.206413	8.872557	10.034631	9.56991	10.045464	9.845819	10.187355	10.1402235	9.735956	8.820479	9.849222	10.145031	10.203819	9.047485	8.958566	8.272433
CT47A6	ILMN_1654899	8.260705	9.654199	9.681898	8.710847	9.069667	8.563022	8.5866375	8.584772	8.864332	8.63959	8.603062	10.444517	8.917859	10.868581	9.518182	10.555075	8.06515	9.841474	8.406552	9.022354	10.598592	8.982877	8.80498	9.415957	9.998376	8.796156	8.148427	8.508578	9.577077	8.486403	8.767439	9.505964	9.481985	10.5314	8.371094	10.189324	10.297292	8.903694	10.163985	8.935931	10.010476	8.958949	10.843971	8.827046	8.448029	10.506354	11.6678915	11.354478
KIF7	ILMN_1654916	9.81177	10.07924	9.97394	10.103041	10.2549715	9.773368	10.451143	9.543906	10.102771	10.146854	10.358942	10.923061	10.191447	11.664827	10.03646	10.8957	9.467179	10.850479	10.28899	10.528647	11.420638	10.437544	10.024266	10.228366	10.965416	9.711412	9.83787	9.656248	10.371687	10.402633	10.207007	10.966418	10.899917	11.026525	10.038988	9.658003	10.367265	10.078429	10.486764	9.771819	10.630891	10.512792	10.494076	9.86223	9.820293	10.833424	11.556691	13.1170845
HNRPH3	ILMN_1654920	13.620567	13.477656	13.537791	13.271148	13.458426	13.3912525	13.684003	13.350432	13.338398	13.494847	13.485756	13.419274	13.576059	13.566429	13.448573	13.454852	13.325604	13.306909	13.20213	13.312461	13.682241	13.498239	13.509412	13.549026	13.400507	13.45422	13.45911	13.068243	13.438745	13.530156	13.334944	13.642592	13.500058	13.516589	13.351045	13.556179	13.467874	13.410181	13.710772	13.462093	13.46411	13.447296	13.416704	13.388727	13.329014	13.350793	13.653422	13.541182
TMED2	ILMN_1654939	14.627507	14.713638	14.581294	14.386556	14.516021	14.626472	14.290787	14.610906	14.521391	14.650196	14.519525	14.456743	14.544982	14.417973	14.63082	14.671791	14.526469	14.560331	14.339446	14.580384	14.534063	14.481158	14.45487	14.45487	14.464754	14.51026	14.628519	14.031986	14.535964	14.444028	14.491581	14.431064	14.584259	14.417973	14.57107	14.398036	14.431064	14.383896	14.25378	14.40749	14.303246	14.492731	14.532006	14.381284	14.310263	14.571957	14.349792	13.902884
NFIC	ILMN_1654942	9.977396	9.423548	10.663403	9.851548	10.098537	10.395511	9.997456	10.243409	10.215262	10.489375	10.7656	9.776439	11.003495	11.508007	11.355373	11.315318	10.269642	12.037826	9.4490185	11.629918	11.260576	10.19496	11.492782	10.950519	9.8361025	10.975522	11.546525	10.599794	11.988116	12.019062	11.954817	11.380567	12.0103245	11.344043	11.94559	12.103284	10.980523	10.519036	9.621813	11.148983	10.161694	10.41115	10.131132	10.257097	10.578678	9.426773	9.730798	8.266117
DNMT3A	ILMN_1654945	8.461577	7.983958	8.402	8.073422	8.223385	8.971076	8.360148	9.039703	7.9769135	8.224832	8.072731	8.407871	7.931699	8.0704	7.918255	8.264097	8.355793	7.9225144	8.075943	8.378876	8.114242	8.118413	8.276405	8.191758	8.27911	8.351554	8.115466	9.181635	8.232992	8.192421	8.146854	8.08299	8.2534685	8.101659	8.281227	7.88935	8.017421	8.14767	8.211518	8.263231	8.485544	8.072965	7.9468446	8.055763	8.269823	8.107142	8.272064	8.3735895
ZSCAN18	ILMN_1654946	10.552636	10.077322	10.430314	9.776547	10.570255	10.255684	10.652525	10.430447	10.598592	10.581953	10.369945	8.766422	10.385462	9.108579	10.098677	9.849339	10.385232	9.820861	10.528647	10.188636	9.809622	10.161813	10.245324	10.492279	10.374877	10.335463	10.590756	10.37247	10.406725	10.194246	10.165924	10.054793	10.034124	9.832238	10.326455	10.198609	9.884653	10.327759	10.035119	10.414232	10.218644	10.159487	10.656107	10.431573	10.785464	10.038168	10.175228	8.853979
SCARA3	ILMN_1654966	11.117328	10.197947	10.563693	10.483511	11.848304	10.667924	11.002627	10.937197	10.940106	9.873661	10.519192	10.516902	10.805855	10.57629	10.000512	10.529967	11.311414	9.458107	11.359996	9.690712	10.127229	9.756711	10.698498	10.592365	10.703987	10.807017	10.716405	10.8260765	10.14294	11.069665	10.548582	10.507053	10.445127	10.124447	10.31742	10.450278	9.871507	11.118435	11.5083275	10.63405	10.081402	10.476235	11.116087	10.78288	11.26435	9.273084	10.017598	9.901274
EPHA6	ILMN_1654979	9.090283	8.5792885	8.899263	8.465841	8.693238	8.875538	8.858376	8.76016	8.689357	8.9024935	8.391881	9.164052	8.692143	8.731516	8.697266	8.506454	8.889727	8.83751	8.985927	8.538237	9.246038	8.729555	8.688307	8.644564	9.002228	8.79357	8.346358	8.796014	8.700847	8.84919	8.687656	8.920397	8.701755	8.939007	8.789031	8.663513	8.726178	9.059381	8.873543	8.853105	8.658526	8.887414	8.669506	8.638957	9.012672	9.065939	8.558633	9.194434
OTOA	ILMN_1654980	8.404819	8.903693	8.771216	9.400129	7.8952394	7.779037	8.980364	8.489268	8.517899	8.540233	8.926444	9.734162	8.503891	9.481483	9.340398	9.372074	7.9958467	9.818866	8.643477	8.575587	9.551603	8.269017	8.730963	8.649823	9.532846	7.913896	8.709734	8.459853	8.637524	9.397425	8.270224	9.827677	9.202728	8.943822	8.362464	9.263345	9.11033	8.960652	9.571048	8.725364	9.559935	9.561886	9.368959	8.659836	8.319805	9.389818	9.951149	11.71305
HCG2P7	ILMN_1654987	9.522035	8.827547	9.043217	8.564349	9.228082	8.764788	9.352498	9.124201	8.715454	8.547297	8.642937	8.875318	8.338346	8.656084	8.902418	8.650238	8.87341	8.467372	8.426387	8.438322	8.477226	8.738821	8.954876	8.786396	8.558269	8.533578	8.808053	8.821178	8.408508	9.047408	8.910199	9.140771	8.752395	9.062958	9.15236	8.27799	8.790354	8.820608	9.702243	8.48785	8.797587	8.731789	9.151988	8.822271	7.7776403	8.8360405	8.461382	8.848719
P2RX3	ILMN_1654997	9.104739	8.310874	8.883442	8.464846	8.237666	8.851623	8.780946	8.779131	8.663981	8.685688	8.262613	8.530393	8.581412	8.77883	8.718255	8.800738	8.878385	8.476505	8.827298	8.346354	8.805303	8.304041	8.461787	8.18438	8.536375	8.802307	8.855145	8.4629545	9.0105715	8.786899	8.422442	8.814974	8.601997	8.740747	8.547692	8.600558	8.451108	8.442659	8.373311	8.340231	8.386246	8.479527	8.339434	8.378099	8.703274	8.376151	8.45296	8.881702
SMEK1	ILMN_1654998	9.057663	8.981878	9.480306	8.749352	9.094763	9.249857	8.5316105	9.2067	9.423311	9.657798	9.108431	8.608465	9.505964	8.817209	9.253971	8.577335	9.560836	8.885563	8.712781	9.366686	8.816477	9.306329	9.374317	9.544125	8.62987	9.633293	9.790725	8.950826	9.632151	9.437197	9.944004	8.943746	9.128957	8.835869	9.861801	9.685085	8.935211	9.033824	8.819006	9.38478	8.888981	8.905799	9.027183	9.546009	9.497063	8.678109	8.6202545	8.2797985
SLC27A4	ILMN_1655039	8.563869	7.9367657	8.489144	8.048093	8.879167	8.7888	9.222836	8.74381	8.626749	8.745832	8.17066	7.8653607	8.230971	7.79709	7.746421	7.6934795	8.788258	7.915505	8.578991	8.059349	7.9155617	8.45922	7.9481745	8.15807	8.030033	8.713631	8.153501	8.854931	8.037054	8.157023	8.35205	7.7780585	7.8659983	8.011225	8.847819	7.8633986	7.8719397	7.87444	8.015535	8.16114	8.046131	7.8011856	7.966659	8.337926	8.779911	8.028292	7.78129	7.839553
NUTF2	ILMN_1655046	10.208155	9.819773	9.606613	9.363755	10.026379	9.956725	10.351894	9.725337	9.778113	9.866347	8.919843	8.293857	9.364654	8.479703	8.889117	8.601382	10.022123	8.48052	9.808221	9.15907	8.604336	9.479741	9.034804	9.439038	9.162414	9.823493	9.560953	10.166941	9.601679	8.775419	9.265646	8.752662	8.597799	8.476176	9.525123	8.875385	8.679322	8.767055	8.89894	9.655166	8.6004925	8.873077	8.95166	9.726326	9.715277	8.59266	8.457958	8.138773
TRNT1	ILMN_1655052	10.050547	9.814055	9.953874	8.862765	9.9540825	9.864408	9.864858	10.314946	9.76944	9.923402	9.406761	8.965638	9.726883	9.150997	9.713103	9.07171	9.9844885	8.951422	9.446923	9.348293	9.914984	10.069567	9.892641	10.138857	9.180363	10.216917	9.709149	9.765571	9.746479	9.75574	9.624412	10.137315	9.355082	9.814337	10.056683	9.86714	9.436545	9.71404	10.04302	9.774674	9.381881	9.987373	10.074449	10.540332	9.898839	10.103302	9.119072	8.841322
TOM1L2	ILMN_1655068	10.191153	10.471439	10.376961	10.438845	10.451442	10.46611	9.848459	10.548332	10.366485	10.634475	10.483649	10.167622	10.562274	11.127322	10.767106	10.678747	10.233412	10.761428	10.520264	11.027595	10.596197	10.416421	10.840097	10.515251	10.391282	10.727286	10.478026	10.845805	10.964037	10.849714	10.574547	10.42577	10.603849	10.793527	10.638658	10.767638	11.050667	10.843159	11.091084	10.682741	11.76954	10.874577	11.160959	11.325001	10.76499	10.674025	11.163236	11.34533
PRDM1	ILMN_1655077	9.467438	9.2564125	8.673595	8.550676	9.565664	8.968373	9.796649	8.909551	9.148021	9.269928	8.100654	8.139595	8.85441	8.138142	8.2660475	8.19672	9.091482	8.233458	8.322086	8.562839	8.488194	9.161484	8.8284025	9.20841	8.006476	9.192942	8.754168	8.823088	8.456775	8.487018	8.79846	8.849353	8.412117	8.479836	9.236298	8.606936	8.341531	9.262996	9.002656	9.393418	8.3731785	8.830222	8.646255	9.997881	10.206462	8.412165	8.268351	8.335816
ABR	ILMN_1655114	8.422375	9.62383	9.4500475	9.556027	9.338073	9.434929	9.671546	9.013376	9.222917	9.32878	9.537932	9.509497	9.542746	9.476504	9.687509	9.865102	9.086012	8.944805	9.004439	9.895921	9.009277	9.497063	8.912497	9.26167	8.996251	9.390047	9.1932	8.361304	9.179527	8.99397	9.451058	8.629484	9.319031	9.608639	9.333208	8.931558	9.906439	8.5611315	8.857728	8.496087	9.244047	8.870302	8.388066	9.105713	9.103663	9.5081835	9.832456	11.472616
WDR19	ILMN_1655117	12.75988	12.762709	12.587137	12.88778	12.917889	12.751319	11.9947405	13.075447	12.7943945	12.791806	13.212795	12.912636	12.756012	12.649305	13.002424	12.882463	12.508403	12.892927	13.085088	12.684842	13.01731	12.410992	12.795925	12.848404	12.933389	12.524563	12.981125	12.051621	12.597659	13.032599	12.641375	12.62757	13.249461	12.546418	12.327275	12.943887	12.320515	13.150439	13.166402	12.994461	13.545135	13.2963915	13.3669195	12.705538	12.738172	12.783891	12.939497	12.42331
ZCCHC11	ILMN_1655137	12.672953	12.367468	12.678433	12.788476	12.566563	12.769243	12.340108	12.651192	12.610101	12.473711	12.480676	12.80297	12.850226	12.689668	12.48894	12.563283	12.532207	12.628079	12.274555	12.783449	12.830316	12.744428	12.743619	12.724473	12.574984	12.596191	12.593491	12.011134	12.659727	12.853125	12.831088	12.702393	12.8130455	12.712629	12.535573	12.818771	12.583777	12.246494	12.844127	12.807503	12.899656	12.267161	12.391554	12.573942	12.49452	12.367468	12.340585	12.515344
PTBP1	ILMN_1655154	14.238022	14.442402	14.207952	14.401475	14.334777	14.346039	14.147842	14.560331	14.133001	13.970034	14.409959	14.45487	14.434093	14.290787	14.201798	14.171742	14.297533	14.27294	14.204607	14.39711	14.207332	14.363178	14.317227	14.247092	14.203954	14.326585	14.334777	14.548059	14.34782	14.367006	14.474909	14.041429	14.522639	14.229595	14.284389	14.310899	14.405654	14.49373	14.584259	14.387557	14.669528	14.589343	14.551231	14.664801	14.263205	14.686087	14.778371	14.552317
MORN1	ILMN_1655161	9.207514	8.46441	9.067714	9.171581	8.989497	8.18451	9.317195	9.258416	8.934769	9.098564	8.715375	8.224214	9.098943	8.636727	8.296261	8.46406	8.688364	8.502901	9.034415	8.316796	8.422454	8.5439825	8.669824	8.8073635	8.708077	8.916503	8.755897	7.60799	8.956334	8.506129	9.137996	8.513809	8.568884	8.744617	9.16179	8.793323	8.295237	8.857215	8.9473295	8.581197	8.709584	8.617617	8.504999	9.084566	9.055101	8.214665	8.839957	9.007357
STK24	ILMN_1655163	12.543506	13.410868	12.336431	13.040158	12.614944	12.578729	12.560393	12.872783	12.732543	12.816744	12.93669	12.121824	12.786841	12.724748	13.015903	12.721241	12.655785	13.1358595	13.063766	13.030838	12.491551	12.986363	12.659319	12.815943	12.737635	12.722897	12.707529	12.426389	12.916595	12.919738	12.8739	13.014282	12.919738	12.671915	12.739868	12.768439	12.863929	12.992583	12.73028	13.177149	12.8889065	13.441449	12.866036	13.427262	13.020704	13.228937	13.308576	12.528942
RNF138	ILMN_1655165	12.197653	11.582597	11.828513	10.596596	11.892445	11.716691	11.518111	11.946385	11.315318	11.702773	10.557316	10.211643	11.084804	11.057592	11.511915	10.230888	11.384453	10.584664	11.039349	10.654259	11.448002	11.324488	11.062519	11.410951	10.942027	11.675525	11.055732	11.821804	10.924313	11.107781	10.4801035	11.647312	9.965454	11.2713995	11.178096	11.337555	10.874197	11.967617	11.588318	11.613114	10.4938135	11.322486	11.634935	12.114698	11.936602	11.233841	10.021317	9.490215
ZNF502	ILMN_1655167	11.359116	11.460268	11.228619	11.57041	11.395534	11.527267	11.456961	11.3008	11.655142	11.433024	11.3816	11.896251	11.623605	11.933034	12.135019	11.74458	11.519331	12.32781	11.117328	11.686576	12.129179	11.414768	11.350047	11.407536	11.889235	11.1691265	11.255502	11.08824	11.528259	11.657823	11.260695	11.991145	12.054521	11.637611	11.241927	11.525642	11.2346325	11.391014	11.495721	11.341277	12.106402	11.465502	11.572739	10.541914	10.855152	11.772803	12.232404	13.619991
PCDHGC5	ILMN_1655171	8.109205	8.161001	7.91355	8.553936	8.027638	7.845929	7.848954	7.646613	7.662179	8.2587385	8.495594	8.111628	7.9432893	8.62203	8.434392	8.016084	8.287527	8.4188	7.7308073	8.0895815	8.239439	7.894519	7.91866	7.818662	8.030033	8.044965	8.131829	7.8238425	8.510078	8.220544	7.7960234	8.407025	8.250939	8.393214	8.1017065	8.190678	7.959973	8.091493	7.7570534	7.976579	7.8874674	8.1701	8.062974	7.8196607	7.741595	8.3324175	8.332055	8.3935
PIK4CA	ILMN_1655177	12.089472	12.258008	12.096041	11.918026	12.169657	11.953172	12.099957	11.965398	12.050313	11.89903	11.769019	11.373587	11.905644	11.655443	11.808266	11.115944	11.838677	11.304137	11.867465	11.773919	12.034647	12.112366	11.797578	12.056939	11.633397	12.015601	11.788997	12.336431	11.212462	12.030876	11.778596	12.156618	12.06779	11.866516	11.952428	11.779942	12.029054	12.110348	12.118678	12.114698	11.873682	11.993077	11.796021	12.359103	12.087068	12.288673	11.734844	10.10165
CASZ1	ILMN_1655191	10.170547	10.684689	9.970458	11.903158	10.0095825	10.439158	9.798186	10.307487	10.009439	9.799406	10.241814	9.605659	9.971247	9.766165	9.935577	9.846176	10.159377	9.868745	10.023496	10.344538	9.391225	10.186249	9.857084	9.975229	9.666539	10.4418125	10.427561	10.959159	10.292079	9.945373	10.324064	9.841572	10.034631	9.577165	10.545767	10.022244	10.330477	10.61405	9.82954	10.222612	10.665468	10.907221	11.462631	11.232066	11.133275	10.2054825	10.583956	10.239959
PHF17	ILMN_1655194	8.951129	8.8151245	9.424763	8.812171	8.699992	9.36456	8.4957695	9.291197	9.2325	9.240299	8.64404	8.239029	9.088767	8.1165	8.281486	8.401344	9.282682	8.25773	8.814614	8.861483	8.246062	9.127672	8.715652	8.816254	8.361365	9.288521	9.321234	9.002135	9.132376	8.35229	9.25171	8.374746	8.455475	8.172018	9.278965	8.776606	8.498618	9.021594	8.714677	9.224971	8.4914	8.667101	8.549131	9.227996	9.457684	8.680004	8.626491	7.9552364
NFAT5	ILMN_1655218	7.851625	8.084947	8.024121	7.7457147	8.200066	7.7968	8.268934	8.007964	7.5262566	7.866073	7.87499	7.773483	7.840463	7.7913146	7.824766	7.7230816	8.296769	7.8160925	8.379911	7.8217425	7.871411	7.953386	8.134465	7.777421	7.9116235	7.7670784	8.21358	8.207659	7.972702	7.7423925	8.274957	7.9356747	7.8058524	7.927536	7.835134	7.8557987	7.7791724	7.9229074	7.7030187	7.940204	7.668537	7.9654975	7.8268065	7.881619	7.893751	7.888382	7.6769204	7.8765025
C19orf25	ILMN_1655225	10.845921	10.588474	10.970102	11.110285	10.988355	11.145257	11.003333	10.989554	11.217405	11.0994005	11.291435	10.933726	10.92095	9.987531	11.264658	11.17993	11.180467	10.271477	10.980753	11.112985	10.046813	10.9352665	10.502867	10.7308445	10.647533	10.543844	11.611637	10.479479	11.019755	10.4765	10.934962	10.958068	10.62495	10.188746	10.964158	10.687931	11.578987	9.006711	9.97394	10.3288555	9.678447	9.606494	8.8372965	9.933817	10.015237	9.83441	10.587048	10.04278
SLC7A11	ILMN_1655229	8.783287	10.195507	8.76179	9.065239	8.528731	8.8840275	8.4957695	7.8089576	8.13538	8.823195	8.745194	10.824505	8.413425	9.785074	9.976993	9.780047	8.107427	10.358793	9.195484	9.423076	10.296083	8.998852	8.999956	8.945031	9.650854	8.602793	8.2904825	7.710459	8.875909	9.490421	9.008787	9.721241	9.761473	9.443427	8.933716	8.9451065	8.945187	9.474412	8.9505825	8.629517	9.414938	9.883563	9.579325	9.135501	8.516707	9.838239	9.688714	11.816521
PURG	ILMN_1655241	8.471167	8.283044	8.517087	8.260837	8.33546	8.541894	7.872327	8.728667	8.58935	8.675611	8.043508	8.370568	8.427631	8.659486	8.277342	8.023688	8.495583	8.255134	8.747282	7.9559584	8.292093	8.605169	8.359057	8.330093	8.605097	8.425812	8.781231	8.894904	8.019468	8.253867	8.312096	8.096915	8.300282	8.323414	8.619049	8.348677	8.134388	8.850145	8.170797	8.649047	8.274486	8.454926	8.50457	8.507644	8.133989	8.602992	8.35826	8.7739935
MDM1	ILMN_1655245	10.677971	10.429238	10.6289	10.872714	10.856177	11.235497	10.701682	11.229323	10.428953	10.636981	10.888766	10.750905	10.971703	9.436197	10.632538	10.91589	10.788779	10.15867	10.615247	10.966418	10.982607	10.782446	10.741906	10.572503	10.70905	10.816428	10.788909	10.233142	10.6752405	10.800247	11.083277	10.444517	10.95261	10.758706	10.531669	10.910267	10.745878	10.135954	10.551522	10.630128	11.017371	9.92531	9.958419	10.271759	10.456589	10.038887	9.706683	9.60367
ERP27	ILMN_1655261	9.805279	10.115832	9.351303	9.341671	9.939896	9.703758	9.739108	9.725588	9.839605	9.7585335	9.30745	9.720609	9.556149	8.855597	9.251548	9.356669	9.825894	9.160274	10.007281	9.673592	9.173963	10.008442	9.372271	9.336231	9.093992	9.406487	9.700953	10.371054	9.207105	9.312716	9.688503	9.562773	9.463605	9.145256	9.53783	9.363972	9.18993	9.96626	10.457641	9.455227	9.457252	8.914286	9.78401	9.737417	9.66132	9.221667	9.152609	9.6375475
C2orf66	ILMN_1655269	8.992711	8.84318	8.843013	9.952122	8.922507	8.134829	7.990654	8.862966	8.789719	8.684789	9.935577	12.08058	9.154444	9.292175	10.152329	11.190047	8.351544	11.080039	9.582363	9.905377	11.306688	9.094596	9.959217	9.302707	10.7182255	8.293957	8.723573	7.9386992	9.2325	9.992319	9.17404	10.154384	10.706181	10.792997	8.5855465	9.606128	10.046679	10.676972	9.881189	8.950984	11.08145	11.011814	10.088877	9.265144	8.486471	11.147274	11.619136	14.02219
SLC23A2	ILMN_1655272	8.2953005	8.8537655	9.118275	9.995605	8.04389	9.321723	7.7874684	8.485658	9.116389	9.361194	9.613821	9.474304	8.850221	10.081028	9.755627	9.421018	9.234574	10.184824	10.441932	9.50076	9.138279	8.712914	9.033658	9.0206	9.645633	9.054157	9.152762	9.397715	9.282436	9.952122	8.936731	10.093051	9.312082	9.660986	8.766356	9.562773	9.812315	9.411304	9.271127	9.004105	10.126602	9.774257	9.933109	9.227631	9.112202	10.209644	10.561965	12.571212
UTRN	ILMN_1655296	11.101499	11.340585	11.175931	11.640661	11.241168	11.572893	10.568716	11.694738	11.113707	11.571507	11.738136	11.767742	11.75222	11.310454	11.081575	11.58543	12.057209	11.7250595	11.129277	11.972123	11.429124	11.145953	11.508007	11.253846	11.351277	11.407394	11.452106	12.171345	11.200424	12.015394	11.747035	11.823793	11.99703	11.249577	11.4084425	11.49737	11.39585	11.278478	12.235603	11.526789	11.954054	10.8673	11.575443	11.308929	11.331682	11.16703	11.735165	11.164103
FAM136A	ILMN_1655307	13.629169	13.787472	13.6711	13.6711	13.877433	13.872526	13.656405	13.688237	13.58223	13.699462	13.889313	13.560083	13.6066675	13.450673	13.764461	13.649697	13.915112	13.785823	13.82195	13.741139	13.738646	13.641181	13.676782	13.707546	13.792258	13.803819	13.679533	13.747431	13.800402	13.803332	13.923068	13.755759	13.77823	13.638763	13.767047	13.656023	13.779843	13.437767	13.395434	13.767539	13.62239	13.183088	13.445939	13.585683	13.279503	13.20351	13.255705	12.713182
HPS5	ILMN_1655312	13.67031	14.354936	14.250179	13.337968	13.844421	13.690922	13.660675	13.517872	13.684777	13.935444	13.682241	13.900151	13.2335615	13.453895	13.280743	13.685586	14.429106	13.414815	13.384266	13.963305	13.411488	13.764012	13.412773	13.492205	13.201824	13.607326	13.321231	13.178609	13.501429	13.332691	13.646389	13.741139	13.460994	13.802003	13.471549	13.40526	13.994138	13.539231	13.590364	13.639051	14.1650915	13.784188	13.920214	13.650072	13.407566	13.729167	13.66485	13.157755
PSMC6	ILMN_1655316	13.786968	13.776838	13.808854	13.498944	13.665538	13.7235775	14.034885	13.334657	13.864941	13.884074	13.732325	13.511752	13.833522	13.924031	13.829711	13.729167	13.702336	13.861998	13.543854	13.8607	13.833875	13.775688	13.755759	13.828393	13.6515465	13.845922	13.828774	12.997786	14.118932	13.735541	13.879618	13.995199	13.725448	13.821083	13.831119	13.821083	13.964323	13.608058	13.297045	13.739958	13.352242	13.795694	13.465487	13.602297	13.540459	13.792258	13.475324	13.011439
RIOK2	ILMN_1655329	11.955063	12.337684	12.286873	11.666555	12.267364	12.143037	11.832922	11.945021	12.367179	12.404284	12.055975	11.723008	12.277308	12.060729	12.379975	12.018324	12.215689	12.015601	12.126411	12.011916	12.22832	12.208783	12.188461	12.221074	12.351399	12.226765	12.078051	11.395564	12.265421	12.17865	12.154432	12.13113	11.902935	12.149491	12.427908	12.185923	12.19323	12.657223	11.878909	12.265124	11.758963	12.816199	12.434941	12.609876	12.545665	12.927713	12.204925	9.792544
SPAG11B	ILMN_1655330	8.775755	8.92774	8.86165	9.471193	8.566275	8.600287	8.245441	8.517417	8.519268	8.040338	9.462681	10.1761875	8.665151	9.129805	9.280095	9.677106	8.622681	10.742831	8.797865	8.853473	9.209225	8.878661	8.965923	8.409634	9.607279	8.587788	8.649742	8.996843	8.525072	9.248068	9.015058	9.078141	8.887805	9.339474	8.299921	9.38971	9.192493	9.25873	10.122404	9.003484	10.623095	9.599055	9.053384	8.996169	8.251372	10.24248	10.082409	12.0965805
RNF181	ILMN_1655340	13.615289	13.536853	13.928908	14.049864	13.7235775	13.862455	13.570917	13.685586	14.091311	13.50872	13.751998	14.444778	13.5767355	13.053874	13.472152	13.7235775	13.717557	13.419924	14.100164	13.589949	13.347294	13.7010765	13.987595	13.410868	14.147124	13.762419	13.690217	14.363178	13.557276	13.30537	13.614469	13.040714	13.341688	13.196763	13.453239	13.477925	13.644726	13.363497	13.120169	13.578459	13.425437	13.201485	13.167273	13.612898	13.474434	13.44981	13.358538	12.7994375
PLAC8L1	ILMN_1655341	9.311674	9.027343	9.373344	9.908076	9.389203	9.222634	8.428856	9.764526	9.254405	9.07103	9.834019	11.636515	9.127672	10.967585	10.238981	10.746517	9.4742	10.706354	9.855106	9.579901	10.717602	9.16353	9.857287	9.465864	10.057912	9.285597	9.290186	9.229177	9.949834	9.804692	9.755941	10.28629	10.345278	10.115268	9.467792	9.964681	9.609604	9.659273	10.392685	9.113933	10.327491	10.087042	9.995258	9.410716	8.755825	10.492541	10.604295	12.16336
SCGB1A1	ILMN_1655347	8.826398	9.549932	9.304259	10.250374	8.699992	8.003863	8.944956	8.930498	8.772702	8.59013	9.958949	10.290916	9.211401	11.673862	10.934843	10.54699	8.061669	11.156575	8.432737	9.260522	10.787377	8.876503	9.699546	9.354128	10.343256	8.524651	8.266951	8.4486885	9.686749	10.433554	9.108903	11.099684	10.353389	10.992294	8.805834	10.19916	10.149639	10.136499	9.736221	9.096427	11.120939	10.73645	10.70182	9.3477745	8.918016	10.658721	11.757552	13.502076
GPR1	ILMN_1655348	8.356429	8.199508	8.520599	8.001957	8.579428	8.673802	8.593362	8.564196	7.910234	8.592673	7.9553356	8.176036	8.188448	8.18314	8.0517435	8.088513	8.384974	8.061384	7.998533	8.200641	8.319291	8.27193	8.201795	8.513906	8.144367	8.75387	8.460484	7.9856114	8.001955	7.8947525	8.058143	8.402404	8.084958	8.300133	8.705875	8.175365	8.079702	8.192157	8.000679	8.655832	7.930128	8.083891	8.151013	8.094115	8.369746	8.37673	8.133584	8.361926
SELV	ILMN_1655374	8.330637	8.910191	8.821032	9.343441	8.733801	8.476047	8.091452	8.655959	8.314234	8.612826	9.357011	10.6137905	8.429843	10.706181	9.673089	10.106781	7.851748	10.358793	8.748189	8.930231	10.2713585	8.830004	9.050527	8.872865	9.640625	8.739308	8.302543	8.552976	9.161798	9.82294	8.571848	10.18973	9.699546	10.19244	8.636007	9.410191	9.703482	9.986647	9.5294075	8.570533	11.051178	10.480999	10.250099	9.193108	8.678906	9.990283	10.480357	12.853125
MRPS22	ILMN_1655377	13.323783	13.325426	13.40122	13.101016	13.35166	13.33298	13.324981	13.117721	13.29295	13.302935	13.232222	13.060083	13.015903	13.191095	13.409468	13.177757	13.4137945	13.167634	13.400662	13.115844	13.153342	13.201328	13.259211	13.242982	13.541859	13.34768	13.179457	13.324981	13.34768	13.191424	13.115844	13.213396	13.041002	13.252494	13.254807	13.193669	13.175218	13.200187	13.01731	13.321231	13.027023	13.15955	13.332691	13.307506	13.151326	13.117398	12.765785	10.4597
DCLRE1B	ILMN_1655382	10.120588	10.126602	10.441161	10.014214	10.214675	10.450032	9.87597	10.46776	10.104581	10.235275	10.094072	10.324809	10.085128	9.07171	9.606141	10.083312	10.589973	9.68653	10.094654	10.3861	9.68143	10.441932	10.082207	9.945078	9.723418	10.143926	10.22031	9.782117	10.158548	9.952916	10.118298	10.063337	9.848716	9.710085	10.529735	9.9468975	10.345179	10.387478	10.13805	10.645799	9.974291	9.555184	10.1151085	10.12264	10.366752	9.403565	9.551063	9.928543
PRDM16	ILMN_1655387	8.38297	8.344355	8.6350565	8.7313175	8.646803	8.097132	8.293683	7.6507573	8.23465	8.468424	8.964354	9.062047	8.548894	9.876204	9.031358	9.363653	7.820601	8.605863	8.470381	8.318053	8.900291	8.723034	8.1782055	8.363025	8.94227	8.360964	8.549712	9.157477	8.933129	8.858866	8.306379	8.400499	8.927286	9.173974	8.511205	8.154181	9.172593	8.558069	8.764511	8.024463	8.427004	9.024745	8.2840185	7.958787	8.325724	9.10375	10.028732	10.998989
SCARF2	ILMN_1655405	8.83139	9.710821	8.2225	8.395977	8.601794	9.15823	9.152685	9.046905	8.91983	9.226028	8.499458	8.164976	8.634742	8.284529	8.030672	8.212473	8.956984	8.270687	9.202724	8.417667	8.157911	9.075229	8.25927	8.702231	8.364962	9.222653	8.988021	8.415592	8.666605	8.322607	8.871624	8.370361	8.096144	8.257799	8.960713	8.059694	8.023207	8.593631	8.815198	9.2013445	8.428104	8.284268	8.289803	9.251997	8.922664	8.300932	8.51987	8.300274
TNFSF14	ILMN_1655414	8.928009	9.625474	8.818318	8.9569025	9.3565445	9.563953	8.821253	9.249609	9.4621105	9.863306	9.240579	9.564193	8.949434	9.486506	8.96965	9.282347	9.045795	9.169062	8.783621	8.886411	8.973184	9.085846	9.098757	9.302707	8.907263	9.331387	9.149218	10.32252	9.188456	8.830741	9.5646515	9.285597	9.092297	9.193035	9.094859	9.239974	9.146693	9.656051	9.770442	9.282598	10.489837	11.240866	11.257858	10.390884	9.429525	11.839211	10.924313	9.297729
CAPNS1	ILMN_1655418	13.670698	14.126903	14.008371	14.444778	13.516589	13.668335	13.665905	13.672395	14.253055	13.991545	14.149129	14.215866	14.126353	14.285783	14.097144	14.016846	13.998873	14.193697	13.44954	14.280926	14.293967	14.40749	14.11353	14.186149	14.177611	14.068444	14.001457	12.854746	14.072467	14.06698	14.186149	14.352299	14.253055	14.193008	14.245893	14.035467	14.352299	13.932962	14.118932	13.965236	14.15208	14.07709	14.08623	14.036521	13.968594	14.044252	14.172982	14.59913
RPL17	ILMN_1655422	14.206686	13.97496	14.394026	14.2052965	14.159443	13.952814	14.626472	13.374969	14.298078	14.186901	14.250179	14.261328	14.25378	14.14337	14.232944	14.204607	14.203144	14.071871	14.260438	14.243667	14.382036	14.180696	14.215866	14.280318	14.34782	14.34782	14.170426	14.229595	14.257543	14.355837	14.22293	14.253055	14.421527	14.207952	14.108578	14.293967	14.111769	14.043736	13.680282	14.304064	13.729619	13.964323	13.501089	13.771671	13.817422	13.904052	13.914594	14.164469
KLK3	ILMN_1655426	8.850871	8.473314	8.784845	8.388346	8.651782	8.793843	8.64226	8.432365	8.683464	8.515856	8.433928	8.537418	8.368329	8.638957	8.618023	8.582962	8.712987	8.457191	8.389143	8.663184	8.767818	8.266952	8.30646	8.801737	8.756745	8.466485	8.255685	8.398448	8.4882	8.759497	8.223158	8.776436	8.494994	8.626142	8.449949	8.5284	8.392982	8.533783	8.332537	8.788413	8.58781	8.62512	8.585184	9.052118	9.090951	8.68922	8.563447	8.452802
TNFAIP1	ILMN_1655429	13.260161	13.541182	13.448228	13.380026	13.293918	13.49552	13.026261	13.122543	13.541512	13.555777	13.608444	13.639329	13.746177	13.3881035	13.447973	13.396886	13.599061	13.573965	13.307205	13.547533	13.560083	13.657533	13.539231	13.650498	13.456869	13.469155	13.348001	12.681847	13.462254	13.564787	13.707139	13.827929	13.623479	13.555449	13.696792	13.725074	13.675474	13.799608	13.0774145	13.69393	13.51992	13.978181	13.514824	13.735143	13.624583	13.988115	13.8093605	12.88778
BCKDHB	ILMN_1655433	13.954349	13.46579	14.068444	13.984044	13.810188	13.828393	13.858324	13.661376	14.091804	14.021094	14.341032	14.165802	14.327431	14.270483	14.390828	14.264257	13.911281	14.391513	13.837067	14.42234	14.2947035	14.250179	14.333217	14.275231	14.280926	14.182321	14.291505	13.072616	14.323268	14.354936	14.344358	14.028671	14.430321	14.306346	14.229595	14.540904	14.226296	14.152673	13.369259	14.11401	13.846367	14.0475445	13.744108	13.958933	14.048135	13.988701	13.754842	11.686983
XKR6	ILMN_1655446	8.822749	9.293276	9.02573	9.1062155	8.126474	8.226118	8.383045	8.739465	8.893042	8.661159	9.073118	9.559377	8.748927	10.362676	10.023747	9.772974	8.564325	9.625709	8.5252905	9.133433	9.105004	8.9087925	9.304549	8.9671335	9.618177	8.756533	8.725628	8.292091	9.031028	9.434308	8.975402	9.019495	9.499692	9.802634	8.5931225	9.333906	9.624399	9.701615	9.446269	9.011311	9.38478	9.908445	9.729829	8.793577	8.5517645	9.798304	9.4984665	10.6127205
OR5R1	ILMN_1655449	7.84831	8.041696	7.8310127	8.667541	8.277821	7.9515896	7.761979	7.9025283	7.6714487	8.344416	8.187765	8.906838	7.8582835	8.50639	8.316067	8.353956	8.209139	8.911944	8.829942	8.6704035	9.000199	8.269963	8.66703	8.225484	8.435261	8.480936	8.018232	8.107153	8.554808	8.694302	7.7960234	8.570261	8.628444	8.579056	7.960713	8.402402	8.279978	8.608639	8.424383	8.162512	8.58908	8.660961	8.506135	8.291479	7.845476	8.756103	8.436874	9.21333
DSG3	ILMN_1655468	7.9412713	8.134927	7.939555	10.977464	7.7337933	8.207247	8.042171	8.15768	7.899483	8.090667	8.488131	8.704186	8.298827	8.386308	8.259872	8.289872	7.6647277	8.225616	8.640022	8.184514	8.385789	8.214807	8.251295	7.8088894	8.37623	8.189402	7.8902793	7.862364	7.8223276	8.3124485	7.856214	8.364764	8.357281	8.242899	8.096068	8.075956	8.196787	8.101656	8.726889	8.199694	8.716229	8.32443	8.293853	8.26211	7.870691	8.543206	8.3254385	8.6241865
TSPAN3	ILMN_1655469	13.164462	13.136713	13.56905	13.5674515	12.558462	13.307817	13.338262	12.946953	13.387472	13.509941	13.609088	13.856345	13.797453	13.465191	13.54083	13.527902	12.614944	13.505889	13.195388	13.807524	13.803819	13.786592	13.705296	13.617076	13.636468	13.52303	13.554025	12.674704	13.529541	13.588623	13.632698	13.707139	13.661376	13.634914	13.816159	13.554621	13.727929	13.015637	12.957429	13.376914	13.269671	12.930454	12.772639	13.107285	13.28891	13.049787	13.085377	13.269671
RNASE9	ILMN_1655474	8.759693	8.798897	8.797193	8.951057	8.508034	7.9117327	7.680664	8.469434	8.2359	8.363369	8.88549	10.9948015	8.786015	9.26684	9.863045	9.46221	8.474049	10.292357	8.922511	9.1904	10.231678	8.516144	9.248188	8.732315	9.839126	7.8193893	8.460484	9.023594	8.9354725	9.126387	8.243116	9.770784	9.474648	9.437703	8.086733	9.134251	9.082318	9.421131	9.157577	8.69418	10.001734	9.596837	9.5252285	8.777796	7.6464024	9.773368	9.680125	12.315466
TRIM27	ILMN_1655482	9.30924	8.629672	9.368862	8.7333765	8.792217	9.070682	9.247843	9.054067	9.438572	9.505004	8.911197	8.523347	9.227369	8.072081	8.280359	8.4408455	9.473639	8.328813	8.960495	9.00179	8.292419	9.326981	8.943606	9.016533	8.864327	9.55407	9.243679	9.268677	9.157669	8.448665	9.402604	8.445796	8.371492	8.204628	9.31227	8.884766	8.741989	8.530453	7.8683786	9.024442	8.070749	9.286461	8.288065	9.448932	9.300449	9.894969	8.345976	7.8917623
C1orf124	ILMN_1655485	11.551761	11.197115	11.265617	10.628775	11.339203	11.077537	11.496952	10.931321	11.035422	11.3452015	11.006282	11.169565	11.275821	11.490508	11.480141	10.951999	11.291435	10.8774185	11.046307	11.114403	11.867732	11.321887	11.412508	11.40205	11.180191	11.540534	11.202618	10.778984	11.222112	11.177139	11.272213	11.6939125	11.133843	11.2786045	11.368208	11.268434	11.172073	11.5106945	11.382314	11.303319	11.0151005	11.789241	11.540793	11.574602	11.503678	11.742755	10.434002	10.317672
EIF4B	ILMN_1655497	14.391513	14.564758	14.560331	14.490075	14.371674	14.438588	14.556546	14.402448	14.519525	14.547043	14.616479	14.402448	14.633831	14.662056	14.632786	14.57107	14.497467	14.459607	14.471049	14.563461	14.702287	14.46055	14.580384	14.610906	14.567755	14.482715	14.641996	13.917862	14.660859	14.778371	14.543946	14.689867	14.583416	14.59913	14.591818	14.563461	14.464754	14.688608	14.5853195	14.565881	14.496561	14.582297	14.583416	14.354936	14.568908	14.57107	14.607914	14.666131
IFT81	ILMN_1655504	9.544541	8.944073	9.1680975	8.320649	9.29685	9.237776	9.6294565	9.077386	9.255251	9.500201	8.736057	8.289997	9.1449585	8.322557	8.607974	8.591234	9.188684	8.510956	9.117968	8.953086	8.634808	9.215069	8.995631	9.46132	8.73052	9.405215	9.367283	8.830815	8.87334	8.884608	9.053126	8.685427	8.636741	8.510891	9.226382	8.794775	8.713492	8.684117	8.51001	9.416267	8.395022	8.406676	8.485675	9.137043	9.403015	8.274863	8.237009	8.220872
ASAH1	ILMN_1655509	9.965454	9.337275	9.995374	9.996553	9.359704	9.531252	9.82954	9.27162	9.424953	9.488298	9.984898	9.835037	9.880283	9.717916	10.068968	10.444381	9.646902	10.827105	9.733567	10.091493	9.903146	9.615389	9.95568	9.867249	9.930228	9.568512	10.131618	9.881542	10.111443	9.971898	9.826143	9.823945	10.236111	9.398327	9.642604	9.975012	9.824774	9.470138	9.048222	9.96079	9.072254	9.380916	9.653871	9.330734	9.529323	9.863942	9.824924	11.000958
DMRTA1	ILMN_1655521	12.856972	12.428685	12.759867	12.087068	12.558929	12.650715	12.7928915	12.390036	12.635708	12.797507	12.42697	12.261977	12.500928	12.391799	12.711898	12.462454	12.501734	12.022114	12.7476635	12.353695	12.706545	12.434159	12.541678	12.778339	12.888661	12.664443	12.640824	12.377997	12.661683	12.731857	12.685612	12.611788	12.495874	12.428453	12.511332	12.578138	12.500674	11.832208	11.982576	12.707821	11.6517	11.546276	11.080179	11.688839	12.280163	10.297568	10.530832	9.821794
FLCN	ILMN_1655525	9.113048	9.176886	9.250119	9.510498	9.252875	9.498558	9.361614	9.354726	9.302511	9.179449	9.288217	8.883593	9.24943	9.318934	9.020116	9.129909	9.470642	8.997864	9.480535	9.510235	8.705147	9.187512	9.012138	9.045876	9.20423	9.207414	9.370944	8.584663	9.251548	9.33054	9.344791	8.584074	9.2734585	9.075986	9.211124	9.104466	8.904053	8.7448635	8.8613	9.142348	8.666243	8.83255	8.555822	9.079009	9.36876	8.816944	9.009982	8.864333
ASB6	ILMN_1655532	8.175017	8.74599	8.202981	8.887125	9.008004	8.900495	7.9065523	8.559509	8.635942	8.223012	8.77339	8.355229	8.640842	9.489445	8.875318	8.799089	7.881689	8.927518	8.38366	8.5986805	8.800798	8.56499	8.648537	8.4477	8.5956955	8.836285	8.816994	9.066922	8.919629	8.593791	8.842491	8.52466	8.605786	8.842419	8.982422	8.813337	8.510218	8.256303	8.590497	8.149715	8.400624	8.578872	8.805213	8.21734	8.018168	8.531126	9.254154	9.375566
ING1	ILMN_1655537	8.979456	8.281223	8.948608	8.305027	8.957061	8.736328	8.5316105	8.585311	8.943682	9.075146	8.689873	8.224529	8.980528	8.438448	8.335402	8.42791	8.6443	8.257377	8.50139	8.661553	8.243267	8.808449	8.741535	8.605572	8.494158	9.000209	9.227543	8.699178	8.868	8.719297	8.953678	8.243971	8.846493	8.195156	9.003171	8.791294	8.507166	8.347943	8.155253	8.912866	8.3139	8.222629	8.348314	8.678167	9.130253	8.269863	8.219139	8.485544
ZMYND12	ILMN_1655545	12.829799	12.200088	12.612051	12.400266	12.675904	12.061004	12.900845	12.561692	12.364304	12.483164	12.511625	11.971551	12.74181	12.608015	12.6031685	12.140641	12.232691	12.313957	12.816744	12.215689	12.546842	12.404678	12.645385	12.459552	12.756012	12.623547	12.383092	12.338344	12.492634	12.863383	12.45743	12.511855	12.3726015	12.496941	12.350147	12.507466	12.335351	12.099648	11.613984	12.495614	11.938199	11.787403	11.9213	11.811142	12.477732	11.288043	11.850089	12.428453
SIGLEC10	ILMN_1655549	11.843887	11.722771	11.774185	11.120806	11.570126	11.354478	12.152567	10.672441	11.841173	11.618254	12.087068	11.958637	12.148877	13.135026	12.3987	12.022839	11.486351	12.842342	12.191877	12.642249	11.890312	11.681669	11.88836	11.825437	12.045094	11.53438	11.413161	12.043521	11.919907	12.0770035	12.376844	12.580112	12.2687845	12.09227	11.307574	11.913702	12.282926	12.189971	11.351793	12.621851	12.746905	12.904698	12.470165	11.739267	11.879747	12.876597	12.901435	14.048767
INTS6	ILMN_1655557	12.23921	12.537608	12.407565	11.686425	12.38274	12.48894	11.8765	12.823991	11.932124	12.370789	11.688449	11.075899	11.942668	12.433067	12.291393	11.492024	12.262825	11.471562	12.263123	11.6903	12.037349	12.053483	12.099002	12.299036	11.966209	12.384358	11.968557	12.401784	11.910492	11.922181	11.953172	12.027649	11.682343	11.809163	12.151792	11.792712	11.990099	12.270673	12.528503	12.662361	11.943804	12.590098	12.444483	12.495328	12.327156	12.408713	11.882396	11.237362
ARPC3	ILMN_1655561	13.916815	14.083238	14.101847	14.141526	13.530903	13.706731	14.2596655	13.35166	14.296828	14.381284	14.307107	14.378796	14.313475	14.253055	14.280318	14.648358	14.15457	14.314879	14.334047	14.408388	14.463881	14.36947	14.232218	14.428292	14.436756	14.289975	14.505459	13.949982	14.408388	14.277318	14.300237	14.426453	14.514916	14.334047	14.475784	14.368763	14.443255	14.122451	13.723926	14.20125	13.862896	14.269683	13.939866	14.031986	14.141526	14.408388	14.31422	14.0929575
KIAA0427	ILMN_1655563	10.677105	10.951999	11.078827	11.122441	10.806439	11.099144	10.638888	11.58381	10.964279	10.642869	10.621439	10.734026	10.786148	10.177302	10.413739	10.639337	10.983392	9.732563	10.818921	10.503372	10.883497	10.993017	10.889326	11.132708	10.339166	10.85273	10.922026	11.771276	10.931862	10.917235	10.807551	11.181766	10.840858	10.894269	10.976256	11.116788	10.736802	10.494978	11.686079	10.836346	10.397538	9.964072	10.643185	10.58571	10.642869	9.824276	9.726429	9.557649
UGT3A2	ILMN_1655565	9.40966	9.030728	9.100719	12.128959	9.354998	9.516746	9.803455	9.969273	9.875489	9.860284	9.915897	10.454939	9.794541	10.218772	10.024839	10.192827	10.251938	10.625988	9.734292	10.240524	9.309155	9.695213	10.335329	9.554292	10.221334	9.370363	9.461591	9.738709	9.694262	9.636844	10.636166	9.024973	10.003062	9.533645	9.953631	9.27585	10.617935	8.784243	9.130871	9.800622	10.543437	9.526096	9.6579	9.3241625	9.103044	10.026918	10.378156	12.573731
C6orf59	ILMN_1655572	8.2042265	9.039062	8.856841	9.1913185	8.848514	8.34271	9.073712	8.460067	9.028875	8.577119	9.326891	10.160151	8.440889	9.320813	8.97037	9.396553	8.224209	9.261857	8.786321	8.877183	8.718325	8.852489	8.774529	8.87416	9.477033	8.37664	8.43596	9.450168	8.649943	8.895523	8.809382	8.492743	9.210085	9.042845	8.7588	8.745194	9.225055	9.087267	8.765056	8.78993	10.037827	9.449939	9.420906	9.278187	8.98928	9.156302	10.499262	11.148379
TIAM1	ILMN_1655577	11.179419	10.7781315	11.470579	12.315569	11.112716	11.773656	10.744041	11.066655	11.037168	11.122976	11.5535755	11.133692	11.189447	10.540332	10.568026	11.299831	11.273179	10.7603445	10.863788	11.303579	10.171237	10.888351	11.038555	10.99038	10.430579	10.797081	11.339473	11.188021	10.959159	11.073902	11.183893	9.992659	10.94278	10.665101	10.676561	11.224707	11.364563	11.055882	11.50394	11.0188	12.042185	10.655819	11.321731	11.0151005	10.782574	11.049979	11.606064	10.925858
SERPINE2	ILMN_1655595	13.801092	14.615348	13.0855255	13.716826	13.589004	13.940384	13.388411	13.669107	13.903175	13.663282	14.0504	13.491731	13.964824	13.692177	13.229506	13.456869	13.308022	13.772243	13.750324	13.8406515	13.407996	14.103769	13.596813	13.357645	13.308576	13.299732	13.425779	13.690217	13.360528	13.068243	13.654201	13.337968	13.194237	13.507837	13.510107	12.714247	13.64394	13.69393	14.486289	13.591717	14.089161	13.152409	14.078013	13.337094	13.345262	13.625829	13.854544	14.633831
KLHL18	ILMN_1655608	10.07924	10.072422	9.921358	9.830693	10.008664	10.009864	10.775	10.12002	10.095072	10.523603	9.398457	9.011478	9.991984	8.938366	9.96146	9.0008	9.973152	9.094075	10.140757	9.74875	10.035119	10.404767	10.044725	10.580831	9.815674	10.765996	9.892394	9.953039	9.966258	9.233083	10.062248	10.457641	9.323347	9.9676485	10.421965	9.934903	10.035815	10.443072	9.4917145	10.11143	9.044908	10.694264	10.313076	10.980207	10.74242	10.819489	9.216955	8.972312
RET	ILMN_1655610	10.0663185	10.260169	11.019604	9.436219	10.734735	10.632538	10.194839	9.967994	10.268362	10.103857	9.282687	9.13942	10.058515	8.908099	9.51495	9.378622	12.053125	10.471977	8.417604	10.139675	9.028191	10.578927	10.174602	10.119248	8.282465	9.634021	9.345554	7.997334	9.413287	8.365626	9.504911	11.096167	8.369096	9.023771	10.592646	9.3476305	10.849311	8.965248	8.513185	8.948767	10.088267	8.542315	10.264641	9.5303	8.349186	8.615533	8.489098	8.70287
TSHZ2	ILMN_1655611	11.157148	11.945895	12.143868	12.658657	11.548576	11.972417	10.653793	12.613271	13.056036	12.116597	12.73483	12.737135	13.075447	11.747035	11.882396	12.882683	12.572902	12.989706	12.075457	13.194105	11.96951	13.187932	13.00272	12.711898	12.063006	12.584308	12.924296	11.630232	12.347576	11.9098425	13.090483	11.468848	13.1242895	12.755169	12.485568	12.950483	12.895587	12.980864	12.398963	12.660814	13.339984	13.015124	12.353468	12.077726	11.898251	13.286061	12.792102	10.872702
ARRDC2	ILMN_1655612	10.978555	12.244254	10.928564	11.91854	11.107915	11.396666	11.260266	11.047717	11.4507	10.976616	11.479996	9.485829	10.827367	9.945078	9.744377	10.279792	11.539739	10.692896	11.151401	11.185575	9.901739	11.39679	10.817783	10.906668	10.16423	10.838934	10.486524	11.0994005	10.680469	10.19171	10.534432	11.368521	10.355326	10.85126	10.650393	10.24248	10.98364	10.535798	11.57926	10.945999	12.033986	10.648133	11.622547	10.685722	11.56954	10.766415	11.679641	11.145953
DSP	ILMN_1655614	12.38613	13.09665	12.6955185	13.991545	12.687747	12.863018	11.8584585	12.785581	12.86881	12.438765	12.618473	11.882396	12.731388	12.596041	12.575259	12.407834	13.441449	12.673516	12.440899	12.566888	12.440123	12.543506	12.658159	12.748188	11.728601	12.304708	12.533812	12.493588	12.5195055	12.58851	12.636263	12.926387	12.774118	12.542745	12.53952	12.733583	12.657541	13.121952	13.714344	12.968677	13.444391	13.1123495	13.722405	13.229506	12.557903	12.952044	13.024642	10.288078
PRKRIR	ILMN_1655622	14.097807	14.006323	13.908455	13.738646	13.969029	13.981142	14.200624	13.716826	13.8331	13.852272	13.8348255	13.6663475	13.748677	13.891688	13.850022	13.581389	13.928569	13.76884	13.743921	13.8202095	13.816159	13.803332	13.763566	13.790518	13.715108	13.935943	13.732325	13.47182	13.786592	13.69393	14.070089	13.8232355	13.790946	13.698686	13.869005	13.663719	13.9303665	14.048767	13.560786	13.956071	13.656023	13.961869	13.737184	13.901561	13.666126	13.813128	13.872748	14.240114
GPATCH1	ILMN_1655625	10.188636	9.285788	9.716636	9.029594	9.91003	9.765358	10.370831	10.038608	9.700375	9.92416	9.327584	8.446953	9.659168	8.292175	8.730702	8.733438	9.661208	8.552526	9.795772	9.507363	8.404228	9.674383	9.280264	9.626585	9.076905	9.699546	9.695562	9.773106	9.325682	8.801374	9.437604	8.723364	8.565542	8.666739	9.480422	9.311453	8.784581	8.692648	8.739921	9.656149	8.674761	8.606511	8.457828	9.573196	9.725897	8.5141115	8.345437	7.905709
METTL3	ILMN_1655635	12.245888	12.081577	12.139851	12.112922	12.179392	12.258441	12.522046	11.966456	12.039823	11.969302	12.41325	12.068241	12.277308	12.01882	12.060427	12.226433	12.062441	11.886975	12.375164	12.177013	12.254531	12.266367	12.118678	12.362766	12.690967	12.284485	12.044339	12.142513	12.262825	12.30556	12.195561	12.339536	12.21667	12.264044	12.088204	12.058388	12.12725	11.728601	11.525936	12.051923	12.002894	12.273511	11.707862	11.909283	11.756791	12.217977	11.880228	11.087067
UPK1A	ILMN_1655637	8.685688	9.731748	8.85766	11.045085	9.274167	9.094948	9.075474	8.882075	9.364753	9.037594	9.55245	10.211643	9.133008	11.503678	10.425516	10.17886	9.260531	10.856492	9.428084	9.340209	10.841827	9.574623	9.599167	9.52348	10.229085	9.227634	9.04547	9.296947	9.395378	10.400682	9.326588	10.727277	10.248736	10.528647	9.344606	9.745631	9.541806	9.448729	9.548414	9.113933	10.426203	10.308185	10.426521	9.459712	8.922664	10.135512	10.779377	12.60181
FANCI	ILMN_1655642	9.557531	10.348182	9.624772	9.060585	9.596305	9.453453	9.515921	9.701175	9.541806	9.538986	9.157669	9.809373	9.676708	8.421265	8.507166	8.866763	9.677822	8.996577	9.23052	9.7864275	8.659357	10.051701	9.406073	9.510498	8.905792	9.299533	9.310535	9.502157	9.274616	8.887901	9.735357	8.603615	8.865932	8.626734	9.741328	9.008174	9.782816	8.879741	9.186055	9.490421	8.854715	8.3724165	8.670458	9.403897	9.357457	8.486834	8.699551	8.918753
ZNF804A	ILMN_1655644	9.134824	8.765261	8.912024	9.296186	8.637068	8.042322	9.00257	8.906158	8.509597	9.296851	8.925654	10.486524	8.559293	10.188746	9.603862	9.543102	8.990977	10.227191	8.406552	9.430527	9.935043	8.704033	9.056861	8.807817	9.338801	9.070769	9.214455	10.216507	8.977855	9.466885	8.7730055	9.3857	9.606716	9.306825	8.436242	9.212951	8.921135	9.528992	9.210085	8.888982	9.544125	9.527792	9.196125	8.785057	9.11788	9.7987175	9.333393	11.557583
AK2	ILMN_1655645	9.921259	10.244067	10.423767	10.40127	10.444912	10.038299	10.465838	10.218652	10.34648	10.081402	10.575388	9.738044	10.133652	9.719662	9.835333	10.655409	10.1399	10.4247055	10.513339	10.815861	9.813755	10.386837	10.415633	10.341473	10.234543	10.575388	10.639611	10.549172	10.685474	9.947006	10.789436	9.402405	10.362829	9.901739	10.673094	10.167194	10.528412	10.684689	10.55969	10.430888	10.468226	10.719045	10.725603	10.718923	10.27043	10.502705	10.75517	9.100034
MPDU1	ILMN_1655654	13.494293	13.204368	13.248106	13.395124	13.405531	13.460994	13.738646	13.353856	13.097289	13.250071	13.107982	12.525374	13.192661	13.112099	13.000453	12.905899	13.276216	12.973943	13.435156	12.869832	12.8130455	13.172221	12.9979515	13.088526	13.278112	13.253669	13.021779	13.28371	13.221997	12.953149	13.021779	12.869076	12.770727	12.924788	13.028859	12.933627	13.157755	13.101016	12.83773	13.076883	13.200187	13.13905	13.09507	13.323783	13.073338	12.754324	12.862639	11.773096
SC65	ILMN_1655663	10.177302	10.443885	10.010243	10.314946	10.252914	10.284243	10.174218	9.998125	10.516773	10.688497	10.481286	9.837336	10.338193	10.6336775	10.259145	10.401405	9.967238	10.272199	9.795772	10.2501	9.373576	10.691939	10.263398	9.986763	10.134444	10.4529295	10.526824	10.22312	10.377582	10.346364	10.447144	9.401349	10.109558	10.23074	10.397538	9.897303	10.213181	9.537368	9.425838	10.319001	10.110587	9.163613	9.726876	9.700507	9.876881	9.419951	9.510498	10.289507
DGKD	ILMN_1655664	9.901258	9.398457	10.106781	10.492916	10.1048765	9.815135	10.497159	9.895065	10.288078	9.7423725	10.308327	9.859882	10.677971	10.732609	10.543844	10.431968	9.142949	10.053228	9.690335	9.964567	10.636981	9.857084	10.297805	10.259168	9.75052	10.083312	10.471977	10.476239	10.259382	10.787614	10.5967045	10.356613	10.47503	10.289778	10.075993	10.249173	9.792866	10.014424	10.214165	9.870007	10.649758	9.312364	10.2641	9.364174	9.939907	9.384349	9.913312	10.583495
SARS2	ILMN_1655684	13.144969	13.647839	12.97417	13.402511	13.2417345	13.543224	13.145568	13.540126	13.158699	13.195674	13.5773535	13.347004	13.524296	13.4137945	13.498534	13.39941	13.346679	13.435156	13.380026	13.543854	13.149874	13.206984	13.188307	13.143767	13.488665	13.047624	13.207688	13.271698	13.500058	13.352605	13.311812	13.127793	13.529541	13.101016	13.419924	12.972528	13.567872	13.127113	13.640087	13.226427	13.999115	12.936082	13.649697	13.478672	13.391644	12.769886	13.298561	13.733977
CDR1	ILMN_1655690	9.125881	8.902816	8.609105	8.402214	8.411625	8.497705	8.176052	8.717583	8.837651	8.745832	8.542027	9.198842	7.726049	8.392171	8.466226	8.554113	8.453268	8.562075	7.822518	8.24958	8.841322	8.715581	8.473853	8.9528475	8.135049	8.800531	7.7938094	8.30253	8.195357	9.256137	8.217903	9.009703	8.153494	8.686203	8.720806	8.652002	8.477898	9.214534	9.453599	8.936566	9.255649	8.331758	8.640275	8.419453	8.472213	8.767106	8.545315	8.923603
ABHD5	ILMN_1655702	12.870798	13.191731	13.204127	13.200187	13.308946	13.016427	12.810806	12.73483	13.544959	13.254491	13.122543	13.300044	13.240158	13.073338	13.21832	13.213967	13.786228	13.249191	13.186857	13.14189	13.200863	13.322245	13.308317	13.556179	13.151856	13.208495	13.286061	12.796697	13.354087	13.159039	13.441756	13.8808975	13.124829	13.337968	13.3727045	13.341431	13.368228	13.728549	12.962738	13.423247	13.346679	13.960381	13.453548	13.947729	13.739958	14.009396	13.566802	12.157708
PRLHR	ILMN_1655711	9.216382	9.126482	8.477832	9.940625	8.315036	7.8097577	8.287414	8.369446	8.737068	7.7441864	9.215823	10.185608	9.059761	10.6632185	10.21815	9.947265	7.6995354	10.502376	8.0443325	9.261053	10.404638	9.025234	9.214442	8.844906	9.944776	8.626545	7.6478095	7.955753	9.534208	9.872678	8.612956	10.106781	9.926547	9.766655	8.549102	9.461496	9.524353	9.694823	10.1553	8.770068	9.4576845	10.009439	10.005703	9.105168	8.065564	9.668667	10.829088	12.312971
OR2M7	ILMN_1655713	7.8198576	7.6534433	7.955764	7.9115167	7.8725314	7.7774496	8.353094	7.8932815	7.860408	8.009492	7.83867	7.907414	7.884364	8.024288	7.8143497	7.5592437	7.9119225	7.8160925	7.8829947	7.896004	7.7021337	7.6876326	7.819655	7.8042727	7.989765	8.089646	7.8851066	8.30253	7.7376533	7.776398	7.7921095	7.822461	7.817045	7.819205	8.471683	7.698124	7.907145	7.7675204	7.854316	7.953321	7.609735	7.8955493	8.081757	7.8589063	7.6407757	7.881059	7.878322	8.051365
CNNM4	ILMN_1655720	9.930461	9.862085	10.445526	11.082616	10.025097	10.14294	9.646667	9.927022	10.489612	10.047802	10.635924	11.588037	10.7603445	10.243521	9.691492	11.053412	9.943477	9.761607	10.412553	11.143184	10.213332	10.687641	10.640167	10.520668	10.44158	10.354601	10.803152	11.062692	10.564478	10.3626995	10.716123	9.758842	10.4938135	10.467197	10.393546	10.563963	10.309046	9.744462	9.941274	10.19296	10.132935	10.170306	9.249148	10.052127	10.276606	10.1399	10.900652	11.26249
BCL2L15	ILMN_1655722	8.897726	8.399516	8.334264	8.487785	8.563527	8.052416	7.6949177	8.370619	8.725829	7.825628	8.372615	8.430327	7.8393874	9.099585	8.8138275	8.940345	8.6807	8.88261	8.322086	8.54366	8.33201	8.596234	8.485723	8.356564	8.562838	7.6914606	8.44355	9.140425	7.796153	8.886685	8.308093	8.167681	8.5957985	8.516615	8.543234	8.596374	8.759722	9.020419	8.732662	8.667556	9.233249	8.85008	8.864543	8.664309	8.173157	9.09704	9.064693	10.853293
RFC2	ILMN_1655733	10.943789	10.623668	10.984968	9.778622	10.442294	10.417912	11.363272	10.754328	10.856658	11.001283	10.132626	10.240105	10.81614	11.012531	10.903521	10.158548	10.605315	10.076596	10.116253	10.371167	10.988505	11.109645	11.127322	11.039021	10.719709	11.184769	10.329858	10.976048	10.60583	10.531778	10.4026165	11.375792	10.2984085	11.211505	10.998989	10.979086	11.055038	10.745358	10.030553	10.586259	9.587525	10.853609	10.7947235	10.993311	11.105972	11.038006	9.543914	9.458429
RPF1	ILMN_1655734	12.291985	12.092018	11.972623	11.063129	12.143037	11.913702	12.524704	11.673336	12.015497	12.239958	11.375048	11.031994	11.796773	11.696188	12.119388	11.6018715	11.940977	11.334602	12.20746	11.298081	11.857192	11.937221	11.789119	12.235857	11.924452	12.334298	11.754112	12.170364	11.921547	11.797881	11.527107	12.132931	11.489164	11.957884	12.013267	11.856704	11.871689	12.260498	11.488327	11.850215	10.368338	12.192948	12.00707	12.050848	12.0343895	12.462987	11.608917	8.903057
SNAI2	ILMN_1655740	12.533812	12.403875	12.770023	12.89535	12.554601	12.356963	12.685321	12.323166	12.725494	12.700673	13.056036	13.05777	13.029667	12.604061	12.804824	12.917623	13.032251	12.6556635	12.727086	12.840957	13.002874	12.844127	12.834843	12.827162	12.950607	12.9630995	12.7262535	12.212744	12.765258	13.189542	12.969003	12.89829	12.897202	12.975028	12.796206	13.047093	12.6739855	12.724963	12.343239	11.958408	12.1005125	12.646489	12.106946	12.673103	12.689377	12.52684	12.508696	12.895071
ZNF323	ILMN_1655748	12.874487	12.74493	12.376266	12.331854	12.952829	12.73028	12.434714	12.476101	12.274797	12.050848	12.493982	11.857323	12.446614	12.247238	12.265421	12.027872	12.484695	12.136626	12.46649	12.109146	11.79704	12.132462	12.268175	12.449839	12.028755	12.31618	12.2338	12.79125	11.948244	12.129179	12.176744	12.398831	12.091392	12.220828	12.336431	12.26589	12.393173	12.223619	12.722372	12.816448	12.583568	11.826783	12.191877	12.122098	12.4209	11.749826	11.96951	11.957319
MRPS21	ILMN_1655765	14.344358	14.3567	14.426453	14.303246	14.2523	14.341032	14.607914	14.106684	14.505459	14.565881	14.448068	14.385723	14.269683	14.355837	14.360899	14.451289	14.3772545	14.416122	14.633831	14.29536	14.186901	14.456743	14.2596655	14.3652935	14.471878	14.481158	14.40749	14.638799	14.399744	14.275963	14.305585	13.869005	14.394026	14.378104	14.461361	14.431776	14.414263	14.264257	14.019397	14.278869	14.131013	14.145237	14.102436	14.063584	14.262104	14.154019	14.173619	14.089161
ANKRD34B	ILMN_1655766	8.253303	8.253867	8.273744	7.8443832	8.551371	8.348981	8.219408	7.8433824	7.780885	7.7986197	8.031787	8.579344	8.031981	8.6916	8.455343	8.324144	8.1237755	8.543013	8.440418	7.873124	8.712618	8.105545	8.44294	8.251076	8.400902	7.869123	8.143119	7.9306636	7.955598	8.45669	7.934063	8.599093	8.321691	8.560635	8.038418	8.601448	8.34003	8.585327	8.360943	7.824971	8.206703	8.346612	8.45155	8.53302	7.796877	8.45816	8.213138	8.8236885
METTL10	ILMN_1655780	10.692896	10.154935	10.597484	9.171197	10.693998	10.349103	10.475529	10.516502	10.110471	10.407262	9.434008	9.284894	10.100892	9.393219	10.352751	9.449013	10.22531	9.238323	9.95075	9.53963	10.650565	10.242726	10.238029	10.578927	9.838486	10.802603	10.127106	10.033978	9.989445	9.998003	9.818011	10.569083	9.446171	10.041736	10.31742	10.681257	10.099849	10.241419	10.099188	10.071985	8.958732	9.381302	9.796018	10.098405	10.302402	9.590129	8.843265	9.0674095
ZNF780A	ILMN_1655788	11.411984	11.364332	11.427413	10.647413	11.431606	11.451435	10.812162	11.342264	11.31693	11.58289	11.611363	11.427686	11.691242	12.229774	12.002682	11.624959	11.315072	11.740752	11.252164	11.440973	11.677404	11.347931	11.648447	11.593729	11.319688	11.379915	11.443851	11.034628	11.683527	11.948487	11.6984215	11.520567	11.867224	11.720193	11.634778	11.849835	11.362977	10.378744	10.992871	11.070437	11.140335	10.961631	11.0055065	10.11378	10.127867	11.098871	10.619853	11.145257
March 3	ILMN_1655796	9.735699	10.965007	9.680125	11.169444	9.793391	9.490421	9.723309	9.838486	9.939648	9.995141	9.885756	9.940536	9.902576	10.149524	9.830475	10.023029	9.949275	10.09562	9.3821	9.872545	10.198769	9.83519	9.782934	9.809041	9.832257	9.790923	9.49741	9.564633	9.5697365	9.855492	9.65263	10.619274	9.83519	9.921356	9.547784	9.682807	9.988491	11.009138	10.324513	9.978824	10.802213	11.394478	10.655409	10.713724	10.20006	11.36241	11.187888	12.789468
SF3A1	ILMN_1655809	8.637004	8.438987	9.162151	8.892175	8.128191	9.013561	8.802375	9.08378	8.963275	9.102409	8.769176	8.321969	9.099665	8.219856	8.392982	8.064035	9.174966	8.302447	8.287184	9.140346	8.075421	8.845498	8.950593	8.749442	8.359945	9.107608	9.092141	8.090706	9.250011	8.743805	9.363547	8.143863	8.359309	8.083817	9.209225	8.898554	8.4608345	8.255197	8.279591	8.812391	8.135562	8.178505	8.109272	8.933787	9.004544	8.1359825	8.229488	7.8000135
CAPG	ILMN_1655821	9.092044	8.931001	8.97175	9.107857	9.510601	9.17859	9.181384	8.601179	9.0653305	9.722078	8.32293	8.234464	8.791366	7.939953	7.9593163	8.154167	9.307353	8.387308	8.31531	8.757154	7.9808183	9.277062	8.435943	9.131055	8.144367	8.928235	9.164897	8.412636	8.290638	7.871087	8.933651	8.20991	8.116264	8.090974	9.181227	8.1837635	8.565317	8.283537	8.109774	8.69832	8.166341	8.277673	7.9303412	8.710446	9.185723	7.8916445	8.239864	7.937651
COPS2	ILMN_1655827	13.2511835	12.852898	13.137311	12.572627	13.075447	12.82948	13.409876	12.7575	12.989706	13.561535	12.886338	12.728003	13.006213	13.067693	13.084808	13.180557	13.047624	13.049241	12.941873	12.75274	13.084225	12.945453	12.959632	13.13905	12.763605	13.079682	13.130879	12.59143	13.028859	12.935936	12.675472	13.152157	13.080443	13.182674	13.025732	13.051739	12.99705	13.075993	12.60306	12.886338	12.192948	13.078143	12.581619	12.90708	13.172221	13.492737	12.825239	11.757416
TAF1A	ILMN_1655844	9.925591	10.55844	10.33303	10.199785	10.358349	10.398368	10.053932	9.949834	10.35989	10.584088	10.853003	10.691769	10.449375	11.977183	11.295007	11.010103	10.498294	10.746937	10.596596	10.811337	11.6624365	10.418521	10.702301	10.599072	10.994281	10.606886	10.77782	9.627493	10.905447	11.390513	11.031462	11.610836	11.271645	11.333685	10.898858	10.797947	10.9463	10.603456	10.592646	10.378156	10.850198	11.265998	11.032592	10.086631	9.902452	11.634778	10.685093	13.002424
GSC	ILMN_1655849	8.079237	7.6597567	7.774743	7.86542	8.260917	8.589368	8.484656	7.7818146	7.7693496	8.426267	7.9553356	7.7894144	8.086161	7.7573586	7.84084	7.8158064	8.14595	7.914299	8.31686	8.318053	7.82746	7.7562776	7.829753	7.793199	7.7807536	8.127925	7.795605	8.04946	7.8236227	7.9174957	7.913281	7.840737	7.874068	7.8509507	8.777064	7.8293386	7.729454	7.7856584	7.696903	8.182875	7.59263	7.768701	7.797884	8.038009	7.8922877	7.831872	7.767296	7.773073
HRASLS	ILMN_1655867	8.682742	9.307816	9.105355	10.517171	8.85924	9.124281	9.238487	8.731522	9.2842865	9.390047	9.26283	8.07615	8.907106	7.9478397	8.253321	8.240683	9.167761	8.236788	9.590827	8.825123	8.310045	8.904638	8.532238	8.950151	8.440198	9.102968	9.477241	10.2713585	8.829578	8.522822	9.467977	9.001014	8.45296	8.271088	9.255757	8.294163	8.347744	8.342942	8.6453285	8.227479	8.229063	8.060254	8.20109	9.198376	8.752778	8.185969	8.147605	7.796616
TMEM159	ILMN_1655876	9.709623	10.311992	9.676708	11.447459	9.766043	9.461328	10.525068	9.910496	10.233142	9.882956	9.96967	10.073445	9.40453	8.52952	8.723426	9.448425	9.717916	8.834022	9.7021265	9.971898	8.633856	10.013602	9.604141	8.983236	9.609082	9.612181	9.624174	10.346863	9.120901	8.784869	9.683771	8.706648	9.002988	8.70604	9.220522	9.028793	9.018431	9.508	10.468508	9.46558	9.514352	8.700006	8.870718	9.30831	9.614857	8.787021	9.668588	9.566348
CHST11	ILMN_1655880	8.306936	7.966256	8.1226425	7.826202	8.19394	8.380486	8.5316105	8.414574	8.078	8.7229595	7.7293615	7.883133	7.6655607	7.836394	7.8064713	8.122571	8.870919	7.7766857	8.341092	7.974422	7.77812	8.010357	7.8327365	7.921609	7.9063916	7.836909	8.695212	8.717708	8.067536	7.8160887	8.079592	7.8523164	7.750572	7.810754	8.048523	7.8738036	8.012406	7.756651	7.8774805	8.416856	7.6599245	7.974417	7.954324	8.18212	8.235802	7.861831	7.9353147	7.807476
ATP2A2	ILMN_1655884	11.572583	12.46649	12.362766	13.069116	11.911564	12.323166	10.987931	12.69469	12.90578	12.170102	12.634741	13.747431	12.73405	12.710475	12.528801	13.059514	12.2687845	12.592384	12.118277	12.926387	12.801822	12.662226	13.085993	12.7541	12.32781	12.950865	12.569886	13.00109	12.75681	12.597659	13.053874	13.172221	12.690967	12.808844	12.941059	12.649943	13.008661	12.991872	12.6556635	12.732004	12.652547	13.254491	12.81445	13.240158	12.99762	13.517253	13.207688	11.277371
MMGT1	ILMN_1655892	9.384992	9.208662	9.499797	9.317198	9.405751	9.398457	10.07358	9.113142	9.275448	9.160832	9.232917	10.013457	9.279456	9.512922	9.488761	10.183818	9.402803	9.578873	9.715167	9.401893	10.648454	9.167307	9.364273	9.622252	9.27612	9.123598	9.521578	9.208682	9.463036	9.237352	9.262996	10.742256	9.239184	10.376219	9.305229	9.960927	9.98696	9.318209	9.923294	9.529217	9.83996	9.570509	10.503123	9.333715	9.266629	9.748612	9.547098	9.980448
C9orf93	ILMN_1655893	8.633216	8.892964	8.770208	8.612836	7.9843235	7.934398	7.9412556	8.853466	7.860408	8.727961	8.508215	9.249044	8.410216	9.717052	9.38401	9.116557	7.801261	9.6232395	8.720356	8.552505	9.017166	8.069093	9.145673	8.788795	9.008343	8.442452	8.346358	7.885439	9.024516	9.127072	8.606936	8.799001	8.9455	9.0811405	8.835067	9.159621	8.96495	8.820608	8.40816	8.822357	8.778764	9.1535	9.174187	8.036534	8.511819	8.993727	9.484029	10.876334
MYL1	ILMN_1655894	8.040835	7.7261515	7.9724474	8.253866	8.274323	7.900027	8.287414	8.300928	7.6893067	8.260363	7.5767217	7.8580055	7.727554	7.761844	7.7624884	7.7928805	7.862502	7.8512006	8.214235	7.742894	7.7094483	8.021371	7.941631	7.9094467	7.721356	7.9293528	8.456731	7.997334	7.598837	7.7062845	7.671628	8.23654	7.904246	7.813365	7.821201	7.704024	7.636467	7.652147	7.808222	7.736754	7.7530155	7.7094483	7.903656	7.7412033	8.035785	7.8078914	7.7171173	7.771
ROR1	ILMN_1655904	9.267983	8.669322	8.494531	8.859789	8.900563	9.069157	8.87749	9.11845	8.920235	8.971601	8.522247	8.5171585	8.91957	8.3813505	8.420099	8.402339	9.086012	8.362612	8.51315	8.642944	8.60797	8.950235	8.4193325	8.81267	8.437094	8.9783535	8.9521475	9.532508	8.680075	8.49341	9.0681925	8.746342	8.38234	8.32745	8.902109	8.354085	8.498618	8.545534	8.703824	9.136363	8.541061	8.298246	8.634678	8.970196	9.241843	8.410724	8.514051	8.739791
FBXW7	ILMN_1655906	9.033832	9.259421	8.939947	10.161573	9.373959	9.224043	9.217825	9.67794	8.983819	8.980199	8.978204	8.812103	9.200884	8.345636	8.378953	8.409487	9.01139	8.468526	9.089174	8.803302	8.49672	9.118703	8.862316	9.044908	8.49481	9.070999	8.813579	9.572732	8.592539	8.560496	9.099588	8.4704895	8.334009	8.570938	8.922514	8.378304	8.285492	8.790648	9.168181	8.83797	8.809838	8.491766	8.479775	8.743729	9.08361	8.404356	8.386837	8.485019
NUCB2	ILMN_1655913	13.799971	13.888444	13.977067	13.419557	13.670698	13.573965	13.856891	14.100164	13.715562	14.213695	13.6545515	13.471549	13.744108	13.634236	13.665196	13.922604	13.55938	14.022704	13.415761	13.96094	13.764461	13.814885	13.55938	13.97496	13.9090185	14.12471	14.164469	13.761673	13.856345	13.704881	13.587858	13.938351	13.801581	13.928314	13.656742	13.638763	13.946266	13.55938	13.845454	13.807118	13.877433	13.735541	13.941442	13.563312	13.800402	13.848547	13.028463	12.83007
MMP11	ILMN_1655915	8.61523	10.199444	8.995643	9.065939	9.432807	8.906668	10.663938	8.83038	9.288217	8.7322445	9.058064	8.878599	9.044908	8.879181	8.516562	8.89258	9.299441	8.485544	8.969496	9.626206	8.484858	9.547408	8.732011	9.036206	8.519	9.0494585	8.975685	9.483392	8.169568	9.019705	9.383031	8.418382	8.793514	8.746242	8.887646	9.252588	8.831839	8.078504	9.00919	8.644165	8.65653	8.569693	8.661877	8.693787	8.61754	8.413093	9.048497	9.82294
GTF2E1	ILMN_1655921	12.64337	12.945453	12.532483	12.619545	12.561692	12.557903	12.76498	12.475849	12.776468	12.936371	12.772274	12.980582	12.8829565	13.061873	13.020947	12.609249	12.749443	12.936082	12.513329	12.777273	12.867895	12.811673	12.783062	12.598639	12.59143	12.86541	12.715334	12.269675	12.726024	12.604623	12.827628	13.14692	12.699306	12.950997	13.148075	12.910642	12.911278	12.506165	12.318104	12.714875	12.530891	12.501734	12.298117	12.309117	12.353468	12.940068	12.103284	12.173831
ELL2	ILMN_1655930	13.815259	13.450405	13.629169	13.369411	13.522849	13.623479	13.53442	13.867497	13.403212	13.924031	13.38796	13.376011	13.598406	13.552656	13.540126	13.76884	13.52725	13.64739	13.450673	13.481925	13.594626	13.223507	13.44954	13.591379	13.425437	13.466363	13.736362	13.35528	13.470862	13.6663475	13.227668	13.351388	13.624167	13.416943	13.536853	13.534263	13.3669195	13.935444	13.994138	13.6731615	13.782585	13.956274	14.12939	13.863356	14.174277	14.103769	14.037642	13.35323
RPE	ILMN_1655932	7.8824463	7.6584015	7.856503	7.8145776	8.30338	7.847848	8.440539	7.7748175	7.83494	7.75576	7.7728305	7.7444334	7.844195	7.7330117	7.544535	7.839508	8.233968	7.6382732	7.7146797	7.8337173	7.82257	7.953386	7.795346	7.8077893	7.702389	7.9207187	7.896448	8.165166	7.7672215	7.7786293	7.823628	7.704567	7.9426136	7.7889476	8.134819	7.8477173	7.662668	7.8427305	7.76093	7.7695594	7.741665	7.691825	7.7948055	7.642129	8.419336	7.475481	7.5020375	7.7407646
ADCY7	ILMN_1655935	9.715277	10.068092	9.932205	9.3850975	9.759206	10.010979	9.994508	9.4490185	10.4938135	10.436584	10.100322	9.315806	10.244846	9.108431	9.752885	9.532603	10.2107115	9.790042	10.322814	10.396864	9.202354	10.407262	10.149275	10.374084	9.80517	10.073178	10.160009	9.835261	10.312221	10.141817	10.344385	9.962577	10.058919	9.617366	10.4620075	10.194414	9.945377	9.324912	9.173891	10.425516	9.583277	8.730523	9.204958	9.880812	10.006989	8.879452	9.1066265	8.378558
ZHX1	ILMN_1655950	10.329731	9.630831	10.04754	9.347712	10.151253	10.63768	10.120294	10.157513	9.96296	10.1553	9.7735	8.954161	9.772114	8.879587	9.433512	9.547784	10.290916	9.230875	9.974651	9.885866	9.360817	9.620396	9.731256	9.794664	9.231861	9.823205	10.198609	10.613376	9.974035	9.236658	10.217381	9.278187	9.6869755	8.856106	9.919754	9.401119	9.284983	9.000524	9.768777	9.975363	9.073179	9.023954	8.887976	9.74787	9.812669	9.416805	9.056711	8.888186
LRRIQ1	ILMN_1655955	9.154266	9.287131	8.508165	8.937301	8.6479435	8.689038	8.380547	8.901092	8.724962	8.511974	8.811284	8.874384	8.91202	8.73385	8.836599	8.608405	8.495583	8.779985	8.709254	8.760822	8.878661	8.551698	8.468408	8.539038	8.65397	8.631498	8.169971	7.6694818	7.889796	8.648146	9.048491	8.321745	8.64332	8.802443	8.5962925	7.8686967	8.504792	8.905062	8.754973	8.590056	8.691063	8.893041	8.990726	8.995479	8.912102	8.965273	8.59445	9.433433
C7orf54	ILMN_1655961	11.132708	11.850088	11.111471	12.229774	11.750115	12.043276	11.298986	13.098269	10.405252	10.277019	11.885084	12.869832	11.462501	13.114194	11.982257	12.529839	11.282679	12.436734	12.402902	11.844637	12.598927	11.135965	11.617395	10.96051	11.780325	11.346785	10.271477	13.038617	11.638715	12.354271	11.626097	12.615458	12.391554	12.392904	11.588037	11.859944	11.571507	12.338344	13.683161	11.328055	13.8093605	12.840227	12.930738	12.794918	11.438925	12.750838	13.216257	14.608885
PDE6B	ILMN_1655974	9.700953	9.96877	9.769317	9.4243965	9.665811	9.711412	10.199044	9.147751	9.809619	9.775648	10.219994	10.451143	9.947506	10.812031	9.942972	10.263967	9.578949	9.637324	10.1174	9.89151	10.1570635	9.637718	9.591221	9.640745	10.429856	9.65275	9.926806	10.102324	9.705812	10.10165	9.770665	9.836965	9.782343	10.467492	9.715061	9.993903	10.025207	9.561794	9.545769	9.952921	10.063234	9.716782	9.563608	9.786152	9.912584	9.830584	10.791169	12.8012705
CDC14A	ILMN_1655983	9.89045	10.3795595	9.578873	9.670158	10.4801035	10.199444	9.452579	10.460551	9.213997	9.252588	9.571952	11.298412	9.493034	10.695818	10.60185	10.16827	9.919508	10.943779	10.195914	9.572276	11.299831	9.395378	9.539307	9.388159	10.065952	9.020691	8.690372	10.185724	9.197115	10.436474	9.390399	10.843829	10.554569	10.251284	9.142522	9.48209	9.389621	10.5314	11.176487	9.576867	10.947826	10.403751	10.375964	9.557531	9.177037	10.335082	10.371167	13.414457
GALNT10	ILMN_1655985	7.9461	7.852699	7.9040446	7.8002157	7.8615313	8.278923	8.102757	7.964127	7.960389	7.934333	7.8145843	7.855732	7.8308115	7.819006	7.7302947	7.817537	8.557022	7.721903	8.01337	7.7186775	7.790231	7.980117	7.9073467	7.837042	7.7598815	7.995719	7.8096247	8.245371	8.140407	7.9186645	8.035643	7.9534435	7.903298	7.780889	8.339966	8.0282755	7.643656	7.7401395	7.909509	8.326849	7.724906	7.9591775	7.836251	8.115179	7.8035836	7.7347755	7.733315	7.7759657
STAB1	ILMN_1655987	12.213852	11.831514	11.657026	12.507935	12.010193	12.145026	12.14278	12.478245	11.657543	12.15366	11.560532	10.178031	12.008625	11.501441	11.212125	11.220784	12.28161	11.047448	11.989627	11.781321	11.5143175	11.56954	11.659793	11.707326	11.7173195	12.032897	11.41553	12.2787895	11.697577	12.051124	11.545403	11.584376	12.23214	11.434835	11.4672575	11.4211235	11.648864	11.45475	12.147476	11.605151	12.768968	11.359415	12.166466	11.6793585	11.60406	11.635959	12.058821	11.283568
CDK5RAP2	ILMN_1655990	12.055606	13.128378	12.665577	12.918152	12.648457	12.818771	12.193089	13.351951	12.928023	12.478245	12.778599	12.75847	12.9480915	11.2385235	11.916807	12.883878	12.620073	12.955365	12.912317	13.17461	12.060197	12.977724	13.070865	12.339055	12.675904	12.773823	12.65231	13.178382	12.630472	12.499336	13.151326	12.053728	12.523597	12.526714	13.134735	12.815943	12.599498	11.767983	12.589051	12.242601	12.961109	11.521695	11.774185	12.443431	12.13331	11.697577	12.291826	9.316188
RGS1	ILMN_1656011	10.290162	11.061826	10.746175	11.772803	10.490887	10.225852	11.859944	9.6756115	11.135248	11.134405	10.822411	10.918558	10.731602	10.880868	10.565927	10.450526	11.16512	10.957434	11.058153	11.374222	11.066989	11.195268	10.617376	11.26435	11.207578	10.814094	11.119062	10.764597	10.973209	10.977152	10.752542	10.94151	10.742584	11.563731	11.104458	10.77459	11.281051	12.520258	13.159039	12.788476	12.17176	12.737935	12.253305	12.900601	12.537608	12.086441	12.708134	11.997412
DHX9	ILMN_1656016	11.838909	11.962769	12.154982	11.878091	11.836578	11.982818	11.797157	11.933772	12.142006	12.298873	12.397198	12.148877	12.521001	12.438923	12.420498	12.213114	11.962923	12.320804	11.445716	12.6869955	12.875767	12.641633	12.563038	12.753516	12.600724	12.670366	12.399725	11.674106	12.492881	12.632848	12.5259	12.577625	12.581345	12.661125	12.575465	12.641375	12.479269	12.534097	12.042693	12.180342	12.264597	12.661683	12.067177	12.478862	12.556	12.971143	12.511051	11.730659
NRF1	ILMN_1656017	9.423943	8.892022	9.225748	9.293095	9.171809	9.065386	9.1902485	9.397519	9.210777	9.2297735	8.839346	8.712829	9.097315	8.697266	8.682325	8.626284	9.309152	8.477226	9.064654	8.744925	8.789563	9.221671	8.863528	9.246237	8.681756	9.420694	9.29204	9.73163	8.824867	8.761088	9.270115	8.8046	8.55742	8.614969	9.026432	8.966631	8.890606	8.935026	8.884536	9.039889	8.571867	8.892813	8.718111	9.380019	9.382306	8.657045	8.692711	8.8502865
NTN3	ILMN_1656040	8.934151	8.250944	8.714797	8.141872	8.896544	9.040268	9.000353	8.627298	8.791051	8.721845	8.574688	8.173992	8.481656	7.967713	8.13687	8.365627	9.023681	8.111032	8.613624	8.765261	7.9742956	8.585466	8.523613	8.570998	8.185005	8.987922	9.207314	9.054489	8.627153	8.370414	9.048299	8.192613	8.195013	8.0457115	8.932522	8.211953	8.504282	8.218259	7.9989142	8.472972	8.1654	8.166775	7.963369	8.21632	8.811127	8.030109	8.184941	7.887672
KIAA0319L	ILMN_1656042	11.778719	12.337943	12.620073	12.7821245	11.267506	11.860584	11.206181	11.686079	12.717184	12.717184	13.035731	13.3727045	13.009862	12.797753	12.855448	13.371508	13.006491	13.298883	11.663864	13.56905	13.055504	12.957429	13.286061	13.250609	12.983454	12.927713	13.221316	11.903401	13.297977	13.093666	13.708351	13.281077	13.455144	13.074485	12.914828	13.191424	13.136713	12.756012	12.21667	12.81855	12.93669	12.583419	12.126671	12.507466	12.614944	12.773464	13.095489	12.133447
BRUNOL6	ILMN_1656045	9.574734	9.268377	9.851557	9.460506	9.901274	9.553066	9.891372	9.955425	9.446362	9.427884	9.389925	9.340819	9.470547	9.100326	8.733567	9.3905	9.529714	8.933987	9.799427	9.4770155	8.901874	9.426773	9.420496	9.522156	9.176236	9.449728	9.53783	10.235732	8.831113	9.244632	9.527912	9.127072	9.433215	8.815521	9.488649	9.151491	8.754903	8.692648	9.789812	9.237352	9.593576	8.934848	9.057251	9.277913	9.528992	8.618339	9.237428	8.956752
KRTAP19-4	ILMN_1656051	7.796935	8.175438	7.7360563	8.105264	7.9299483	7.9739957	8.025603	7.6288958	7.7878885	7.9026484	8.262613	8.472715	7.9848886	8.139265	8.158314	8.379723	7.8712826	8.312656	7.7629495	8.191818	8.119261	7.632004	8.06944	7.8028016	8.2323885	8.034674	7.8204494	8.310703	7.6407757	8.057445	8.045582	7.993365	8.075421	8.100309	7.7565885	7.9688606	7.95547	8.325938	8.261311	7.765448	8.395546	8.142088	8.292419	7.924896	7.762193	8.187326	8.145102	8.370242
PLAU	ILMN_1656057	10.368338	12.048409	10.117936	11.022403	10.577925	10.529456	10.642086	10.372731	10.776421	11.359996	10.660138	9.690095	10.7308445	9.887517	9.747194	10.75792	10.702301	11.122441	10.325335	11.202987	10.248736	11.208006	10.3037615	10.636981	10.265356	10.315855	10.548594	9.702469	10.400936	10.300542	10.8957	11.355093	10.382795	10.566626	10.749995	9.923294	11.071506	11.0188	11.48574	10.99838	11.06048	11.263277	10.890419	10.637272	11.839348	11.195562	12.055299	12.50264
TNPO2	ILMN_1656066	11.281592	11.866104	11.432888	11.360275	11.672352	11.779942	11.166756	12.146545	11.5055485	11.170467	11.451313	10.74242	11.377977	11.097223	11.400137	11.106611	11.426024	11.019604	11.482706	11.301674	11.004436	11.518812	11.432752	11.41237	11.022961	11.4158325	11.435308	11.836	11.2575445	11.265356	11.394221	11.469744	11.406923	11.168286	11.641618	11.328902	11.545403	11.236561	12.037826	11.317205	11.789241	11.313662	11.527107	11.486204	11.389728	11.290128	10.943789	10.400682
C17orf55	ILMN_1656069	9.409998	9.0084305	8.62972	9.575832	8.856844	9.200379	9.171893	9.473338	8.951893	9.124451	9.448932	8.9912	8.987631	10.539845	9.169307	9.549359	8.960714	9.077966	9.46658	9.048777	9.3973255	9.182504	8.750599	8.819381	8.925945	8.922435	9.232833	9.694156	9.645329	9.252295	9.050672	8.659559	9.439434	9.939264	9.349672	9.003786	9.325681	9.142858	8.942846	9.0087805	9.508586	9.154266	9.16009	8.729986	8.720138	9.216578	9.711622	10.831747
KCNQ1	ILMN_1656079	8.94171	8.331581	8.349589	7.77077	8.083039	8.750809	7.825422	8.696682	8.503702	8.849025	8.110689	7.976707	8.491403	7.9749217	8.059694	8.015402	8.59368	8.267155	8.500075	8.766489	7.9808183	8.149644	8.214444	8.651235	7.9136944	8.901622	8.953308	8.170897	8.591905	8.27214	8.653542	8.083626	8.252708	8.153866	8.753054	8.551625	8.047832	8.333555	8.113176	8.808595	8.304607	8.064732	8.097582	8.677731	9.107072	7.9324546	7.9714637	8.011614
C1orf110	ILMN_1656088	8.897726	9.335554	8.900826	10.20909	9.268787	8.278923	8.837969	8.698951	8.6075735	7.812074	9.81177	10.335885	9.165253	9.956068	10.031964	10.09438	7.8981256	10.067966	10.007607	9.396458	10.17365	8.898635	9.329264	9.005591	10.449375	8.914451	7.9838915	7.906157	9.048866	9.556149	9.096253	9.69966	9.722292	9.720829	8.505929	9.551505	9.555529	9.9623	9.69966	8.925095	11.473054	10.1171465	10.042577	9.160551	8.120578	10.275957	10.2676325	13.52129
SLCO1A2	ILMN_1656097	10.033263	8.953586	10.673891	9.695798	9.184038	9.0523815	11.957626	9.708684	11.686425	9.138561	9.345322	10.625488	10.487318	10.781737	10.916972	10.240105	8.289962	9.8939	9.1511345	10.066535	11.161263	9.070676	9.776439	10.362056	11.661624	11.725438	11.591935	8.145812	9.8412895	10.604517	9.8682575	9.336231	11.040507	11.29487	9.040693	11.920708	9.927132	12.060007	11.430765	11.391635	10.124697	11.912557	11.646334	10.714942	12.39237	11.776592	11.444275	11.537611
MYLIP	ILMN_1656111	12.287583	12.94683	12.038766	12.7401285	12.567512	12.205368	12.773332	12.520258	12.730833	12.765374	12.893704	12.118392	12.912317	13.104478	12.9480915	12.603285	12.511051	13.24445	12.763605	12.82588	12.632966	12.883878	12.622152	12.419655	12.535573	12.626839	12.765258	12.501261	12.949158	12.994171	12.942147	12.763605	12.883526	12.660814	12.750321	12.788688	12.89829	13.104478	13.037118	12.505394	12.628619	12.681847	12.787648	12.840957	12.852898	12.660308	12.860644	13.869957
ZBTB7A	ILMN_1656118	10.078417	10.068714	10.605968	10.589111	10.084266	10.328575	9.523933	10.219301	10.752677	10.277246	10.596488	10.377348	10.938021	11.088772	10.676561	10.6078005	10.10984	10.3516	9.907809	10.798934	11.053695	10.7182255	10.990698	10.654726	10.01934	10.832783	10.935884	9.857618	11.121814	10.936899	11.321123	10.785325	11.160187	10.569948	10.979615	10.934125	10.923465	9.890057	10.229379	10.7254925	10.77459	10.723888	10.90118	10.7658615	10.3895235	10.40451	10.51404	10.479746
SLC39A10	ILMN_1656129	8.251017	8.448741	8.13925	7.743448	8.235783	8.658387	8.00718	8.062365	8.332846	8.82455	7.793808	7.8681893	8.090864	7.866737	8.136054	7.644594	8.802374	8.0065155	7.964855	7.8845057	7.899096	8.267993	8.025808	8.273584	7.8399224	8.29984	7.8027334	7.657204	7.972702	7.8571844	8.03998	8.0287285	7.9644194	7.985329	8.810973	7.826005	8.091365	7.905048	7.9756866	8.308073	7.889092	7.938186	7.9134884	8.087833	8.618936	7.9429545	7.658202	7.934905
PNLDC1	ILMN_1656132	8.251017	8.583824	8.336235	7.748694	7.725584	8.024749	7.792326	8.071588	8.390576	8.450491	7.941442	7.9171867	7.9848886	7.719407	7.7027674	7.829424	8.017611	7.8508244	8.637694	7.766703	7.803212	8.470263	7.9095726	7.7413654	7.9197707	8.568884	8.940029	9.0324135	7.936074	7.802082	7.863515	7.858557	7.7247896	7.880598	8.39798	7.8192587	7.884575	7.920897	7.860906	7.86357	7.634054	7.765964	7.9011884	9.279847	8.747141	7.814146	8.448416	7.7799034
CNOT7	ILMN_1656134	13.97745	13.977067	14.030434	14.023115	14.013052	14.059933	14.188458	13.68512	14.033084	14.332499	14.040369	13.961869	14.0929575	14.139086	14.048767	14.136796	14.258917	13.968594	13.918908	14.156433	14.262104	14.044882	13.946819	14.110922	14.133001	14.001881	14.247092	13.785039	14.228908	14.215866	14.104205	14.018442	14.220631	13.89869	14.101847	14.211148	14.084365	13.839772	13.7445545	13.989678	13.733598	13.893679	13.5597315	13.845454	13.705296	13.755759	13.769313	13.829711
STAU1	ILMN_1656136	14.0088625	14.090852	13.95991	13.88549	13.945287	14.004125	13.978449	13.818163	13.894389	14.257543	13.984044	13.772243	14.053527	14.1089115	14.015102	14.101269	14.00581	14.065329	13.632698	14.253055	14.071246	14.0088625	14.162106	14.071246	13.897479	13.963305	14.083238	13.697848	14.194401	14.255251	14.054794	13.91079	14.367006	14.019397	14.064709	14.104205	14.154019	14.056381	13.870887	14.119613	13.797809	14.170426	13.847149	14.12012	14.064709	14.234226	14.131013	13.605949
MAPKAPK2	ILMN_1656144	9.853957	10.032562	9.710721	10.375687	10.22273	9.987674	9.708591	11.2290325	9.903399	9.91125	10.780326	10.624154	10.120846	10.936095	10.148808	10.889075	9.999275	10.572749	10.541438	10.276761	9.713329	10.400809	10.13856	10.158077	10.292096	10.361753	10.140746	10.67669	10.695561	10.455695	10.436852	9.849775	10.689337	10.307501	10.718801	10.260319	10.241558	10.168121	10.674862	9.951144	11.223565	11.0711	10.458221	10.838279	10.507701	10.273207	10.608287	11.784572
GOT1	ILMN_1656145	14.392289	14.528327	14.44722	14.426453	14.528327	14.545937	14.246495	14.5430155	14.593812	14.704531	14.506362	14.52737	14.430321	14.336272	14.696061	14.576385	14.593812	14.467308	14.299496	14.451986	14.560331	14.426453	14.381284	14.439636	14.583416	14.535964	14.573209	14.197778	14.471878	14.564758	14.405654	14.5853195	14.702287	14.278869	14.52737	14.57107	14.565881	14.752959	14.503423	14.688608	14.647334	14.873821	14.856418	14.735507	14.832852	14.818878	14.876861	14.349792
ATP10D	ILMN_1656159	9.899082	9.987235	9.669732	9.362395	10.0667515	10.068714	9.323361	9.477443	9.485265	10.040429	9.673466	10.588356	9.38849	10.39408	10.429238	10.26798	9.851649	10.628628	9.943477	9.800743	10.800247	9.459712	9.490095	9.637736	10.053505	9.283483	9.168346	9.407904	9.568088	10.125727	9.59067	10.663586	10.162809	9.616288	9.489075	9.635311	9.741812	10.006499	9.976229	9.813647	10.070676	9.752626	9.920654	9.547659	9.303558	10.046274	9.682918	11.866919
USP9X	ILMN_1656165	13.098498	12.649051	13.083765	12.6955185	13.027023	12.919901	13.192019	12.847521	12.783449	12.713469	12.639526	12.529554	12.718955	12.929924	12.742815	12.669556	13.009566	12.519215	12.782793	12.664252	12.788213	12.866337	12.700321	12.896846	12.722372	12.80833	12.815156	13.125401	12.8668165	12.957429	12.804283	12.546132	12.920307	12.761485	12.56855	12.845781	12.814718	13.006758	12.753239	12.961348	12.827399	13.02783	12.9866495	12.987186	12.820153	13.14663	12.839457	11.425901
ADAMTS19	ILMN_1656171	8.137673	8.27782	7.9447923	8.101913	8.04389	7.7684603	8.634671	7.97761	8.069819	8.075583	7.9747066	9.031267	8.473787	8.56277	8.614273	8.325099	8.135384	8.423194	8.054299	8.516313	9.384992	8.356629	8.4974	8.368706	8.585243	7.9020963	7.8550987	8.30253	8.286762	8.372213	8.045582	8.826336	8.5585165	8.764723	7.838862	8.409055	8.323779	8.718563	8.534787	8.323874	8.400825	8.684487	8.553336	8.370888	7.941274	8.767887	8.120116	9.295411
DEF8	ILMN_1656185	11.716691	11.5055485	12.00399	12.053728	12.121824	12.001014	12.561131	11.4055805	12.126671	11.817034	11.923934	12.274293	11.582345	11.377977	11.444275	12.154705	12.00707	11.384166	12.597921	12.172366	11.634778	11.487038	11.427413	11.167552	12.603872	11.322155	11.970226	13.140152	11.637379	11.250475	11.936056	11.305089	11.497962	11.11761	11.5477295	11.310078	11.824891	11.443431	11.222362	11.502292	11.209497	11.593729	11.220042	11.791886	11.735165	11.545119	11.838677	11.440973
SLC41A1	ILMN_1656186	9.471995	10.061044	9.801664	8.992287	9.269344	9.738586	9.143178	9.32509	9.901031	9.569153	9.223102	9.128788	9.548841	8.545878	8.8895855	8.887976	9.345667	8.878652	9.2634325	9.758719	8.87517	9.781416	9.728822	9.890993	9.168533	9.598518	9.3487	9.541362	9.408026	9.380649	9.4684105	9.823349	9.046837	9.1067095	9.599278	9.325681	9.570299	9.225223	9.190041	9.817663	8.857526	9.136299	9.118137	10.178713	9.727318	9.846975	9.055018	8.639471
MGC19604	ILMN_1656189	8.497394	8.901312	9.095123	8.87853	8.265223	8.657355	8.017793	8.74826	8.428233	8.214733	9.160732	9.642044	8.772255	9.870951	9.111877	9.265549	8.838126	8.925432	8.502882	8.81303	9.334317	9.182504	8.58652	9.134141	9.250011	8.895441	9.037416	8.04946	8.872265	9.071115	9.013757	9.070999	9.37188	8.963823	9.068598	9.112696	9.027658	8.605362	8.898554	8.955179	8.638893	8.91293	8.906667	8.765336	8.165919	9.096167	10.0830145	10.955554
ZNF704	ILMN_1656192	9.378811	9.820434	9.849558	9.402405	9.39868	10.14294	9.012138	9.498274	9.575132	9.795003	9.727996	8.567056	9.758627	8.442113	9.080199	9.014693	9.75122	9.203742	9.637946	9.701487	9.032663	9.756711	9.942856	9.552578	8.690679	9.689374	9.878101	9.924399	9.525124	9.577051	9.7864275	8.75576	9.304152	8.851341	9.967994	9.574948	9.39166	9.833456	10.189213	9.68247	9.930343	8.756669	9.342749	9.496122	9.567383	8.642956	9.170742	8.58301
MGC33407	ILMN_1656193	8.851769	9.384986	9.295242	9.314683	8.736661	7.6228046	7.8021493	8.023421	8.290152	7.9597726	9.201258	9.734162	9.004021	10.768712	10.341234	10.070114	8.155503	10.662953	7.7714334	8.856546	10.756199	8.9737015	9.158511	8.935749	9.684732	8.2656355	8.491259	8.288647	9.285788	10.256	8.267486	10.567772	9.923786	10.334271	8.108913	9.018836	9.55327	9.054245	9.07103	8.313483	9.4621105	9.897794	9.377285	8.798832	8.717497	9.42124	10.682465	12.422389
TSPAN10	ILMN_1656194	9.281295	9.617469	9.063844	9.206922	9.780047	9.226379	8.930909	9.2928295	8.921001	9.65263	9.276226	8.948691	9.584865	10.458908	9.428084	9.190851	9.521578	8.884766	9.235243	8.4556675	9.574757	8.687253	9.261167	9.666652	9.174769	8.837889	8.869023	9.932757	9.567043	9.187108	9.620822	9.331816	9.55507	9.774173	9.612181	9.045007	9.6512985	8.935646	9.086469	9.411074	8.66372	9.085657	8.869175	8.922038	9.285496	9.380558	9.357237	10.572503
E2F6	ILMN_1656196	11.904822	12.859722	12.117926	12.144142	12.296987	12.057418	11.773096	12.106946	12.365715	12.274293	12.62757	13.2463045	12.260498	13.132698	13.162286	12.808844	12.2288065	13.110055	12.739647	12.630837	12.937552	12.295779	12.286732	12.296987	12.747128	12.204624	12.447746	11.664469	12.548052	12.700775	12.46839	12.981761	12.809576	12.869076	12.582475	12.703633	12.6869955	13.258939	12.68116	12.756531	13.432111	13.287652	13.296251	12.727699	12.510319	13.310653	13.440999	14.732793
KATNAL2	ILMN_1656200	10.182096	9.497286	10.651816	9.868372	10.951421	10.123685	11.189897	10.541138	10.174101	10.07699	9.580548	8.74853	10.105403	9.079689	9.463824	9.44776	10.167209	9.15364	10.983516	9.154442	8.827681	9.62548	9.952276	9.8293295	9.566935	9.894738	10.31507	11.794501	10.326958	9.811297	9.743954	9.226292	9.390399	9.031441	9.813959	10.088658	9.719892	10.455082	10.638065	10.2122135	9.2411785	9.457151	9.588926	10.300407	10.39102	9.135407	8.573484	8.574174
OR2T27	ILMN_1656221	8.65308	9.230979	8.856102	9.417006	8.262955	7.7323775	7.9825993	7.750225	8.81954	8.135451	8.886478	9.935043	8.763285	10.299413	9.919168	9.471578	7.798744	10.536946	8.7177	9.232683	10.498625	8.548156	8.826785	8.857671	9.54969	8.439706	8.599165	7.934729	8.166057	9.966116	8.471044	10.018053	9.803455	9.694821	8.187726	9.248775	9.121615	9.219736	9.417006	8.687951	9.402923	9.614434	9.8989525	8.601794	8.605511	10.107859	9.963097	12.426116
DUPD1	ILMN_1656225	8.161447	8.816792	8.930674	9.085846	8.693238	8.346758	8.873057	8.133375	8.575108	8.193614	8.807153	9.06443	8.654381	9.504161	9.122505	9.107527	7.9171867	9.406945	8.186592	8.809614	8.995491	8.501742	8.70286	8.492131	8.805498	8.275648	7.9306035	7.9856114	8.820603	8.874077	7.971588	9.026332	8.89442	9.21951	8.477211	8.946043	9.03611	8.887134	8.956977	8.766214	8.975075	9.248954	9.432208	8.430376	8.5574875	8.942991	9.821583	10.249564
ASAM	ILMN_1656248	7.9048676	8.942671	7.7685385	8.101148	8.376173	8.167252	8.259035	8.308284	8.763394	8.464097	8.150477	8.368366	8.427631	8.321833	8.195227	8.089194	8.023206	8.376843	8.860171	8.295288	8.341458	8.792076	8.279451	8.463658	8.151468	8.502032	7.927258	7.969183	7.8056927	8.191172	8.39513	8.563752	8.093993	8.432031	8.61827	8.161356	8.137001	8.925425	8.632199	8.266248	8.241791	8.3811455	8.327749	8.431329	8.40355	8.402645	8.387466	8.778543
PRPF38A	ILMN_1656274	12.959899	12.840227	12.94241	12.848699	13.052061	12.886338	13.201485	12.796456	12.795925	12.936082	12.924788	12.800195	12.97448	13.0229	12.992827	12.788922	12.795925	12.834315	12.945755	12.8182745	12.951257	12.846557	12.869832	12.947075	12.921946	12.958535	12.928289	13.05777	12.957738	13.0774145	12.984217	13.090483	12.865056	12.83888	12.840227	12.894536	12.869076	12.91686	12.947671	12.897024	12.810551	13.062634	12.6031685	12.838067	12.711762	12.963906	12.883878	12.690179
METTL7A	ILMN_1656285	14.864038	14.751533	14.8534975	14.629688	14.887015	14.735507	14.796398	14.856418	14.768594	14.791118	14.798073	14.817556	14.75957	14.832852	14.825271	14.903991	14.662056	14.775326	14.699687	14.684794	14.873821	14.849316	14.791118	14.760696	14.752959	14.825271	14.810107	14.775326	14.790016	14.987871	14.670805	14.832852	14.875245	14.878369	14.890159	14.9208145	14.764724	14.81308	14.883477	14.764724	14.721431	14.905466	14.885327	14.731464	14.834508	14.839887	14.740477	14.646284
SPOCK2	ILMN_1656287	9.976854	10.641531	9.915347	9.911133	9.896308	10.090702	9.771511	10.299201	10.485752	9.867034	10.288191	9.5209055	10.057287	9.5206585	9.575848	9.703758	9.896439	9.747107	9.765038	10.348079	9.778017	10.705415	10.223252	10.27425	9.437703	9.927619	10.037601	9.87036	9.773752	10.448966	9.900174	9.80387	10.468915	10.0663185	10.17326	10.328336	9.905898	9.583409	10.809457	9.862085	10.31125	9.561478	9.520174	9.672412	10.109228	9.168107	10.381588	10.934245
TSKS	ILMN_1656291	8.6503	8.575241	8.655294	9.025736	8.9656315	8.397044	9.023592	8.517417	8.755395	8.511974	8.7583885	8.884451	8.74777	10.496199	9.291197	8.94003	8.294729	9.424498	7.7868958	8.513371	9.612281	8.480536	8.371757	8.655768	9.066018	8.574179	7.834333	8.199677	8.9624815	9.067312	8.478952	9.437997	9.293453	9.41317	8.321284	8.662563	8.734162	8.67029	8.847609	8.245656	8.705373	8.908178	8.805213	8.18032	7.939081	8.813337	9.40704	10.14718
GOSR2	ILMN_1656293	10.996204	11.677177	12.028169	12.11725	11.488443	11.747641	11.252291	11.438479	12.178914	11.993077	12.0993595	12.977491	11.643774	11.591933	11.93991	12.467314	11.958134	11.969406	12.390684	12.336169	11.21966	11.9687805	12.201003	11.549747	12.411678	11.8856	12.145606	12.303836	12.038169	11.533791	12.174452	11.249914	12.020025	11.610235	12.243455	11.755046	11.993379	11.734314	10.851988	11.375353	11.535974	11.856908	11.639992	11.8235	11.6881275	12.668497	12.263123	9.7243185
C21orf57	ILMN_1656297	10.7330265	10.161361	10.4395895	10.224787	10.772354	10.057925	11.13868	10.075504	9.96146	10.591511	10.357559	9.0709305	9.800366	8.405598	8.6708	9.659061	10.651215	8.725891	10.963688	9.753014	8.946124	10.028985	10.071361	9.874046	10.03528	10.489088	10.933285	11.932124	9.467179	9.227537	10.249196	9.395931	8.803678	8.534991	9.934265	9.8442135	9.435041	9.614857	9.504357	9.880417	9.226292	9.158044	9.342436	10.170188	10.2686	8.631861	9.093664	8.241445
GFRA2	ILMN_1656300	10.476804	9.755021	10.012469	9.041334	10.564751	10.091896	10.430888	10.294879	9.746089	9.51096	9.453453	8.648144	10.137423	8.980229	9.1336775	8.901622	10.2623005	8.566724	10.326455	8.906521	9.40555	9.863654	9.449514	9.519969	9.59993	10.079367	10.0208845	11.46117	9.695461	9.707809	9.824774	9.9738455	8.879249	9.139257	9.869735	10.081862	9.3221445	9.60256	9.84966	9.353422	9.287758	8.918322	9.09951	10.203174	10.535234	8.798301	8.595677	8.669124
SNORD28	ILMN_1656303	11.896513	12.065171	11.892445	10.207554	11.900123	11.9992485	12.749156	11.817034	10.818921	11.33783	10.539473	10.142818	10.7658615	10.605176	10.7323675	9.790903	11.400384	9.757654	12.482894	9.976222	10.536946	10.82341	10.802975	10.858995	10.7571945	11.021611	10.421382	13.827534	10.566879	10.465071	10.100641	10.509198	9.919508	10.699635	10.480999	10.827367	10.255215	11.514052	12.2256775	10.701369	10.136635	11.570906	11.363272	11.5578165	11.366856	11.83841	11.297809	10.232374
INDO	ILMN_1656310	9.621813	9.666292	9.430203	9.311573	9.811555	10.403215	9.991161	9.20348	9.629082	9.68001	9.469546	9.4737425	9.564943	8.959161	9.690353	9.1481085	10.025223	9.889109	10.165134	10.12264	8.881134	9.41792	9.852682	9.573783	9.839605	9.497853	9.693158	9.963857	8.969441	9.484539	9.338801	8.634734	9.349555	9.242536	9.748903	9.982359	9.53726	9.445604	9.468603	10.1109085	9.699057	9.321234	9.473338	9.773624	9.606251	9.982597	9.693287	9.528407
ZMYM3	ILMN_1656316	8.726711	7.9749284	8.125018	8.051573	7.787535	8.2132225	7.9519844	8.208783	8.080109	8.327036	8.007986	8.0637245	7.7212796	7.901589	7.9677753	8.03658	8.755681	7.835315	8.264601	7.813182	7.984817	8.302435	8.145603	7.9846787	7.956926	8.472767	8.283213	8.057766	8.253919	7.962815	8.391468	7.882132	7.894581	7.9478397	8.606509	8.02888	7.8950915	7.8801904	7.8113856	8.352985	7.9632244	7.6216054	8.034713	8.061307	8.537906	7.8340273	7.9165483	7.871505
LTBP1	ILMN_1656321	9.256062	10.2719	10.007699	9.932011	9.861005	11.265617	10.12264	9.71638	9.317815	10.141555	9.834657	10.233129	9.941767	8.387087	9.638285	9.2841015	10.48389	9.751345	10.13803	11.216295	8.9901285	10.759286	10.119007	10.008158	9.75147	9.867034	10.294625	10.509825	9.502257	8.747135	9.789788	8.712984	9.045969	9.141134	10.311039	9.519976	9.818739	9.23524	9.68143	9.831353	10.458771	9.493359	8.94109	9.810121	9.786891	9.234478	8.926638	7.9995813
GLT1D1	ILMN_1656327	10.757049	9.730465	10.641936	10.283113	10.153643	10.502867	11.299549	10.007699	10.762572	10.250374	9.992317	9.150165	9.981042	8.624068	9.364373	9.79554	10.43118	8.816016	10.394855	10.044359	9.789812	10.141817	10.084006	10.417798	9.888499	10.052389	10.222994	10.39102	10.270991	9.079536	10.09562	9.7228565	9.957808	9.6459875	9.761029	10.02703	9.7368765	10.032562	9.368496	10.652946	9.650753	10.279655	9.818153	10.290162	10.994951	8.869021	9.025832	8.449856
CCKAR	ILMN_1656330	7.811001	8.17879	7.7381897	8.446498	8.102951	8.597543	8.747564	7.6478157	7.9548025	8.190328	8.332984	8.345874	8.047227	8.252352	8.389016	8.386388	7.9067454	8.332979	7.911497	8.3886795	8.380501	7.9031014	8.093277	8.206197	8.291742	7.872127	8.41472	8.57198	7.935139	8.388396	8.243116	8.272833	8.41452	8.270006	8.097873	8.317592	8.255891	8.345909	8.35047	7.7428784	8.423822	8.331459	8.613366	8.477699	7.926488	8.273741	8.497281	8.806708
RIT1	ILMN_1656335	12.341894	12.3759575	12.297808	12.379175	12.201003	12.415385	12.986875	12.198676	12.413526	12.501261	12.576924	12.248653	12.487368	12.544987	12.464222	12.413526	12.36695	12.742815	12.571212	12.591322	12.0455885	12.564132	12.194035	12.325786	12.589585	12.247961	12.446614	11.820131	12.427908	12.404161	12.606757	12.129733	12.391274	12.377875	12.387435	12.301601	12.573731	12.121041	12.162118	12.29871	12.567512	12.517327	12.279869	12.051621	12.265421	12.475603	12.471874	12.750838
PTPRS	ILMN_1656338	9.520174	9.034361	9.615816	8.865845	9.309538	9.34254	9.4925165	9.5803175	9.253691	9.62548	9.01004	8.327332	9.53783	8.532574	8.548898	8.5081	9.293575	8.272541	9.198376	8.442804	8.3717575	9.217903	9.3153105	9.147114	8.403823	9.52007	9.652637	9.103866	9.177037	9.068606	9.289604	8.488266	8.541111	8.718405	9.419434	9.18046	8.9368105	9.445032	8.904968	9.683356	8.92237	8.443554	8.969517	9.797277	9.653	8.715293	8.57087	8.2864485
FBXO48	ILMN_1656342	10.250647	10.033263	10.117936	10.413371	10.09453	10.575388	9.120195	10.185085	10.114066	10.142576	10.7101345	10.214789	10.67669	10.27205	10.093714	10.467045	10.519348	10.472295	9.84058	10.330148	10.196768	10.017123	10.545916	10.411012	9.953158	10.12002	10.857053	9.474304	10.366618	10.620144	10.373859	10.91524	10.611601	10.167753	10.39408	10.507453	10.363103	9.589385	9.241617	10.666491	9.929011	9.240304	9.145912	9.578949	9.677941	9.173426	9.655934	11.20273
LOC201175	ILMN_1656361	8.871493	9.168805	8.931634	8.994948	8.619778	8.851623	8.883588	8.8347645	8.997932	8.860093	9.379019	9.263936	8.85441	9.479743	8.799161	9.3815775	9.0208645	8.767237	8.903031	9.484131	8.848945	9.139257	8.78802	8.85354	9.066634	9.0494585	9.178503	8.0192795	8.804472	8.552373	9.16054	8.594616	8.956238	8.98686	9.159678	8.843471	9.099026	8.536837	8.445235	9.276299	8.5654545	8.99579	8.65503	9.278876	9.333715	9.183941	9.64052	9.858594
ASB12	ILMN_1656364	8.347837	8.586129	8.399653	8.903332	8.639716	9.176058	8.793857	7.7373524	8.793701	8.303055	8.114366	9.027551	8.200714	8.25454	8.17004	8.486349	7.9194994	8.1102705	8.070039	7.9559584	8.443438	8.292287	7.872127	8.201368	8.334488	7.800864	8.143119	7.9588647	8.260509	8.172115	8.501609	8.343294	8.190784	8.30813	8.424895	8.015686	8.279978	8.061137	8.4796505	8.308073	8.587653	8.014215	8.356368	8.355444	8.835391	8.474747	8.648144	8.459358
ALDH4A1	ILMN_1656368	14.764724	14.671791	14.681114	14.6036	14.6765175	14.662056	14.564758	14.897878	14.590745	14.615348	14.652818	14.582297	14.671791	14.658604	14.724056	14.69707	14.597039	14.648358	14.6787615	14.638799	14.748835	14.725241	14.622063	14.751533	14.621212	14.605647	14.693846	14.735507	14.6912985	14.776949	14.581294	14.756828	14.70973	14.660859	14.8547735	14.567755	14.593812	14.607914	14.814518	14.582297	14.650709	14.650709	14.7393055	14.576385	14.647334	14.683705	14.62526	14.36006
C8orf4	ILMN_1656369	13.814512	13.794009	13.790136	14.126903	13.565136	13.88174	14.096516	13.649293	13.8093605	14.2476845	14.366203	13.588214	14.158235	14.15208	13.840146	13.73032	13.584663	14.193008	13.97496	14.217876	14.111499	13.981142	13.840146	14.069014	14.209901	13.887525	13.847149	13.629962	14.034205	13.93893	14.269683	14.227062	14.181422	14.025382	14.087388	13.978449	14.117726	14.580384	14.645107	14.606766	14.651633	14.618949	14.275963	14.718865	14.893489	14.645107	14.702287	14.12939
TRPA1	ILMN_1656371	8.84796	9.032881	8.74236	8.660407	8.441978	8.332529	8.63082	8.469434	8.630563	8.454986	8.8698635	11.295416	8.926003	10.003918	9.944248	9.604366	8.026091	10.245719	8.743672	9.376674	9.434609	8.956064	9.20188	9.164477	9.803095	7.908368	8.092779	8.960853	8.642758	9.424411	8.344285	8.878546	9.695067	9.280949	7.91328	9.213342	9.496645	9.722186	9.320732	8.751951	9.414255	10.158077	9.6272745	8.587012	8.2984	10.079988	9.570509	11.882884
PES1	ILMN_1656372	9.623476	9.300553	9.568729	8.625059	9.691068	9.600046	9.784545	9.845706	9.479864	9.442171	8.905467	8.389625	9.333304	8.282401	8.597218	8.683076	9.536364	8.324501	9.564737	9.010799	8.43128	9.463361	8.951349	9.520563	8.779045	9.673214	9.508	9.838743	9.172248	8.764869	9.311988	8.587008	8.507581	8.46447	9.473868	8.916026	9.035273	8.971256	9.093101	9.236092	8.605779	9.142962	8.83675	9.790821	9.856591	9.161326	8.485133	8.022309
BNC2	ILMN_1656373	9.236925	9.745389	8.966032	8.43121	9.20691	8.971537	9.837996	9.180662	8.97788	8.972866	8.461846	8.958135	8.956393	8.770695	8.7488165	8.494437	8.957781	8.667541	9.179906	8.735507	9.383031	9.357011	8.964843	9.234563	8.547155	9.057417	8.460484	8.921872	8.872265	8.740738	8.8257675	9.567759	8.621051	9.17508	8.614118	8.957229	8.787793	9.723525	9.4689245	8.969834	8.521624	8.889508	8.892825	9.035479	9.084311	9.266325	8.542113	9.58533
NMT2	ILMN_1656378	10.260047	9.617947	9.9192705	8.941405	9.993543	9.997863	9.595089	9.911133	9.651895	9.571511	9.517092	8.34514	9.13466	8.687077	8.997131	8.881344	9.948769	8.716478	10.007607	9.282955	8.10525	9.348403	9.75584	9.236835	8.773377	9.6756115	9.718327	9.617232	9.987949	8.953398	9.593692	8.227852	8.766356	8.332468	9.282944	9.173807	9.167581	9.395592	8.640026	9.637632	8.759647	8.592028	8.792367	9.654735	9.488533	8.179599	8.37507	8.026022
SOHLH1	ILMN_1656383	7.914805	7.8372	8.1530485	8.109628	8.171796	8.595772	7.901057	8.104786	7.9880376	7.7466516	8.449618	8.338381	8.113207	8.2316	8.312225	8.345223	8.500823	7.9833274	8.172907	7.831735	8.203987	8.099007	8.076019	8.144143	8.4183035	7.8884745	7.7563543	7.80717	8.099877	8.007335	8.026671	8.2781105	8.21096	8.421737	7.7740045	8.136933	8.270216	7.960289	8.344371	7.9032235	8.14972	8.142088	8.09734	7.8914337	7.8389235	8.442788	8.790883	8.860957
SEC24D	ILMN_1656386	13.055768	13.440999	13.258663	12.831641	13.230129	13.310942	12.618217	12.672407	12.998822	13.127473	13.063766	13.270273	13.050432	13.242982	13.009566	13.070865	13.319041	13.094623	12.8533325	13.152157	13.043758	13.101606	13.173279	13.011991	13.306291	13.129275	12.869076	12.620864	13.013429	12.975311	13.05692	13.242733	13.101606	13.034172	13.036515	13.054454	13.205963	13.069116	12.751319	13.29766	13.00272	13.087574	13.049787	13.258663	12.977127	13.30537	12.775741	10.004303
MYOT	ILMN_1656395	9.205486	8.7611	8.093584	10.28677	8.409271	8.410621	8.9417095	9.507126	9.200776	9.042451	8.112804	8.324074	8.615222	8.566547	8.698662	8.211119	8.566281	8.412706	8.620793	8.245035	8.602992	8.151542	8.835067	8.441009	8.39261	9.017327	8.938215	8.48914	8.760098	8.434182	8.594287	11.244453	8.364433	8.410724	8.108913	8.368094	8.253173	10.638996	10.258883	9.111955	9.502382	8.665828	9.067787	8.934215	8.753481	8.77439	8.924512	8.862768
TCEAL8	ILMN_1656399	11.921547	11.622835	11.545403	10.493313	11.756791	11.404685	12.052165	11.681947	11.530057	11.629643	10.788909	9.984898	11.127626	10.187964	11.353029	10.700546	11.359415	10.628921	11.777954	10.676058	11.197462	11.24769	11.043986	11.544322	11.117756	11.573677	11.112585	12.050313	10.889819	10.885579	10.68152	11.176487	10.539845	11.134536	11.194028	11.000453	11.082616	11.20916	11.206456	11.127072	10.027924	10.400248	11.188299	11.134536	11.577394	10.491751	9.368114	8.63653
STON1-GTF2A1L	ILMN_1656409	9.373673	10.002802	9.685441	9.7282095	9.175362	9.636451	9.478577	9.576745	9.885756	9.859571	9.506686	10.411287	10.008653	9.405441	9.433215	9.25059	9.5173	9.232224	9.62312	9.380127	9.365255	9.782458	9.807558	9.566827	9.322238	9.681651	9.431874	9.43885	9.453453	9.641816	9.46258	9.303123	9.104923	10.0503845	9.634466	9.73211	9.482095	10.714281	11.305238	10.034631	10.099317	10.112793	10.398052	9.672844	9.886995	10.134962	10.188978	10.377582
TRPC6	ILMN_1656410	8.804189	9.501839	8.602929	10.08484	8.949914	8.642472	9.486702	8.730702	9.428621	8.905638	8.717697	11.2276125	9.266617	9.049114	8.967835	8.911102	8.668274	9.191041	8.995631	8.844429	9.311017	8.573546	9.108969	8.696763	9.073364	8.578196	8.71368	7.909376	8.435132	8.863529	8.731731	9.288521	8.977645	8.752218	8.684572	8.942846	8.872043	9.161173	10.102771	8.902186	8.81037	9.09886	9.008343	8.386893	8.482424	9.317003	9.073269	10.051189
ZMPSTE24	ILMN_1656413	12.626839	12.235603	12.366182	11.873939	12.408713	12.245406	12.749443	12.828773	12.166215	12.39237	11.979602	11.654987	12.129068	11.967211	12.005846	12.29494	12.320515	12.052165	12.666359	12.089608	12.209308	12.291667	11.9687805	12.38518	12.180478	12.256962	12.353695	12.6621065	12.115006	12.242202	11.875623	12.173501	11.916167	12.218466	12.230266	12.038169	12.0612755	12.224514	12.08539	12.020901	11.753526	12.45854	12.237359	12.10947	12.608283	12.578729	12.0627365	9.841572
RAB11FIP1	ILMN_1656419	8.486532	8.804903	9.15908	9.557088	8.982881	8.459366	8.3892145	8.769329	8.479904	8.572382	8.90839	8.946754	8.585853	9.790054	9.229354	8.981472	8.582696	9.417463	8.440418	8.607781	9.384992	8.723833	8.804183	8.571595	8.960509	8.674141	8.544496	8.999028	8.832356	9.278965	8.643328	9.576989	9.183469	9.312447	8.666739	9.15738	9.046493	9.436642	9.304738	9.115278	9.66749	9.383669	9.440569	8.806893	8.920772	9.402684	9.461777	11.396666
MGC3020	ILMN_1656420	9.624523	9.526295	9.424315	10.506883	10.073053	9.964902	9.974532	10.743347	9.566823	9.556383	10.262406	10.178713	9.817804	11.312785	10.297292	10.3586445	9.782934	10.643468	9.802386	10.372082	9.604879	10.181689	9.734803	9.303445	10.119127	9.486717	9.71638	9.271426	10.108767	10.184707	9.6869755	9.073364	10.763082	10.2932005	9.6648855	9.948216	10.0181875	9.8219	10.490517	9.968254	11.051815	9.34254	10.667132	9.8332405	9.658439	9.960402	10.975679	12.230033
GPR87	ILMN_1656422	8.1535015	8.05413	7.984749	11.314759	8.600697	8.52429	8.618594	8.306391	7.780885	7.7150927	8.290832	8.640987	8.202719	8.440914	8.454609	8.313001	7.669647	8.375503	7.7587094	7.9271903	8.748398	8.269017	8.475234	8.165172	8.442722	7.817337	7.8872175	8.552976	8.369963	8.334422	8.00288	8.757143	8.186804	8.322092	7.84895	8.169502	8.325092	8.270802	8.468976	8.142231	8.235887	8.393748	8.429981	7.8868914	7.9952826	8.346531	8.211837	8.838507
IP6K1	ILMN_1656434	9.696485	10.144153	10.449232	10.408889	10.056058	10.546518	10.114066	10.158547	10.038988	10.09137	10.061487	10.747355	10.31611	10.780096	10.462596	10.343393	10.317658	10.587314	10.2465925	10.214966	9.912702	10.026262	10.333147	10.16903	10.338774	10.238029	10.51511	10.386963	10.492411	10.633895	10.3555975	10.348832	10.463175	10.529735	10.438528	10.512043	10.471198	9.975496	10.010366	10.133767	10.421811	10.380383	10.431034	10.02849	10.124976	10.574547	10.117831	11.038806
RBMS1	ILMN_1656436	8.761023	9.074131	8.932915	9.228291	9.595199	9.5580015	8.526624	9.894322	8.552038	8.83089	8.960986	9.78678	9.016533	8.7617	8.825712	8.942919	9.319031	9.073731	9.454097	8.89297	9.129125	8.725753	8.769749	8.613291	8.93196	8.760619	8.574502	9.612677	8.973084	9.541131	9.10919	8.970982	9.068832	9.193797	8.6217	9.134565	8.853173	9.442266	10.815321	9.401918	10.664699	9.332797	9.725462	9.216375	9.486809	9.050059	9.319233	10.433408
C16orf59	ILMN_1656452	8.937621	9.74999	8.925011	8.543733	8.949914	7.711877	7.878695	9.222483	9.303966	9.147584	9.703377	10.190892	9.323347	10.256279	9.140854	9.848089	9.394314	9.233945	9.449833	9.844912	9.696719	9.491055	8.90391	9.011469	10.09005	8.909916	9.398895	9.342936	9.627058	9.074458	9.613266	9.227996	9.665544	9.455893	9.204664	8.884031	10.059843	8.694817	8.464466	8.973396	9.739788	9.316468	9.070769	8.936566	8.801229	10.04278	10.501667	13.0329
C11orf73	ILMN_1656463	12.321543	11.930506	12.448547	11.456712	12.069799	11.88836	13.031408	11.657026	12.220828	12.777804	11.56738	11.30953	11.972123	12.242994	12.091519	11.597167	11.863595	11.557699	12.518259	11.412093	12.356325	12.230814	11.923411	12.391554	12.125335	12.460053	11.730785	12.511994	12.324726	11.931322	11.134782	12.195833	11.397838	12.297244	12.015894	11.847351	12.3022175	11.787403	10.939958	11.701146	10.398052	11.513827	11.46117	11.907607	12.36695	12.048955	10.879879	10.8864
ARSA	ILMN_1656477	11.449618	10.273085	11.727182	10.24824	11.079897	11.643533	11.479321	11.620936	12.082602	11.54602	12.416804	11.70914	12.368652	12.208344	12.008061	12.198429	11.9052105	12.504062	11.827333	11.680852	11.978095	11.388028	12.213114	11.463661	12.055826	11.945314	12.319493	11.457765	12.295518	12.27095	12.425299	11.959742	12.211834	12.047898	12.47848	12.322627	12.113684	10.896374	11.239358	12.435657	11.889568	10.7078085	11.801259	11.66925	11.588595	11.494522	11.27614	8.400114
OSBPL2	ILMN_1656482	12.010446	12.24451	12.226433	12.516241	12.532207	12.496369	11.594637	12.359368	12.137768	11.991398	12.25973	12.130528	11.995222	11.38911	11.82275	12.211577	12.170631	11.636256	12.194521	12.122239	11.595417	12.20859	12.198429	11.825437	12.071138	11.867465	12.093253	12.4649105	11.717599	11.553882	12.354271	11.755046	11.8105545	11.624959	11.84229	11.956945	11.949015	11.600658	12.039272	12.21214	12.442931	11.576829	11.780325	12.03631	12.016531	11.475252	11.649398	9.529217
DNAJC10	ILMN_1656486	11.215542	12.146903	11.616859	11.084086	11.410783	11.219262	11.134897	11.063249	11.675525	11.820482	11.638715	11.299313	11.49517	11.705866	11.779047	11.494101	11.6018715	11.51969	11.074728	11.727182	11.819305	11.559491	11.736088	11.862647	11.46765	11.5791235	11.634778	11.012108	11.660437	11.5926695	11.707326	12.019062	11.751204	11.698197	11.901812	11.488327	11.611363	11.57926	11.700871	11.528402	11.5606575	11.535767	11.744065	11.844637	11.348511	11.949015	11.49737	9.852411
FGA	ILMN_1656487	13.925	14.057029	13.758324	13.562553	13.9709425	13.9216175	13.79315	14.116859	14.006777	13.963826	13.850022	13.568596	13.712357	13.782136	13.821083	13.932468	13.9905815	13.928059	14.069565	13.8093605	13.878295	13.660336	13.811641	13.89869	13.843916	13.877876	14.036521	13.998873	13.614001	13.991545	13.607326	13.963305	13.810188	13.779422	13.773912	13.811641	13.897876	14.232218	14.184868	13.79315	14.037642	14.339446	14.307107	14.051807	14.155602	14.249538	14.060921	12.96783
EPC2	ILMN_1656496	8.596634	8.383474	8.713493	7.968869	8.7226925	8.7888	8.812366	8.769329	8.6224785	8.693318	8.271227	7.9390025	8.326146	7.875264	7.990357	7.9567714	8.549439	7.832129	8.478497	8.176403	8.1000185	8.637021	8.225058	8.363025	8.008479	8.975063	8.27686	8.226934	7.92818	7.9661775	8.412112	8.086428	7.862469	8.038082	8.80224	8.121136	8.079461	8.169831	8.093976	8.506518	7.7299232	8.0058975	8.118887	8.508976	9.120656	8.121379	7.9551415	7.820795
DUSP5	ILMN_1656501	12.8353615	12.542223	12.580832	12.629674	12.763605	12.752996	12.637863	12.652547	12.487629	12.402902	12.448547	11.766435	12.261735	12.091793	12.331581	12.112366	12.532483	12.287235	12.617773	12.16492	12.618739	12.256102	12.203716	12.399725	12.418045	12.085663	12.356711	12.720212	12.309662	12.614048	12.1533785	12.499067	12.239428	12.341418	11.992256	12.545903	12.393913	13.325249	13.005473	12.750321	12.656214	13.286061	12.918933	13.589004	13.398745	13.015903	13.262588	12.808099
ZNF304	ILMN_1656504	9.597262	9.170164	9.534301	8.484527	9.619403	9.473639	9.721484	9.605919	9.274522	9.468233	8.963663	8.231044	9.17607	8.18896	8.541918	8.735503	9.544653	8.402074	9.622585	9.052118	8.392613	9.270499	9.002482	9.25171	8.819466	9.3846855	9.566823	9.376136	9.207617	8.769147	9.255164	8.534435	8.514467	8.389256	9.27398	8.62987	8.752171	8.709308	8.601037	9.22574	8.35499	8.598449	8.5678215	9.1395	9.610207	8.518379	8.35508	8.048936
CGI-96	ILMN_1656521	10.353263	9.881421	10.074449	10.536663	9.524035	10.225059	10.686275	9.865704	10.225591	10.425643	10.414232	10.04517	10.253698	9.637432	10.933575	10.703204	10.354769	10.469034	10.143616	10.419874	8.908107	10.3107	10.502376	10.265736	10.252914	10.472854	10.767498	10.009439	10.727034	9.734538	10.3861	9.01862	9.45319	10.143567	10.3920765	10.008776	10.045925	9.7890415	9.5367985	10.3037615	9.8455925	9.791285	9.766048	10.188978	10.371687	9.603949	10.191447	9.009385
SNRPN	ILMN_1656537	12.0627365	12.329624	12.558929	12.469932	12.158543	12.246494	12.792393	12.393173	12.6868725	12.554013	12.600334	12.237138	12.408713	12.532023	12.437015	12.369486	12.3429785	12.072472	12.800706	12.469932	12.498244	12.599498	12.644101	12.659196	12.74417	12.676258	12.540306	12.564663	12.539294	12.77016	12.314332	12.286041	12.495614	12.590737	12.563283	12.615458	12.469427	12.32143	12.388638	12.35321	12.136063	12.370913	12.085268	12.274676	12.510055	12.241665	12.144763	11.681669
RUVBL1	ILMN_1656540	10.786775	10.219725	10.9948015	10.46302	10.759156	10.77513	10.876045	10.518468	10.73	10.523308	10.5634365	9.803095	10.639912	9.153248	9.860494	10.342936	10.725014	9.493135	10.821155	10.40451	10.008442	10.61854	10.521247	10.7877445	10.813261	10.853003	10.77487	10.73	10.703776	9.9584255	10.508761	10.036068	9.638285	10.131395	10.58067	10.043936	10.45809	10.311542	9.372173	10.264234	9.247958	10.420441	9.372173	10.602455	10.678083	10.149755	9.589383	8.441412
ARHGEF11	ILMN_1656546	8.664462	8.648335	9.446171	9.319031	9.049543	9.310341	8.606494	9.046493	9.295324	9.161398	9.26437	9.446684	9.396241	8.819697	8.794762	9.765457	9.051681	9.055726	8.975984	9.682807	9.104568	9.30471	9.925999	9.6819	8.818037	9.48188	9.776963	9.643984	9.713329	9.642182	10.081155	9.382006	9.294699	8.981817	9.877312	9.762566	9.49774	8.739529	8.945814	9.441287	8.787519	9.043783	8.459358	9.260059	9.0235	8.712484	9.157066	8.712618
ARMC8	ILMN_1656557	8.844131	8.416791	8.42217	8.214369	8.668127	8.748398	9.237612	9.165521	8.94251	9.305399	8.383542	8.104161	8.95495	8.523485	8.427215	8.186314	8.925339	8.210157	8.733509	8.266643	8.75354	9.033916	8.600302	9.08557	8.153717	9.303237	8.80534	9.049378	8.61471	8.525737	8.462652	8.78746	8.10247	8.736275	8.886549	8.767106	8.243669	8.79554	8.312375	8.981746	8.2571945	8.598066	8.537111	9.076565	9.155559	8.74599	8.089068	8.336298
PARM1	ILMN_1656560	10.532443	12.132931	10.090849	10.424195	10.074212	10.316627	10.499532	11.210621	10.845805	10.550139	10.638193	10.631444	10.480999	9.2288885	9.668865	9.375304	9.87013	9.8785095	10.119022	10.374084	9.630419	9.9155655	10.004683	9.906137	10.057048	10.17584	9.867585	9.403487	9.538525	9.700259	9.942261	10.496647	8.85297	10.35782	9.878904	9.580871	9.914515	11.253027	12.294048	10.322235	10.772108	10.226494	10.1891	10.282304	10.303254	10.242224	11.205799	12.609249
PAX8	ILMN_1656563	7.9265604	8.41939	7.8709593	8.0206175	8.427293	7.989491	7.8920226	7.915763	7.737871	7.8046565	8.201722	8.087213	8.105015	8.270683	8.066051	8.109989	7.6954637	8.157586	7.91612	8.041777	8.22669	8.079031	7.9241877	8.000478	7.8539047	8.238776	8.136019	8.06133	7.8831205	8.162871	7.7841096	8.078422	8.166405	8.175096	8.089351	7.8596044	8.107656	8.097952	7.9778275	7.802292	8.173234	8.148885	8.1365385	7.948912	7.8408036	7.9995203	8.127111	8.41923
PCGF6	ILMN_1656574	11.531805	11.019604	10.970358	10.326958	11.176487	10.806439	11.414907	11.06301	10.653191	11.391736	11.143184	9.428845	11.170195	11.640661	8.715363	9.963489	11.126236	10.19349	10.931484	11.068552	11.007866	11.125992	11.51619	10.913056	10.612254	11.527852	10.805418	10.105516	11.122277	11.535767	11.319362	10.001474	11.3568	11.124305	11.382161	11.374548	11.404995	11.815363	10.337668	11.273179	10.237438	11.431079	11.206318	11.619968	11.031185	11.241927	9.693287	9.811069
ATCAY	ILMN_1656576	8.744326	8.912863	8.511942	9.801566	8.437579	8.252006	7.6483054	8.300928	8.576383	8.841862	9.218488	9.943884	8.461382	11.095503	9.629725	9.814607	8.053851	10.12043	7.9040465	9.085154	9.8878765	8.747084	8.66747	8.067021	9.435629	8.217982	8.519398	8.609921	9.288802	9.498847	8.532614	9.215516	9.596611	10.531669	8.39798	8.737208	9.6919985	8.790648	9.542177	8.173444	9.606818	9.784277	9.374912	8.905718	7.735798	9.771511	10.841512	12.822048
KCNH7	ILMN_1656577	7.695051	7.8571377	8.030532	7.806721	8.008702	8.19166	7.6927066	7.6645665	7.810748	7.8497086	7.804027	7.6600986	7.956513	7.8239403	7.8020844	7.7826104	7.6348877	7.7050056	7.910037	7.828456	7.715005	7.8492036	7.4390507	7.887156	7.7556863	7.698005	7.705261	8.253297	7.8291993	7.8446293	7.7041497	7.8104324	7.834326	7.7690473	7.9589286	7.7624884	7.8430443	7.8069	7.7529297	7.6374526	7.8180566	7.7256722	7.7786293	7.6889462	7.830615	7.839749	7.821663	7.8625274
AK5	ILMN_1656593	7.86717	8.41445	7.797875	8.235085	7.8972816	7.7198563	8.353094	8.067822	8.419576	7.9888406	8.298819	8.378558	8.280181	8.631507	8.586293	8.524408	8.566281	8.62133	7.8009295	8.405819	8.808052	8.231382	8.600302	8.011809	8.593923	8.039351	8.080792	7.821535	8.247035	8.771709	8.5953245	8.743608	8.633082	8.353251	8.139049	8.389066	8.322297	8.131306	7.9335117	8.529409	8.405156	8.430509	8.388297	8.003212	8.35699	8.496357	8.638701	8.923332
STAC3	ILMN_1656595	7.8214726	8.153572	7.885509	7.9739404	7.72318	8.270089	7.7541523	7.6150546	8.459079	8.584009	7.9988413	7.9919868	8.075731	7.9475102	8.073485	7.923423	8.141297	7.9259176	8.35783	7.958209	8.051556	7.8002033	7.965288	8.032826	8.054626	8.371422	8.720502	8.428269	8.064866	8.117329	8.274957	8.103378	7.9426136	8.000093	8.073179	8.018557	8.109774	7.765145	7.9505234	8.122239	7.955088	7.9209967	7.816703	8.127925	8.065564	7.9332466	7.9456363	7.9871798
LOC387856	ILMN_1656617	7.86717	8.1200075	8.698594	8.1817	7.735026	7.9515896	8.065513	7.7673764	7.9009132	7.947517	8.2883415	8.423633	8.141673	9.0374155	8.634489	8.51435	7.983174	9.281183	7.519589	8.409831	8.3758335	8.039638	8.507234	8.366362	8.459083	7.7006273	7.6732044	8.747629	7.8582773	8.354212	8.600152	8.329669	8.419994	8.576259	7.8287215	8.522172	8.678355	8.635652	8.751439	8.162512	8.51397	8.758387	8.570261	7.782598	8.536253	8.420307	8.826682	9.467179
CHMP2A	ILMN_1656621	11.116911	10.90912	11.403325	12.002434	10.88426	11.197789	11.065073	10.592365	11.471226	11.737308	11.642476	11.080039	11.665651	10.904078	11.312385	11.386079	11.42015	11.54161	11.361231	11.666904	11.537889	11.406669	11.312251	11.51584	11.912306	11.436958	11.689227	9.7803955	11.540287	11.040829	11.528008	11.536674	11.421418	10.938539	11.515313	11.48574	11.488443	11.202987	10.22864	11.342264	11.201002	11.052787	10.83956	10.905124	11.565377	11.320743	11.230969	8.690848
RPS24	ILMN_1656625	13.105749	13.06996	13.213688	12.805955	13.24445	12.989959	13.620929	13.40526	13.087272	12.962738	12.8829565	12.720975	12.857549	12.833582	13.130062	13.136713	12.994171	12.879194	13.659925	12.750058	12.663635	12.640993	12.785058	12.899656	13.106959	12.904911	13.242982	13.597523	12.867407	13.054697	12.574747	12.497955	12.792102	12.654244	12.942976	12.740391	12.77016	13.140294	13.069393	12.80538	12.711898	13.089855	13.157456	12.7638855	13.35323	13.191095	13.022017	12.012727
WDR4	ILMN_1656628	12.272425	12.423492	11.903715	12.775612	12.610905	12.251562	12.204624	12.90386	12.167212	12.168484	12.491551	12.83298	12.031403	12.216192	11.90328	12.759357	12.685053	12.511855	12.781691	12.227766	12.628864	12.275948	12.188112	11.927256	12.09785	12.413937	12.534097	12.69523	12.180967	12.349288	12.8130455	12.357263	12.803186	12.359867	12.350996	12.355413	12.310498	12.336169	12.552611	12.2003765	12.703985	13.332298	12.761485	13.200863	12.311734	13.396528	13.439634	13.323455
BHMT	ILMN_1656638	15.232517	14.052316	15.185643	15.127521	15.094091	15.115196	15.101617	15.054607	15.160938	15.045584	15.013136	15.001731	15.12421	15.151699	15.200012	15.076715	15.115196	15.074514	15.203239	15.171021	14.875245	15.130234	15.118092	15.144314	15.141082	15.016851	15.135887	15.054607	15.07919	15.115196	15.009508	14.917804	15.056603	15.182144	15.130234	15.127521	15.094091	15.039756	15.07188	15.130234	14.952144	15.096738	14.983997	15.039756	15.025315	14.98929	15.03559	14.471049
COX19	ILMN_1656656	9.206521	8.614508	8.964173	8.186945	9.088058	9.452236	8.921007	9.768503	9.039467	8.893396	8.685891	8.102548	8.689808	8.078254	8.233458	8.0526	9.126576	8.089652	8.871276	8.5574875	7.8802576	8.929567	8.699691	8.52069	8.024622	9.187934	8.656499	9.808221	8.6871805	8.487916	8.766931	7.895175	8.294617	8.092848	9.009166	8.4124155	8.20033	8.35515	8.696531	8.904222	8.538167	8.055112	8.24996	8.694575	8.831821	8.088992	7.9643073	8.228992
HLA-G	ILMN_1656670	8.109205	9.068606	9.017081	9.27022	8.362807	8.312927	8.41827	8.5559	8.678221	7.80073	9.138557	10.1399	8.840976	9.925748	9.567865	9.631416	7.9315166	9.866347	8.13581	9.058221	10.316627	8.803009	9.04207	8.566197	10.072131	8.075653	8.623538	9.255364	9.116561	9.5034275	8.713955	10.256966	9.744072	9.766281	8.742438	9.230171	9.528033	9.414041	9.478681	8.919463	9.676454	9.807865	9.706683	8.796302	8.904553	9.659952	9.695798	12.022229
ZYG11B	ILMN_1656676	12.937552	12.7679205	13.122528	12.48447	12.867141	12.856298	12.923875	13.803819	12.735349	12.726549	12.669947	12.467314	12.84257	13.131162	13.144076	12.9862175	12.931332	12.97448	12.574747	12.730148	12.3824625	12.870379	12.958287	12.939497	12.475089	12.94241	13.105619	13.131687	13.082977	13.021201	12.833196	12.272659	13.002424	12.987186	13.052831	12.885779	12.944683	13.069393	13.14221	12.798345	13.046308	12.944176	13.378222	12.8130455	13.075993	12.45854	12.254072	12.451518
AZIN1	ILMN_1656682	14.160292	14.1663475	14.11401	13.92722	14.097807	14.048135	13.483237	13.480556	14.096516	13.838335	13.829317	14.155078	14.051807	14.233588	14.110491	13.854093	13.894389	13.922172	13.738646	13.993175	14.25163	13.766294	14.106044	13.995617	13.84954	14.209901	14.024942	13.297977	14.033725	14.262836	14.126353	14.217211	14.141526	14.026949	14.102989	14.326585	14.215128	14.160815	13.786228	14.250179	13.911281	14.137322	14.070661	14.16928	13.857807	13.868	13.922604	13.564016
CCR3	ILMN_1656684	8.208501	8.027852	8.40362	7.864409	8.013714	8.249581	8.356781	7.7968817	7.8310013	8.042561	7.830813	8.018816	7.806654	8.064867	8.069232	7.8985105	8.117909	7.9833274	8.01337	7.8836823	8.206688	7.911325	7.915317	8.040053	7.674502	7.8628197	7.7938094	7.9032283	7.8888206	7.893737	7.9820175	8.247035	7.8668523	8.091456	8.103366	7.908509	7.820329	8.145392	7.812278	7.692969	8.013015	7.86402	8.094294	7.817793	8.361157	7.959234	7.826667	8.221753
FBXO4	ILMN_1656691	13.065181	12.972836	13.20903	12.651769	12.983712	12.528801	12.895823	12.300315	12.736013	13.000843	12.845516	12.663948	12.854196	12.400683	12.998072	12.989959	12.6739855	12.704509	13.132491	12.837015	12.702393	12.364411	12.60701	12.450652	13.090483	12.865056	13.208786	12.181284	12.989959	12.823603	12.82413	12.840109	12.709246	12.215689	12.918152	12.642549	12.700571	12.814718	11.9690275	12.709713	11.827636	12.816448	12.185199	12.516241	12.647952	12.54087	12.524704	9.007677
LCE2D	ILMN_1656706	9.008181	8.243959	8.780314	12.15036	9.172512	8.079379	9.188102	8.730337	8.584447	9.076473	8.591183	8.25332	8.401747	8.214215	8.230565	8.317088	9.438185	8.208208	8.432737	8.137055	8.417749	7.8094153	8.098083	8.007119	8.5956955	8.9849	8.591333	9.06346	8.694232	8.615808	8.530793	8.302636	8.106653	8.231912	8.504172	8.578862	8.257804	8.225848	8.576372	8.445223	8.233181	8.261605	8.374934	8.18032	9.267197	8.332642	8.061804	8.484645
OR14A16	ILMN_1656724	7.8751965	7.733408	7.780556	7.7470956	7.747388	8.091534	8.584253	8.543907	7.770911	8.445167	7.753229	9.076544	7.8875995	7.7703695	8.512432	8.991044	7.9171867	7.7639685	7.7114425	7.841213	7.7461143	7.983763	7.798569	7.79807	7.6863327	7.713572	7.827761	8.873843	8.117009	7.7532234	7.77983	7.7569733	7.7310934	8.984753	7.823877	8.408644	8.606071	7.711768	9.052641	7.6314306	7.7489595	7.713881	7.7945585	7.751816	7.7589254	9.298424	7.679607	7.733705
MIA2	ILMN_1656743	13.028062	12.827162	13.136567	12.721489	13.157755	13.28196	11.910108	13.205159	13.153342	12.675591	13.262588	13.257479	13.371143	13.627353	13.465487	13.178609	13.159845	13.415761	12.219679	13.390444	13.554025	13.200863	13.598742	13.4561205	13.046308	13.108627	13.131687	12.190777	13.410511	13.561851	13.5045395	13.698686	13.767095	13.530156	13.421572	13.740795	13.330827	13.197491	13.1236725	13.075447	13.113446	12.891111	13.154589	12.897708	13.024105	12.923044	12.584799	12.1008625
TGIF1	ILMN_1656761	8.897726	8.16326	8.821032	7.781349	8.5370455	8.426881	8.982127	8.690747	8.678221	8.881345	8.17066	7.9139767	8.450624	8.06425	8.07794	7.9789047	8.784445	8.067369	8.756248	8.338547	8.244839	8.367621	8.384621	8.374484	8.095302	8.7236185	8.937298	8.277818	8.523489	8.077485	8.830807	8.155767	8.101786	8.0194645	8.67958	8.078353	8.064942	8.143743	8.011123	8.535355	8.01064	8.292809	7.9701977	8.81441	8.983406	8.196033	8.041865	8.075497
FLYWCH1	ILMN_1656792	9.825906	10.000512	9.785441	9.881306	9.852682	10.143746	9.628447	10.097347	9.670794	10.137669	9.744462	9.759766	9.765587	10.08427	9.773113	9.654509	9.883077	10.595893	9.99477	10.3407345	9.726326	9.757517	9.8841715	9.851983	9.443827	10.09453	10.088042	10.287478	10.231036	10.262762	10.130898	9.864408	9.934903	9.846476	10.069113	9.787799	9.741558	9.148013	9.334716	9.787133	9.645743	9.096172	9.131056	9.327065	9.882956	9.43885	9.342524	9.544765
TIMM17A	ILMN_1656798	10.885296	10.30201	10.790216	10.179681	10.993164	10.672441	11.14188	10.3181715	10.627848	10.900914	10.140371	9.982838	10.53766	10.1402235	10.432523	9.995028	10.66894	9.785831	10.61096	10.324799	9.970458	10.471439	10.721974	10.47354	10.572097	11.075024	10.575252	10.416536	10.639611	10.085663	10.654042	9.96502	9.958174	10.215383	10.892147	10.433408	10.61854	10.748005	9.570823	10.3821125	8.767041	10.694522	9.741328	11.00293	10.681641	10.883497	9.420906	9.133195
LOXL2	ILMN_1656802	7.9904275	9.222917	9.0485	8.549504	9.027461	8.896636	7.928261	8.27944	8.883083	8.827305	9.316581	10.011746	8.924512	10.472295	9.657151	10.002571	8.266953	10.139098	8.975984	8.97265	10.5013485	8.955562	8.76692	8.729912	9.682142	8.751887	9.109759	8.0192795	9.755157	9.539524	9.067637	9.698364	9.998486	9.884937	8.723635	9.076905	9.704035	8.973782	8.603441	8.950445	9.266327	9.819773	9.036307	8.201152	8.938377	9.557413	10.603849	12.355413
RPL27	ILMN_1656807	15.285778	15.285778	15.285778	15.277485	15.228446	15.307315	15.27178	15.236174	15.307315	15.307315	15.232517	15.293181	15.189115	15.223162	15.265858	15.27178	15.260649	15.218775	15.353555	15.299768	15.241343	15.196891	15.164	15.148533	15.265858	15.218775	15.189115	15.386796	15.241343	15.2104025	15.178088	15.185643	15.200012	15.256338	15.167137	15.174951	15.214319	15.185643	15.241343	15.174951	15.171021	15.256338	15.107107	15.189115	15.333097	15.232517	15.241343	15.236174
ITGB1BP3	ILMN_1656812	8.061319	8.969726	8.669132	9.787335	7.7933283	8.728667	8.905684	8.564196	8.073945	8.062573	9.36841	9.676454	8.814404	11.691758	10.185724	10.081028	7.9194994	9.89007	7.695183	8.708802	9.231621	8.845498	8.6661415	8.579608	9.543017	8.661553	8.837361	7.8118033	9.102488	9.7597685	8.448219	8.670155	9.720724	10.133099	7.813755	8.891869	9.787583	9.826671	9.398218	8.557816	9.852571	9.9792	9.417348	8.564928	8.351276	9.992204	11.058797	13.431029
GPR141	ILMN_1656818	8.669336	9.1481085	9.221256	9.461219	7.9913106	9.266136	8.26336	8.110054	8.915431	9.564846	9.389006	11.5234995	9.290359	8.896961	9.033846	10.025616	9.037503	9.566823	9.046987	10.28629	9.3991995	9.576638	9.588704	9.083786	9.858859	9.05654	9.223113	7.83364	9.015324	8.990886	9.18909	9.325505	9.134662	9.225218	9.272782	9.026048	8.998915	9.614327	9.144865	8.800669	9.963848	10.930579	9.1511345	9.691177	9.955425	9.862654	9.983102	11.425901
DNM2	ILMN_1656822	10.969008	11.58381	11.273781	11.763731	10.899917	11.402738	10.9352665	11.43543	11.1475	11.448539	11.640542	10.873802	11.489739	11.9475355	11.795626	11.442197	11.208598	11.947746	11.416496	11.708463	11.450482	11.399786	11.260815	11.299831	11.366159	11.424071	11.562718	11.348804	11.588037	11.382161	11.527562	11.29453	11.557583	11.349108	11.715825	11.334602	11.624959	11.433909	11.169444	11.697577	11.429952	11.639822	11.781637	11.857452	11.616003	11.226261	11.588318	11.740511
SH3RF1	ILMN_1656826	12.992108	12.978238	12.701022	12.52244	12.966137	13.1123495	12.710475	13.021779	12.633538	12.6031685	12.721489	12.580351	12.639217	12.663351	12.787381	12.496369	12.498806	12.732878	12.75847	12.769243	12.609249	12.827958	12.924552	12.716629	12.688825	12.843316	12.583777	12.784741	12.727699	12.8533325	12.798845	11.986919	12.832722	12.491289	12.586043	12.751617	12.872034	12.794681	12.824685	12.840455	12.804537	12.778599	12.754567	13.145895	12.369486	12.44463	12.806767	13.527902
RBP1	ILMN_1656837	13.45222	13.202423	13.297045	13.782995	13.564016	13.484157	13.765397	13.547197	13.880033	13.353856	13.477925	13.790136	13.6432	12.863383	12.970559	13.319903	14.565881	13.163318	13.789715	13.452518	12.804537	13.806741	13.522668	12.969267	13.524951	13.095232	13.369106	14.054124	13.276216	12.950483	13.306013	13.180323	13.121952	13.291282	13.234978	13.109778	13.326724	13.207402	13.618848	13.207688	13.257774	12.896065	13.30537	13.117721	13.198965	13.163567	13.293566	13.506612
VPS13D	ILMN_1656840	9.288129	9.449941	9.294217	9.254154	9.513584	9.565994	9.49183	9.66318	9.215901	9.303445	8.879313	8.463634	9.3991995	8.689674	8.886339	8.824169	9.522397	8.93738	9.738131	9.125768	8.709637	9.0310335	9.317611	9.434704	8.440836	9.574165	9.604615	9.457045	9.663496	9.01385	9.384228	9.00698	8.837368	8.625059	9.587531	9.115201	9.393908	8.815409	8.372474	9.393219	8.612108	8.9116125	8.573484	9.3612995	9.191871	8.457136	8.414653	8.471984
GBA2	ILMN_1656846	8.050957	7.9512033	8.050692	7.843188	7.757191	8.134829	7.886562	8.033154	8.032999	8.864112	7.973429	8.000739	8.113207	7.909211	7.887345	7.981651	8.511282	7.975967	8.323808	8.191818	8.123619	7.8306775	7.9706287	8.099877	7.9304056	8.2166605	9.034	7.862364	8.288977	7.912656	7.926127	8.112033	7.9497857	7.8405466	8.146644	7.935759	8.094773	7.9198365	7.77351	8.173444	8.018491	7.9863634	7.8970804	7.9013505	7.571626	7.828798	8.147289	8.116304
SLC26A8	ILMN_1656849	9.089632	9.270499	9.051843	8.991981	9.12904	8.924518	8.747564	8.930498	8.796437	9.002228	9.607732	10.316627	9.024523	9.895162	10.387687	10.184824	8.732306	10.967863	9.073714	9.307043	10.500844	9.056693	9.447538	9.345242	10.132082	8.442452	8.663709	9.873439	9.654294	10.247843	9.197831	10.129152	10.008158	10.444109	8.930053	9.62427	9.882221	10.337021	9.716124	9.384591	11.140588	10.811226	10.177579	9.529323	9.390494	10.663761	10.796514	13.427262
LIN37	ILMN_1656886	10.076336	9.959461	10.382659	10.702913	10.233656	10.127106	10.239264	10.027441	10.468915	10.139788	10.337801	9.719313	10.061487	9.589969	9.729338	10.261597	10.574277	9.334716	10.729843	10.343757	9.21951	10.41534	9.935876	9.905377	10.463562	10.055357	10.655543	10.877698	10.104097	9.819789	10.173396	8.938946	9.700135	9.25842	10.012892	10.096634	10.120588	9.189529	9.605789	9.97003	9.8451605	9.738842	9.709033	10.001618	9.646999	10.1743355	9.7350445	9.140428
HECTD3	ILMN_1656902	13.212795	13.34863	13.465191	13.506909	13.121666	13.265838	12.888396	13.447007	13.453548	13.188588	13.652254	13.186857	13.404628	13.651191	13.583985	13.358866	13.392807	13.4861145	13.008377	13.689385	13.332151	13.606295	13.519743	13.524621	13.4952345	13.546773	13.407566	12.403122	13.591379	13.633407	13.578904	13.438085	13.535184	13.528872	13.382583	13.635333	13.659925	13.35323	13.745668	13.580012	13.988701	13.616376	13.776838	13.6039095	13.330537	13.243584	13.359337	13.691734
SLC1A4	ILMN_1656904	10.974225	11.307005	9.984763	11.4083	10.58793	11.325001	10.352128	10.703776	10.551798	11.121064	10.976616	11.255951	10.630128	9.788143	10.620552	10.904575	10.509683	11.250343	11.66268	11.465648	10.717305	10.600777	10.94514	10.4284935	11.55837	10.846516	10.721974	10.996036	10.693998	10.6632185	11.146318	10.834207	10.71468	9.921957	10.768138	10.530312	11.34533	11.104614	10.587314	11.352748	10.738676	11.2180605	10.934962	12.035172	11.278478	12.020155	12.330498	10.454274
MDH1	ILMN_1656913	14.298078	14.313475	14.379594	14.258163	14.198511	14.290787	14.20922	14.382036	14.560331	14.532006	14.36006	14.482715	14.3506975	14.06042	14.123534	14.534063	14.309383	14.325319	14.44637	14.548059	14.289332	14.624154	14.383896	14.363178	14.501269	14.32898	14.444028	13.751563	14.158833	14.025799	14.147124	14.177002	14.245209	14.429106	14.355837	14.163321	14.229595	14.036018	13.807524	14.174277	14.103354	14.135897	13.95991	14.242318	14.2476845	14.338727	14.361551	13.62239
PSD3	ILMN_1656915	11.878648	11.228161	12.779903	12.4686165	12.266503	12.616287	11.278971	12.757089	12.43908	11.610689	12.367064	12.408921	12.511051	11.776338	12.03491	12.375164	12.059864	11.814535	12.479269	12.521783	12.528801	12.230266	12.654797	12.521231	11.913098	12.106694	12.51379	12.696076	12.26333	12.42556	12.598426	12.103557	12.743083	12.59981	12.260242	12.9323225	11.923658	12.300315	12.619248	12.311146	12.820306	12.262238	12.082054	12.16336	12.440899	12.016008	12.336786	10.219725
CRIP1	ILMN_1656920	11.063472	11.3621435	9.798442	11.924957	10.715166	10.605692	11.038006	10.942027	10.796371	10.25672	10.633137	9.480422	10.429359	8.316341	8.833746	9.407233	10.154384	9.091391	10.449232	10.027802	8.73714	10.673638	9.84772	9.911133	9.414499	10.304031	9.927252	11.565932	9.538879	8.952917	9.908445	9.760662	9.022767	8.876947	10.01201	9.418421	9.490509	10.676433	11.799409	10.314491	10.333559	10.845436	10.39046	10.920436	10.765474	9.724804	11.453727	10.317403
SEMA5A	ILMN_1656927	7.8912845	7.642604	7.856503	7.638274	7.7812867	8.146575	8.304328	7.741271	7.80509	7.700402	7.920385	7.59779	8.077993	7.7287745	7.670317	7.7267094	8.448548	7.5513415	8.123142	7.9910116	7.7880554	7.896763	7.725775	7.7270045	7.805459	7.6423254	7.8851066	8.470972	8.076655	7.718852	7.856214	7.7223153	7.7222066	7.636423	8.270969	7.7749085	7.683979	7.783112	7.8811846	7.6609573	7.750649	7.680346	7.720429	7.641028	7.7553077	7.74817	7.6035056	7.679475
REPS2	ILMN_1656934	13.190811	12.907678	13.30537	13.289272	13.332151	13.478495	13.116073	13.454531	13.21679	13.001743	13.180557	13.352605	13.231606	13.110828	13.069695	13.142668	13.2511835	13.376011	13.249779	13.181408	13.257179	13.204608	13.233017	13.189542	13.17008	13.325604	13.194504	13.3669195	13.123335	13.103031	13.265838	13.353557	13.207402	13.268038	13.226088	13.298722	13.05498	12.980348	13.061635	13.217054	13.105619	13.0748205	12.991334	12.9630995	13.244797	12.843075	12.693576	11.4819
LOC731486	ILMN_1656938	11.275177	10.731385	11.550622	12.175723	11.58039	11.261971	11.281337	11.043986	11.603786	11.57817	11.716998	12.522816	11.675907	11.023491	11.298081	11.892445	11.834903	11.8889065	12.588649	12.556339	11.124046	11.745392	11.591134	11.452318	12.0513935	11.398688	11.74458	12.672427	11.307005	11.801259	12.056123	11.579508	11.376089	11.5578165	11.821362	11.515313	11.997889	10.748505	11.163508	12.047155	12.49654	11.477656	11.85228	11.638313	11.856704	11.579508	11.855537	10.761428
ABLIM3	ILMN_1656940	12.387435	12.435797	12.312007	11.263432	12.103557	12.48568	12.451918	12.376844	12.22505	12.97417	11.945314	12.010567	12.077129	11.989485	12.064394	12.141872	12.185199	12.016404	12.255216	12.154432	12.388638	12.125335	12.070807	12.338118	12.031524	12.290033	12.138117	12.53433	11.930206	12.10611	11.821957	12.48793	12.16814	12.335646	12.535875	12.239428	12.315127	13.122898	12.152252	12.215402	12.356711	13.32161	12.939249	12.97001	12.878019	13.5681925	12.870379	9.961179
PRICKLE3	ILMN_1656942	9.243124	9.300022	9.435343	8.932838	9.282024	9.264266	9.365671	9.299141	9.406945	9.621377	8.797193	8.877426	9.3616085	9.586945	8.973997	8.961279	9.147752	8.643253	7.881119	8.6704035	10.048454	9.229434	8.971076	9.292648	8.401222	9.464908	9.299534	8.665967	9.258725	8.931006	9.216867	9.714447	8.717138	9.783773	9.289713	9.332025	9.324429	8.645463	8.828614	9.110907	8.722489	8.828405	9.047742	9.560953	9.600636	9.394096	8.909305	9.381401
APCDD1	ILMN_1656951	10.944405	12.334298	10.387687	13.260161	9.349661	10.065319	10.016917	11.501441	11.463661	10.256404	11.818755	9.833457	11.057309	10.5555725	10.346736	9.95568	9.685834	10.961501	10.095823	10.97259	9.38971	11.13868	10.619853	10.135512	10.419996	11.2453785	10.366185	7.719134	10.12303	10.052265	10.719544	9.521492	10.311039	10.591669	10.367814	9.774173	10.230252	11.651429	11.430458	10.726364	11.468848	10.470398	10.48389	10.553728	10.052127	10.079757	11.399238	11.796162
PCDHGC3	ILMN_1656955	9.035632	8.300685	8.15843	8.681042	8.731946	9.388053	9.093828	9.065855	8.796437	8.781455	8.433118	8.226414	8.80962	8.158934	8.021518	8.181127	8.522771	8.397545	8.929652	8.604755	8.042934	8.502459	8.533647	8.541968	8.25853	8.952556	8.68671	9.060658	8.502174	8.254548	9.216375	8.185339	8.250939	8.130111	8.960713	8.341543	8.436182	8.137241	8.511578	8.625852	8.455148	8.126106	8.263427	8.824103	8.822195	8.164811	8.487768	8.271291
HIBCH	ILMN_1656977	13.667571	13.39941	13.611347	13.326187	13.5395155	13.45296	13.448573	13.783771	13.540459	13.946266	13.338535	13.403923	13.648923	13.554835	13.817422	13.625464	13.391644	13.624167	13.379679	13.564412	13.580012	13.557598	13.570917	13.373979	13.555449	13.646389	13.804269	13.035356	13.383479	13.33977	13.0862255	13.79137	13.649293	13.681894	13.791746	13.239885	13.4489355	13.409876	12.660037	13.526314	12.481774	12.823852	13.387472	13.345014	14.019992	13.186857	13.204608	10.911912
ABO	ILMN_1656979	8.667406	9.233332	9.355601	9.6638365	9.291379	8.668408	8.300767	9.510224	8.902188	8.538223	9.3011465	9.248188	8.789566	11.452961	9.94552	9.288901	7.7771287	9.845036	8.310412	8.960202	10.031725	9.382732	9.313158	9.005896	8.961444	8.236843	8.089271	8.415592	8.77134	9.489075	9.005896	9.405851	9.611367	9.598018	8.846264	8.896245	9.01102	8.798592	9.065158	9.065231	9.468314	9.725462	9.66218	9.337571	9.20634	9.290564	9.67627	12.751617
NLRP10	ILMN_1656992	8.681476	8.22878	8.188368	10.582723	8.361502	8.28481	8.297106	7.915763	8.549512	8.288209	8.167807	8.652284	7.931699	8.542048	8.484898	8.443883	7.7283936	8.575409	8.236925	8.42279	8.823354	8.431858	8.325303	8.358658	8.589823	8.477624	8.56327	8.432004	8.0607605	8.375158	8.322482	8.756783	8.453299	8.629304	7.971086	8.468763	8.53205	8.4244995	8.298382	8.1005745	8.254172	8.609386	8.487524	8.501189	8.466291	8.799681	8.358548	8.666418
OR51B5	ILMN_1657002	8.301207	8.22878	8.288715	8.07756	8.248995	8.565473	8.508985	7.8616076	8.320877	8.66792	8.243391	8.335466	8.157091	8.202584	8.113916	8.101531	8.522771	8.274729	8.749115	8.166765	8.362175	7.891353	8.084674	7.8109317	7.884091	8.408367	8.542629	8.616557	8.223613	8.254548	8.210912	8.422026	7.99191	8.104448	9.004544	8.162195	8.066964	8.140271	8.188452	7.8299427	8.3315115	8.033463	8.490686	8.2785	8.316794	8.150171	8.0537815	8.440702
NFASC	ILMN_1657009	9.039807	9.567972	8.567775	8.358868	8.54389	9.006051	8.780946	9.114469	9.263081	9.09174	8.209429	8.309212	9.126231	7.9608593	8.110347	8.285825	9.103482	8.251651	8.785121	8.962906	7.919642	9.266512	8.55527	8.857215	8.077918	8.8502245	8.699248	9.321418	8.783802	7.926207	8.95495	8.0870495	8.11911	8.298819	9.251718	8.361978	8.273584	8.60062	9.106381	8.611416	8.349354	7.9884143	8.150639	8.263443	8.935846	7.773706	8.258271	8.028103
FILIP1	ILMN_1657039	9.968897	10.351323	9.951144	9.798442	10.086499	10.050056	10.162389	10.153007	9.998486	10.204196	10.330367	10.284243	10.369795	9.757233	10.049943	9.798186	9.902576	9.8360815	10.695561	9.961882	9.857386	10.144393	10.045464	10.011123	10.217852	10.448375	10.161813	10.259382	10.189324	9.938437	10.173918	10.170188	10.068824	9.945377	9.999394	10.009864	9.937728	10.510569	10.976154	10.112539	10.702565	10.412051	11.048019	10.202917	10.469034	11.129277	10.168638	10.42634
STARD6	ILMN_1657044	8.330637	8.198411	8.611075	8.073422	8.419517	8.067175	9.131233	7.9147563	8.089587	8.076932	8.147622	8.609324	8.188448	8.3063	8.1800375	8.105024	8.101699	8.280306	8.30521	8.251226	8.659913	8.634286	8.430509	8.322725	8.4203825	8.408367	8.1082	8.725364	7.986287	8.161142	8.079592	8.837368	8.19795	8.447757	8.744478	8.207187	8.271088	8.499542	8.40592	8.256821	8.104873	8.323981	8.286202	7.7996664	8.10309	8.441809	8.11518	8.552127
ARSK	ILMN_1657050	11.351009	10.908759	11.4559555	11.096394	10.917882	11.218374	10.889713	10.984968	11.753275	11.358031	11.446593	11.599283	11.858714	12.1005125	11.895464	11.736088	11.455268	11.989862	10.631158	11.61386	12.127794	11.2575445	11.728884	11.862961	11.685939	11.2035055	11.820957	10.421965	11.725815	12.170233	11.704389	12.188559	12.143868	11.840349	11.660722	12.365715	11.624687	11.796773	11.3416	11.7302475	11.84092	11.749569	11.314195	11.143494	11.778069	11.7747965	11.309256	12.582182
PPIL6	ILMN_1657058	10.501943	10.480357	10.418767	10.777523	9.944126	9.718669	11.056791	9.742615	10.615227	11.044958	10.490073	10.457369	10.220809	10.823649	10.6947565	10.475982	10.120588	10.798654	10.979774	10.154384	10.842641	10.166414	10.533637	10.209211	10.779513	10.232109	10.841403	10.727835	10.088532	10.630531	9.96967	10.587797	10.608024	10.390043	10.038453	10.600506	10.387216	10.986616	10.704746	10.442294	10.922026	11.040144	11.0151005	10.616462	10.344905	10.764991	11.779785	12.738442
C6orf70	ILMN_1657064	11.437379	10.60116	11.3311615	10.964627	11.257249	11.0146475	11.539739	10.748005	11.150998	10.988505	10.93745	9.550945	10.903913	9.30231	10.542207	10.570397	11.576312	9.987215	11.504413	10.968212	9.615277	10.551385	10.829088	10.71294	10.881766	10.902838	11.287145	10.382795	10.810592	10.8957	10.7132	9.622141	10.385462	9.957205	10.776576	10.878522	10.558762	10.34208	10.679845	11.014195	10.551798	10.004567	10.404995	10.425016	10.649141	9.526826	9.710291	8.282712
SOCS6	ILMN_1657077	9.972423	9.514767	9.952921	9.072337	9.920756	9.901378	10.150274	9.977655	9.838617	9.947506	9.66318	8.6973295	9.6819	8.485024	9.065696	9.115201	9.999275	8.76853	10.04696	9.787583	8.87334	9.799691	9.554947	9.86453	9.308096	9.825894	10.273968	9.608152	9.632509	9.43379	9.747974	9.086098	9.211497	8.803236	9.823205	9.5962105	9.29065	9.660408	9.275237	10.014945	9.281406	9.622789	9.198648	10.023075	10.345783	9.307443	9.195475	8.291929
ZNF533	ILMN_1657087	10.982166	9.556383	10.007399	8.417599	10.4101925	9.837336	11.286787	10.924728	9.833228	9.814808	8.884615	8.048765	10.112043	9.170742	9.044639	8.47736	9.479508	8.440704	9.646557	8.987824	9.516865	9.94583	10.060759	10.4324	8.749929	10.457369	9.334437	10.385347	10.041243	9.540461	9.244551	9.897022	8.879249	9.975734	9.727916	9.8882065	8.791173	8.779366	9.191661	10.094778	8.41783	8.0543165	8.376033	9.2313385	10.573219	8.124212	7.9951296	8.155116
STARD3	ILMN_1657095	10.210835	9.530872	9.698263	8.959231	10.02849	9.832581	10.547104	10.02534	9.768224	10.025207	9.064167	8.505012	9.638987	8.467416	8.811983	8.618408	9.933686	8.51332	9.693942	9.107687	8.898403	9.7554	9.248509	9.833908	9.118613	10.02534	9.508913	10.28321	9.412649	8.985205	9.342436	9.0199585	8.736647	8.658044	9.766043	9.283367	9.028406	8.985194	9.264426	9.753568	8.818607	8.760693	9.138174	9.930582	10.146854	8.804327	8.459069	8.293343
PTPRU	ILMN_1657128	8.685688	8.106503	9.222925	7.909276	8.978753	8.7525015	8.64226	8.851692	8.805834	8.593922	8.005471	8.14858	8.106653	7.907414	8.163336	8.072591	7.980488	8.059841	9.204684	8.405819	7.8671594	8.2283745	8.197952	8.213531	8.037193	8.296833	8.775515	8.537179	9.13483	8.252976	8.110688	7.7844033	7.927002	7.982107	8.825115	8.184774	8.093619	7.723169	8.085325	8.515373	8.029194	8.049096	7.8669753	8.471295	8.369746	7.8146825	7.942827	7.921418
ADAT1	ILMN_1657139	10.668237	11.092241	11.116788	11.558774	10.708244	11.162906	10.300666	11.057592	11.241314	11.111339	11.342781	11.946171	11.2453785	10.696694	11.125152	11.89928	11.399527	11.563988	10.542606	11.677971	10.6228485	11.456098	11.56954	11.264006	11.19227	11.537611	11.302811	10.536501	11.571207	11.285991	11.77063	9.891649	11.411245	11.378554	11.701876	11.308649	11.650979	11.403046	10.33854	11.304137	11.039986	11.297556	10.585468	11.119922	10.921509	11.698197	11.831514	11.802397
FMR1NB	ILMN_1657141	8.50034	7.7728305	8.233691	7.920202	7.880294	8.906668	8.847379	8.536771	8.949433	8.200929	7.7462397	8.041107	8.587915	7.82771	7.8268685	7.8438168	9.015389	7.7522845	8.707208	8.148795	7.8942113	8.06704	7.9195733	8.203715	7.7308125	9.007589	8.893466	7.7955413	7.789821	8.060338	8.529685	7.818268	7.8865	7.8243713	7.9972544	8.304942	8.0163355	7.964073	8.05935	8.440199	8.06591	7.8505163	7.859398	7.6263933	8.771276	7.777559	7.7721643	7.716719
C1orf69	ILMN_1657144	9.844692	9.6137085	10.177579	10.566053	10.22969	10.004183	10.428106	10.023747	10.006758	9.95709	10.213181	10.171789	10.033036	10.588062	10.399817	10.578314	9.931907	10.366752	10.041745	10.418392	9.67259	9.906288	10.283619	9.927132	9.547883	9.930462	10.572245	9.9492855	10.4172325	10.436067	10.38225	9.066095	10.460855	10.194246	10.2810335	10.231036	10.364554	9.568512	9.340082	10.207674	10.049346	9.983102	10.084137	9.995375	9.327411	10.493053	9.973524	10.457641
MEOX1	ILMN_1657145	7.767679	9.155821	8.722553	9.640027	8.3132105	8.736328	9.057659	8.772402	9.0374155	9.361194	8.386746	10.039858	8.826326	9.006278	8.607422	9.000045	8.934298	8.796098	9.067857	8.857939	8.848565	9.621377	8.598142	8.6766815	8.908182	8.653614	8.4473	8.065588	8.559583	8.736207	8.876956	8.998993	8.636741	8.684638	9.333208	8.721255	8.909055	8.537467	8.945031	8.250953	9.069417	8.833328	8.909772	8.545942	8.406701	8.796441	9.04748	9.683671
C19orf23	ILMN_1657148	8.674356	8.738756	8.3094	8.34918	7.9495597	9.015151	8.979297	9.126142	8.839026	9.012992	8.793048	8.330254	8.751958	8.359874	8.365552	8.590436	9.016607	8.178699	8.434466	8.693787	8.436666	8.92535	8.304607	8.458386	8.671513	9.388599	9.661097	8.950826	8.798886	8.233919	9.37324	8.175365	8.42693	8.389256	9.247737	8.6148405	8.61472	10.680125	8.369306	8.726114	9.151593	11.7831545	11.669767	11.761267	10.484929	12.374908	11.404995	8.714245
C8orf46	ILMN_1657149	10.379834	10.003774	10.730276	10.34648	10.921533	10.36496	10.356719	10.736149	10.363799	10.654454	11.426301	10.840712	10.628106	11.590839	10.801427	10.956084	10.507453	10.440446	11.069965	10.295261	10.8207	10.491103	11.0128145	10.487318	11.265847	10.216501	10.5913515	10.48023	10.75544	11.809163	11.144276	10.866643	11.857956	11.234785	10.582851	11.658174	9.817907	10.696694	11.242067	10.837879	11.362702	10.374084	11.399382	10.437648	11.255209	9.465252	10.719709	10.39595
ACTR3	ILMN_1657153	13.379089	13.515261	13.272251	12.810806	13.422822	13.379534	13.43926	13.478316	13.222565	13.674997	13.082171	13.183682	13.2884655	13.294608	13.423247	13.486469	13.305646	13.509124	13.447612	13.309782	13.468253	13.341688	13.221316	13.376613	13.270273	13.396528	13.523651	13.198693	13.114651	13.242001	12.988586	13.476643	13.267443	13.34863	13.541859	13.178609	13.27475	13.270417	13.208786	13.23046	13.014734	13.612066	13.319327	13.148075	13.614469	13.427655	13.428529	12.702284
RNF168	ILMN_1657158	11.548007	11.154846	11.539986	11.207197	11.411535	11.677291	11.243739	11.392258	11.676525	11.579508	11.892445	12.215133	12.125653	12.616541	12.340585	12.285643	11.319053	12.251858	11.21896	12.224514	12.569091	11.974285	12.243455	11.83708	11.732827	11.815078	12.338118	11.257249	12.195257	12.375315	12.556867	12.406469	12.252339	12.087602	12.532023	12.138236	12.10611	12.191371	11.854095	12.063798	12.195051	12.546842	11.983917	12.212393	11.810323	12.201003	12.316501	12.754211
KRTAP10-5	ILMN_1657191	8.740698	8.273586	9.067122	8.312003	8.959092	8.920695	9.23448	8.943301	8.631847	8.711288	8.781093	8.700203	8.563587	8.676605	8.787175	9.014693	9.174039	8.750322	8.952768	8.855146	8.687299	8.818872	8.644993	8.770828	8.310728	9.00073	8.9236145	9.039137	8.619237	8.842226	8.838657	8.673599	8.720301	8.625617	8.870373	8.610468	8.722558	8.5203	8.444205	8.847746	8.779976	8.578644	8.514721	8.584318	9.258826	8.366429	8.891416	8.864048
TSNAXIP1	ILMN_1657194	8.785471	8.329166	8.72155	8.195963	8.530787	8.977279	8.61129	8.841792	8.880046	8.827305	8.272142	8.594904	8.7333	8.762013	8.485553	8.4928875	8.541055	8.405026	8.078143	8.290971	8.610188	8.607242	8.449477	8.312936	8.248867	8.766422	7.8923607	9.283803	8.315227	8.331957	8.366818	8.599466	8.443307	8.563165	8.515798	8.375764	8.31814	8.396092	8.215794	8.157469	8.224529	8.326005	8.433928	8.456582	8.203787	8.295892	8.463037	8.704704
SAE1	ILMN_1657204	14.324646	14.558383	14.444778	14.639994	14.461361	14.551231	14.34782	14.219613	14.441439	14.207332	14.601392	14.451289	14.486289	14.45487	14.262104	14.221111	14.488133	14.376405	14.170426	14.589343	14.389962	14.59913	14.480292	14.484541	14.495596	14.562541	14.140934	14.3772545	14.4235525	14.326585	14.590745	14.455822	14.398721	14.424671	14.437727	14.32898	14.696061	14.31183	14.307838	14.525394	14.263573	14.300237	14.118343	14.51865	14.044882	13.973877	14.278869	14.617558
CCL20	ILMN_1657234	9.946788	12.954019	9.92416	10.116387	10.0503845	10.902503	10.964279	9.661603	11.572009	11.679948	9.997329	11.579508	10.181549	10.677746	10.030439	11.040144	10.241419	11.543229	9.986862	11.405837	11.066341	12.15366	10.72623	11.698197	10.021458	10.163169	10.126501	9.495174	9.860135	10.141555	10.980523	12.451918	10.235732	11.365725	11.637077	10.026807	11.890051	12.382129	11.625821	11.089282	11.441956	13.103587	12.719142	13.018482	12.4455	14.079381	14.042062	11.694738
NUBP2	ILMN_1657237	11.97898	11.650695	11.823647	12.132462	11.857192	11.733469	12.499067	11.095503	12.061533	12.314063	12.13513	11.073746	12.065453	12.10611	12.288434	12.139276	11.995222	11.897647	12.012429	12.13113	11.850088	11.907898	11.819613	11.833175	12.360968	11.885197	12.273511	11.3651495	12.328377	12.158543	11.946675	11.851224	12.098724	11.548576	12.128046	11.808136	12.020415	11.723008	10.359493	11.829918	11.209032	11.605651	11.231767	11.657242	11.806346	11.766287	11.7831545	9.732946
EREG	ILMN_1657248	8.466032	8.292415	8.177556	8.544791	8.343881	8.669748	8.7827215	8.479336	8.194545	8.548495	8.149592	8.172269	8.296365	8.050617	8.136392	8.100312	8.25405	7.991549	8.365096	8.178423	8.194457	8.026115	8.307548	8.288794	7.9535065	8.095876	8.7417	8.412636	7.884161	8.119432	8.286063	8.203247	8.036819	8.022955	8.625591	8.053188	7.990048	8.466171	8.089562	8.398048	8.105338	8.596954	8.190841	8.863971	9.197034	8.231677	8.349996	8.197317
SGCD	ILMN_1657254	9.303663	9.4770155	9.35713	9.84748	9.733688	10.151134	10.767237	9.23275	9.521684	9.253442	9.883077	10.902838	11.022403	8.947419	8.906909	10.60467	9.469346	10.62632	9.617826	10.046545	10.619006	9.709382	9.671546	9.368319	10.495615	10.327999	9.538702	8.4682455	9.985434	9.315895	9.594577	9.814982	11.107413	10.085905	9.215334	9.529988	9.732687	10.999827	10.084984	10.0742	10.400936	10.641531	9.8419	9.680588	10.070233	10.446563	10.928564	12.318939
ALKBH5	ILMN_1657283	14.065893	14.190582	14.309383	14.319507	14.253055	14.50255	13.970491	14.195116	14.260438	13.893068	14.271372	14.264257	14.275963	14.262104	14.0813465	14.148427	14.2523	14.122451	14.052894	14.034205	13.822759	14.178295	14.339446	14.078351	14.228908	14.446016	14.240742	14.337945	14.213695	14.135897	14.420638	13.594626	14.161351	14.014086	14.09527	14.393115	14.330849	14.128666	14.332499	14.305585	14.349792	14.155078	14.27294	14.384846	13.890149	13.987092	13.956477	14.03816
GUSBL2	ILMN_1657288	12.078958	12.253814	11.990353	12.304993	12.171469	11.945314	12.216433	12.618473	11.572291	12.075949	12.175588	12.206555	11.710248	13.203767	12.544344	12.18214	11.987755	12.914828	12.067646	11.929085	12.716629	11.887293	12.084715	11.883047	12.217189	11.86886	11.883498	12.26589	12.051124	12.602335	12.107713	12.805114	12.525006	12.62406	11.793705	12.099631	12.119623	12.161451	12.381359	11.9213	12.776241	12.204156	12.537923	11.8801	11.59803	12.136316	12.549121	13.737609
CPA6	ILMN_1657295	7.839051	8.592211	8.057674	8.610465	8.197892	7.531604	8.342029	8.182046	8.530234	8.750201	8.370961	8.927054	8.098638	8.354155	8.418545	8.536904	8.577732	8.884451	8.460551	8.377255	8.562015	8.335056	8.517219	8.510271	8.6801605	7.917374	7.688517	8.322207	7.926403	8.303271	8.161364	8.866467	8.212861	8.554605	7.581444	8.23806	8.387597	8.598812	8.555008	8.2825165	8.895614	8.7237	8.737855	8.1028	7.7705283	8.816396	8.645885	9.84305
SULT1A1	ILMN_1657302	9.756315	8.880837	10.150417	9.512294	9.933697	9.373673	10.346364	9.663392	9.609288	10.380257	8.984122	9.358038	9.706676	8.872278	8.5591545	9.704035	10.180651	8.63315	10.617935	10.015237	9.287757	9.269441	9.775648	9.734065	10.03528	9.774697	10.407805	10.016377	10.061017	10.150044	9.76438	8.4244995	9.173436	8.847979	9.332339	10.021029	9.215588	8.644765	8.792576	9.657157	8.405406	8.645463	8.491692	8.936979	9.918418	8.197305	8.326212	7.8493257
CBWD2	ILMN_1657312	7.6607966	7.6643844	7.807159	7.817994	8.326581	8.372091	8.087849	8.033154	7.993539	8.496588	7.669321	7.867561	8.134465	7.805179	7.6178374	7.824835	8.017611	7.6703544	7.8954797	7.874187	7.748531	7.7847724	7.812548	7.764946	7.62	7.7559724	8.063256	7.989268	7.9271355	7.7936115	7.6831007	7.7138643	7.6645555	7.747011	8.121153	7.7435384	7.9090586	7.8232603	7.7002683	7.7961626	7.6894255	7.683249	7.8483853	7.866649	7.937155	7.7964683	7.789485	7.683249
IGSF1	ILMN_1657316	8.201775	7.7832394	8.1477	7.906943	7.7084336	8.558836	7.6595707	7.768681	8.196754	7.819318	7.8047743	8.130907	8.130179	7.9175014	7.757425	7.8364544	7.94058	7.8635116	7.9798164	7.889742	8.219562	7.789617	7.722404	7.9618664	7.893913	8.320539	7.8306255	7.80335	7.8315277	7.6546583	8.105697	8.092484	7.8367357	7.9688177	7.851271	7.9321027	7.921059	7.7684875	7.864609	7.7676053	8.147865	7.8510695	7.8262534	7.7602296	7.941274	7.983046	8.082998	7.9949155
POLR2J	ILMN_1657317	9.937728	9.643984	10.077745	10.55821	10.568835	10.002131	10.240252	10.09274	10.077322	9.892164	9.957688	8.947077	9.391342	9.030026	9.290181	9.4320965	10.416652	9.016745	10.924313	9.878773	8.772459	9.785831	9.324338	9.592763	9.807444	9.818523	10.600506	9.9303465	9.836816	9.063163	9.791765	8.628029	9.344682	9.380451	9.96146	9.184033	9.6347	9.563391	9.181044	9.964317	8.764593	8.988791	9.017254	9.87226	10.536946	8.853386	9.578601	9.102402
CCDC85B	ILMN_1657332	10.251683	10.37901	10.279655	10.274256	10.661007	10.277132	11.071246	9.607952	10.200748	10.592051	10.548201	9.811069	10.2145605	9.971775	10.204655	10.541914	10.5885935	10.400115	11.349326	10.589258	10.266286	10.187078	10.297568	10.19296	10.594645	10.358349	10.761564	11.76111	10.429359	10.483264	10.603152	9.875973	10.296083	9.859671	10.479334	10.222029	10.413139	10.265043	10.336123	10.546064	9.592434	10.044359	10.090967	10.622495	10.220564	9.717772	10.435819	9.6798935
ZNF607	ILMN_1657340	7.9704084	7.811856	8.079154	7.9115167	8.147482	8.164747	8.00718	8.199106	8.060435	7.656405	7.8155274	7.911261	7.668221	7.6982574	7.7244835	7.878006	7.8779006	7.8370905	7.9375157	7.698738	7.8035326	7.8542275	7.8076897	7.905896	7.8026567	8.17351	8.161724	8.010427	7.925785	7.836065	7.805877	7.8733964	7.718587	7.9047165	7.975273	7.764156	7.718129	7.711768	7.694271	7.7712116	7.89472	7.8913717	7.7278185	7.6232038	8.306499	7.704649	7.852098	7.791382
PLAG1	ILMN_1657344	9.16054	9.567043	9.112871	9.18563	9.474307	9.851452	9.011379	9.860609	9.052456	9.480076	9.246334	9.883207	9.420694	8.9116	9.346529	9.470761	9.684602	9.387842	9.627167	9.726448	9.630419	9.046905	9.526485	9.184526	9.689139	9.3282585	9.4417715	9.726545	9.521096	9.667988	9.465019	9.053126	9.866208	9.136747	9.2835865	9.418421	8.838586	9.29101	9.601155	9.155029	9.770302	8.778908	9.189818	9.233507	9.266629	9.111418	8.967818	10.156154
PODXL2	ILMN_1657347	9.001966	9.26682	9.346518	9.0508375	9.419839	9.465031	9.438661	9.178677	8.559522	9.64389	8.721175	8.239315	9.136394	8.677033	8.7283745	8.665364	9.080875	8.891875	9.565777	8.89297	8.244839	8.889508	8.96167	8.428997	8.963751	8.891399	9.205597	9.19847	8.780498	8.354212	9.126146	7.876237	8.671646	8.394755	8.988879	8.700913	8.720147	8.239439	8.257135	9.110907	8.928227	8.39336	10.2024	9.770021	9.325954	8.41523	8.973609	8.818962
CD200R1L	ILMN_1657358	8.499183	8.034596	8.204572	7.8725204	7.831595	7.872988	7.667127	8.191112	8.050889	8.252842	8.0605135	8.569429	7.9909506	8.54028	8.569709	8.333947	7.896189	8.623474	8.553735	8.354083	8.695768	8.149644	8.424943	8.135174	8.477762	8.352721	8.190113	7.8283377	8.056746	8.473081	8.156284	8.714489	8.586392	8.555273	8.238435	8.672564	8.090457	8.5325575	8.176538	8.567216	8.622017	8.478237	8.430749	7.948076	8.412309	8.357577	8.441529	9.066095
CBX7	ILMN_1657361	10.508464	10.120432	10.645001	10.787089	10.154907	10.457946	10.333697	10.037714	10.9778385	10.377582	10.517674	10.224392	10.534978	9.291922	10.211236	10.091493	10.253399	9.5128	10.401542	10.327215	9.516865	10.280025	10.313332	10.434985	10.038037	10.383467	10.661786	9.248403	10.504329	10.3399515	10.229085	9.8419	10.066068	9.568512	10.113661	10.142378	9.9827175	10.013913	11.198384	10.753512	10.979933	9.884653	10.847434	10.134962	10.167622	9.489647	9.743847	9.184647
LEPREL1	ILMN_1657373	11.795881	11.475026	11.544008	11.108634	11.951078	11.849283	11.813551	11.550098	11.424071	11.063472	11.142366	10.169699	11.285671	11.018213	11.184324	10.757049	11.544322	10.952766	11.813551	11.07838	9.73222	11.063249	11.345074	10.851835	11.346447	11.564711	11.228161	12.2594795	11.1853075	10.957763	11.035077	9.917185	10.793527	10.954195	11.042808	11.110451	11.403325	11.586708	11.475509	11.584665	11.886692	11.689227	12.039823	11.690405	11.4672575	11.3472185	11.4864645	9.515353
RASSF6	ILMN_1657381	8.459716	9.47188	8.625526	9.0508375	8.396092	8.838197	7.918296	8.582631	8.531134	8.78683	8.449143	8.431309	8.383468	8.344211	8.426552	8.083626	8.721247	8.490192	8.431446	8.64875	8.227866	8.795708	8.467833	8.30304	8.229862	7.94025	8.462504	8.145812	8.196698	8.103366	8.716095	8.463858	8.250264	8.35391	8.331302	7.841365	7.942833	8.501131	8.453233	8.355661	8.665088	8.261978	8.46833	8.562964	8.275645	8.193873	8.17786	8.599993
HMGCR	ILMN_1657395	12.505394	10.970806	11.420021	11.729737	12.45484	11.221645	12.053982	10.943619	11.28626	10.791925	10.948748	10.006873	11.247046	9.308096	9.753568	11.172609	11.151519	10.021029	10.925383	10.814518	9.057169	11.202247	11.886099	11.202987	11.425777	11.399238	10.812979	11.242792	11.58495	10.53766	10.958068	9.491581	10.31125	10.550139	10.9734535	10.426702	10.864	10.44158	11.085053	11.728884	11.312802	11.232632	11.396373	11.637611	10.667132	10.64249	10.887914	8.8343525
LOC284757	ILMN_1657398	8.058813	8.588297	8.373365	8.733632	8.415884	8.158209	8.300767	9.286025	8.754327	8.884246	8.681262	8.33898	8.788721	8.332468	8.375428	8.106303	8.8230095	8.366922	8.84844	8.139721	8.321386	8.906242	8.424252	9.099352	8.308334	8.337998	7.67055	8.473512	8.513443	8.148428	8.39513	8.39285	8.245167	8.281985	8.772777	8.085143	8.184763	8.481732	8.508215	8.507575	9.208591	9.081352	8.530814	8.564061	8.471106	8.27739	8.321158	9.024449
RFX6	ILMN_1657399	8.668471	7.983958	8.201723	8.0379305	8.578134	7.844319	8.523878	8.138843	7.776751	8.283976	7.894581	8.305254	8.177561	8.421618	8.714549	8.002283	7.890851	8.440032	8.403817	7.9870567	8.841505	8.137514	8.486541	8.289594	8.164595	8.103584	7.8731933	7.952053	8.364373	8.315032	8.123067	9.136847	8.422919	8.649492	7.8021502	8.524588	8.333166	8.546366	8.282527	8.106659	8.222502	8.23384	8.48197	8.26211	7.999769	8.687378	8.148114	8.716773
SPPL3	ILMN_1657405	9.329544	8.506392	9.09374	8.905792	9.363755	9.242779	9.226471	9.147751	9.188906	8.543303	8.785601	8.265218	8.857294	8.240681	8.405721	8.330248	9.110161	8.244107	9.192414	8.91194	8.1774435	8.742135	8.534923	8.60069	7.994145	9.089193	9.163963	8.332742	8.636525	8.436807	9.135075	8.491328	8.190567	8.146362	8.907883	8.590855	8.316686	8.630952	8.708336	8.676982	8.0537815	8.217413	8.146236	8.7766075	8.866922	8.091138	8.346535	8.211045
NUP50	ILMN_1657406	10.364809	10.72219	10.701991	10.523809	10.93745	10.8864	10.689066	10.786775	10.339166	11.058153	10.942027	10.440154	10.816727	11.45475	11.051291	11.062346	10.986616	11.296812	10.454274	10.9948015	11.565682	10.561681	10.713979	10.705925	10.97317	10.61071	10.917527	10.342632	10.945999	11.198504	10.891232	11.467125	11.265998	10.765246	10.858465	11.055429	10.9002075	10.487521	10.755695	10.869892	11.482554	11.750392	11.20916	11.03422	10.617653	11.422812	11.775553	12.044645
SPG21	ILMN_1657423	13.568596	13.321231	13.81123	13.64739	13.247799	13.247799	14.044882	12.856407	13.850022	13.764984	13.901928	13.9216175	13.918363	13.942829	14.013531	13.853726	13.770045	13.831861	13.641181	13.888927	14.163321	14.161351	13.96822	14.135897	13.917372	14.172384	13.992011	12.845781	14.172982	14.32898	13.936452	14.286119	14.275963	14.193697	14.185459	14.313475	14.046348	13.814512	12.395134	13.631172	12.921946	13.402511	13.216257	13.309452	13.928908	13.506225	13.224085	13.348934
SMAGP	ILMN_1657429	8.959815	8.159979	8.662381	8.045398	8.152673	7.846972	9.311774	7.9025283	8.914603	7.6260815	8.433928	8.270935	8.03445	8.503948	8.272473	8.578601	8.562264	8.474829	8.103025	8.266643	7.990116	8.335728	8.351693	8.055836	8.738488	8.383327	7.9569974	7.909376	7.871486	8.136742	8.4561615	8.039869	8.24958	8.245175	8.587082	8.294551	8.378751	8.176616	8.202404	8.247174	8.608161	8.437088	8.254693	8.301612	8.005331	8.349926	8.556132	8.872459
MT1M	ILMN_1657435	13.864941	12.309373	14.139086	14.727615	14.393115	14.245209	14.826934	14.384846	14.166905	14.479511	14.69707	14.130398	14.873821	14.568908	14.883477	14.380347	13.167273	14.651633	14.867469	14.152673	14.933565	13.389982	14.598109	13.659173	14.639994	14.476546	14.867469	14.7072115	14.434093	14.716082	14.70973	14.096516	14.620044	12.827958	13.559035	14.699687	13.639051	15.1549225	13.730703	14.217211	14.470255	15.232517	15.005358	15.135887	15.151699	15.196891	15.07919	14.914852
FGFR1OP2	ILMN_1657436	11.557018	11.230193	11.357075	10.1812935	11.388149	11.195032	11.794225	11.550622	11.102903	11.25078	10.647107	10.126984	10.947964	10.195082	11.16208	10.640814	11.056791	10.036763	11.142648	10.714538	10.933726	10.92749	10.881333	11.288832	10.849315	11.259747	10.923752	11.383467	10.829929	10.98766	10.527439	11.061538	10.644853	10.880499	11.077002	10.989034	10.726499	11.380445	11.310196	11.139847	10.256387	11.081699	11.383862	11.282399	11.800631	11.238795	10.170424	8.791683
KCNC2	ILMN_1657440	8.39703	7.8547525	7.8239517	8.620006	8.212794	8.270089	8.042171	7.7890844	7.9769135	8.058666	8.223681	10.555981	8.373576	7.989291	8.155703	8.600433	8.026091	8.349344	8.894982	8.599019	8.23284	8.276541	8.323863	8.115104	8.463579	7.7294836	8.297309	8.496026	8.280359	8.040466	8.360489	8.024356	8.210344	8.077204	7.962835	8.094425	7.903084	8.232509	8.376582	7.821873	8.713067	8.298677	8.117843	8.316926	7.872136	8.3311205	8.316686	8.815521
ADARB1	ILMN_1657442	9.181212	8.388355	8.126887	8.744937	9.086273	9.344884	9.229074	8.622476	8.927286	8.95174	8.69167	8.052702	8.681974	8.016255	7.8388505	8.3799	8.978903	8.145478	9.044018	8.545458	7.997941	8.6785555	8.483761	8.540088	8.532365	8.996773	9.149825	9.732946	8.906305	8.198875	9.150756	8.036963	7.9199567	8.041685	9.123911	8.266579	8.187133	7.9802604	8.012273	8.691542	8.967756	8.348738	8.005481	8.764034	9.052641	8.015204	8.265571	8.129494
C1orf57	ILMN_1657446	13.243843	13.20351	13.546381	13.7445545	13.464463	13.467159	13.028319	13.444391	13.275912	13.196926	13.499315	13.890536	13.260638	12.656478	12.816744	13.467499	13.304364	13.112962	13.55938	13.648578	13.0446005	13.295749	13.550471	12.897708	13.733598	12.97978	13.221068	13.44213	12.993929	12.869331	13.530156	12.825487	12.722897	13.0229	13.143767	13.121385	13.075709	12.903619	12.905164	12.896574	13.151856	12.291111	12.705773	12.979283	13.212219	12.76336	13.009566	12.898885
SRPK2	ILMN_1657451	10.7132	10.1174	11.033921	11.146685	10.67213	10.572097	10.11104	10.614442	10.634609	10.569948	11.045388	10.765727	11.70336	11.836831	11.389728	11.071246	10.502543	11.168702	10.745627	10.760889	11.133539	10.867787	11.185019	11.072995	10.906643	10.747355	11.11119	10.889608	11.259747	11.528402	11.302498	11.348804	11.390206	11.552917	10.92822	11.54161	10.949046	11.560532	10.606599	10.757049	10.7254925	11.332317	10.767106	10.230252	10.934241	10.5634365	10.041357	10.836876
CEACAM4	ILMN_1657455	8.350466	8.038297	8.248996	8.042631	8.350543	8.353079	8.616565	8.327036	8.198953	8.66792	8.056716	7.910375	8.132532	7.774572	7.896147	8.004467	7.9239025	7.9732924	8.727616	8.257944	7.8477173	8.162452	7.8815613	8.188156	8.031231	8.285216	7.833329	8.7499895	8.253919	8.151691	8.020888	7.8052483	7.8401294	7.787895	8.291953	7.9076824	7.9320955	8.229394	7.980367	8.264877	7.8990197	8.457703	7.8976827	8.379085	9.109045	7.81023	8.009107	7.9101906
YTHDF3	ILMN_1657470	12.430166	12.307748	12.380259	11.418826	12.491825	12.350844	12.081577	12.504174	11.894859	12.32551	11.475026	11.463936	12.04037	11.733885	12.087068	11.767443	12.286303	11.552014	11.734844	11.680208	12.233276	11.788997	11.953172	12.118161	11.859944	12.196663	11.946171	12.0343895	11.91854	11.894279	11.700572	12.21667	11.773096	11.91282	12.085512	11.908176	11.905644	12.193742	11.926933	12.172694	11.275821	12.223901	12.177651	12.283444	12.253055	12.42556	11.875888	9.331729
GALT	ILMN_1657475	12.734583	12.381359	12.958535	12.877138	12.947559	12.958287	13.306575	13.250609	12.692073	12.649943	12.735093	12.728837	12.8533325	12.573942	12.566023	12.85619	12.864759	12.418045	13.016427	12.759357	12.682073	12.816448	12.627345	12.797507	13.111296	12.871656	12.675354	13.363813	12.836775	12.720975	12.671705	12.340585	12.667892	12.631918	12.497092	12.415707	12.638175	12.2450695	12.169657	12.4272175	12.261495	12.290033	11.636256	12.415074	12.786374	12.225918	11.560925	10.486422
MAGEL2	ILMN_1657478	9.0215225	8.854715	9.011469	8.489248	9.05662	9.121615	9.184884	9.0570135	9.14722	9.229434	8.995479	8.443687	9.141516	8.533571	8.632242	8.689102	9.3406105	8.654112	9.371244	8.968283	8.572704	9.035593	8.793137	9.081573	8.765753	9.132218	9.378117	9.2151575	8.870995	8.918247	9.139512	8.830107	8.624645	8.584257	8.951984	8.963117	8.612265	8.633568	8.609243	9.224971	8.545395	8.681467	8.61444	9.084566	9.342343	8.567696	8.656939	8.404131
SEC23B	ILMN_1657483	13.329314	13.493422	13.4731865	13.278357	13.282866	13.391969	13.24445	13.018708	13.512876	13.216531	13.2649975	13.44981	13.35528	13.29295	13.164173	13.200551	13.166402	13.043007	13.147246	13.468876	13.519231	13.500921	13.359857	13.239217	13.6004305	13.584663	13.073338	13.123975	13.220458	13.194504	13.319582	13.505548	13.020167	13.297379	13.212219	13.066447	13.352605	13.421254	13.133567	13.499731	13.094907	13.786968	13.118619	13.911281	13.278357	14.161351	13.537791	12.474246
OR2AG2	ILMN_1657486	8.61523	8.27894	8.306811	8.672372	7.8932457	7.840734	8.042171	8.467083	7.8190565	7.835405	8.760028	10.223803	8.28143	9.059358	8.852475	9.002228	8.032637	9.343035	9.301797	8.62578	9.294093	8.293002	8.32968	8.789424	8.979278	7.917374	8.628721	8.125703	8.3231945	8.770682	8.522173	9.299437	9.064897	8.899392	8.252221	8.670305	8.764192	9.233849	9.005229	8.730963	9.5027	9.107257	8.680759	8.328957	8.462647	9.150665	9.357237	11.724522
MLEC	ILMN_1657495	13.047624	13.113446	13.310797	13.3258505	12.924296	13.192661	13.050945	13.317093	13.109172	13.09665	13.098749	13.904052	13.069695	12.697788	12.493329	13.455478	13.04268	12.717624	13.233017	13.330277	12.611226	13.178117	13.242001	13.103587	13.247535	13.195044	13.067353	13.601201	13.018242	12.815406	12.995251	12.59668	13.013109	12.85592	12.827628	13.011136	13.205678	12.455966	12.903026	12.943566	13.274405	12.688012	12.872034	12.817023	12.664443	12.955907	12.716331	10.991204
KIAA0319	ILMN_1657497	8.061319	8.132655	7.770083	8.656534	8.721477	8.011752	8.721908	8.637817	8.481139	8.1530485	8.483287	8.77	8.373576	8.622179	8.624645	8.482875	7.9026613	8.699747	9.045007	8.302024	8.123352	8.471107	8.576318	7.8935733	8.44961	8.13504	8.05386	8.277818	8.051615	8.227852	8.371223	7.9394956	8.414022	8.215858	7.771899	8.347626	8.273584	8.849363	8.56689	8.357196	9.273973	8.524281	8.625415	8.50295	8.453329	8.792511	8.674434	10.131618
HR	ILMN_1657505	7.86717	8.068874	8.102058	8.553468	8.074089	7.7968	8.031378	7.8203297	7.7369227	7.8953123	7.96031	8.182678	8.051568	8.262296	8.0752735	8.152128	8.406701	8.07434	7.7668467	8.086381	8.102612	7.910037	7.834333	7.7814293	8.344945	8.044965	7.8679748	7.776858	7.9600396	8.014215	8.105697	8.0403805	8.248642	8.137776	8.161863	7.733408	8.380165	8.22385	8.158153	7.789482	8.081053	8.241962	7.864347	7.8444467	8.523828	8.133961	8.440361	8.845125
[truncated: 19,984 more rows]
[truncated: 16 more columns]
