# Supplementary material for: Potential diagnostic markers and therapeutic targets for non-alcoholic fatty liver disease and ulcerative colitis based on bioinformatics analysis and machine learning
Source: Front Med (Lausanne). 2024 Nov 6;11:1323859. doi: 10.3389/fmed.2024.1323859 (PMC11576177; doi:10.3389/fmed.2024.1323859)
Supplement: Supplementary file 2 [file Data_Sheet_2.csv]

	GSM2332098	GSM2332099	GSM2332100	GSM2332101	GSM2332102	GSM2332103	GSM2332104	GSM2332105	GSM2332106	GSM2332107	GSM2332108	GSM2332109	GSM2332110	GSM2332111	GSM2332112	GSM2332113	GSM2332114	GSM2332115	GSM2332116	GSM2332117	GSM2332118	GSM2332119	GSM2332120	GSM2332121	GSM2332122	GSM2332123	GSM2332124	GSM2332125	GSM2332126	GSM2332127	GSM2332128	GSM2332129	GSM2332130	GSM2332131	GSM2332132	GSM2332133	GSM2332134	GSM2332135	GSM2332136	GSM2332137	GSM2332138	GSM2332139
DDR1	10.6456	9.7926	10.5993	10.2469	10.3528	10.6224	10.5092	10.475	10.1458	10.4081	9.4717	10.1981	10.5062	10.3921	10.179	9.9702	10.276	10.3332	10.1089	10.631	9.7126	9.596	9.7115	10.3241	9.5668	9.3482	10.1233	10.3179	10.2165	10.1257	9.0311	10.5291	9.7679	10.272	10.4489	9.8636	10.2007	9.5088	10.2386	9.645	9.7562	9.3903
RFC2	7.6947	9.0007	7.516	7.1523	7.5079	7.5549	7.4193	7.4744	7.1185	7.6203	7.5339	5.8333	8.1069	5.6432	6.9711	7.7102	7.9225	7.0633	8.0016	7.9042	8.2264	7.7293	7.2096	7.6063	7.1084	7.1393	7.4779	7.4685	7.6785	8.3338	7.8931	7.2472	7.6209	7.4912	7.6089	7.3516	8.0602	7.9681	7.4835	7.7868	7.0904	8.1219
HSPA6	6.9108	7.245	6.1537	6.439	6.3408	6.3349	6.5428	6.7298	7.3253	6.8977	6.4275	6.3352	6.7798	6.0121	5.8069	6.4108	6.8092	6.9281	6.7668	6.4352	6.799	6.8344	7.6001	6.6288	7.6835	7.7761	6.9747	6.4598	6.6152	6.2021	8.318	6.4544	6.8293	7.0405	6.4959	7.3776	7.5895	7.0783	6.5178	7.2151	6.9903	7.4911
PAX8	6.6911	7.5225	6.7717	6.6719	5.9367	7.7547	8.0402	7.6042	8.3462	7.7986	6.6611	7.3665	7.5744	6.8533	6.8535	6.7586	6.8734	7.6704	7.0504	7.1774	7.1148	6.7428	6.985	6.6196	6.746	5.9069	6.9169	7.5216	6.6539	7.0806	6.3233	7.0428	7.243	6.6443	6.8024	6.7376	6.8835	6.8058	6.3484	6.4095	6.3768	7.2963
GUCA1A	3.5831	3.7626	3.364	3.265	3.4149	3.5843	3.7953	3.4495	3.3843	3.3963	3.6302	3.5071	3.5924	3.3364	3.4274	3.5293	3.3369	3.5126	3.591	3.4338	3.4665	3.2931	3.3507	3.3477	3.5173	3.5407	3.3542	3.5859	3.3584	3.6311	3.4704	3.5436	3.521	3.3213	3.4945	3.499	3.4757	3.4492	3.3546	3.4282	3.4516	3.4368
UBA7	9.1252	9.1336	8.6593	8.5748	8.9064	9.5877	9.3258	9.297	10.2585	8.9742	8.166	8.5934	8.74	8.5892	8.1952	7.9185	8.6381	9.5255	8.9482	8.913	8.7816	8.9494	9.0913	9.8234	10.1387	10.3644	9.1616	9.1297	8.8107	8.817	8.8963	8.6505	9.5234	9.4782	9.6203	8.7852	9.1259	9.4427	9.2018	9.2065	9.4935	8.8517
THRA	7.434	6.1377	7.5115	7.3913	7.568	7.9497	7.8108	7.1192	8.1327	7.6746	6.2094	6.8665	7.3498	6.4645	6.3058	6.5299	7.6129	8.1247	7.0565	7.59	6.451	7.1418	6.8609	7.0713	7.6443	7.1138	6.7997	7.4338	7.2525	7.0402	6.6845	7.3189	6.9291	7.1542	7.7043	7.0156	7.0942	7.0269	7.1319	6.9264	7.5558	7.2523
PTPN21	6.2678	6.237	6.0777	6.2594	6.1379	6.2434	6.754	6.3238	6.0517	6.6638	5.5668	5.8202	6.0487	5.8994	5.9162	6.3291	6.1575	6.2364	6.2612	6.1547	6.5971	5.9173	5.7866	6.1273	5.8134	5.7931	6.0593	6.1996	6.0579	6.1456	5.4437	6.0443	5.7707	6.0318	6.1031	5.7072	5.7783	5.8901	5.944	5.8954	5.8503	6.2944
CCL5	7.8393	9.3236	9.3203	7.5124	7.4788	8.143	8.3165	7.8246	8.2742	7.824	7.7059	7.1199	8.0323	9.0631	6.9645	7.7648	7.5312	8.559	7.5026	8.0823	8.9309	8.1809	7.2535	7.6418	8.7615	8.272	8.2673	8.2305	6.5169	7.5893	7.8127	7.6976	8.2412	7.5987	8.1707	6.4629	7.9286	8.7783	7.532	8.6079	8.2952	8.3466
CYP2E1	3.9064	4.3542	3.9137	4.2206	4.217	4.3386	4.244	4.3513	4.4012	4.2626	4.2098	4.1556	3.8947	4.0183	4.1562	3.8861	4.1126	4.3822	3.8678	4.1046	4.2414	4.3349	4.317	4.019	4.2282	4.7198	4.1422	4.042	4.1612	4.1099	4.099	4.1649	4.4347	4.5526	3.8461	4.6784	3.8658	4.4472	4.0925	4.2374	4.3369	4.3187
EPHB3	5.508	5.323	5.5241	5.5249	5.6872	5.195	5.463	5.8055	5.8286	5.581	5.0098	4.8694	5.6846	5.0171	5.5361	4.831	5.5676	5.299	5.4484	5.596	5.6473	5.8297	5.1972	5.6209	5.3175	5.1235	5.3862	5.5983	4.9063	4.999	4.9066	5.7175	5.2039	4.8062	5.5859	4.9785	5.3099	5.0324	5.6688	5.288	5.4282	5.8425
ESRRA	9.3463	9.5305	9.315	9.0355	9.2381	9.5785	9.3787	9.5599	9.3301	9.4234	9.1358	9.0448	10.0571	8.8378	9.0732	9.4166	9.0426	9.5862	9.5247	9.3699	9.1401	8.4321	8.6254	9.1481	8.8271	8.3912	8.83	9.1028	8.9788	9.2242	8.169	8.8295	8.4938	8.8969	9.2525	8.4428	8.7784	8.5321	8.7136	8.78	8.6072	8.8902
CYP2A6	4.3159	4.3726	4.3261	4.1468	4.3602	4.4534	5.0589	4.3076	4.337	4.364	4.0278	4.1859	4.7026	4.1906	4.3328	4.5203	4.0937	4.493	4.2355	4.2849	4.2159	4.0909	4.0501	4.1767	4.1829	4.1364	3.83	3.9938	3.9598	3.985	3.9057	4.0506	3.9127	3.8203	4.4693	3.7817	4.2569	4.1477	3.9732	3.9108	4.064	4.4697
SCARB1	6.8659	6.355	6.8195	6.9589	6.3725	7.8199	7.2064	7.3596	7.9635	7.134	6.0517	7.3045	7.5651	7.3609	6.7953	7.3375	6.4926	7.6744	6.9816	6.5729	6.4331	6.6844	6.9927	7.1668	6.9614	7.2791	6.941	6.6394	6.9754	6.5461	6.9723	6.879	7.1907	6.8347	7.6356	6.5734	6.9827	7.2386	6.8996	6.4755	6.8857	6.7445
TTLL12	10.1042	9.9786	9.651	9.5039	9.8893	10.0295	10.2291	10.1589	9.9909	10.1968	9.4773	9.1691	10.4874	9.0672	9.5946	10.2301	10.0499	9.4954	10.4145	10.0931	10.1361	9.3076	9.5601	9.9072	9.3372	9.1073	9.6206	10.0353	9.6787	9.9388	8.8915	9.6161	9.5385	9.7522	9.9915	9.5384	9.9354	9.4481	9.3369	9.4849	9.6787	9.7963
NCRNA00152	4.7553	4.1789	4.5421	4.3227	4.5221	4.7224	4.4898	5.1782	4.9084	4.4121	4.8494	5.4455	4.4555	4.5143	4.3468	4.2609	4.0334	4.7462	4.4497	4.5353	4.1267	4.9999	5.313	5.2762	5.8233	6.2753	4.9847	4.0757	4.8998	4.1395	5.333	4.236	5.4112	5.0351	4.0623	5.5655	4.9747	6.1216	4.6925	5.1083	4.8181	4.5778
WFDC2	5.9706	5.9659	6.0667	6.6674	6.1032	6.0398	6.0376	6.5975	6.7587	6.4732	6.0376	6.2933	6.1741	7.0668	6.7329	5.8432	6.3028	6.2948	5.9584	5.9447	6.2861	6.6363	6.1419	6.1432	6.0396	6.5667	6.0511	6.617	6.1678	6.012	6.0443	6.2206	6.2087	6.275	6.5957	5.711	5.9396	5.8813	6.6893	5.7379	5.8482	5.8301
MAPK1	5.2194	5.9304	4.7669	4.0314	4.4906	4.6796	4.7679	5.0002	4.6148	5.0594	4.811	3.945	4.7165	4.9065	4.1308	4.7711	4.5086	5.02	5.1797	5.2223	5.7282	5.3983	4.8186	4.8723	4.7126	5.4126	5.2799	4.8761	5.3744	6.052	5.8598	5.5082	5.0904	5.347	4.7781	5.0371	5.6132	5.5241	4.7388	5.6238	5.1463	5.0713
ADAM32	5.323	5.0652	4.9659	4.6931	5.1829	4.9853	4.8607	5.8372	5.2308	4.8645	5.5317	5.1285	5.2413	5.4258	4.7311	4.8535	4.9636	4.7808	5.4064	4.6737	5.0564	4.4792	5.0968	4.8334	4.744	5.3262	4.3746	4.2824	4.7975	4.5948	4.6286	4.7489	4.446	4.8803	4.7208	4.3845	4.7174	5.067	5.0597	4.6468	4.5695	4.5704
SPATA17	3.8652	4.4895	3.5449	3.5197	3.6395	3.6918	3.697	3.6472	3.6698	3.7488	3.5027	3.5133	3.4672	3.209	3.3993	3.6884	3.7549	3.5777	3.6538	3.5054	4.3097	3.3388	3.6642	3.4885	3.8373	3.8437	3.4644	3.4592	3.4514	3.7695	3.3525	3.9385	3.547	3.5709	3.7059	4.0258	3.4773	3.4931	3.4764	3.506	3.3873	3.7709
PRR22	5.2403	5.5705	5.6403	5.6398	5.5882	5.9699	5.8751	5.6616	6.1711	5.9198	4.8959	5.0643	5.5002	5.5451	5.8212	5.8706	5.341	6.1974	5.5113	5.5722	5.2738	5.2722	5.3335	5.548	5.5164	6.1596	5.2538	5.7601	5.3189	5.0772	5.1748	5.2594	5.5254	5.2055	5.3293	5.3019	5.3873	5.4456	5.2742	5.4192	5.2598	5.8465
PXK	5.9815	5.3724	5.8254	5.9729	5.7568	5.973	5.9333	5.3256	5.5925	5.5934	5.5026	5.0916	5.657	5.5036	4.7502	5.4325	5.5521	5.6197	5.8699	5.8406	5.2861	7.0551	6.0616	6.0878	6.7989	6.7168	6.3677	5.7683	6.3994	6.0329	7.5918	6.5987	6.6017	6.1547	5.8745	6.7074	5.991	6.5566	6.0819	6.3013	6.9714	6.2166
VPS18	4.1259	4.2166	4.288	4.2729	4.6889	4.8135	4.9415	4.4867	4.5971	4.5303	4.1127	4.3012	4.4239	4.3295	4.4682	4.3694	4.3985	4.5627	4.9372	4.277	4.5213	4.6083	4.3643	4.2603	4.4318	4.6491	3.9407	4.5281	4.3814	4.3473	4.2009	4.3023	4.7295	4.2856	4.6654	4.1121	4.2538	4.5685	4.2419	4.2153	4.5895	4.5365
C9orf30	6.2693	5.9273	5.7839	5.9596	6.1373	5.7588	6.0015	5.8041	5.9127	6.2189	6.1896	5.5137	6.2315	6.7355	6.8648	6.0658	5.9973	5.2896	6.2421	6.1825	6.5228	6.6523	7.1583	6.5269	6.2743	6.1173	6.854	6.0127	6.5723	6.703	7.1495	6.0204	7.522	6.7732	6.4139	7.226	6.7634	7.0922	6.4666	6.7696	6.6991	6.3576
SLC46A1	5.3912	6.1433	5.8883	5.5724	4.8953	6.9619	6.2669	6.3104	6.7778	6.4096	5.0805	4.6241	5.8756	4.9269	4.767	5.1686	5.0179	6.1268	5.6976	5.8006	5.1408	5.0782	4.728	5.465	5.5609	4.8114	5.1346	5.3626	5.0447	5.2914	4.5023	5.5374	5.0232	4.6823	5.1628	4.6528	5.0625	5.2444	5.2746	5.2114	5.539	5.4086
TIMD4	4.329	4.8068	4.5432	4.985	3.9735	4.9792	4.7256	4.8272	4.6309	4.5135	5.063	4.6419	4.2613	4.5762	4.4204	4.5463	5.0635	4.7626	5.0402	4.7255	5.3641	6.4032	4.8345	4.4206	5.9264	6.0563	5.2281	4.9998	5.0329	4.6402	7.6979	4.5945	5.9892	4.3403	4.6066	6.3939	4.0546	5.6981	4.0536	6.0453	6.1351	5.1508
SLC39A5	9.8092	9.386	8.9072	8.5825	9.2894	9.8713	9.4995	9.7309	9.9501	9.871	8.434	8.6463	9.4353	7.7826	8.4797	8.9331	8.8136	9.749	9.3553	9.6649	9.3452	7.2898	7.1492	8.4845	8.3364	8.0768	8.0335	9.2566	8.4667	9.1334	6.6613	8.4057	7.1104	8.491	9.9351	6.8803	8.1293	6.9005	8.4356	7.1557	7.3256	7.9959
ZDHHC11	7.7582	5.1043	4.9106	5.2894	6.6663	5.1987	7.8338	6.0099	6.3915	5.2618	4.8343	5.9831	5.1244	6.9492	7.5493	5.0979	4.8792	5.3321	5.0765	4.4975	5.3843	5.1008	5.0143	4.7263	5.1736	5.1497	5.3217	5.3302	5.6668	4.6462	4.5929	6.4182	6.3442	4.6423	4.9851	6.377	5.0039	5.098	4.7858	6.4676	4.7188	4.955
ATP6V1E2	6.2808	6.5769	5.9589	6.4005	5.6664	6.1129	6.8764	6.5015	6.4717	6.3992	6.6197	7.1005	6.7891	6.4293	6.6454	6.2289	6.1694	6.2731	6.5335	6.4365	6.384	6.4535	6.647	6.8056	6.5535	6.7243	6.9835	6.5235	6.3005	6.8699	6.3397	6.381	6.6808	6.4637	6.1892	7.0864	6.7619	6.6276	6.7634	6.9261	6.6192	6.5345
AFG3L1	8.0192	5.6507	7.521	7.0675	8.2081	7.7102	7.8255	8.3422	8.3699	8.0165	5.6686	7.0128	5.7448	7.2857	7.8425	5.7387	7.052	8.0085	6.8115	7.7952	6.3456	8.11	7.6559	7.8415	7.7934	8.2273	7.6471	7.2207	7.7525	6.7685	7.8378	7.222	7.7839	7.5708	7.6902	7.8298	7.4599	8.035	7.9921	7.4265	7.7281	7.0445
CILP2	5.4828	5.9343	5.8015	5.9364	5.8788	6.0509	6.0307	6.3947	5.8726	5.7445	6.0421	5.9503	6.5035	6.1332	5.6535	5.8168	5.8313	6.0108	6.1964	5.4653	6.0564	5.8819	5.7308	5.721	5.5117	5.788	5.3165	5.7799	5.1505	5.3342	5.2403	5.4532	5.4279	5.3906	5.4185	5.1314	5.6696	5.2835	5.2353	5.4397	5.6664	5.9509
PIGX	7.9761	8.2489	7.727	7.662	8.0478	7.8358	7.8529	7.8573	7.8492	8.2341	7.7371	7.9995	7.1607	8.1879	8.1873	7.9108	7.6749	8.3059	7.7551	7.9993	7.6798	7.2431	7.6894	7.5143	8.1384	8.0679	7.6419	7.7277	7.751	8.1651	7.4751	7.8934	7.748	7.8833	7.7314	7.7083	8.0717	7.8844	7.9473	7.7462	7.797	7.9342
TMEM196	3.6827	3.9381	3.919	3.8926	3.7745	3.9645	4.2628	3.8754	4.3435	3.6686	3.8558	4.4852	4.0653	3.8067	4.0985	3.89	3.7712	4.0145	3.9706	3.9621	3.8909	3.8534	3.8547	3.9691	3.9267	4.3528	3.8424	4.053	3.7217	4.0627	3.75	3.5905	3.6715	3.8165	3.6496	3.6937	3.8071	3.5882	3.7894	3.9505	3.7302	4.1048
SLC39A13	5.1443	5.5605	5.3428	4.9147	4.8651	4.9226	5.4639	5.4867	5.6396	5.4129	5.4482	5.395	5.6132	5.1416	5.4674	5.5568	4.6466	5.2143	5.332	4.9097	5.2857	5.063	5.7304	5.6303	5.7552	5.8926	5.2118	5.3487	5.2842	4.7928	5.4347	5.3007	5.236	5.0203	5.2386	5.3093	5.228	5.3797	5.0151	5.2013	5.5817	5.0358
BEST4	8.2483	9.452	7.533	8.3218	8.1536	7.8135	8.5009	9.2471	9.2812	9.1076	7.9983	9.2364	8.6199	8.2433	7.39	8.9387	9.5668	9.4268	8.8654	7.4627	9.5918	6.1648	7.6388	7.0457	8.9877	5.8982	8.4795	9.3196	7.5114	8.1067	6.6592	8.9539	6.2651	7.5874	8.7185	5.4263	8.4723	6.4337	8.1277	5.9704	7.7231	7.1472
AKD1	6.363	6.1877	6.6378	6.978	6.3788	6.4308	6.0011	5.9464	5.8577	5.8803	6.6689	6.7462	6.1783	6.3389	6.7989	6.8144	6.7035	5.7572	6.6942	6.5959	7.0206	6.2622	6.449	6.5994	6.4504	5.7571	6.6389	6.6252	6.4042	6.9537	6.3403	6.4826	6.2843	6.6134	6.8866	6.4622	6.9694	6.0337	6.4236	6.9484	6.2434	6.5871
CORO6	5.31	5.1426	5.518	5.2458	5.5928	5.6939	5.7553	5.7931	6.1478	5.6023	5.0598	5.6441	4.9078	5.6185	5.5798	5.033	5.0814	5.7918	5.3105	5.3448	5.0626	5.2811	4.92	5.2249	5.2381	5.3354	5.4371	5.1223	5.0892	4.6859	4.7248	4.9207	4.8404	4.4995	5.0944	4.9817	4.7177	4.8905	4.6591	5.1141	5.4516	5.5028
TMEM106A	6.8566	7.3192	6.9229	6.8531	6.6771	6.8047	6.9875	6.8386	6.4878	6.7679	6.7357	6.3952	6.9837	6.7623	6.9907	6.5241	7.2448	7.3524	6.7191	7.014	6.2275	7.6806	7.7576	7.5218	7.7417	7.4964	7.4292	7.2089	7.4732	6.8975	7.5991	6.817	7.5281	7.814	6.7496	7.7621	7.9893	7.4103	7.6707	7.8452	7.4164	7.1387
ALG10	4.557	4.4951	4.2042	4.338	4.1266	3.9171	4.3183	4.3891	4.0035	4.1699	5.4249	4.8736	4.235	4.795	5.1048	5.5421	4.2936	4.418	4.6761	4.2282	5.2246	4.295	4.249	4.3545	3.6408	3.9417	3.9716	4.0318	3.9663	4.5043	4.267	4.1884	4.2973	4.126	3.9124	4.1309	4.3544	3.9947	4.2167	4.3926	3.9648	4.3932
TTC39C	4.8625	6.1392	5.6222	5.3259	4.9849	5.0737	4.502	4.8276	4.9614	4.7609	5.6486	5.0216	5.3534	5.3861	4.9666	5.2569	5.4954	4.9519	5.5872	5.6746	5.8795	5.9098	5.3569	4.8078	5.2066	5.7547	5.8155	4.7302	5.2769	5.2687	5.8351	4.87	5.6632	4.7687	4.9447	5.9045	4.7996	5.5414	4.9705	5.4334	5.3936	5.6355
NEXN	7.2934	5.6601	6.2292	6.874	7.1699	6.7799	7.1901	6.2507	8.294	7.4325	7.33	6.0595	6.1561	7.4811	7.4688	6.1667	7.0018	7.582	6.7556	6.7013	5.8671	7.1791	7.432	7.0798	8.4859	8.0297	8.1577	7.4504	7.3407	7.1577	7.5991	7.7952	8.0483	7.8536	7.5396	7.5827	7.6244	7.5458	8.0377	8.1685	7.7292	7.2187
C15orf40	7.3755	7.7629	6.7465	7.0656	6.5358	6.6492	6.6442	6.9693	6.6238	6.8532	7.3944	6.9505	6.4446	7.8366	7.0365	7.0109	7.4662	7.2005	7.0032	7.0064	7.3303	7.0093	6.7142	6.331	6.589	7.0564	6.9103	7.1467	7.1166	7.1885	6.9272	7.0015	7.0544	6.9824	7.4972	7.0338	7.0198	6.6728	7.1895	6.8141	6.6376	6.5766
RAX2	6.8914	7.1909	7.2802	7.1889	7.2185	7.4076	7.4941	7.2423	7.2895	6.9287	7.1955	7.6455	7.2077	6.8754	6.9418	7.2243	6.9448	7.0677	7.2958	6.8751	7.0954	6.9796	7.0868	7.1243	6.9974	6.8614	6.6715	7.0243	6.542	6.3658	6.7432	6.8034	6.5112	6.6947	7.0347	6.8498	6.8014	6.7869	6.5992	6.5998	6.8186	7.1276
MFAP3	4.6808	6.4008	4.6303	5.1777	4.3728	4.3607	4.6267	4.6843	4.166	4.4832	5.7924	4.5834	5.0419	5.3308	4.9095	6.0209	4.9607	4.2052	5.3806	4.9434	6.0446	4.7419	5.4257	4.5436	4.5888	3.7357	5.2355	5.0676	5.2906	5.355	5.5798	5.1678	5.816	5.4501	4.5362	5.4743	5.7146	5.0221	5.1695	5.4768	4.6175	5.392
EYA3	3.4099	4.0325	3.5249	3.4063	3.7374	3.6964	3.5242	3.7689	3.6192	3.5914	3.5681	3.531	3.4576	3.4522	3.5081	3.5902	3.3133	3.4552	3.4204	3.6499	3.6991	3.8413	3.5474	3.4477	3.3495	3.7424	3.5932	3.3924	3.3247	3.8303	3.4537	3.3892	3.1959	3.6185	3.6857	3.457	3.6515	3.6935	3.6372	3.3494	3.3399	3.581
GIMAP1	3.3675	4.3743	3.6294	3.375	3.3011	3.5916	3.2748	3.489	3.8522	3.4481	3.2854	3.2782	3.4946	3.227	3.106	3.3188	3.4051	3.6921	3.5747	3.4802	3.1638	3.6801	3.5547	3.4977	3.8576	3.6937	3.5657	3.7514	3.3572	3.547	3.6281	3.5689	3.6801	3.3416	3.6824	3.7479	3.334	3.4835	3.5354	3.8856	3.6352	3.5503
KLK8	4.1184	4.7488	4.8499	4.402	5.0195	5.0634	4.9065	4.7726	4.7033	4.9258	4.9657	5.4426	5.421	4.9067	4.6188	4.9454	4.4601	4.3928	4.7632	4.5884	4.7868	4.7387	4.8001	4.0799	4.9014	5.2645	4.7256	4.7196	4.3475	4.4768	4.828	4.5523	5.4006	4.3791	4.4804	5.8994	4.3872	4.3918	4.0722	5.152	4.6078	4.6446
CCDC65	3.9286	4.3672	4.4388	3.7624	4.1939	3.9162	4.1757	3.9511	4.2252	4.097	3.788	3.9613	3.703	3.5913	3.5868	3.4184	3.8713	4.1799	4.2988	4.218	4.4721	4.4075	3.778	3.7346	3.9245	3.9038	3.9644	4.168	3.7223	3.8459	3.8532	4.1021	4.3796	4.0946	4.1665	3.5781	4.1574	3.5633	4.4517	4.0722	4.135	3.9406
FAM122C	3.7584	3.4055	3.3926	3.2371	3.3819	3.4701	3.288	3.3584	3.2484	3.3598	3.1668	3.3163	3.272	3.1788	3.1741	3.2729	3.19	3.4291	3.4299	3.5009	3.3004	3.3338	3.1951	3.15	3.1137	3.0939	3.4619	2.9765	3.3665	3.6299	3.2905	3.5793	3.6714	3.3862	3.5726	3.5927	3.2326	3.4019	3.2799	3.3347	3.3569	3.2611
CCDC11	4.0775	4.0103	4.3799	4.3721	4.3876	4.4918	3.8076	3.7791	4.0889	4.7218	4.0121	4.6778	4.2317	3.8645	3.8141	3.537	4.0155	4.499	4.133	4.3573	3.9871	3.999	3.7686	4.2017	3.9829	4.6655	3.3905	4.0924	3.5964	3.406	3.6902	3.7915	3.8026	3.8562	3.8705	3.5637	3.8347	3.7026	3.8706	3.9484	4.4209	4.2184
ARMCX4	4.9478	4.4858	4.7677	4.6071	5.2405	5.25	5.0073	5.4866	6.0814	5.1676	4.3417	5.0626	3.5737	6.438	5.4683	3.9834	5.468	5.6238	4.597	5.6991	4.5872	5.1724	4.6946	4.5584	4.7169	5.1306	5.5668	5.1302	4.387	4.1791	4.4182	4.8622	5.356	4.7591	5.4961	4.9889	4.0424	5.0514	5.2433	5.0177	4.622	4.7179
RBBP6	5.6287	6.5493	6.0786	6.1749	5.8606	5.4733	5.4361	5.9241	5.4762	5.8365	5.9565	5.8934	5.9027	6.363	6.3942	5.931	6.0746	5.8229	5.2842	5.967	5.8455	6.4227	6.0036	6.4973	6.0696	6.1783	6.7942	6.2885	6.5141	6.4967	6.7158	6.1298	6.6826	6.5721	6.2569	6.9107	6.0286	6.5038	6.6921	6.6222	6.0949	5.9235
CENPBD1	5.6016	4.7966	5.7	5.1191	5.6494	5.8252	5.9369	6.0174	6.2667	5.881	4.9319	4.4626	5.5962	3.9156	5.2071	5.1317	6.013	6.0897	6.0579	6.0284	5.4012	5.6521	5.5793	5.4746	5.6829	5.678	5.9514	6.1169	5.3924	5.7758	5.3636	5.4504	5.6792	5.3485	5.8413	5.4936	5.6482	5.7373	5.6609	5.7931	5.7433	5.704
TRIOBP	6.5041	6.9886	6.6878	6.6445	6.4262	6.6079	6.6689	6.2365	6.5706	6.5663	6.8942	6.4335	7.1905	6.9998	7.1113	6.4358	6.4835	6.2799	6.4092	6.6935	6.7604	6.5017	6.3954	6.9961	6.656	6.7996	6.6656	6.9276	6.6665	6.4549	6.6479	6.362	6.4622	6.8199	6.3619	6.5688	6.7716	6.8387	6.3224	6.6192	6.3718	6.8118
CATSPER1	3.7122	3.8134	3.9072	3.6174	3.7683	3.6476	3.6959	3.594	3.9156	3.5551	4.0664	4.3139	4.1142	3.8697	4.0909	3.6549	3.5282	3.8544	4.2622	3.6477	3.8161	3.7813	4.2453	4.2395	3.9926	3.9794	3.8977	3.6269	3.6733	3.697	3.7624	3.8334	3.7534	3.7885	3.8329	3.826	3.8267	3.8715	3.6498	3.9699	3.8576	3.902
HOXD4	5.0869	5.0893	5.2643	5.5365	5.7175	5.2254	5.6579	5.4034	5.4887	5.2088	5.1836	5.0422	5.661	5.1356	4.9907	5.1143	5.3395	5.0314	5.6308	5.0674	5.1968	4.8052	4.729	5.088	5.3741	5.2684	4.7676	4.5791	4.8239	4.6535	4.7278	4.8535	4.3356	4.264	5.2428	4.568	4.6994	4.6304	4.5946	4.4978	4.9791	5.3334
GSC	4.1255	4.2456	4.4325	4.2624	4.5295	5.0333	4.7813	4.2055	4.246	4.578	4.4061	4.0254	4.4696	3.9384	4.1004	4.2045	4.2053	4.2182	4.5293	4.1601	4.2974	4.2963	4.2947	4.3126	4.2434	4.3578	4.2014	4.4038	4.0505	4.2068	3.86	4.0993	4.1733	4.0876	4.5467	4.0919	4.131	4.3151	4.309	4.121	4.4379	4.4976
SP7	3.5818	3.8435	3.6754	3.4191	3.8995	3.8843	3.6842	3.6973	4.2185	3.6896	3.6516	3.7211	3.5871	3.6205	3.7622	3.4853	3.5046	4.3152	3.765	3.4789	3.9051	3.5732	3.7121	3.7854	3.9683	4.367	3.7357	3.9673	3.7502	3.4107	3.6633	4.078	3.7145	3.5138	3.7563	3.8409	3.6608	3.6042	3.3907	3.2227	3.6823	3.6888
PDE7A	6.1171	4.6324	6.6765	6.7769	6.3529	6.4033	5.5586	5.8811	6.0912	5.8898	5.3978	4.6628	5.2747	5.2435	4.9894	5.247	6.152	5.4855	5.8533	6.3544	5.373	8.2386	6.3753	6.4775	6.8199	6.4459	6.7114	6.1782	6.6752	5.4377	8.0752	6.2095	7.3963	6.2987	6.1966	6.8604	6.6031	7.354	6.4823	6.0912	7.6093	6.4185
CNOT7	4.7147	5.8698	4.7431	4.6353	4.5552	4.3602	4.4239	4.3899	4.5315	4.4891	5.0685	4.5646	4.5518	4.6154	5.1658	5.1175	5.2406	4.2601	5.1341	5.1026	5.7761	5.4442	5.2958	4.7998	4.4872	4.437	4.9041	5.6281	4.9397	5.1881	5.2941	4.8757	4.9319	4.8896	5.2047	5.4678	5.335	5.3662	4.9928	5.3163	4.6865	5.1778
CRYZL1	6.9257	5.5846	6.8577	6.9681	7.0544	6.7027	6.535	6.3722	6.4516	6.2075	5.3598	5.754	5.258	6.1357	6.3455	6.1619	6.9347	6.7293	6.436	6.6836	6.1638	6.827	6.392	6.3756	6.3492	6.1679	6.4966	6.1086	6.9325	6.4378	6.5509	6.5868	6.8942	6.5521	6.8255	6.2958	6.5047	6.5478	6.8286	6.5666	6.8461	6.2623
PRSS33	7.4534	6.2136	6.8103	6.2902	5.6316	7.198	6.606	5.9801	5.6642	6.2985	7.4431	6.7353	6.9091	6.7508	6.5308	5.9361	6.0499	6.3482	7.0024	6.6583	6.0779	7.2405	8.008	7.1414	7.3761	8.0306	8.3585	5.7935	7.7874	8.1927	7.688	6.8721	7.7196	7.0896	6.1711	7.2789	7.7004	7.7658	6.5583	8.241	7.7507	5.9603
C19orf26	4.4416	4.4487	4.2792	4.1046	4.2369	4.435	4.2246	4.6084	4.166	4.1927	4.2341	3.7798	4.4109	4.1715	4.161	4.173	3.8739	4.2652	4.5566	4.2289	4.5077	3.6663	4.0657	4.3523	4.0838	4.26	3.9073	3.8463	4.1084	3.7809	3.7514	4.2408	3.8421	3.9345	4.3872	4.0691	3.7239	3.9334	3.8109	3.947	3.9972	4.1908
C8orf45	3.1787	3.1788	3.5247	3.3787	3.2194	3.6644	3.3052	3.4955	3.1968	3.2306	3.5223	3.3706	3.1696	3.4949	3.4721	3.8815	3.407	3.4198	3.2183	3.6364	3.4665	3.5296	3.2589	3.4322	3.19	3.7745	3.2751	3.661	3.2353	3.5316	3.2702	3.4747	3.393	3.497	3.4649	3.1	3.412	3.2179	3.311	3.1125	3.2228	3.2479
TIRAP	6.3907	6.7041	6.9871	7.0064	7.0675	6.2981	6.3252	6.4757	6.328	6.7172	6.8352	6.8731	8.3051	7.7348	7.6946	7.8634	7.5301	6.8165	6.6876	6.9656	6.295	7.3353	6.95	6.8636	5.9351	6.0018	7.0921	7.2864	7.2164	7.0936	7.2841	7.0672	7.1313	7.0755	6.7053	7.3681	7.319	6.7325	7.1423	7.0781	7.2735	7.0874
LEAP2	6.9675	9.6824	7.1733	7.4407	6.9573	8.0423	6.9694	7.6342	6.6417	7.3975	6.8058	7.1697	7.6085	7.3974	6.3007	8.2962	8.5649	8.168	7.7272	7.1241	7.8564	7.2099	6.2717	6.9374	6.3651	6.4237	6.3711	6.6257	8.1064	6.6302	6.0773	6.9714	6.3488	6.8746	7.9698	6.2926	6.5155	6.5482	7.8736	6.674	7.1179	6.2826
MSI2	5.6569	6.2744	5.2917	5.1302	5.1233	5.2631	5.4211	5.3876	5.5974	5.0019	5.8461	5.4045	6.2482	6.1705	6.5323	5.9454	5.6637	5.2026	5.7921	5.4583	6.1662	5.8703	6.9467	6.3206	6.3155	6.4966	6.3835	5.8934	6.3268	6.0528	6.195	6.1601	6.4426	6.2216	5.1988	6.9869	6.4951	6.9404	6.0969	6.6675	6.1309	6.6223
SCIN	8.5532	9.4371	8.9174	9.5329	8.4113	9.4302	9.3196	9.2939	7.8757	9.4966	9.1352	9.4659	9.4698	8.7574	8.638	9.7662	9.5977	9.8062	8.9707	9.5519	9.6611	6.5521	7.988	7.8734	6.6579	6.31	8.2471	7.9267	8.4683	8.8872	6.5118	9.0827	7.2884	8.2421	9.1133	7.0874	8.6148	5.929	8.803	8.0644	8.0587	8.3013
CTCFL	3.9317	4.2142	3.9179	3.7796	3.8234	4.0511	3.7317	3.741	4.2376	4.3979	4.1852	4.4428	4.0983	3.684	3.4875	3.7476	3.8947	3.9996	3.9284	3.9843	4.1589	3.6496	3.9296	3.5002	3.7717	4.1666	3.7671	3.7886	3.5996	3.9597	3.6111	4.0566	3.6531	3.7208	3.8922	3.6154	3.7467	3.4402	3.7663	3.9367	3.9813	3.628
C4orf33	7.2238	9.0477	7.6117	7.8221	6.9335	7.9129	6.8686	6.6672	5.4475	7.1021	8.2667	7.0446	7.2496	7.5335	7.4346	8.9239	8.4123	6.1333	8.6978	7.8477	9.448	7.5128	7.3958	7.112	5.8742	5.2835	7.8189	7.5308	7.3083	8.0035	7.0629	8.0464	7.6438	8.0585	7.2103	7.2308	7.8369	6.2803	7.7455	7.6434	7.1177	7.8731
ZNF333	4.7654	4.2814	4.6776	4.2341	4.3271	4.5119	4.1242	4.0143	4.6324	4.5493	4.5694	5.5147	3.792	6.1163	5.0894	4.2257	4.4824	4.5669	4.3257	4.5261	4.0819	4.447	4.2559	4.5568	4.7744	4.3572	5.0311	4.5485	4.5131	4.2358	4.6846	4.5061	4.6299	4.2873	4.6894	4.9717	4.1534	4.887	4.5437	4.5361	4.4501	4.1242
FAM18B2	6.003	5.9631	6.1502	6.1319	5.8698	6.3656	5.9505	6.6277	6.4408	6.5386	5.6774	6.3561	5.7881	5.8888	5.5156	5.5765	5.5842	6.2713	5.0771	6.1518	5.6068	6.3725	6.4137	6.3666	6.402	7.2424	6.3393	4.8585	5.8654	5.9489	6.2523	5.6349	6.1075	6.0084	6.1041	5.9081	6.2863	6.4908	6.0478	5.9661	6.4653	5.8846
RDH10	4.8903	5.3063	4.8786	5.0527	5.0021	5.3256	5.2663	4.7805	4.5876	5.3544	4.88	4.6853	4.9947	4.6525	5.0989	5.054	5.0536	4.9472	5.2418	5.0995	5.1811	4.9521	5.0473	5.3241	5.6116	5.3784	4.988	5.3642	5.1191	5.1885	4.557	5.1156	5.1405	5.0462	4.778	5.3042	5.2311	4.9775	5.0304	5.0044	4.834	5.2243
SFRS13B	3.6777	3.874	3.5241	3.6604	3.4727	3.6462	3.6043	3.5736	3.6505	3.6034	3.6683	3.4503	3.6694	3.4502	3.6664	3.6632	3.5307	3.6016	3.6775	3.5699	3.5661	3.7563	3.8119	3.3987	3.8076	3.6717	3.5088	3.5569	3.6565	3.3995	4.0188	3.6237	3.794	3.3468	3.7028	3.8221	3.5689	3.512	3.5597	3.6698	3.541	3.4691
FAM71A	6.5248	6.8615	6.7288	6.7318	6.8663	7.3005	7.1587	7.0515	7.0067	6.5848	7.0082	7.4814	7.2264	6.9536	7.1184	7.2749	6.8538	6.9723	6.9356	6.9448	7.0907	7.0097	6.6855	6.8545	6.6569	6.9081	6.3145	6.73	6.4302	6.4359	6.4879	6.5353	6.1021	6.4641	6.7318	6.1337	6.4032	6.3596	6.4043	6.3388	6.7016	7.2419
GAPT	3.8753	3.7787	3.8079	4.4482	3.1119	3.3993	3.1377	3.7619	3.116	3.4238	4.9064	4.441	4.0473	4.4964	3.8382	4.3599	3.9729	3.282	4.3348	4.0871	4.0241	6.6582	4.3383	3.823	3.192	4.0172	4.2679	4.0221	4.7506	4.4612	6.445	3.9026	4.6349	4.1127	3.5896	4.5198	4.0479	4.7086	3.713	4.953	5.2552	4.3554
FLJ30901	6.4469	5.7344	6.4666	6.0357	6.5093	7.1247	6.5363	6.9932	7.01	6.9434	5.4563	6.2319	6.2488	6.5123	6.8164	5.6339	6.0205	6.5472	5.6539	6.7012	5.3665	5.386	6.0885	5.7834	6.1804	5.13	6.1197	4.9381	5.7646	4.6584	4.5355	5.5673	5.931	5.9331	6.0046	5.5195	5.7688	4.5952	6.2306	5.9554	5.8871	5.8837
C8orf47	4.5317	4.6216	4.3622	4.8379	5.093	4.9285	4.5858	4.5164	5.5815	4.8338	4.313	4.0333	4.0864	3.6702	4.483	4.8326	5.9962	4.8745	5.0651	4.5347	6.1797	4.7055	4.1111	4.0595	4.2373	4.4787	4.7301	6.1086	4.4062	5.1561	3.9815	4.1295	3.8959	4.4541	5.6615	3.7894	4.2777	4.0566	5.3245	4.1491	3.7933	3.7052
C1orf65	5.2569	5.6974	5.6182	5.6616	5.6735	5.8158	6.0675	5.6516	5.6892	5.5981	5.5788	5.4542	5.9934	5.331	5.4166	5.6389	5.5966	5.9615	5.8724	5.4411	6.0765	5.6709	5.5568	5.8083	5.6566	5.6547	5.3311	5.5357	5.3149	5.2349	5.3317	5.4553	5.3516	5.3826	5.462	5.2454	5.4315	5.2965	5.1661	5.2987	5.5408	5.9186
ENTHD1	3.1958	3.0557	3.0138	2.9294	2.9218	2.9547	2.8718	3.0775	3.5727	3.3376	3.0521	3.3409	3.2906	2.9973	3.0911	3.1483	2.9688	3.3014	3.0014	2.9604	3.195	3.0565	3.109	3.0009	3.1398	3.4994	2.9295	3.1705	2.9841	3.0672	2.9656	3.0314	2.9605	3.0331	3.0806	3.0521	3.0331	3.2954	3.053	3.0593	3.0798	3.0283
TSSK3	4.4767	5.2284	5.0151	4.9571	5.2226	4.8563	4.672	4.6837	4.732	4.9796	5.2058	5.4781	5.1194	5.3077	4.9316	5.1409	4.6336	4.6643	4.966	4.6333	4.9327	4.5032	5.079	5.0387	4.9449	5.0152	4.3038	4.2916	4.546	4.3467	4.4344	4.4903	4.7075	4.419	4.6563	4.4166	4.569	4.3096	4.4622	4.4551	5.0475	5.1743
WFDC6	4.2952	4.2766	4.5408	4.4393	4.537	4.5277	4.5954	4.6458	4.1193	4.2966	4.4695	4.4066	4.7831	4.3978	4.2695	4.2805	4.0432	4.3889	4.5803	4.2683	4.2773	4.3939	4.1371	4.442	4.2823	4.334	4.0284	4.0018	3.8805	3.8839	4.1507	4.2074	3.9468	4.1867	4.2122	4.264	4.0568	3.8581	3.9799	4.0983	4.249	4.3434
CLEC12A /// CLEC12B	4.404	5.4548	5.8077	5.0778	4.6865	5.5608	4.6367	4.7382	4.2478	4.9337	5.5033	4.4041	4.4827	5.1287	5.0368	4.9487	5.9425	4.4622	5.4198	5.0285	5.6979	6.6363	6.0935	5.8492	5.2793	4.5798	6.7887	5.0224	5.3943	5.7834	6.2202	5.5739	5.7088	5.8397	5.2616	6.0083	6.6647	6.9727	5.0035	6.8229	5.9979	5.8935
BRF1	4.2941	4.2456	4.5288	4.488	4.5551	4.3311	4.7627	4.0006	4.8136	4.4682	4.1991	4.1547	4.2475	4.0193	4.1353	4.169	4.4487	4.6788	4.6246	4.4428	4.5124	4.4428	4.1468	4.1789	4.5164	4.5244	4.2798	4.6232	4.5354	4.0441	4.2284	4.2689	4.4127	4.1819	4.3526	4.0623	4.218	4.3415	4.1587	4.1994	4.5914	4.5054
C15orf27	4.5006	4.4391	4.4052	4.2514	4.6295	4.8319	4.4937	4.4957	5.0572	4.5212	4.6839	4.8238	5.332	4.9726	4.031	4.6273	4.564	4.5129	4.2937	4.0944	4.6681	4.5803	4.5212	4.6425	4.8629	4.868	4.6097	4.4892	4.6833	4.1095	4.4226	4.6254	5.1432	4.0907	4.2304	4.5118	4.5108	4.5514	4.5209	4.7413	4.9556	4.852
C21orf41	5.2368	5.5239	5.378	5.485	5.3188	5.144	5.7193	5.4743	5.6703	5.2669	5.5728	5.7061	5.2671	5.514	5.1273	5.5842	5.5961	5.4398	5.6339	5.001	5.1774	5.5731	6.0004	5.7011	5.8814	6.1922	5.3389	5.1952	5.4425	5.4284	5.4017	5.0501	5.3723	5.3519	5.2168	5.4357	5.6359	5.7775	5.3643	5.3589	5.3052	5.4696
CALML6	4.0532	4.1358	4.0674	4.1056	4.22	4.5589	4.8241	4.4352	4.3379	4.0706	3.9593	4.122	4.1294	3.9232	4.141	4.2632	4.1931	4.4572	4.4153	4.3111	4.2409	4.1798	4.0656	4.2547	4.0642	4.3568	4.1982	4.3759	3.7673	4.6859	3.6907	4.0622	4.2203	4.0803	3.9952	3.9407	3.9513	3.6832	3.8458	3.8352	4.1864	4.2435
NLRP5	5.0658	5.0397	5.0861	4.66	4.5818	4.7525	5.0582	4.9805	4.9821	4.8126	5.1665	5.1162	4.9357	4.5289	5.1426	5.1894	4.5695	4.781	4.6704	4.6811	4.7419	4.696	4.9505	4.7188	4.7803	4.7609	4.5397	5.219	4.495	4.6907	4.5564	4.9806	4.5785	4.3028	5.0446	4.7593	4.3607	4.6558	4.6042	4.4957	4.6923	4.9109
ODF4	4.262	4.6374	4.2897	3.8307	4.1717	4.1354	4.206	4.3817	3.9741	4.3417	4.0764	3.8881	3.8466	3.8153	4.1263	3.9824	4.0986	4.303	4.2868	4.1215	4.4652	3.893	4.0559	3.6784	4.0453	4.4432	3.8547	3.9204	3.8981	4.0845	3.8066	4.1189	4.0076	4.0257	4.1912	4.1055	3.9238	4.2786	3.9882	4.0323	3.9529	3.9682
CLEC4F	6.0043	5.6602	5.4579	5.2849	5.2667	5.755	5.6923	6.0366	5.9867	5.9643	6.3364	6.5979	5.9887	6.5907	6.0826	5.8427	5.6187	5.504	5.7165	5.2558	5.5422	5.6188	5.4508	5.3223	5.3383	5.6563	5.2931	5.9341	6.1774	4.9076	5.097	4.9045	6.0277	5.4709	5.5503	5.2977	5.5791	5.2931	5.3698	6.1579	5.6811	5.3587
DEFB106A /// DEFB106B	3.9956	5.2604	4.1825	4.0535	3.6587	3.5356	3.9793	4.9311	4.226	4.2062	6.5364	7.219	5.8198	5.7962	4.9381	5.4577	3.888	4.4415	4.3892	3.7539	4.6266	3.6259	4.8262	4.8793	3.7565	3.9569	3.6907	3.7796	3.5414	3.3798	3.5722	3.7465	3.5872	3.4526	3.5671	3.5257	4.1843	3.5299	3.6038	3.8645	3.7484	4.0302
WFDC9	3.9734	4.6609	4.1575	4.2538	3.964	5.2097	4.8804	4.468	4.1483	3.7532	3.9679	4.241	4.0372	4.6951	4.5337	4.3998	4.0688	4.452	4.2082	4.3578	4.419	4.2687	3.8897	4.1853	3.8575	4.3709	3.9407	4.2321	4.1659	4.3755	3.9809	4.1534	4.0397	3.7993	4.0902	4.2424	3.8229	4.3188	4.2716	3.7246	4.275	4.3019
NEDD1	4.0742	4.4716	4.2645	4.2724	4.3362	4.3393	3.8281	4.6022	4.1292	3.9879	4.3808	4.2883	4.3121	4.2263	4.3496	4.5506	4.4332	4.0742	4.3582	4.3098	5.2202	4.4643	4.3752	4.4639	5.1037	5.1846	4.3423	4.421	4.2167	4.5207	5.0052	4.6594	4.3096	4.5647	4.5078	4.1864	4.3006	4.2226	4.3728	4.331	4.5999	4.69
TTLL10	3.7898	4.8648	4.3763	4.2641	4.7643	4.6455	4.8844	4.8597	4.2599	4.328	4.8175	4.8749	4.9727	4.5131	4.7172	4.7414	4.4162	4.6069	4.6932	4.3996	4.7803	4.3519	4.1055	4.2344	4.4784	4.5965	4.0694	4.6094	4.3167	4.5899	4.1799	4.3221	4.0582	4.1246	4.4107	4.0679	4.2543	4.3308	4.275	3.9895	4.268	4.859
CALR3	5.2225	5.4105	5.0836	5.3146	5.4973	5.7784	5.922	5.3216	5.4707	5.3636	5.3739	5.3181	5.4363	5.1932	5.2187	5.2252	5.3752	5.4002	5.3005	5.2196	5.2869	5.4238	5.3213	5.5342	5.4011	5.4643	5.2441	5.6525	4.9463	4.923	4.8654	5.151	4.6441	5.2946	5.1861	5.2087	5.0478	5.0323	4.8878	5.1492	5.3007	5.3382
C10orf25	5.154	6.0714	5.6504	5.9231	5.6066	5.8591	5.822	5.6389	5.8619	5.4305	5.7613	6.1677	6.1774	5.8457	5.8223	6.0192	6.0116	5.817	5.7353	5.8803	5.9171	5.9707	5.5133	5.9929	5.7584	5.7856	6.0736	6.2718	5.8582	6.3911	5.6212	5.8741	5.8286	6.2583	5.9342	5.938	6.0776	5.6372	5.8332	6.1029	5.8211	5.8189
ETV3	6.22	5.2092	6.7267	6.5079	6.3871	6.5371	5.6423	5.8974	5.4258	6.1303	6.3678	5.8749	4.6021	6.8445	7.0908	6.4335	6.2509	5.6488	5.7515	6.0894	4.9797	6.8563	6.6659	6.5156	6.1263	6.0311	6.4397	5.6158	6.5143	6.2157	7.4244	6.7617	7.1232	6.5947	6.0443	7.0344	6.7391	6.7408	7.7072	6.5178	6.4171	6.1509
KLHL10	3.6369	4.1234	3.8641	4.0651	3.9073	4.4429	4.3901	3.973	4.0873	3.7651	4.0022	4.0533	4.3047	3.7715	4.5711	4.5355	3.9286	3.7607	4.2416	4.1507	4.368	4.2037	4.0404	4.0748	4.1727	4.0992	4.04	4.5035	4.0472	3.8196	3.9457	4.2277	3.939	4.2714	3.945	3.9392	3.879	3.9977	4.0759	4.1598	3.8795	4.3179
TM2D3	10.2275	10.8665	10.5219	10.6323	10.4123	10.6079	10.3072	10.37	9.8588	10.2478	10.6655	10.4009	10.6185	10.5218	10.4845	10.7407	10.6542	10.5324	10.736	10.5136	10.8406	10.6042	10.4524	10.0352	10.2493	10.0814	10.3626	10.6046	10.3399	10.6311	10.6104	10.6101	10.5181	10.594	10.4046	10.4331	10.3622	10.4037	10.5921	10.5676	10.3824	10.4951
ZNF485	3.9946	4.313	3.9128	4.3096	4.4364	4.1867	4.0683	3.947	4.2335	3.5985	4.0654	4.3601	3.7059	4.7766	4.3321	4.0247	4.1374	4.5168	4.0758	4.0713	4.1557	3.9327	3.8685	3.8477	3.9652	3.9559	4.3829	4.1968	3.9374	4.1818	3.9276	4.3696	4.1707	4.2068	4.3938	4.0499	3.8593	3.6427	4.0403	3.8014	4.2472	3.9089
WDR17	3.4378	3.6693	3.4591	3.516	3.2991	3.433	3.5306	3.5176	3.5724	3.3562	3.1511	3.5856	3.5607	3.4452	3.3515	3.5056	3.4764	3.7914	3.5093	3.6758	3.8794	3.6752	3.18	3.3533	3.4153	3.6532	3.2956	3.3504	3.5018	3.4677	3.473	3.6526	3.1838	3.5399	3.4605	3.1087	3.5244	3.2469	3.4428	3.4105	3.4025	3.6212
MFSD6L	5.7204	5.9661	6.0649	5.8346	6.0786	6.4052	6.149	6.2041	6.3706	6.165	5.8271	6.0156	6.3175	5.5416	6.2189	6.3099	5.5673	6.1091	6.1926	5.8394	6.3568	5.7501	6.0031	6.3571	6.1752	6.3023	5.506	6.0635	5.9369	6.27	5.4696	5.7787	5.173	5.4729	6.3556	5.2726	6.2683	5.5926	5.942	5.5667	5.8715	6.3733
CDH23	5.7529	5.8131	5.7606	5.7042	5.8941	5.9925	5.9936	5.911	5.7381	5.9615	5.2875	4.9872	5.8192	5.2592	5.5305	5.8603	5.6777	5.6095	5.9925	5.58	5.7634	5.565	5.4976	5.7373	5.7915	5.6935	5.2946	6.0409	5.5598	5.8049	5.0677	5.9444	5.2535	5.3123	5.6094	5.3441	5.2172	5.1952	5.4411	5.5014	5.5579	5.6643
ANKAR	3.2199	3.2585	3.114	3.2656	3.1944	3.4214	3.4318	3.0457	3.3685	3.2857	3.2115	3.2674	3.4153	3.2445	3.1608	3.165	3.0378	3.3189	3.2874	3.0354	3.507	3.2972	3.2115	3.3252	3.38	3.2956	3.0709	3.2991	3.0968	3.1724	3.4274	3.3495	3.1659	3.1693	2.9849	3.069	3.409	3.3002	3.044	3.1428	3.254	3.2152
MEGF11	2.9604	3.305	3.1286	3.2216	2.9927	3.266	3.0918	3.1652	3.5762	3.2291	3.4487	3.5139	3.3344	3.2349	3.3318	3.4636	3.4983	3.3031	3.2432	3.3868	3.5057	3.5081	3.0636	3.1574	3.0949	3.2001	3.2562	3.2073	3.2028	3.2038	3.5402	2.9212	3.3364	3.1131	3.24	3.3505	3.2121	3.5016	3.2681	3.214	3.227	3.2933
GPR182	4.7882	5.1697	4.9765	5.0654	4.871	5.4488	5.1505	4.7103	5.2766	5.1215	5.3935	5.5148	5.0523	5.013	4.7309	5.2994	4.7935	5.4413	5.1094	4.9942	5.2508	5.0494	4.848	4.9395	5.1828	5.568	4.5827	4.9729	4.6789	4.3834	4.3212	4.6866	4.6037	4.3988	4.5764	4.6843	4.7093	4.7834	4.4175	4.6586	5.1898	5.1416
ESX1	3.1555	3.4573	3.3739	3.3891	3.263	3.491	3.339	3.4058	3.3756	3.5715	3.2889	3.516	3.4746	3.3552	3.4694	3.4669	3.2563	3.5016	3.3569	3.491	3.5413	3.438	3.3337	3.262	3.197	3.2746	3.2133	3.2419	3.0154	3.4645	3.0943	3.4523	3.1413	3.1437	3.261	3.3192	3.3364	3.0322	3.3947	3.1365	3.1502	3.3206
C8orf12	3.269	3.4315	3.2971	3.2545	3.3199	3.3858	3.4375	3.303	3.6814	3.3086	3.5585	4.0601	3.5292	3.4753	3.3948	3.4618	3.2503	3.5939	3.3649	3.2835	3.2481	3.1717	3.3058	3.1803	3.6186	3.5237	3.2283	3.4041	3.3361	3.2761	3.7255	3.3495	3.1592	3.0794	3.0568	3.116	3.3298	2.989	2.9609	3.1088	3.331	3.2092
SCGB1C1	3.7824	4.279	3.8877	3.8515	4.2157	4.3118	4.0692	4.2632	4.1609	3.6007	3.9848	3.8473	3.9944	4.1565	4.1326	4.3115	4.2447	4.065	4.1324	4.1136	4.1165	3.8774	4.0971	3.9263	3.833	4.0996	3.8234	4.0762	3.8183	3.8998	3.7768	3.6802	3.9309	4.1036	3.6323	4.0147	3.7813	3.9176	3.9736	3.5713	3.7652	4.1084
DNAJC5G	4.195	4.2072	4.4633	4.2881	4.4309	4.4539	4.3496	4.5779	4.405	4.3971	4.6048	4.8045	5.2155	4.865	4.6081	4.4406	4.0941	4.5132	4.8089	4.0242	4.492	4.1257	4.1783	4.2865	4.3423	4.3754	4.0813	4.2124	4.1479	4.3259	4.0038	4.3087	4.0624	3.9845	4.5018	3.9677	4.209	4.1136	4.0388	4.1063	4.4215	4.3592
WDR88	3.353	3.5387	3.5363	3.4063	3.3721	3.4	3.69	3.2647	3.5774	3.3672	3.6392	3.6297	3.6856	3.7704	3.4469	3.336	3.2272	3.3779	3.3692	3.4155	3.5167	3.3597	3.282	3.2175	3.4046	3.4621	3.1667	3.2709	3.315	3.31	3.2057	3.3029	3.2244	3.3546	3.2625	3.3982	3.6202	3.5715	3.167	3.2066	3.4473	3.3165
PRUNE2	5.3838	4.4859	5.1708	4.6527	4.4473	4.9673	4.5464	5.667	4.9239	5.1174	4.134	4.2332	4.2569	4.2044	4.4638	4.1153	4.9326	5.9703	4.8499	5.1168	4.1447	3.7744	5.1124	5.1673	6.0887	4.44	4.9487	4.3005	5.1211	4.9142	4.3394	4.8448	4.2203	5.0472	4.419	4.4992	5.0176	4.4854	5.7553	4.3381	4.4166	4.2109
MBD3L2	3.9159	4.5933	4.2135	3.9214	3.8526	4.0966	4.372	4.1966	4.3784	3.9742	4.2181	4.3655	4.3114	4.2313	4.2106	4.3242	4.2216	4.114	4.3088	4.0078	4.3431	4.025	4.0335	3.9622	4.0561	4.2513	4.093	4.2704	3.8336	4.2515	3.7979	3.9082	4.0112	4.2083	4.1493	3.8642	4.025	4.0312	3.5734	4.0459	3.9466	4.1684
ADAMTSL1	3.5956	3.9908	3.4846	3.4751	3.7595	3.7105	3.5058	4.0492	4.3756	3.8606	3.8653	4.1523	3.9179	4.5457	3.9203	3.8918	3.1901	3.8936	3.5021	3.5734	3.9054	3.5222	3.7161	3.5005	3.4773	3.7373	3.5004	3.639	3.3969	3.3303	3.212	3.6153	3.5993	3.2766	3.9511	3.6167	3.6866	3.4287	3.5616	3.5608	3.419	3.6234
MBD3L1	4.1256	4.2925	4.1018	4.1477	4.2958	4.4681	4.2617	4.2686	4.0845	4.1222	4.101	4.1728	4.2301	4.1687	4.1992	4.028	4.4544	4.372	4.167	4.1476	4.4087	4.2442	3.9562	4.3409	4.1205	4.2305	3.9552	4.3773	3.8652	4.2639	3.9526	4.0956	4.4686	4.0467	4.1871	4.2202	4.0348	4.0109	4.1878	4.0355	4.1042	4.3778
FAM46D	3.7167	3.4943	3.4169	3.1865	3.4365	3.4184	3.4687	3.2874	3.2354	3.5288	3.5174	3.7216	3.5651	3.4941	3.4264	3.3616	3.2345	3.3598	3.4195	3.3626	3.7497	3.3089	3.446	3.37	3.4945	3.3584	3.2678	3.3351	3.4194	3.2835	3.1313	3.3577	3.4176	3.2009	3.2513	3.1698	3.3155	3.2677	3.3288	3.2889	3.427	3.3672
SERPINB11	2.9944	3.0691	3.0267	3.0391	2.9695	3.0956	3.0759	2.964	3.2209	2.8667	3.044	3.1522	3.2625	3.099	3.169	2.9163	2.9577	3.0321	3.0271	2.8626	3.0322	3.1429	2.9465	2.9671	2.9681	2.9457	3.167	3.0369	2.7348	3.1573	2.9834	3.1919	3.2896	2.9276	3.0719	2.8922	2.9158	3.029	2.7574	2.9401	2.7367	3.0145
NCRNA00161	4.0099	4.2139	4.3216	4.462	4.1825	4.294	4.3115	4.3591	4.4127	4.7505	4.3515	4.9829	4.5604	4.2094	4.2512	4.2364	4.2157	4.2371	4.6206	4.2254	4.3156	4.2736	3.9958	4.1436	4.1733	4.3957	4.4428	4.4258	4.1191	4.2233	4.0737	4.2918	3.9505	4.3105	4.2244	3.9856	4.3863	4.1616	4.3533	4.1826	4.2693	4.181
DSCR10	4.5038	4.5034	4.8373	4.7156	4.8839	4.8258	5.0259	4.1741	4.5855	4.7646	5.0809	5.245	5.186	4.3796	4.5835	4.448	5.0269	4.8685	4.9137	4.7109	4.6332	4.3874	4.3984	4.6044	4.3275	4.9941	4.4385	4.5021	4.5044	3.9414	4.4917	4.1718	3.9044	4.4231	4.9287	4.5906	4.3842	4.466	4.1139	4.5503	4.4313	4.6762
ABHD11	6.0011	6.7634	5.9104	5.8892	6.535	5.8225	6.2178	5.9048	5.7416	6.2061	5.3222	4.8256	5.8211	4.8452	5.1438	5.7456	6.5543	5.9955	7.0447	6.3279	6.2016	5.9903	5.3697	6.2474	5.6631	5.2785	5.6801	6.3326	5.883	5.5447	5.041	5.8254	4.8604	5.6706	5.8059	5.2708	5.3998	5.335	5.7887	5.2487	5.6777	6.7815
ACAP2	9.2833	9.3198	8.9741	8.7193	8.5672	8.718	8.9838	9.1378	8.4949	9.5383	9.0062	9.0941	8.4541	8.5039	8.6498	9.4233	8.2668	8.9657	9.0702	9.5036	9.0027	7.9922	8.6144	8.5404	8.7465	8.2615	8.3665	8.1752	8.5971	8.9445	8.8614	8.8256	8.148	8.6482	8.0382	8.0881	8.9603	8.4642	8.5778	8.5237	8.4403	8.6284
GAMT	4.0613	4.6802	4.7426	4.6528	4.7139	4.8532	4.5618	4.4715	4.9799	4.671	4.8047	4.5041	4.9627	4.3328	4.7792	4.6917	4.372	4.5572	4.6602	4.4068	4.7481	4.3213	4.8038	4.9431	4.7386	4.7285	4.2307	4.5132	4.7056	4.448	4.6984	4.3856	4.2165	4.2603	4.8591	4.5992	4.1661	4.886	3.9764	4.4105	4.3393	4.6732
PLCD3	5.9849	5.8741	4.9835	4.8983	5.9494	5.8381	6.5926	5.9735	5.9729	6.9765	4.5808	4.5238	5.6695	4.4754	4.9127	5.1903	4.9681	5.9987	6.0099	5.7724	5.2991	4.7362	4.4694	4.7419	4.2841	4.0878	4.6135	4.9814	4.7695	4.832	4.1897	5.2988	4.4804	4.7609	5.5159	4.5476	4.5805	4.4903	4.9852	4.6832	4.4556	4.6479
IRF6	7.5687	8.2479	7.351	7.7987	7.2824	7.2999	7.8465	7.7017	7.6332	7.955	7.2954	7.4827	8.0278	6.7636	7.3046	7.9612	7.9591	7.9516	7.9656	7.7185	8.3064	6.9681	6.8465	7.7483	7.1742	7.0616	7.5832	8.3371	7.2508	8.0487	6.615	8.3435	7.0248	7.83	7.9151	6.9159	8.1523	6.545	8.0877	6.8549	6.5093	7.1899
PTPRC	4.0265	4.2426	4.4723	4.6325	3.9167	4.1901	3.7445	4.152	4.0617	3.9709	4.6177	4.5342	3.9538	4.2022	3.676	3.9163	4.3006	3.881	4.2447	4.356	4.4402	5.859	4.9153	4.176	4.4372	4.6433	4.7817	3.6982	5.5872	3.9756	7.2466	4.4803	5.9717	4.7426	3.8887	5.3642	4.961	6.1246	4.4716	5.13	5.7954	4.6579
MAN1A2	7.1689	6.2722	7.6575	7.6549	7.6434	7.0864	6.6887	7.0598	6.4214	7.3527	7.0377	5.8548	6.9452	6.4587	7.3623	7.2919	7.9579	6.2076	7.6697	7.8592	7.7558	8.1399	7.8625	7.3602	7.0308	6.2724	7.5964	7.5868	7.7519	7.4229	8.0808	7.9378	8.077	7.9232	7.1295	7.9589	8.1129	7.564	7.937	7.9097	7.8583	7.952
RAPH1	4.5055	3.846	4.4614	4.131	4.0139	4.8736	4.042	4.0769	4.5039	4.5029	3.822	4.7869	3.5683	3.7972	3.9925	3.7811	4.2911	4.9572	3.9139	4.6086	3.8635	3.8475	4.2599	5.2549	4.9652	5.348	4.8672	3.7391	4.4537	4.0711	4.078	4.4104	4.2059	4.4137	4.709	3.8997	5.3974	4.1348	4.3861	4.1198	4.6545	3.4915
SMCR8	4.0233	4.5375	4.2554	4.4468	4.2801	4.3658	4.8307	4.1739	4.4298	3.9633	4.3425	4.3318	4.7022	4.4767	4.309	4.6176	4.2461	4.3965	4.451	4.0433	4.1722	4.5619	4.1466	4.2196	4.3375	4.222	4.5316	4.8146	3.9773	4.1546	4.2458	4.1345	4.0168	4.0463	4.3671	4.182	4.2792	4.2422	4.0421	4.1162	4.1084	4.4452
LACTB	4.0617	4.345	3.8772	4.1023	3.5314	3.8546	3.5298	2.9089	3.6671	3.2056	3.8042	3.9498	4.1357	3.8486	3.8726	4.3111	3.864	4.0898	4.076	3.9184	4.4455	3.9405	3.9263	4.1881	4.0378	4.1396	4.5398	4.1953	3.9624	4.6859	4.5481	4.1564	3.8216	4.5647	3.8356	4.2453	4.4144	3.4309	4.0763	4.3919	3.8701	3.8138
BNC1	2.8594	3.0197	2.8567	2.8542	2.7588	2.8689	2.8132	2.8263	2.9659	3.1195	2.9494	3.0742	2.8641	2.8927	2.8559	2.9066	2.9218	2.8645	2.809	2.8035	2.8886	2.9296	2.9162	2.8535	2.9024	2.8193	2.9053	3.1105	2.8606	2.9986	3.0806	3.1536	2.9088	2.8912	2.9844	2.8782	2.9514	2.809	2.8367	2.8722	2.8775	2.8237
MPP4	3.3106	3.5098	3.189	3.544	3.4404	3.4649	3.3771	3.2231	3.0918	3.0931	3.4342	4.3196	3.6725	3.4404	3.6344	3.6548	3.4944	3.3074	3.2602	3.1629	3.7661	3.2499	3.2816	3.352	3.0343	2.8901	3.5002	3.4813	3.2219	3.1406	3.282	2.9474	3.2119	3.1743	3.1642	3.1338	3.1193	3.2516	3.5275	3.1084	3.1595	3.4498
LACE1	4.8033	6.0823	4.9884	4.9913	4.9129	5.1337	4.6166	4.9664	4.8188	4.8026	5.42	5.1067	4.5628	5.0069	5.1067	5.1601	5.2986	5.2733	5.0561	5.2612	5.528	4.6632	5.1889	4.5242	4.534	4.6087	4.913	5.0379	4.8023	4.9382	4.7107	5.2801	4.8141	4.8581	5.539	4.3522	5.0372	4.7877	5.2823	5.3614	4.7166	4.6863
IDI2	7.0645	6.4112	6.9548	6.8016	8.1389	6.8695	6.6471	6.6542	7.1824	6.6838	6.274	6.5235	6.4916	6.5428	7.2206	6.8272	7.1289	6.3247	6.5792	6.7766	6.5892	7.25	6.6034	6.7176	6.7448	6.4877	7.0907	7.2306	6.8284	6.5607	6.9573	7.581	6.6815	6.3673	6.6977	7.0168	6.3896	6.9419	7.2541	6.8721	6.7219	7.0082
CYP11B1	5.8524	5.813	5.6516	5.6396	5.6685	5.6775	5.8141	5.7709	5.9746	5.7741	5.9981	5.9986	6.2478	5.7943	5.7619	5.9737	5.6583	5.6166	5.8077	5.5073	5.6454	5.7491	5.6548	5.8345	5.7652	5.6275	5.6319	6.1601	5.5033	5.0167	5.5133	5.2848	5.4485	5.5715	5.7365	5.5511	5.5863	5.461	5.5351	5.6474	5.684	5.8316
TAF8	4.7544	5.4025	5.3216	5.3238	5.388	5.6254	5.7329	4.7713	5.5194	5.403	5.1076	5.3595	5.6552	4.8473	5.2783	5.3895	5.3308	5.1243	5.2391	5.4367	5.3018	5.3842	5.2853	5.4548	5.2461	5.3428	5.5504	5.3487	5.3549	5.1689	5.4136	4.9522	5.2272	4.9297	5.451	5.8608	5.109	4.9895	5.105	5.3592	5.5359	5.5439
COBL	7.4373	6.9728	6.7044	7.1135	6.9742	6.8683	7.3417	7.4527	7.4699	7.6688	6.5594	7.0219	7.5505	7.104	6.996	7.3665	7.1007	7.2989	6.5124	7.1816	6.7962	6.1645	6.184	6.5608	6.3449	6.4867	6.4556	7.2737	6.4651	6.8769	5.4455	7.3594	6.0591	6.9609	7.2313	5.9803	6.9285	5.7699	7.0087	6.423	6.6826	6.2916
SLAMF6	5.5897	6.8532	6.6378	6.1775	4.6492	5.1982	5.2911	6.0281	5.7767	5.6898	7.1895	6.0898	6.0348	6.544	5.0947	6.0795	5.7643	4.6306	6.203	5.8434	5.3182	8.4908	6.7465	6.4369	7.0599	6.6826	7.4324	6.3209	7.6222	5.7891	8.8239	6.5164	8.079	6.7628	5.801	7.9788	6.64	8.351	5.9294	8.0039	7.7156	7.5109
ZSCAN20	3.5677	4.4646	4.0071	4.3382	4.2692	4.4444	4.4478	4.5042	4.239	3.7117	4.2555	4.4334	4.6884	4.291	4.4833	4.1334	4.6504	4.6005	4.1305	4.6243	4.2267	4.4721	4.6591	4.4965	4.3508	4.3869	4.6613	5.1792	4.132	4.4699	4.0681	4.3701	4.1098	4.1776	4.0086	3.7884	4.4786	4.1954	4.1097	4.0215	4.4282	4.2594
GPBAR1	6.3704	7.093	6.3146	5.8905	5.9911	6.6872	6.6408	6.4909	7.14	6.0714	6.7244	6.5018	7.0558	6.6458	6.7948	6.4377	5.8778	6.6463	6.0508	5.7297	6.2735	5.8099	6.37	6.6408	7.2581	6.6663	6.8207	6.632	5.9942	6.4229	5.7768	6.2112	6.2791	5.9846	6.5756	6.1377	5.951	6.2141	6.0769	6.0863	6.0366	6.2596
RHBDL2	7.1601	9.029	7.695	8.3442	8.0952	6.5601	6.9766	6.6372	6.8413	6.5154	8.2027	7.3822	8.939	7.7982	8.2339	8.3655	8.5565	6.2985	8.2269	7.8635	8.8743	7.1628	7.7909	8.0138	7.1269	7.3153	8.1485	9.0253	8.0089	8.8718	6.9034	8.6764	7.6561	8.2209	8.4931	7.6048	8.2645	7.0904	8.4111	6.8518	8.1542	8.5054
FRAS1	4.2531	4.8512	4.1677	4.0272	4.3844	4.3659	4.4059	4.3849	4.1922	4.1917	4.2445	4.9866	4.6096	4.3937	4.323	4.5098	4.0493	4.4356	4.2966	3.8637	4.7261	4.2189	4.6233	4.4418	4.072	4.0829	3.8659	4.1969	3.9711	3.9905	3.9043	4.2104	3.9534	4.0865	4.2204	3.9245	4.1491	4.1814	4.1735	4.21	4.1415	4.5296
BRSK1	6.2019	6.1948	6.1114	6.4095	6.3838	6.783	6.745	6.9973	6.8945	6.9901	6.8124	6.6182	6.9738	7.1243	6.5804	6.8631	6.315	6.4103	6.3302	6.2903	5.8878	6.1743	6.6377	6.7189	7.0451	6.7127	6.5188	6.2873	6.7002	6.2195	6.2708	6.7957	6.4098	6.6784	6.5376	6.8876	6.3701	6.6806	6.4669	6.7644	6.8415	6.8121
CRB2	4.7219	4.6555	4.8244	4.7553	4.9739	5.2629	5.3331	4.8125	5.1213	4.6338	4.715	4.6882	4.9301	4.7695	4.7737	4.9611	4.7324	4.813	5.0333	4.5844	4.965	4.7362	4.6054	4.9868	4.7383	4.8573	4.7226	5.3339	4.765	4.8078	4.7304	4.9341	4.7327	4.5842	4.963	4.7185	4.423	4.4527	4.5881	4.5253	4.6956	4.9794
KCNE4	4.0616	3.8688	3.6975	4.1456	3.72	3.7198	3.8439	3.8624	3.7002	3.8665	4.0535	4.3258	3.803	3.7623	3.6426	3.8693	3.5103	3.6588	3.6573	3.6564	4.0648	3.5569	3.9034	4.0159	4.2395	3.9705	3.4941	3.5229	3.733	3.8052	3.958	3.8568	3.5415	3.5891	3.8265	3.671	3.7944	3.9808	3.4708	3.7966	4.1428	3.7596
CD300LG	3.8283	3.7992	3.818	3.776	3.7123	3.7699	3.8895	4.0128	3.7731	3.9191	3.9957	4.4104	3.9272	4.5425	4.1024	3.9619	3.7889	3.8909	3.6813	3.7178	3.8355	3.9594	3.9088	3.7177	3.8463	3.9627	3.7079	3.6822	3.9293	3.8351	3.968	4.1599	3.9921	3.6172	3.9379	4.123	4.0024	4.1763	3.7722	4.0522	3.9313	3.7651
SLC34A3	4.6275	4.7424	4.5411	4.6285	4.7682	5.0653	4.9828	4.6837	5.0338	4.6213	4.9021	4.8217	5.2542	4.9802	4.6386	4.9148	4.6688	4.9208	4.5441	4.3407	4.6134	4.2966	4.5717	4.7416	4.8026	4.5583	4.5411	4.8891	4.4555	3.9587	4.3212	4.7538	4.3431	4.2757	4.6476	4.411	4.5156	4.2615	4.3622	4.1101	4.3333	4.6009
CPA6	5.2504	6.3004	4.278	5.6033	5.6941	3.8171	4.7647	5.8066	5.8709	5.3226	4.7362	5.3613	4.335	5.7766	5.801	5.6577	7.226	4.8612	5.2599	4.3453	6.952	4.657	3.9275	4.6914	4.2398	4.4298	5.2429	6.8084	4.6708	5.6433	3.7373	5.943	3.4917	4.5232	6.4168	3.7345	4.8477	3.7174	4.7652	4.0035	4.2951	4.5866
WBP2NL	3.1959	4.4913	3.5171	3.5278	3.5664	3.8142	3.7405	3.5111	3.2861	3.1768	3.532	3.5757	3.3725	3.4209	3.6838	3.5128	3.8086	3.6049	3.2586	3.9464	3.6214	3.5508	3.4585	3.391	3.6932	3.6695	3.4477	3.9737	3.2935	3.2702	3.5231	3.193	4.0098	3.7148	3.4495	3.2973	3.5529	3.4245	3.5437	3.2851	3.2298	3.4948
HIPK1	4.0091	3.6293	3.7688	3.5504	3.5795	3.6156	3.642	3.5815	3.9136	3.641	4.4155	5.2991	4.192	4.0684	4.1443	3.9338	3.2761	3.8436	3.5936	3.3601	3.6542	3.5628	3.7665	3.6846	3.7783	3.6436	3.4652	3.4947	3.3789	3.5183	3.3134	4.0276	3.3314	3.3895	3.5337	3.2965	3.4883	3.3152	3.5731	3.5699	3.5801	3.756
MTBP	4.9443	4.5561	4.7745	4.8084	4.9805	5.0355	4.717	4.9121	4.5374	4.0855	4.687	4.9084	4.6383	4.9303	5.1487	4.9825	5.4611	4.8288	5.0659	5.2513	5.2338	5.3738	4.7069	5.3048	4.4185	4.9929	5.092	4.721	4.846	4.9897	5.6012	4.6158	4.9834	5.1782	5.1574	5.2182	5.2293	4.6475	5.2708	5.1041	4.7262	5.319
ACVR1C	7.5208	7.0802	7.7912	8.2867	7.8182	7.3296	7.0765	7.153	6.7098	7.8067	5.8338	5.6177	5.6818	5.1209	5.7834	7.249	8.4474	7.7909	7.9234	7.9264	8.4024	5.9215	5.5616	6.6335	5.9316	4.807	5.231	6.7613	6.3914	7.1714	5.5526	6.503	5.2617	6.8039	8.1985	5.2404	7.0502	5.2073	6.9229	6.1096	6.6638	6.4484
TMEM74	4.4792	5.0703	4.1849	4.1831	4.3466	4.3539	4.4949	5.2053	5.0168	4.2229	5.949	7.0284	5.359	6.6063	5.9222	5.5391	4.4841	4.4824	4.2455	4.3764	4.721	4.4609	4.8069	4.7384	4.6231	5.097	4.2951	4.4719	4.1161	4.2285	4.4695	4.3331	3.9492	4.5197	4.2604	4.2132	4.5408	4.0377	4.5219	4.7215	4.5935	4.1413
TIGD4	3.7308	4.457	3.6302	3.8425	3.7031	3.6745	3.613	3.4865	3.6421	3.4667	4.1689	5.0662	4.1373	3.7288	3.6493	3.7596	3.9293	3.9328	3.8684	3.5754	4.2977	3.5583	3.7307	3.7929	3.6701	3.4098	3.7013	3.8092	3.7111	3.6956	3.5494	3.8307	3.6235	3.5574	3.4704	3.984	3.5924	3.7181	3.4528	3.6559	3.3977	3.7562
ART5	4.1113	4.7387	4.4467	4.6371	4.3169	4.5885	4.8977	4.551	4.619	4.7866	4.4168	4.7725	4.9719	4.7126	4.5547	4.6466	4.4451	4.5997	4.3281	4.3613	4.6279	4.337	4.431	4.5302	4.5079	4.2011	4.3578	4.6357	4.2765	4.2853	4.2263	4.629	4.089	4.2913	4.4339	3.9162	4.3907	4.2565	4.1556	4.3014	4.4559	4.5431
FAM71C	4.0378	4.1259	3.9329	3.9946	3.947	4.2577	4.3656	3.9381	4.1635	3.7463	4.1414	3.9609	4.0094	3.9602	3.7961	4.327	3.9054	4.5257	4.4836	4.2063	4.6536	4.2163	4.0296	4.006	4.4155	4.8067	3.8867	4.322	4.0825	4.4967	4.1867	4.1124	4.1847	4.1643	4.1247	4.1439	4.3129	4.1442	4.0276	4.036	4.1138	4.1533
C21orf67	5.3601	5.4769	5.4245	5.6851	5.6633	5.8514	6.0388	6.038	5.6932	5.6577	5.6564	5.4658	6.2887	5.5465	5.1426	5.941	5.3431	5.2251	5.449	5.4586	5.3346	5.4073	5.1613	5.7568	5.5585	5.2832	5.0387	5.5605	5.4756	4.7991	5.1167	4.9728	4.8691	5.1096	5.5177	4.7192	4.7551	5.2559	5.2489	4.705	5.5312	5.5556
NLRP11	4.1222	5.2755	4.1637	4.2451	4.2616	4.7906	4.5533	4.3916	4.7078	4.2575	4.6937	4.349	4.7541	5.1947	4.8239	4.5224	4.615	4.1712	4.5276	4.74	4.4769	4.7036	4.2954	4.26	4.3683	4.5937	4.5642	4.7094	4.2221	4.6061	5.7852	4.1909	4.1585	4.4855	4.4719	4.7926	4.3073	4.2713	4.308	4.3291	4.2215	4.3975
ATP6V1C2	5.1151	5.563	5.2963	5.4799	6.0598	5.1112	5.4336	5.6456	6.6314	5.7721	5.1822	6.0756	5.5782	5.6748	5.9121	5.3228	5.513	6.087	5.0655	5.1686	5.6023	5.5973	5.1999	5.1326	5.7788	5.7409	5.3018	5.8651	5.306	5.3117	5.1116	5.2307	5.0847	4.8802	5.8989	5.2237	5.1539	4.9446	5.3369	5.203	5.7614	5.208
CLDN19	4.2402	4.2822	4.469	4.5474	4.3817	4.7597	4.6372	4.3568	4.5316	4.2855	4.5113	4.7918	4.7674	4.0975	4.3929	4.4323	4.2843	4.7011	4.5462	4.2593	4.4903	4.4197	4.544	4.3431	4.2259	4.4427	3.8852	4.3096	3.9972	4.0422	3.8036	4.0108	4.2402	4.1662	4.3582	3.9947	4.2203	4.233	4.0602	4.2064	4.4776	4.3905
VTI1A	8.0366	6.3126	7.8974	8.0705	8.2186	7.8674	7.7728	7.4037	7.1194	7.4653	6.5029	6.9081	6.4222	6.0549	7.075	7.2646	7.9968	7.677	7.2732	7.8459	7.0691	8.323	7.9191	7.595	7.433	7.287	7.8741	7.3323	7.9282	6.9889	8.1696	7.6701	7.7991	7.7597	7.6283	7.9973	7.6159	7.807	8.1167	7.8976	8.2034	7.464
KIF6	4.6465	5.6358	4.8011	5.236	4.8675	5.2352	5.3433	5.0197	5.1525	4.6957	5.1069	4.9553	5.1528	4.8167	5.2192	5.2034	4.797	5.2693	5.4798	5.0497	5.3735	5.164	4.7038	4.8407	4.9106	5.1038	4.7602	5.0468	4.7377	4.6929	4.5416	4.7405	4.6754	4.6989	4.8077	4.5454	4.8268	4.4136	4.7564	4.8165	4.764	5.1835
IQCD	7.3047	7.062	6.8628	6.4696	6.7403	6.9681	8.1002	7.0377	6.8083	7.039	6.4176	6.2338	6.1508	5.9386	6.1174	6.4124	5.9661	6.6557	7.203	6.9448	6.7844	6.6834	6.7353	7.0872	6.4322	6.4632	6.1244	6.393	6.6872	6.4155	6.3294	6.8839	6.1195	6.3763	6.3897	6.3697	6.3062	6.3684	6.1779	6.4004	6.7301	7.0483
TAGAP	4.7867	5.4719	5.4446	5.8592	5.5306	6.0869	5.7036	5.2872	5.6544	5.7136	6.024	6.0632	6.0798	5.602	5.2649	5.7504	5.1885	5.8127	5.3475	5.2037	5.5036	5.4253	5.6791	5.4148	5.2013	5.4873	5.1357	5.406	5.3626	5.2072	6.4204	5.3322	5.3575	5.4457	5.2217	5.2734	5.5405	5.5715	5.0493	5.7306	5.7364	6.0957
STON2	4.4562	4.2137	4.4596	4.2798	4.3122	4.2783	4.3862	4.141	3.848	4.1109	4.6769	5.1545	5.1641	4.2451	4.4043	4.1038	4.0607	4.3496	4.2327	4.1333	4.0529	3.8588	3.7247	4.185	4.6501	4.725	4.1835	3.6648	4.0311	3.9369	3.4941	3.9147	3.682	4.1274	4.2377	3.9836	4.0668	3.6868	3.9975	3.8451	3.9152	4.0915
SERPINA12	4.4042	4.4263	4.229	4.312	4.5032	4.5095	4.7341	4.1355	4.3253	4.3166	4.537	4.3959	4.3918	4.1762	4.4389	4.3135	4.35	4.3608	4.5843	4.1966	4.7234	4.3308	4.4866	4.2653	4.4621	4.367	4.3737	4.3946	4.2819	4.259	4.1736	4.3857	4.1611	4.3203	4.3864	4.0914	4.3296	4.4746	4.3256	4.1831	4.1617	4.2395
LETM2	5.0781	5.2699	5.2241	5.2254	5.0872	5.3315	5.0165	5.3979	4.9554	4.9345	5.3415	5.4289	5.5804	5.5693	5.2917	5.38	5.134	4.988	5.0412	5.4283	5.2908	5.3671	5.2111	4.9025	5.5195	5.7832	5.6682	5.0321	4.9426	5.2476	6.1858	5.3597	6.0586	5.3172	4.5671	6.556	5.0365	5.4156	5.2024	5.627	5.578	5.7856
BSND	3.5542	3.8397	3.648	3.9866	3.7164	3.6511	3.4052	3.6606	3.7835	3.311	3.6124	3.7321	3.5942	3.5504	3.8978	3.4433	3.8515	3.4973	3.5355	3.544	3.9668	3.6029	3.6235	3.7765	3.8313	3.7344	3.5588	3.7954	3.4822	3.4572	3.3021	3.7513	3.2851	3.4932	3.994	3.6057	3.3149	3.5291	3.3759	3.2826	3.4533	3.6951
CLEC4C	3.6858	4.3616	3.8033	3.961	3.9245	3.9044	4.0658	3.9669	3.7997	3.7369	3.6314	4.2101	3.5272	3.5713	3.8463	3.6854	3.6933	4.038	3.7463	3.9111	3.9022	4.2334	3.8578	3.783	3.6159	3.775	3.622	3.4673	3.5992	3.8139	3.57	3.5336	3.5645	3.7577	3.5594	3.507	3.7239	3.5226	3.6819	3.635	3.8594	3.8045
NLRC4	6.605	7.2701	6.9187	7.0954	5.7492	6.7569	7.0186	6.6596	7.3762	6.4615	6.7265	5.9932	5.983	6.3352	6.8322	6.7798	6.6626	6.7091	6.894	6.0148	6.1908	7.3092	7.7163	7.0255	7.7029	7.2165	6.8	6.536	6.8794	6.929	7.7847	6.1947	7.5153	7.1064	6.8055	7.3036	7.1053	7.743	6.9855	6.8015	7.139	7.4935
PRSS36	5.9645	6.4051	5.9066	5.9466	5.2986	6.6948	5.9716	6.2347	6.2132	6.2588	5.9242	5.7752	6.1254	5.536	5.7992	5.9505	5.9047	6.4439	6.1481	6.1262	6.1826	5.7444	5.7488	5.8707	5.7852	5.8477	5.5059	6.1302	5.6963	5.9127	5.2706	5.7248	5.4834	6.0173	6.0378	5.405	5.9735	5.5465	5.7809	5.6346	5.8373	5.7506
ZDHHC15	3.4437	4.1319	3.3513	3.1807	3.6658	3.5508	3.7266	3.6384	3.5773	3.0861	3.6016	3.3761	3.3846	3.6236	3.5863	3.6697	3.2926	3.9448	3.5732	3.5924	3.7668	3.2964	3.4564	3.6853	3.4985	3.2482	3.4875	3.4195	3.4877	3.2363	3.4534	3.3318	3.4374	3.3407	3.4037	3.2172	3.3444	3.4564	3.3723	3.8371	3.1618	3.6261
RAI1	6.43	6.495	6.5166	6.4322	6.4423	6.5655	6.7432	6.6494	6.2584	6.0356	6.3348	5.7273	6.5582	6.234	6.2834	6.3806	6.0158	6.1828	6.5193	6.261	6.815	6.2503	6.2409	6.6715	6.4032	6.5503	6.2348	6.3518	6.2724	6.0467	6.121	5.9496	5.9984	6.2452	6.4401	6.2881	6.011	6.4924	6.1068	6.0624	6.1083	6.5447
CDK15	4.1419	4.3575	4.2183	4.4514	4.23	4.3063	4.3962	4.4448	4.511	4.1375	4.2453	4.3627	4.5846	4.3922	4.3799	4.5066	4.3029	4.3128	4.1531	4.2394	4.5884	4.2415	4.1066	4.3072	4.204	4.3019	4.0933	4.7103	4.051	3.848	4.1572	4.0483	3.9226	4.1008	4.4947	3.8677	4.1255	4.3035	3.8856	4.1301	4.1583	4.3221
ZNF570	4.9747	4.9308	4.4735	4.6568	4.4224	5.1835	5.4103	4.9923	4.7554	5.2489	5.3655	4.6727	4.1343	4.219	4.7917	5.0378	4.4359	5.1537	4.6345	4.6359	4.8458	4.7827	4.7747	4.5541	5.163	5.0297	4.4921	4.6458	4.7234	4.4559	4.6671	5.0145	4.8733	4.7702	4.7118	4.3932	4.2122	4.9599	4.7852	4.859	4.1584	4.5688
	3.0422	3.2578	3.2583	3.2136	3.0333	3.03	3.1184	3.0828	3.1148	3.0076	3.0465	3.1512	3.138	3.0179	3.0824	2.8948	3.2855	3.1589	2.9344	3.1481	3.1907	3.2208	3.4655	3.0645	3.0506	3.1301	3.4507	3.1608	3.3608	3.2257	3.2285	3.1965	3.3688	3.3908	3.3265	3.3387	3.2812	3.163	3.2703	3.4517	3.1926	3.3818
NUDT9P1	4.225	4.3571	4.4616	4.4483	4.4974	4.3429	4.5737	4.5883	4.6309	4.1362	4.3485	5.0602	4.6621	4.5993	4.3905	4.5752	4.2609	4.6239	4.3946	4.5202	4.6527	4.4586	4.5237	4.4488	4.3223	4.3724	4.0499	4.3579	3.6966	4.1953	4.447	3.95	4.2383	4.0663	4.1005	4.0528	4.3845	4.1982	4.1476	4.2579	4.2303	4.5026
BTBD16	4.3561	4.2695	4.2172	4.3336	4.4166	4.5588	4.5865	4.3455	4.6315	4.1416	4.1325	3.9801	4.2098	4.0339	4.486	4.3274	3.928	4.4116	4.3911	4.0325	4.2654	4.0226	4.22	4.1417	4.4612	4.3647	3.9825	4.2423	4.3246	4.2564	3.8932	4.4692	3.999	3.998	4.2517	4.5279	4.2645	4.1626	4.1919	4.1174	4.1941	4.2146
RTP3	4.8274	5.302	4.8792	4.6997	4.6387	5.1171	5.4069	5.0452	5.1472	5.2334	5.343	5.2306	5.1003	5.0595	4.8818	5.4421	4.3473	4.7507	4.9464	4.4705	4.9182	4.2686	4.888	4.6031	4.8887	4.8208	4.3666	4.4716	4.4965	4.6819	4.6229	4.5469	4.3778	4.3869	4.6412	4.5054	4.6035	4.5378	4.4836	4.4082	4.4098	4.8666
C21orf29	4.7226	4.8534	4.8053	4.7605	4.9733	5.3901	5.2782	5.0056	4.8322	4.59	4.5768	4.1413	4.5015	4.65	4.8822	5.1577	4.8829	5.2242	4.7587	4.8985	4.8669	4.8599	4.5744	4.5902	4.9732	4.9791	4.7283	4.4793	4.5439	4.4495	4.7216	4.7164	4.829	4.4646	4.7641	4.7328	4.7656	4.5806	4.7475	4.5068	5.0479	4.6107
MIPOL1	3.1997	3.618	3.5789	3.7227	3.4011	3.1708	3.1875	3.0316	3.4573	3.445	3.4115	3.2186	3.1437	3.085	3.5077	3.1944	4.0548	3.2777	3.466	3.8762	3.5067	3.2621	3.5192	3.1439	3.4533	3.2825	3.6317	3.7915	3.4877	3.7674	3.6105	3.4523	4.09	3.6304	3.1757	3.8584	3.6008	3.3001	3.3169	3.2985	3.8281	3.3358
C6orf141	9.5949	7.7157	7.9052	8.1347	9.4808	8.6333	8.9119	8.1494	7.0934	7.8194	7.2558	7.4277	6.1401	7.3772	9.6496	7.7886	7.6749	7.7409	7.6986	8.7172	7.484	7.2967	7.691	6.8936	7.0797	6.9317	9.7025	7.5707	7.8399	6.6862	8.2553	9.0929	8.184	8.4352	7.5692	8.6679	8.7086	7.6547	8.6599	8.1163	7.9793	7.9557
ALMS1P	5.3671	5.0428	5.7804	5.879	5.2532	5.7487	5.5985	5.1751	6.0866	5.756	5.7005	6.5649	5.749	5.6719	5.4421	5.3317	5.3685	6.0119	5.501	5.571	5.3977	5.423	5.4621	5.6251	5.6723	5.6996	4.9179	5.2134	5.2233	4.909	5.2749	5.1763	5.174	5.2908	5.1437	5.064	5.0321	5.0045	5.2132	5.3111	5.6763	5.3983
MYO3B	3.3675	3.8623	3.416	3.6416	3.6725	3.8976	3.8659	3.9018	4.2038	3.5762	3.6566	3.4902	3.6482	3.6497	3.8513	3.6137	3.7933	3.7047	3.9384	4.0378	4.0916	4.1222	4.2508	3.7941	3.7874	4.0775	3.9383	3.9608	3.797	4.6579	3.7824	3.5785	4.2284	4.1552	3.9942	3.8503	3.9947	3.972	4.1919	4.0979	3.497	4.0443
ADAM21	4.1544	4.8548	4.32	4.4136	4.3541	4.477	3.903	4.2803	4.594	4.142	4.9649	5.1283	4.9728	5.0582	4.5965	4.8261	4.2347	4.434	4.5002	3.9758	4.7723	4.1102	4.4199	4.4865	4.2452	4.2804	4.0105	3.9888	3.9702	3.8209	3.8161	4.0291	4.1117	4.0562	3.8509	3.9317	4.237	4.0175	4.1166	4.3947	3.9862	4.5965
TRIML2	4.4788	5.0031	4.8726	4.7771	5.1205	5.2264	5.3389	4.6301	4.8215	4.5322	4.6399	4.2341	4.689	4.3367	4.5256	4.5911	4.4136	4.6594	4.8811	4.582	4.7587	4.6529	4.6127	4.6773	4.496	4.4913	4.316	4.6953	4.4837	4.2149	4.1799	4.5237	4.4838	4.5443	4.7873	4.3147	4.433	4.2549	4.5184	4.5458	4.4871	5.0358
ABCC13	7.3521	7.9034	7.9563	7.223	7.6844	8.6416	7.9717	8.7297	8.5295	8.7759	5.9108	8.0083	5.2226	6.5631	5.8556	6.9187	7.1077	8.9924	6.3191	7.7601	6.7402	6.4241	6.7917	7.0682	6.688	5.3259	6.189	6.0561	7.5959	5.5819	3.7719	6.6305	6.3453	7.4378	7.6482	5.113	6.3456	4.8586	5.6865	6.3564	7.5698	4.8022
IL12RB1	8.9723	9.0395	9.4238	8.986	7.9352	8.8759	8.8596	8.6286	8.9402	8.9966	9.9387	9.0603	9.7431	9.359	9.0847	9.9015	8.6141	8.9026	9.1385	8.5914	8.1925	10.2616	10.0539	9.6733	10.558	10.688	10.0957	9.3758	9.9474	9.1664	10.6282	9.143	10.3965	10.4761	8.9628	10.4399	10.0062	10.7262	9.4031	10.5698	10.2565	10.2351
GTF2A1L	3.4187	3.3969	3.4251	3.2762	3.3648	3.7605	3.5809	3.4212	3.6214	3.371	3.759	4.0146	3.7529	3.4886	3.6098	3.2424	3.3026	3.2225	3.4513	3.3375	3.5091	3.2131	3.5006	3.3371	3.3632	3.5811	3.3287	3.4373	3.1276	3.396	3.0049	3.1007	3.1294	3.0857	3.2889	3.2922	3.2552	3.3697	3.3084	3.4617	3.279	3.3576
TRPV3	5.7434	6.1428	5.7736	5.6047	5.4765	5.8772	5.9905	6.1225	5.6295	5.6096	6.4694	6.7823	6.2826	6.0074	5.738	5.8193	5.2812	5.8387	5.944	5.5732	6.0637	5.2531	5.9023	6.0102	5.9522	5.6986	5.3418	5.7126	5.4305	5.2718	5.2266	5.5304	5.3988	5.2689	5.6622	5.4996	5.5051	5.3117	5.2727	5.587	5.5605	5.7366
CNBD1	3.2976	3.1671	3.3014	3.3051	3.1502	3.1981	3.1515	3.1457	3.315	3.6879	3.1759	3.2918	3.3149	3.1394	3.2204	3.244	3.0248	3.3787	3.1829	3.1891	3.2858	3.2482	3.1408	3.2292	3.4091	3.568	3.2188	3.0652	3.0262	3.0076	3.0892	3.3177	3.0072	3.0226	3.0739	3.1417	3.191	3.1448	3.2808	3.2345	3.1974	3.287
ABCC12	3.0246	3.2024	2.9	2.9787	3.068	2.9663	3.1927	3.0738	3.2868	3.1367	3.0435	3.243	3.0605	3.0278	3.2995	3.1277	3.0837	3.07	2.9909	2.8841	3.1044	2.9796	3.0237	3.0037	3.1342	3.1092	3.1173	3.0964	2.8772	2.8994	3.1014	2.8126	2.8176	2.8511	2.8572	2.9208	3.1003	3.0114	2.9863	2.9758	2.9242	2.9197
MMP21	3.6655	3.3094	3.5272	3.387	3.3165	3.5318	3.2657	3.4272	3.2857	3.4566	3.7059	3.4593	3.5964	3.433	3.3341	3.4371	3.2209	3.1424	3.2168	3.3323	3.3327	3.2182	3.577	3.283	3.5347	3.3828	3.2721	3.0684	3.228	3.141	3.3206	3.317	3.3521	3.0761	3.3822	3.3865	3.2725	3.4013	3.038	3.3359	3.3917	3.1013
TMEM190	4.2982	4.6835	4.7504	4.6934	4.5921	5.1781	5.1326	4.7623	4.809	4.5555	4.444	4.2053	4.92	4.3341	4.7091	4.759	4.3175	4.6776	4.7723	4.7106	4.7791	4.5396	4.8922	4.7497	4.9546	4.7153	4.8127	4.6603	4.5008	4.357	4.5326	4.3736	4.342	4.7416	4.6784	5.0228	4.4051	4.8737	4.3676	4.5033	4.5872	5.2622
GAS2L2	5.3455	5.3548	5.5926	5.3221	5.6997	6.2833	6.1769	5.7745	5.5849	5.5224	5.6983	5.2142	5.529	5.2277	5.449	5.4275	5.2337	5.8216	5.3885	5.4561	5.6304	5.3224	5.6682	6.0025	5.7278	5.2735	5.2226	5.8076	5.3913	4.6081	5.2726	5.4024	4.9955	5.0935	5.4702	5.2324	5.2	5.4794	5.3615	5.18	5.2609	5.5403
KCNG4	4.1348	4.1153	3.8072	3.8799	3.9512	3.9254	4.2331	4.0968	3.9168	3.7845	3.8551	4.2097	4.2005	3.8659	3.9674	3.7915	3.7591	4.1078	3.8568	3.7796	3.9525	3.7044	3.8911	3.9162	4.1321	3.8966	3.8231	3.832	3.4877	3.5572	3.4791	3.6752	3.6171	3.691	4.0807	3.5901	3.7452	3.8405	3.6402	3.5335	3.7514	3.9228
PXT1	3.7762	3.5995	3.6933	3.4113	3.462	3.6386	3.528	3.3742	3.5148	4.041	3.5365	3.795	3.7117	3.3664	3.4642	3.402	3.4539	3.526	3.3148	3.3846	3.6014	3.3168	3.1492	3.3607	3.2447	3.2053	3.1716	3.1925	3.2972	3.3995	3.3075	3.3842	3.237	3.124	3.4902	3.1104	3.3346	3.392	3.4803	3.1524	3.2761	3.5115
CACNG5	3.8503	4.2729	3.9268	4.2277	4.0674	4.3283	4.0633	4.0998	4.0876	3.9347	3.9251	4.0893	4.3439	3.9715	4.0322	4.3861	3.7693	4.0403	4.1957	4.1015	4.1326	3.7375	3.8431	4.07	3.9275	4.3306	3.6988	3.9303	3.7575	3.5118	3.7958	3.4629	3.6906	3.6606	3.821	3.451	3.7493	3.7981	3.562	3.8976	3.6372	4.0348
C21orf74	3.5933	3.9668	3.9486	4.1222	3.9305	4.261	3.8464	4.1853	3.9483	3.8962	4.0329	4.3542	3.7945	3.7934	4.1163	3.9539	3.7431	4.0546	3.8405	3.8247	3.8893	3.8012	3.9153	3.8719	4.0514	3.6184	3.8358	3.8899	3.7702	3.689	3.5507	3.7159	4.1891	3.6773	3.6879	3.3337	3.8412	3.4471	3.6397	3.7645	3.9083	3.9074
NCRNA00204	7.4218	7.5127	7.6261	7.5575	7.6576	7.7034	7.0715	7.7016	7.7002	7.6344	7.0186	7.9206	7.4256	8.1773	7.9298	7.1165	7.2871	7.7806	7.121	7.7247	6.6297	7.2965	6.9223	6.6823	6.7091	7.0934	7.2417	7.1002	7.4886	6.3972	7.5744	6.7949	7.5148	7.6644	7.1897	7.5121	6.8032	7.3054	7.0241	6.682	7.1954	6.805
WFDC11	3.5311	4.3567	4.0153	4.0475	3.9412	4.0021	3.9471	3.725	3.948	3.8976	4.2366	4.6191	3.7199	3.9515	4.5424	4.1335	3.639	4.1389	3.966	3.5446	4.0343	3.8978	3.8721	4.2197	4.1536	4.0891	3.7361	3.8619	3.3842	3.5803	3.5926	3.4644	3.883	3.7968	3.5753	3.6833	3.5269	3.3643	3.7934	3.7354	3.8192	3.9538
IL28A /// IL28B	3.9657	4.0248	3.7327	3.9978	4.0993	4.1184	4.3691	3.663	3.9486	3.7336	4.0674	3.8477	4.5008	3.6569	4.0764	3.954	3.5519	3.8072	3.9906	3.6993	3.9598	3.9615	3.7623	4.125	4.1059	4.0661	3.4107	3.9646	3.5595	3.6485	3.6799	4.1191	3.5486	3.5068	3.7065	3.459	3.7732	3.749	3.9279	3.7488	3.6742	3.8744
JAK1	7.8544	6.6845	7.7939	8.2305	7.5668	7.3308	6.9512	7.3091	7.0419	7.4895	7.5165	6.3388	7.3625	6.9135	6.7014	7.9181	8.1146	7.2284	8.1234	7.47	7.9892	8.1647	8.6349	8.5221	7.5786	7.081	8.4533	7.724	8.3214	7.9018	8.8976	8.4884	8.0453	8.2624	7.7228	8.6696	8.4253	8.0935	7.9029	8.5453	8.1047	8.4752
CDC42SE2	8.5003	9.1729	8.6544	9.0203	7.9399	7.3383	7.7838	7.3562	5.2604	8.4031	9.8163	7.8472	9.5603	8.7494	8.7804	10.4858	8.8876	7.4035	9.4335	8.8685	9.4654	9.0202	8.6958	9.0644	6.3665	6.1306	8.9374	9.2929	9.0111	9.1352	9.4524	9.258	8.5143	9.3004	7.9975	9.145	9.7382	8.3304	8.9899	9.5337	8.3858	9.4446
ACACB	8.4695	8.6339	8.6543	8.7289	8.9903	9.1655	9.1726	9.1091	8.8453	8.618	8.5547	8.3974	8.8423	8.1835	8.4001	8.5846	8.5799	8.8133	8.7064	8.6262	8.6798	8.5465	8.5922	8.6291	8.6293	8.5987	8.2477	8.4338	8.3788	8.1543	8.1552	8.3329	8.258	8.1805	8.4958	8.1889	8.0726	8.2867	8.1045	8.2669	8.7447	8.8335
RFWD2	8.6647	8.3752	8.4031	8.5275	7.9944	8.0793	7.9993	7.7581	7.1267	7.7706	8.8705	7.5139	8.8272	7.2907	8.0908	9.2005	8.6227	7.5905	8.9277	8.5162	8.9216	7.8578	8.4316	8.5196	7.8587	7.2806	8.394	8.8631	8.5739	8.8275	8.4699	8.4697	8.2729	8.593	8.5074	8.2082	8.5861	7.9969	8.6119	8.051	7.9768	8.4822
STX6	6.2746	6.962	5.7674	5.8614	5.8015	6.4199	6.612	6.4986	6.463	6.3112	6.0025	5.8603	6.1725	5.9384	6.1457	6.2303	5.976	6.253	6.2613	5.9784	6.1695	6.0304	6.1917	6.2873	6.3015	6.0335	5.9887	6.459	6.2365	6.5053	6.6594	6.4798	6.4106	6.2718	6.3011	6.5192	6.5151	6.6768	5.7864	6.1511	6.252	6.2051
ANLN	4.0284	4.4905	4.4846	4.6801	3.8503	3.5974	4.0335	3.6594	3.5454	4.21	5.3439	4.2151	4.1206	4.2164	5.0357	5.1102	4.8005	3.8191	4.1953	4.0261	5.389	4.7665	4.3851	5.0169	3.8583	3.7692	4.6023	3.7206	4.7096	4.2057	4.7954	4.1091	3.9293	4.4599	3.9161	4.4184	5.1158	4.1926	3.7445	4.7804	4.3235	5.5248
SPRR4	4.7886	4.5882	4.8553	4.6033	4.735	4.7819	5.0519	4.6769	4.9251	4.5684	4.6796	5.1945	5.0387	4.6762	4.7473	4.5748	4.5979	4.7431	4.4659	4.5653	4.6042	4.6246	4.3354	4.56	4.5637	4.4928	4.2489	4.4709	4.967	4.377	4.2045	4.2737	4.2482	4.2578	4.6432	4.115	4.4602	4.2674	4.3457	4.3559	4.5114	4.8389
POLR2J2	7.6239	6.3009	8.8021	8.9324	8.8926	8.491	7.7843	8.1992	7.9334	8.0789	6.8171	7.4071	6.6288	6.795	6.7453	6.6219	7.9197	7.947	7.1266	8.3596	7.0041	8.1228	7.8729	8.2099	7.5746	8.1467	8.2875	6.7869	8.0342	7.0825	8.3343	7.3597	7.9835	8.1054	7.9365	8.4155	7.2315	8.4577	7.342	8.0585	8.4025	6.9923
LOC441259 /// POLR2J2	7.6894	5.0217	8.9421	8.7121	8.8485	8.4564	7.6321	8.0936	7.6138	8.0879	5.6208	5.9286	6.2783	5.9204	6.1785	6.0707	7.9983	8.0679	6.7953	8.2966	6.3754	8.2805	7.7593	8.1021	7.3072	7.5796	8.2041	6.8537	8.2902	6.8535	8.4081	7.638	8.0138	8.1072	8.1203	8.3638	7.4519	8.2011	7.9779	8.0394	8.5793	6.8613
HSH2D	6.1973	6.7565	6.4707	6.0194	5.7565	6.123	6.4544	6.2654	6.5564	6.0379	5.5008	4.7556	6.0421	5.323	5.6769	5.6982	6.1179	5.7331	5.9459	6.1225	5.8967	6.9175	6.4936	6.3506	6.8673	7.098	6.9214	6.6979	6.6606	6.3224	7.4161	6.5946	7.1327	6.6973	5.9251	7.3152	6.5185	6.9258	6.3321	7.2317	6.8213	6.7745
TRNT1	6.6421	6.7026	7.1602	7.163	7.1077	6.2489	5.7626	6.0959	5.59	6.1239	6.9726	6.1134	6.8343	6.5022	6.8406	7.2555	7.1271	6.1974	7.2484	6.8153	7.8579	6.9285	6.7281	6.7679	5.4157	6.2728	7.1204	6.8998	6.7924	6.97	7.4153	7.0899	6.9274	6.865	6.7017	7.5095	6.7933	6.4796	7.2283	6.9107	6.7744	7.3429
TMEM163	5.1137	5.8472	4.4649	4.9801	4.6544	5.0098	4.9818	5.2297	4.6554	4.7366	7.1142	5.009	6.0104	6.1204	5.0949	5.8381	4.5952	4.7148	5.1817	4.7942	5.3276	7.9085	6.5783	5.3496	5.8069	6.2795	6.0485	5.186	6.9385	5.0685	8.9329	4.6095	8.301	7.0873	4.6314	8.72	5.7471	7.3445	4.8097	7.0331	6.3778	6.2005
ARHGAP5	6.321	5.7094	6.1273	6.9107	6.0915	5.642	5.7339	5.9801	5.2847	5.8803	6.1487	6.4005	6.0043	5.6193	5.824	6.6767	6.922	5.5208	6.5629	6.5218	6.6399	6.345	5.9261	5.8554	4.9915	5.1385	6.6732	6.5661	6.2588	6.2407	6.3011	6.9869	5.719	6.8549	5.9394	6.6749	6.5426	5.1554	6.6434	6.1239	6.1334	6.1591
HERPUD2	8.1488	7.824	8.4405	8.9288	8.436	7.2326	7.1724	6.7703	5.8751	7.5038	8.8799	7.4619	9.071	9.272	8.6936	9.3772	8.9739	7.1968	8.8739	8.5149	8.2926	8.7873	7.8156	7.7268	6.4418	6.2462	8.5552	8.412	8.4305	8.8863	9.0032	8.6976	8.3027	8.5567	7.7999	8.69	8.685	8.018	8.6185	9.0706	8.2885	8.3899
JMJD6	3.8866	4.2957	3.8818	3.7818	3.8232	3.9733	4.284	4.2202	4.033	3.7587	4.0084	4.8112	3.7431	4.2221	3.8369	4.0148	3.5478	3.845	3.9384	3.9395	4.1195	3.707	4.1352	3.8605	3.9865	4.1398	3.6496	4.074	3.6697	3.9606	3.9364	4.0469	3.8762	3.8665	3.6879	3.8193	3.8525	3.9255	3.8996	3.9274	3.6941	4.2173
SRCAP	4.2811	3.9953	4.5491	4.3218	4.7297	4.992	4.6561	4.2696	4.4214	4.2822	4.052	4.029	4.4345	3.8901	4.1447	4.0014	4.0691	4.5836	4.1839	4.2113	4.1772	4.256	4.2579	4.3254	4.399	4.1702	3.8995	4.3565	4.3687	3.6938	4.1337	4.2298	3.9817	4.1853	4.3306	3.9243	4.4176	4.4854	3.9084	3.9939	4.452	4.3438
MAP3K6	5.4532	5.9704	5.8339	5.6951	5.3335	5.6536	5.8565	5.2762	5.8863	5.371	5.6389	5.8904	6.361	5.4849	5.6339	5.8031	5.2302	5.4487	5.5301	5.6406	5.7969	5.3651	5.566	5.647	5.7623	5.7175	5.6334	5.4814	5.2266	5.3618	5.1691	5.3878	5.1331	5.6203	5.4647	5.3292	5.5762	5.4575	5.5156	5.407	5.4462	5.6122
ARSG	4.7119	5.7292	4.6718	4.8056	4.8842	4.7533	4.8382	4.9903	4.5136	4.4028	4.6532	4.7033	4.5603	4.4155	4.6639	5.1352	4.6479	4.5928	4.704	4.3908	4.8322	4.8818	4.8476	4.2753	4.5963	5.0348	4.5857	4.3773	4.8184	4.7519	4.7098	4.2472	5.1592	4.7418	4.23	5.4134	4.3128	4.7242	4.4484	5.1885	4.7561	4.7605
ZNF101	5.2386	6.286	5.3461	4.9681	5.3518	5.4103	5.0199	5.8828	5.59	5.4511	5.324	5.6048	5.387	5.5205	5.3952	5.3729	5.133	5.8432	5.7138	5.2982	5.693	5.5522	5.3378	5.4162	5.9167	5.8598	4.8288	5.3936	5.4411	4.7148	5.4832	5.1072	5.2681	5.0706	5.2939	5.1027	5.3197	5.6836	5.2778	4.6711	5.5477	5.3484
PTPN11	3.3941	3.2843	3.2656	3.3261	3.4409	3.2811	3.259	3.244	3.3512	3.8207	3.2763	3.5791	3.6373	3.2139	3.2316	3.3233	3.2916	3.3399	3.25	3.2281	3.5389	3.4238	3.2468	3.3975	3.4653	3.4736	3.431	3.2866	3.154	3.0934	2.9943	3.3955	3.153	3.402	3.3204	3.0295	3.1703	3.2378	3.0597	3.259	3.4359	3.3096
KLHDC7B	4.9401	4.7966	4.7979	5.0011	4.9383	5.3248	5.3785	5.0562	4.7704	4.9993	4.8727	4.4609	5.2082	4.5321	4.7308	4.8982	4.748	4.741	4.779	5.1797	4.7502	5.0315	4.7805	5.02	5.1871	4.877	4.8193	4.665	4.5599	4.223	5.1298	4.482	4.8607	4.6447	4.7157	4.6498	4.9328	4.6251	4.5895	5.187	4.8132	5.5155
ATAD3A /// ATAD3B /// LOC732419	6.7076	6.629	6.482	5.9281	6.797	6.6725	6.9083	6.8571	7.2058	6.9223	5.9776	5.4742	6.5668	5.3164	6.3303	6.0374	5.1331	6.2449	6.1314	6.514	6.1525	6.398	6.5235	6.6384	6.8002	6.478	6.6406	6.1889	6.7965	6.3937	6.1636	6.1864	6.4312	6.4361	6.4002	6.4669	6.7317	6.7277	6.6203	6.3057	6.5724	6.8574
ZNF626	6.1959	6.3027	6.0471	6.2377	6.4017	6.6179	6.6357	6.5835	6.5307	6.3036	6.8366	6.2411	8.1955	6.4045	6.7726	6.4989	6.5088	6.7197	6.4048	6.1066	6.4801	6.7629	6.4473	6.5021	6.4322	7.0933	6.5608	6.6872	6.6306	6.8795	7.0408	5.977	6.2773	6.4831	6.1589	6.4849	6.1399	6.8236	6.1235	6.9336	6.6673	6.8121
PHC3	5.2772	5.1273	5.752	5.6966	5.4673	5.4687	5.2918	5.1924	5.2851	5.4414	5.2722	5.0936	4.8965	5.1112	5.0286	5.0942	5.9941	5.0891	5.5036	5.8626	5.4304	6.0124	5.0172	5.1035	5.1603	5.7585	5.648	5.3871	5.5092	5.3158	5.7949	5.0034	5.1194	5.8815	5.6259	5.7099	5.3672	5.4566	5.5677	5.718	5.2728	5.598
IL11RA	6.6398	5.905	6.3588	6.1797	6.482	6.7208	6.7484	6.7198	7.2075	6.2661	6.1972	6.7459	5.6041	6.8592	6.1291	5.767	6.0778	6.6729	5.954	6.5603	5.9086	6.1545	5.9622	5.8485	6.1516	6.9455	6.1475	6.1525	5.7845	5.8666	5.8202	6.1233	5.9099	6.0357	6.434	5.9953	5.5885	6.4942	5.9679	5.6326	5.8192	5.7664
TNFRSF10A	6.2691	5.6239	6.4112	6.0548	6.2902	6.1586	6.1576	5.9248	6.1948	6.1746	6.0371	5.457	6.3084	5.8061	6.2473	6.0655	6.2941	6.0374	6.1942	6.2856	5.9716	6.3175	6.7001	6.5457	6.3298	6.7221	7.1081	6.9556	6.3965	6.4371	6.9469	7.0714	6.653	6.6192	6.2204	7.2377	6.6225	6.5587	6.2496	6.9473	6.3973	6.7686
RFFL	6.5352	7.0572	6.1684	6.0876	6.3067	6.333	6.7946	6.0851	6.8262	5.9236	6.3422	5.912	6.5791	6.0008	5.8404	6.068	6.2298	6.4179	6.2225	6.433	5.6929	5.966	5.4551	6.1787	5.9603	6.2369	6.0455	6.3169	6.2489	6.1922	5.832	6.2895	5.9436	5.9905	5.8037	5.9615	6.4201	6.3494	6.2477	5.7741	5.8271	5.9651
HPS4	6.9537	6.6463	7.1105	7.1846	7.1177	7.2231	7.1329	7.7376	7.7227	7.028	6.9248	7.5654	7.1066	7.6223	7.8302	6.7735	6.642	7.3369	6.7737	6.9371	6.871	6.7849	7.2203	7.0087	6.9103	6.9707	6.7353	6.8283	6.609	6.0979	6.481	6.7848	6.8195	6.7431	7.1569	7.0165	6.3851	7.1699	6.4717	6.4257	6.76	6.5316
UHMK1	4.4745	4.6824	4.5323	4.8154	4.5299	4.4846	4.9029	4.74	4.8389	4.8121	4.5653	4.5331	4.7155	4.5052	4.3125	4.5274	4.5683	4.578	4.4815	4.2841	4.9876	4.6628	4.5163	4.504	5.1552	4.7406	4.3946	4.4819	4.5676	4.7748	4.2506	4.648	4.2891	4.5644	4.7338	4.2556	4.4689	4.6484	4.6448	4.1514	4.6772	4.9849
TXNDC2	4.0926	4.6687	4.9072	4.8045	4.6091	4.829	5.189	4.4081	4.8651	4.7056	4.6	5.0099	4.9586	4.2446	4.7096	4.5386	4.7747	5.1744	4.6964	4.75	5.0544	4.904	4.4244	4.7405	4.566	4.7624	4.3321	4.3737	4.5275	4.2053	4.1592	4.2503	4.0015	4.4732	4.0647	4.196	4.6101	4.1894	4.3129	4.0889	4.6847	4.714
NAV3	4.0608	4.8841	4.2045	4.0141	3.951	4.2058	4.0619	4.2469	4.1831	4.2015	4.6568	4.916	4.5133	5.3685	4.7584	4.7226	4.2833	4.7	4.356	4.1833	4.6716	4.1854	4.3508	4.4993	4.0673	4.496	4.1389	3.9969	3.9941	3.687	4.7424	4.2805	4.0055	3.9031	3.8342	4.4764	4.3603	4.1181	3.9149	4.6714	4.2941	3.9298
C5orf22	3.7015	4.7144	3.9495	3.8457	3.539	3.7438	3.5794	3.1834	3.5528	3.9032	4.1633	4.0097	4.0785	3.8458	3.7395	4.6802	3.7516	3.6073	4.224	3.7593	4.154	3.7627	4.3843	3.7412	3.6523	3.7791	3.5384	3.9807	3.6757	3.7484	3.8062	4.2361	3.7244	3.7587	3.645	4.1811	3.815	3.5163	3.6727	4.142	3.4907	3.7843
PCDHGB7	2.8768	2.7871	2.7832	2.9177	2.8555	2.9135	2.8254	2.8523	2.9941	2.9151	2.7184	2.7971	2.8031	2.8275	2.8322	2.8716	2.9161	2.9267	2.772	2.8106	2.8308	2.8442	2.833	2.7406	2.8208	2.9621	2.8987	2.9417	2.9546	3.1481	2.9869	2.9172	2.8987	2.9544	2.8639	2.9882	2.9032	2.869	2.8688	2.808	2.8653	2.8915
ERC1	3.7388	4.08	4.1663	4.2173	4.0824	4.2528	4.1059	4.1148	4.1857	4.0848	4.2007	4.4776	4.308	4.2182	4.1251	4.283	4.0068	4.0601	4.1164	3.9061	3.8781	3.9349	3.9903	3.728	3.925	4.1649	3.8069	3.6669	4.0913	3.7655	3.7698	3.9215	3.834	3.8495	3.8947	3.6029	3.8963	3.742	3.8583	3.7787	4.2364	4.1426
FLCN	10.0378	9.86	10.1324	10.3398	10.3142	9.7669	9.886	10.0476	9.9313	9.9143	10.3709	10.7899	10.6697	10.8078	10.5393	10.423	10.263	9.8925	9.7772	10.7307	9.6573	10.3946	9.9419	10.0168	9.3627	9.2674	10.3582	9.695	10.1556	9.7434	10.0152	9.8607	10.0404	10.2707	10.176	10.3619	10.3322	9.918	10.3063	10.5	10.177	9.7465
LOC84989	4.5239	5.1267	4.4502	4.4305	5.0048	5.0266	5.5375	5.2073	4.9192	4.8247	5.4742	5.0168	5.9168	6.4024	5.3758	4.9023	4.7607	4.9758	4.9687	4.58	5.2153	4.7789	4.7352	5.267	4.7977	5.6548	4.8815	5.2886	4.8765	4.5965	4.5182	4.8846	4.8828	4.4016	4.4394	4.3979	5.143	4.7616	4.3904	4.8407	4.9794	5.0657
LRRC7	3.3797	3.2928	3.5231	3.4735	3.5487	3.8072	3.8159	3.6642	3.6325	3.4659	3.8356	4.267	3.903	3.6432	3.6427	3.5732	3.6818	3.7462	3.5257	3.4138	3.6088	3.5503	3.32	3.5599	3.3421	3.6014	3.31	3.7736	3.3754	3.5107	3.4534	3.1641	3.4087	3.3504	3.3709	3.353	3.4845	3.3995	3.5401	3.2491	3.3111	3.5353
SH2D3C	5.8069	6.357	6.0367	5.6808	5.7032	5.9255	6.2675	5.8119	6.0597	5.836	5.474	5.4916	5.9513	5.1722	5.4941	5.3876	5.8301	5.435	6.0608	5.762	6.2425	6.5814	6.0922	6.2263	6.0911	6.1236	5.5922	5.8702	5.8397	5.6085	6.0734	5.9059	6.2605	5.8533	5.3793	6.2204	5.8566	6.3092	5.5195	6.0344	6.345	6.196
PPP1R3B	3.7935	4.1289	3.9922	3.9037	3.6284	3.5305	3.8588	3.6441	4.1966	3.936	4.2198	4.3892	4.428	4.0536	4.1993	4.0283	3.3672	3.768	3.653	3.6125	3.7279	3.6215	3.7047	3.968	4.0211	3.7532	3.3796	4.1947	3.8358	3.5289	3.5499	4.1401	3.6561	3.6161	3.9477	3.8631	3.4814	3.821	3.5973	3.6706	3.7132	3.7961
SLC9A7	5.6564	5.7624	5.3943	5.5547	5.7668	5.5643	5.6197	5.7741	5.9685	5.5951	5.7102	5.4975	5.9479	5.3509	5.8146	5.3046	5.4567	5.4809	5.8452	5.4888	5.3267	6.4022	6.1676	5.9031	6.1277	6.3711	5.8633	5.7647	6.0089	5.2221	6.71	5.7024	6.523	5.6895	5.6418	6.0878	5.6663	6.4776	5.8189	5.738	6.1257	5.9931
IGSF3	5.5343	5.4184	5.7415	5.3981	5.5152	5.8824	5.8705	5.8751	5.8992	5.5521	5.291	6.0978	5.7065	5.759	5.4452	5.3766	5.69	5.629	5.6301	5.6476	5.9717	5.0144	5.4793	5.5234	5.2886	5.5822	5.4062	5.6773	5.4792	5.1902	4.7124	5.709	5.3071	5.6794	5.2336	5.14	5.0952	5.3561	5.1404	4.9727	5.1917	5.5902
RFX6	5.1507	5.6884	4.8063	5.7318	4.8849	4.9223	4.4621	5.3876	5.3763	5.9107	4.7251	5.7028	4.8104	7.3207	6.8542	5.5104	6.0204	4.912	4.4963	4.7697	6.2142	5.4642	5.0033	4.2959	4.7686	5.2406	4.954	7.877	4.8868	4.7296	4.5703	5.5874	4.6402	4.5515	6.2642	4.2312	5.3182	4.8544	5.6541	4.0671	5.6577	3.7018
DIRC1	3.5224	3.2629	3.5116	3.4526	3.4073	3.4137	3.3576	3.5988	3.9244	3.5502	3.5392	3.981	3.4797	3.4236	3.5211	3.6048	3.2659	3.5292	3.5058	3.396	3.4081	3.4921	3.5025	3.3407	3.4388	3.5652	3.3784	3.6749	3.2946	3.5018	3.3311	3.6707	3.4668	3.5393	3.4338	3.4346	3.3293	3.3193	3.5136	3.3724	3.5204	3.3066
DNAJB7	3.6919	4.0832	3.7671	4.2209	3.5594	3.8918	3.7096	3.8154	3.5705	3.7761	3.6394	3.4361	3.3267	3.4048	4.0425	4.0463	4.1741	3.9306	4.0298	3.8752	4.1003	3.9855	3.6066	3.7825	3.8071	4.2516	3.9121	3.9295	3.9378	3.8211	3.8978	4.1968	3.6225	4.2914	3.6879	4.0499	3.8516	3.7138	4.2708	3.7429	3.6906	3.686
UCN3	4.4518	4.7674	4.6487	4.705	4.5581	4.8415	5.3465	4.6192	4.4583	4.719	4.7586	4.5105	5.1056	4.3849	5.0398	4.8782	4.4604	4.3724	5.0562	4.6485	4.6626	4.4878	4.4711	4.7428	4.4964	4.6191	4.2698	4.8111	4.4226	4.2809	4.2835	4.4803	4.2983	4.3585	4.7327	4.3946	4.2546	4.3219	4.3954	4.2268	4.6697	4.966
DIP2A	5.4841	4.9442	5.3437	5.4541	5.5233	5.2712	5.2663	5.574	5.3591	5.2865	5.118	5.3839	5.2034	5.3162	5.1209	5.2834	5.4825	5.2569	5.509	5.6388	5.4154	5.2242	5.2022	5.2326	5.2062	5.1306	5.0658	4.8991	5.4082	5.2382	5.2059	5.0759	5.1505	5.0591	5.4181	5.2126	5.4568	4.9204	5.3233	5.5141	5.2713	5.403
USP28	4.1194	4.498	4.1982	4.2268	3.734	3.9044	3.9123	3.9861	3.7209	3.5726	4.4065	3.9322	4.0427	4.8469	4.4825	3.7559	4.1903	3.4833	4.3872	4.3324	4.0971	4.3602	4.0439	4.5343	4.4543	5.2459	4.004	4.2661	4.2999	4.2425	4.7168	3.8461	4.2623	4.4716	3.9511	3.951	4.4111	4.7002	4.2182	4.704	4.4245	4.7046
CASC5	5.7584	5.0013	6.0448	5.7761	5.3925	5.1969	5.1601	4.9758	4.4924	4.8707	4.9798	4.5417	4.7427	4.7678	5.2398	4.4638	5.3364	4.6029	5.2803	5.679	5.157	5.9106	5.8979	6.4957	6.3045	5.9164	6.0444	4.8766	5.9896	5.1443	6.4406	5.4401	5.6104	5.5136	6.0499	5.5459	6.2502	6.3832	5.3449	5.9431	6.3947	5.5249
SENP8	4.6663	6.6949	4.8529	5.7943	4.5458	4.8265	4.5465	4.677	4.2934	4.8605	5.3766	4.8003	4.926	4.9202	4.6106	5.3479	5.1761	4.2417	6.0318	5.4008	6.2313	4.5507	4.5184	4.7611	4.1747	4.7241	4.9237	4.9255	4.7087	5.3909	4.9965	4.4796	4.7077	5.076	4.9948	4.7271	4.793	4.8737	4.6728	4.7821	4.5828	5.1891
GRHL1	5.1826	5.1691	5.307	5.0334	5.415	5.407	5.5842	5.0861	5.3294	5.5101	5.4281	5.1831	5.4297	5.275	5.2315	5.2888	4.9624	5.5678	5.3338	5.0892	5.2754	5.5034	5.3984	5.1261	5.0892	5.0897	5.0167	5.4178	4.9874	5.0451	5.1903	5.1343	5.0846	5.1268	5.1856	5.0917	5.0098	5.0729	5.0291	5.0962	5.433	5.7284
C20orf152	2.9267	3.7473	3.1191	3.213	3.3574	3.0629	3.4593	3.2532	3.0988	3.0538	3.3946	3.1993	3.5228	3.2515	3.0549	3.4866	3.3057	3.0127	3.1339	3.1284	3.1182	3.0115	3.1616	3.0879	2.9384	3.1286	2.7097	3.2492	2.9796	2.7211	3.0074	3.0015	2.9719	3.0016	3.1037	2.9747	3.0152	2.9888	2.9444	3.0198	3.1754	2.9841
CASKIN1	9.5143	9.7658	9.5627	9.5916	9.5808	9.4934	9.7091	9.4007	9.1424	9.6253	8.3355	8.5279	9.2788	8.1196	8.5583	9.241	9.5736	9.3945	9.6841	9.7477	9.3651	9.5237	9.3673	9.3502	8.6	8.2908	9.3186	9.4107	9.31	9.4279	9.0281	9.5209	9.0842	9.4025	9.1653	9.4157	9.4055	9.1657	9.4947	9.2493	9.2662	9.4425
CACNA2D4	4.7407	5.0213	4.8511	5.0207	4.8373	5.1636	5.0117	5.111	4.9677	5.3253	4.7713	4.7285	5.222	4.3526	4.8907	4.9119	4.6788	4.8648	4.837	4.9999	4.8552	4.7096	4.6448	4.7257	4.6128	4.4672	4.6172	5.0621	4.7324	4.1812	4.4244	4.6723	4.5955	4.4392	4.849	4.5507	4.5534	4.5773	4.6957	4.6097	4.7715	4.8326
ARL11	2.9208	3.0137	2.6572	2.8772	2.9132	3.018	2.8967	2.9597	2.8999	2.7595	2.8077	2.5829	2.8735	2.8579	2.7637	2.8609	3.1212	3.0759	2.9974	2.9298	3.2115	3.3865	2.957	2.8264	2.8253	3.1429	2.8854	2.8553	3.0472	3.1823	3.2937	2.9398	3.2915	3.1106	3.0336	3.3459	3.0046	3.1383	2.871	3.1667	3.0716	3.1
SLC2A13	7.7679	6.5452	7.6299	7.7606	7.5834	6.5937	7.1398	5.7495	5.0173	6.8148	6.8961	4.615	7.8049	6.2184	6.6086	7.7016	7.8047	6.1123	8.1307	7.8977	7.6993	6.7141	7.7143	8.3797	6.0322	5.9096	7.7993	7.7586	7.8479	7.7999	7.4852	8.7208	7.1603	8.0612	7.3266	8.5748	8.8082	6.9499	8.1431	8.5876	6.6525	7.731
NIPA1	4.8861	4.9593	4.9937	5.1385	4.768	5.0774	4.8013	4.9031	4.7655	5.01	4.789	5.147	5.2868	4.7231	5.0049	5.1238	4.9997	4.7622	5.1722	4.978	5.4957	4.9411	4.9539	4.9872	4.8781	4.6815	4.8866	5.1008	5.0187	4.7012	4.7765	5.308	4.9167	5.2478	4.9542	5.2347	5.0032	4.9029	4.8546	5.1124	4.7741	5.189
MGC16703	3.5768	3.4494	3.5299	3.5939	3.4602	3.6912	3.8622	3.4836	3.6577	3.5423	3.5292	3.7955	3.7481	3.6662	3.3716	3.741	3.8213	3.6681	3.6883	3.4875	3.4223	3.5567	3.5368	3.5017	3.5112	3.5276	3.156	3.5106	3.5133	3.8724	3.172	3.7997	3.2866	3.3668	3.4779	3.2673	3.3287	3.3818	3.3301	3.5006	3.561	3.6201
CARD16	8.8916	10.3809	9.6042	9.0773	8.4427	9.0743	9.2513	8.7574	8.4251	8.9409	10.0834	8.4247	9.0719	9.16	9.1673	9.2563	9.4695	8.4985	9.777	9.171	10.0225	9.4394	9.6231	9.5856	9.797	9.5762	9.4681	9.7041	9.3813	10.566	9.7587	9.5957	9.9516	9.9492	8.9805	9.338	9.8042	9.6081	9.1425	9.9277	10.1197	10.1046
CARD16 /// CASP1	8.8812	10.3842	10.1592	9.4884	9.0878	9.575	9.2432	9.4883	8.6922	9.1391	10.2762	8.8945	9.4094	9.6655	9.5113	9.5229	9.7765	8.9072	10.0934	9.5823	9.9982	9.9674	9.8117	10.0109	9.9021	9.6625	9.4949	10.006	9.8177	10.5942	10.2002	9.8967	10.0003	10.2621	9.0331	9.5571	10.1826	9.682	9.6758	9.9764	10.2883	10.4517
DUSP19	3.2888	3.3487	3.4721	3.7616	3.5624	3.4691	3.436	3.2382	3.4748	3.7604	3.5262	3.5789	3.1373	3.8346	3.3863	3.8126	3.9062	3.3727	3.5081	3.5721	3.7727	3.2492	3.0882	3.7564	3.1973	3.3901	3.776	3.3598	3.8338	3.3335	3.5511	3.5988	3.4389	3.6016	3.6421	3.1874	3.7583	3.2869	4.1334	4.0093	3.7948	3.3059
CYB5D1	8.712	8.7423	8.6533	8.6528	8.4053	8.679	8.6749	8.2685	8.6973	8.7377	8.8846	8.5902	8.4587	8.8773	9.3201	8.6845	8.4873	8.6295	8.3981	8.5277	8.3849	7.9456	8.5667	8.7411	9.0181	8.9296	8.6334	8.7751	8.3636	8.6564	8.5323	8.7203	8.6873	8.5005	8.5813	8.2283	8.6148	8.7257	8.7311	8.6732	8.4498	8.636
NMNAT2	6.6985	6.3092	6.453	5.8847	6.5963	6.0654	6.4791	5.8344	6.7212	5.789	6.4222	5.7589	6.1113	6.1732	6.8397	6.1694	5.5662	6.0251	6.2411	5.8885	6.302	6.0759	6.7892	6.3554	6.6326	7.2765	6.5778	5.9621	6.431	5.8059	6.6036	6.5462	7.4895	6.5301	6.3661	6.708	7.3138	6.9607	6.3751	6.5151	6.8533	6.7968
SLC4A1	2.9567	3.1508	3.1258	3.1247	3.1141	3.0868	3.4519	3.3321	3.1006	3.1874	3.3653	3.3555	3.2253	3.0831	3.1783	3.3626	3.1376	3.2444	3.0706	3.1211	3.3624	3.0904	3.1513	3.253	3.1182	2.956	3.1545	3.1953	3.1382	3.249	3.0733	3.129	3.0641	3.1112	3.0992	3.1008	3.0234	2.9028	2.9516	2.9984	3.1256	3.0735
CREG2	3.5846	3.7369	3.7884	3.7596	3.6436	3.7435	3.6955	3.8248	3.8704	3.7123	4.1583	4.9766	4.1692	3.8847	3.6071	3.974	3.9002	4.3374	3.8072	3.5869	3.9372	3.7069	3.6369	3.5049	3.5308	3.9195	3.5403	3.6404	3.2932	3.705	3.4366	3.3715	3.4678	3.3583	3.3457	3.5576	3.7109	3.2381	3.7142	3.7159	3.6899	3.8065
RXFP1	3.2225	3.2506	3.3219	3.293	3.1077	3.2059	3.4509	3.285	3.0499	3.4709	3.7598	3.6826	3.4306	3.0942	3.1215	3.2593	3.4207	3.0547	3.238	3.2918	3.1481	3.1349	3.2277	3.1781	3.09	3.1971	3.2738	3.1605	3.01	3.191	3.0849	3.1306	2.9522	3.2473	3.0929	2.9952	3.2106	3.1387	3.1957	3.2068	3.3102	3.1892
SPEF2	4.9277	5.1697	4.5865	5.1953	4.8324	4.6251	4.5642	4.8213	4.5608	4.9528	4.7278	4.1749	4.0791	4.875	5.1237	3.5764	5.1581	4.906	4.6592	4.9788	5.8384	4.8999	4.4843	5.0462	4.6156	3.7163	5.334	5.1733	5.048	5.0779	4.7974	5.2118	5.5629	4.8027	5.05	5.0951	5.3396	4.9976	5.6562	5.2363	5.3821	5.2706
CEP170 /// CEP170L	5.0302	5.4089	5.0698	5.0095	5.229	5.3825	5.4503	5.1642	5.157	4.8328	5.3678	5.1777	5.4741	5.2209	4.5886	5.1867	4.952	4.9256	4.8296	4.7231	5.2284	4.6805	5.0814	4.8331	5.4942	5.0463	4.7561	5.1707	5.1253	4.7992	5.013	5.0324	4.8843	4.8588	4.635	5.0315	5.0467	5.0305	4.9101	5.5229	5.0639	4.9238
DTD1	5.0257	5.1472	4.7372	5.3833	4.7587	5.0666	4.7957	5.1196	4.8982	4.8363	5.5724	5.9574	5.8936	6.2487	5.4266	5.3473	4.6054	5.0968	5.517	4.903	5.2616	4.6996	5.0627	4.9543	5.2474	4.5836	4.8521	5.5735	5.0702	5.5597	4.7713	5.2907	5.0074	4.9127	5.3336	5.0764	4.5547	4.7589	4.9335	5.457	4.9547	5.1071
CASC4	7.1465	5.5088	6.9265	6.8084	7.027	7.7437	6.8174	7.4447	7.776	7.2139	6.2076	6.1924	5.7832	5.9555	6.1797	5.443	6.8095	7.8113	6.3893	6.8487	6.167	7.0365	6.7757	7.0389	7.2838	7.3041	6.5781	6.6762	7.0609	6.2511	6.5454	6.451	6.6829	6.7097	7.2893	6.2516	6.8695	6.9874	6.7506	6.3938	7.2783	6.2738
FGF1	3.2846	3.3447	3.1164	3.2175	3.2343	3.4804	3.3597	3.4195	3.3975	3.2662	3.1917	3.1764	3.3087	3.366	3.0333	3.3819	3.2222	3.2068	3.3523	3.2391	3.1987	3.1777	3.1893	3.4142	3.1402	3.3724	3.2495	3.1838	3.184	3.2568	3.1489	3.1146	3.0884	3.1542	3.7203	3.0262	3.1857	3.3343	3.0436	3.0956	3.2663	3.3105
ARPP21	3.2103	3.0095	3.0261	2.9552	2.9858	3.2004	2.9638	3.0678	3.2028	2.8371	3.1304	3.2134	3.2778	3.1516	3.1687	2.9231	2.8346	2.9744	3.0028	2.951	2.9107	2.9598	2.8926	2.7702	3.2521	3.3146	2.8986	2.9077	2.8091	2.8444	2.7667	3.0844	2.8655	2.813	3.0954	2.8521	2.7857	3.2129	2.8805	2.9568	3.0228	2.9404
RHOXF1	5.4894	5.5621	5.7947	5.3526	5.9067	6.4254	6.1108	5.708	5.2987	5.592	5.2601	5.2329	5.5046	5.4855	5.4772	5.0954	5.0487	6.1347	5.5867	5.6846	5.3827	5.3339	5.2237	5.2542	5.5967	5.6372	5.2875	5.1774	5.1551	5.1866	5.0191	4.9522	5.2042	4.934	5.8931	5.1048	4.7664	5.7824	5.3531	4.8071	5.309	5.6852
ADAMTS17	5.6345	5.9489	6.3062	6.2051	5.7449	6.4809	6.6608	6.2574	6.4707	6.1442	5.8424	5.94	6.4784	5.6731	5.7784	6.1452	6.0419	6.1245	6.0884	5.8661	6.1131	6.0383	6.2136	6.4203	6.0996	6.1475	5.6529	5.8869	5.8389	5.9615	5.5016	5.7589	5.4247	5.6912	5.803	5.9314	5.8639	5.7732	5.8936	5.6977	6.3843	6.3025
SNHG7	4.8663	4.562	4.5713	4.7762	4.953	5.1009	4.9814	4.721	4.8658	4.4394	4.5853	4.8024	4.8795	4.7676	5.181	5.0791	4.4136	4.931	4.9395	4.4303	4.8724	4.9645	4.5835	4.7334	4.7957	4.6128	4.4885	5.0694	4.632	4.3934	4.6714	4.6705	4.3326	4.6674	4.9591	4.3919	4.7538	4.5773	4.9924	4.3649	4.72	4.7737
DHH	4.1276	4.9783	4.5086	4.4214	4.6458	4.9664	5.2361	5.2042	5.0663	4.6877	4.7106	5.1074	4.9509	4.9061	4.8668	4.7758	4.5205	4.49	4.6798	4.5563	4.9013	4.7536	4.6027	4.9109	5.3282	4.5496	4.4668	4.6169	4.4294	4.3027	4.2668	4.478	4.6855	4.1623	4.5219	4.3121	4.4541	4.6811	4.5102	4.492	4.5963	4.7641
ABRA	6.066	5.3084	5.5638	5.7577	5.1261	5.633	5.3971	5.2392	5.6815	5.2885	4.9422	4.892	5.594	5.1274	5.1325	4.9714	5.7266	5.3953	4.9769	5.6511	5.4908	4.9695	5.5254	5.2456	4.9458	4.8596	4.9962	5.5881	5.1785	5.422	4.9054	5.347	5.4736	5.409	5.586	5.4357	5.4462	5.2765	5.5499	5.2974	5.3331	5.0644
KLHDC1	5.2652	4.7974	5.4167	5.9466	5.1695	4.7532	4.6405	4.2191	4.9617	5.3878	5.1649	5.5664	4.076	6.4953	5.5876	4.9638	5.7198	5.3863	5.0084	5.3735	5.4958	6.0415	5.2744	4.6992	4.5436	4.2627	5.7926	5.2472	6.0814	5.3328	6.6257	5.3394	6.2016	5.6854	5.9621	5.909	4.9932	5.4349	5.5146	6.3845	5.7922	4.5094
RICTOR	3.9441	4.1411	4.2272	4.4605	4.079	3.8214	3.8565	3.7699	4.1829	4.0196	4.9882	5.53	4.3973	4.6077	4.287	4.3516	3.8835	4.2494	4.6322	3.8412	4.1789	4.1472	4.1649	3.9035	3.8817	3.9016	4.19	4.1326	4.0989	3.99	4.1733	4.2491	4.0356	4.0565	3.9948	4.081	3.9793	4.0934	3.7166	4.1433	4.2201	3.9172
PCDHGA4	3.8391	3.2399	3.4911	3.9001	3.6629	3.9654	3.4213	3.4415	3.2457	3.2492	3.7247	3.4935	3.4499	3.3475	3.4718	3.5871	3.4805	3.8805	3.6741	3.565	3.6423	3.8895	3.7634	3.3812	3.2937	3.4915	4.1311	3.0789	3.587	3.4406	3.7124	3.3105	3.9396	4.4413	3.5847	3.5874	3.4	3.5447	3.3955	3.5835	3.3797	3.3189
NETO1	3.1853	3.9776	3.1527	3.697	3.1819	3.7863	3.6354	3.8167	3.5475	3.3494	3.5577	3.7682	3.6791	3.866	3.6479	3.7221	3.6496	3.587	3.5248	3.5826	3.5606	4.0862	3.7466	3.5515	3.947	3.8744	3.5366	3.9436	3.7591	4.1218	3.5407	3.3791	3.7256	3.7043	3.6685	3.8603	3.5261	3.8405	3.5643	3.6826	3.5393	3.6582
WWP2	6.0405	4.5862	5.4614	5.5786	5.3502	5.7368	5.7666	6.0745	5.3472	6.2591	3.6445	4.0791	5.0692	5.5064	5.6071	4.7405	5.845	5.3524	4.9588	5.9052	4.9874	5.0623	5.1874	5.5298	5.2506	5.0352	5.3955	5.8921	6.0538	5.4887	5.1976	6.1666	5.1482	5.6704	6.2087	5.6494	5.5264	5.583	5.9375	5.2784	5.297	5.262
ST7L	5.4954	6.2613	5.1477	5.0253	5.5258	5.5229	5.3056	4.9699	5.6846	5.3512	5.8214	5.773	5.1114	5.4664	6.6427	5.8511	5.6233	5.6939	5.538	5.2699	5.7676	5.3176	6.3093	5.9141	6.2465	5.5327	5.9207	6.197	5.3157	6.0459	5.6116	5.6647	5.4854	6.0703	5.6013	6.4205	5.5907	5.7193	5.5592	5.6891	5.4172	5.5661
C2orf15	4.2517	4.3571	4.0876	4.413	4.309	4.1126	4.2288	4.1042	3.9781	3.9056	4.0915	4.1197	4.2466	4.1086	4.1783	4.38	4.4257	4.1117	4.6934	4.1369	4.7102	4.1757	4.1326	4.0728	4.0413	4.0911	4.3946	4.5156	4.0804	4.2609	4.015	4.5205	4.1903	3.945	4.2254	4.0343	4.0275	4.0374	4.2558	4.0459	4.2459	4.4046
KCNH8	4.8324	3.813	3.9552	4.6236	4.9536	4.0961	4.2015	4.4853	4.5909	4.387	5.3595	5.2536	4.112	5.9674	5.6846	4.785	4.4518	4.305	3.8443	4.5314	4.3467	5.3864	3.6721	4.2909	4.9852	4.7206	4.7701	4.6015	4.3682	4.1732	5.3308	4.592	4.9232	4.7553	4.4802	5.6559	4.5917	4.5384	5.5151	4.2181	4.2329	4.0739
MCF2L	4.0939	4.1415	4.147	3.9446	4.0661	4.2364	4.3076	3.9923	4.1421	4.2794	4.1145	4.3038	4.2794	4.0557	4.405	4.1641	3.8326	4.2023	3.9659	3.8557	3.7955	3.8079	3.8722	3.9602	4.0767	4.2445	3.8069	3.981	4.023	3.6563	3.879	4.0083	3.756	3.8408	4.2564	3.7842	3.9746	4.1138	4.089	3.8386	3.8798	4.0271
SLCO6A1	3.0793	3.1924	3.1622	3.1263	3.3022	3.4063	3.2367	3.2446	3.3309	3.0895	3.6548	3.9334	3.7914	3.4867	3.6609	3.6345	3.144	3.2631	3.3364	3.2956	3.1771	2.9208	3.378	3.5265	3.2511	3.392	2.9067	2.9801	2.8991	3.002	3.1191	3.0031	2.9156	3.0727	3.2489	3.0565	3.099	2.9853	3.0984	3.0212	3.1208	3.2166
C3orf48	3.3787	3.5448	3.3485	3.4018	3.2478	3.2821	3.4163	3.2644	3.3084	3.3673	3.606	3.8891	3.9218	3.5036	3.3859	3.4665	3.2149	3.3129	3.5975	3.4132	3.7813	3.5665	3.5549	3.3911	3.3632	3.3287	3.6907	3.537	3.2881	3.5465	3.5449	3.5161	3.335	3.7053	3.5933	3.6892	3.3598	3.5485	3.2945	3.4208	3.3007	3.4636
KLC3	4.6777	4.526	4.4795	4.6544	4.5788	4.7162	4.3927	5.0066	4.9302	4.4778	5.2107	6.3684	5.1259	5.2196	5.0856	4.8618	4.3598	4.6071	4.777	4.3289	4.5793	4.1704	4.8514	5.2465	4.9947	4.345	4.261	4.69	4.3442	4.3163	4.0609	4.0161	4.1114	4.4582	4.7245	4.3928	4.2972	4.2087	4.3873	4.2153	4.4187	4.2216
CIB3	3.5332	4.2137	3.6607	3.6125	3.8882	3.6421	4.0848	3.8702	3.7043	3.4141	3.5516	3.4611	3.9051	3.6633	3.8596	3.8381	3.7615	3.799	3.7531	3.7935	3.9629	3.8248	3.408	3.4352	3.6131	3.4741	3.5729	4.2846	3.5542	3.7246	3.1736	3.6231	3.4193	3.7729	3.6244	3.2195	3.4356	3.3343	3.5226	3.3968	3.4131	3.5698
CADM2	3.8423	4.307	4.2059	4.3375	4.1882	4.3854	4.7601	4.4535	4.0188	4.0097	4.2728	4.9073	4.2571	4.646	4.2636	4.8051	4.3506	4.3045	4.8397	4.0565	4.6082	4.2416	4.2242	4.0872	4.0674	4.2169	4.3593	4.416	4.2481	4.5215	4.2595	4.2053	4.4862	4.2443	4.1769	4.6625	4.1878	4.3331	4.1097	4.2336	4.0225	4.4039
C9orf66	3.5744	4.9468	3.4977	3.7851	3.4135	3.7573	4.1612	3.5184	3.8554	3.8966	4.086	4.0281	4.8381	4.0841	4.4111	4.4993	3.6323	4.1287	3.6635	3.4517	4.154	4.0392	3.708	3.7507	3.7024	4.2941	3.4789	3.8463	3.4127	3.4894	3.7093	3.3105	4.796	3.4033	3.5042	3.6057	3.5139	3.709	3.4796	3.8462	3.8094	4.0358
HDAC9	4.1095	4.1235	4.1948	4.1265	4.1284	4.6163	4.6573	4.1131	4.2932	4.0855	3.9549	4.5819	4.222	3.9059	4.1395	4.4516	3.9811	4.3566	4.1982	4.1761	4.3462	4.1457	4.0948	4.1011	4.0069	3.8459	3.8515	4.1538	4.0524	3.9973	3.9664	4.1362	4.0034	4.1824	4.0665	3.7658	4.0281	4.0718	3.8865	3.8177	4.3179	4.416
SLC16A11	5.2487	5.37	5.6501	5.4798	5.7757	5.2987	5.8028	5.816	6.0287	5.6616	5.9878	5.9056	6.0209	5.8028	5.8371	5.8998	5.3806	6.1169	5.6113	5.0646	6.0073	5.5964	5.4822	5.675	5.4883	5.5481	5.4073	5.6129	5.1568	5.0911	5.1414	5.5822	4.996	5.29	5.5149	5.1874	5.1825	5.0412	5.1006	5.2845	5.5251	5.8111
TMEM67	4.166	3.9087	3.7688	3.8108	4.2123	3.9414	4.0103	3.5915	3.9897	3.696	3.5924	4.0993	3.6525	4.1763	3.8452	3.5572	3.8389	3.6182	3.5269	4.3486	3.9038	4.1262	3.7544	3.526	3.9652	3.6074	3.9394	3.7619	4.2284	3.5065	3.3328	3.8413	4.4739	3.8966	4.1959	3.8416	4.0351	3.6443	4.305	3.7004	3.5936	3.593
HS6ST2	3.0466	3.0993	2.9099	3.0385	3.0945	3.1981	3.0157	3.1882	3.0585	2.8434	3.1606	3.2448	3.07	2.9594	3.0726	3.094	3.1382	3.0589	3.003	3.1511	3.4185	2.9767	2.9953	3.0792	3.1104	3.0173	2.8934	3.1656	2.8903	3.2364	3.0167	2.8854	3.3422	2.925	2.9323	3.0388	3.1923	2.9588	2.9683	2.9658	2.9991	2.921
CAMKK1	5.2268	5.6572	5.5007	5.6879	5.5146	5.861	5.7371	5.3911	5.7069	5.4642	5.838	6.1898	5.8809	5.5719	5.8148	5.7949	5.726	5.914	5.8849	5.2084	5.9025	5.6525	5.4803	5.372	5.7983	5.6874	5.272	5.4636	5.4339	5.4245	5.4078	5.2482	5.1818	5.2441	5.3107	5.3362	5.5434	5.4025	5.4388	5.346	5.4863	5.7747
ZNF625	4.5312	4.8149	4.5452	4.6499	5.2081	4.9527	5.0204	5.0569	4.9804	5.0554	4.9375	4.9451	4.9719	5.0881	4.8109	5.1181	4.9587	4.9084	4.9438	4.6332	4.8686	4.7365	4.7663	4.8443	4.6893	4.8671	4.1399	4.8275	4.523	4.638	4.4888	4.8389	4.5652	4.3904	4.4697	4.2803	4.715	4.6609	4.6589	4.6475	4.3583	4.768
ZNF563	4.8402	4.715	4.8567	4.8498	4.9658	4.7241	4.5869	4.7765	4.5904	4.6726	4.53	5.2436	4.5111	4.6949	4.8281	4.6082	4.677	4.7915	4.6624	4.7145	4.5702	4.6074	4.378	4.6136	4.3131	4.891	4.5115	4.6854	4.9542	4.5661	4.6567	4.9531	4.7832	4.6057	4.7715	4.5318	4.6605	4.4599	4.8832	4.3107	4.7223	4.2966
LIN9	4.2779	4.8424	4.0678	4.0397	4.349	4.2153	4.5552	4.4406	4.2022	3.942	4.292	4.2356	4.4792	3.8527	4.1207	4.2699	3.9631	4.3737	4.2127	4.1145	4.6194	4.0819	4.2752	4.5851	4.2262	4.0548	3.8728	4.0914	3.9723	4.3667	3.8194	3.9549	4.0277	3.9744	4.4204	3.9793	3.9752	4.0236	4.0792	4.0441	3.9272	4.1592
CLEC4D	3.9287	4.2088	3.8789	3.7426	3.9402	3.6156	3.9539	3.7004	3.7456	4.5118	4.5857	4.0888	4.8314	4.2878	3.9714	4.1905	3.7599	4.0732	4.3514	3.931	3.9414	4.8627	6.9989	4.7299	4.6378	4.228	4.2548	3.7861	4.2172	4.3269	6.4911	3.8347	4.6511	5.4793	3.4669	4.1381	4.9114	7.0179	3.7875	4.4536	4.1633	6.2515
SLC25A27	5.6741	5.1599	5.6643	5.8013	5.9349	5.9889	5.5173	5.8454	5.713	5.3733	5.6798	6.151	5.5029	5.597	5.9714	4.5245	4.9937	6.2836	5.6984	5.346	5.793	5.8091	5.2846	5.2237	5.4128	5.3428	5.9423	5.436	5.3844	5.5794	5.6095	5.4596	5.8941	5.6018	5.462	6.2474	5.5132	5.6752	5.7342	5.6705	5.7089	5.5292
GPRC6A	3.892	3.9845	3.7871	3.8317	3.7375	4.053	3.976	4.1346	4.2943	3.9246	3.9954	4.3823	4.1768	4.3708	4.3912	4.2866	3.8457	4.1857	4.0977	4.0372	3.8126	3.8413	3.8265	3.9308	3.9944	4.1844	3.9766	4.0285	3.926	4.0671	3.8402	4.0831	3.7825	3.8665	3.8576	3.8763	3.9364	3.955	3.6296	3.8146	3.8957	3.7986
RAET1E	3.7975	4.1092	3.9139	3.8226	3.6609	3.8407	4.2629	3.7291	3.8673	3.8676	3.6796	3.7362	3.8943	3.5501	3.8632	3.6544	3.5142	3.7991	3.8467	3.568	3.7374	3.513	3.6671	3.8334	3.7394	3.9636	3.5885	3.4999	3.5567	3.4198	3.4256	3.9912	3.6353	3.2994	3.6823	3.6403	3.6087	3.5491	3.6548	3.7218	3.8052	3.6643
SLC44A5	3.2763	3.3539	3.3606	3.1858	3.2032	3.6005	3.3593	3.1674	3.2762	3.412	3.2055	3.7427	3.453	3.2028	3.4554	3.4966	3.3001	3.4606	3.3395	3.1325	3.3076	3.1273	3.328	3.3191	3.3103	3.1334	3.1964	3.466	3.188	3.0997	3.0369	3.086	2.9839	3.0421	3.3258	2.9436	3.007	3.1178	3.2097	3.1822	3.0228	3.4583
ZNF417	3.7072	3.9596	4.5106	3.9994	5.4427	4.4326	4.14	4.5212	6.2767	3.5939	3.6991	3.7256	3.6429	3.9093	4.3122	3.9822	4.4392	5.5907	3.978	4.2739	4.4806	4.0453	3.7432	4.1905	6.2008	6.4727	4.3575	4.7136	4.2411	4.1184	4.2587	3.7543	4.9584	4.3241	3.7008	3.7041	4.9284	5.9184	5.1259	3.9163	4.5581	3.7594
ZNF781	4.5841	3.5646	4.0993	4.4927	4.15	3.8841	4.0248	3.8793	4.0135	3.9834	4.4694	4.6114	3.9537	4.5912	4.5397	4.1097	4.1869	3.9699	4.1963	4.111	4.1394	5.1552	4.4683	3.8817	3.925	4.3713	5.0252	3.9994	4.8024	4.329	6.1496	4.4877	5.3297	5.1686	4.291	5.7129	4.222	4.4869	4.4208	5.8143	4.3673	4.3193
HELB	4.3272	4.1704	5.0008	4.5411	4.8354	4.1579	4.6546	4.5008	3.8163	4.4589	4.2848	4.6877	4.5338	4.6133	4.6414	3.9168	4.7617	4.451	4.5011	4.2331	4.4144	4.9503	5.402	4.5338	5.3157	4.605	5.083	4.5179	5.775	4.4098	5.5938	3.7971	5.6639	5.942	4.8683	5.1059	5.2383	5.5384	5.1529	5.7614	5.6926	4.9709
SEC62	7.1498	6.4127	7.5287	7.2448	7.3689	6.2648	6.4043	5.8693	5.3648	6.5404	7.4945	5.5885	6.1662	7.608	7.605	7.3729	7.7248	5.7941	7.3344	7.4596	7.1172	7.5915	7.0885	6.3423	4.4445	5.8431	7.9639	7.4606	7.6164	7.4326	8.0163	7.8465	7.1547	7.7168	7.2287	7.9896	7.0962	7.4328	7.6475	7.9801	7.0069	7.2621
TRDN	3.6678	3.875	3.7653	3.571	4.0287	3.6563	3.7392	4.0442	3.6985	3.9325	3.8166	3.6543	3.6717	3.6738	3.8548	3.7259	3.7873	3.6045	4.0043	3.657	3.6425	3.6054	3.678	3.7085	3.7127	3.778	3.7723	3.6501	3.5016	3.7606	3.493	3.7512	3.8203	3.6792	3.6231	3.779	3.7171	3.7988	3.7526	3.6872	3.6903	3.7071
SOCS4	4.9614	5.2888	4.7293	5.0777	4.6128	4.366	4.589	4.5627	4.4183	4.1714	5.1491	4.6331	4.9685	4.9428	4.9663	5.4722	4.8208	4.1719	4.8649	4.7307	4.9551	4.9472	4.619	4.7844	4.3046	4.1594	5.0202	4.8838	4.8144	4.778	5.2456	5	4.4946	4.5845	4.3317	5.3686	4.3569	4.4854	4.8782	5.4486	4.3103	4.9238
C8orf31	3.6562	3.8021	3.5031	3.2239	3.3813	3.4055	3.3995	3.7072	3.8432	3.7524	3.8766	3.877	4.1513	3.4949	3.8113	3.6648	3.7122	3.5171	3.55	3.6911	3.5806	3.4966	3.4185	3.5572	3.6366	3.3075	3.4545	3.4621	3.3501	3.4874	3.2276	3.5653	3.3322	3.3122	3.2393	3.4965	3.6473	3.5218	3.5205	3.3967	3.5393	3.7166
ZNF547	4.9889	5.3159	4.5316	5.088	4.5791	4.4429	4.8204	4.3752	5.0625	4.7248	4.815	5.0642	4.5018	6.0734	5.399	4.4915	5.381	4.8901	4.7505	4.7601	5.5932	5.1938	4.4727	4.9856	4.3567	5.0615	5.2381	5.2724	5.0876	5.2963	5.2254	4.91	5.6315	5.1536	4.9128	4.8434	4.3584	5.4907	5.6818	5.0616	4.8572	4.9567
SIM1	4.5639	5.1878	4.5395	4.3294	4.6361	4.5245	4.6428	4.4614	4.6819	4.3421	5.1037	5.4467	4.6006	4.382	4.6783	4.888	4.4494	4.9743	4.5511	4.4345	5.2464	4.5052	4.3487	4.282	4.5143	4.4684	4.2319	4.4372	4.408	4.5396	4.1915	4.807	3.9854	4.5512	4.402	4.2775	4.2093	4.177	4.2241	4.385	4.4183	4.4944
PROM2	10.7541	9.8992	10.7381	10.2331	11.0925	11.0183	11.3368	10.5818	11.0466	10.9855	9.7343	10.5226	10.8518	10.5465	10.5714	10.178	10.6609	10.9646	10.1512	11.1983	9.6053	9.5605	9.8953	10.1276	9.9535	10.0788	10.2439	10.2656	10.0869	10.3697	9.0807	9.9731	9.9256	10.1574	10.7092	10.0043	10.0707	9.5579	10.4301	9.4293	9.9289	9.6978
TLR4	6.4261	7.3834	6.434	6.4635	6.2852	6.6162	6.8081	6.7976	6.7976	6.4976	6.8111	5.9448	5.7043	6.0055	6.4074	6.2802	6.5434	6.3984	6.573	6.6193	6.8137	6.8452	7.3839	6.7586	7.2447	6.829	6.9101	6.7711	6.4665	6.5877	7.6835	6.8203	6.7878	7.064	6.3154	6.993	6.9465	7.1306	6.369	7.1185	6.958	7.1746
TSNARE1	4.1877	4.6234	4.3113	4.2864	4.2235	4.7306	5.0352	4.254	4.8618	4.5462	4.5947	4.9365	5.0642	4.5497	4.5504	4.5561	4.1678	4.7458	4.3846	4.1663	4.5282	4.0218	3.9767	4.4139	4.5718	4.4978	4.3286	4.7302	3.8192	4.1862	3.8691	4.2261	3.8472	3.7685	4.1272	3.8793	4.259	3.9466	3.7849	4.1979	4.2366	4.5704
CAPN13	3.5627	4.0881	3.5801	3.6053	3.7038	3.7418	3.6773	3.8841	3.8128	3.8535	3.6222	3.5099	3.653	3.7045	3.5091	3.5102	3.7214	3.6486	3.6075	3.6665	4.042	3.3657	3.8487	3.9961	3.7287	3.6466	3.1462	3.5653	3.4726	3.449	3.1695	3.6688	3.5127	3.3862	4.5447	3.4852	3.3911	3.4238	3.5837	3.5512	3.4558	3.4729
STMN1	4.4134	4.6609	4.0167	3.9043	4.1535	4.1703	3.9019	4.258	4.4989	4.6858	4.1484	4.6773	4.1982	4.3225	4.3248	4.2894	3.9857	4.2557	4.0936	4.0444	4.3033	4.3119	4.3756	4.368	4.3944	4.5089	4.1051	4.3226	4.5264	4.2441	4.0623	4.2312	4.2011	4.0421	3.9381	4.1599	4.031	4.3419	4.2803	4.4317	4.42	4.4072
SIGLEC10 /// SIGLEC12	5.3926	5.8211	5.7852	5.676	5.4114	5.8807	5.7723	5.3244	5.4655	4.9221	6.2383	6.1262	6.0281	5.2933	5.5206	5.7424	5.3957	5.704	5.8554	5.5331	5.7849	6.4814	5.9379	5.6358	5.2872	5.4538	5.7554	5.3431	5.8156	5.2355	6.1625	5.4869	5.6814	5.1875	5.4921	5.6508	6.2713	5.7597	5.1378	5.8707	6.0275	6.2436
RFX4	3.8367	4.6314	3.9837	4.0873	4.477	4.0856	4.2356	4.3801	4.1722	4.1633	4.5201	4.4909	4.3417	4.1156	4.0841	4.2415	4.068	4.1212	4.5358	4.1634	4.0319	3.7399	3.9726	4.2867	4.0266	4.0346	3.997	4.1139	3.7865	4.1199	3.7106	3.9176	3.8229	3.681	3.9943	4.1177	3.8008	3.8019	3.7229	3.8851	3.9955	4.0762
WFIKKN1	5.7951	6.0442	5.6074	5.8396	5.8093	6.1441	6.2037	6.1306	6.0529	5.7714	5.8269	5.6175	6.2443	5.7027	5.6232	5.8728	5.5527	6.0994	5.8551	5.819	5.9538	5.8578	5.7452	5.8626	6.0585	5.844	5.4265	5.6372	5.4474	5.3099	5.4945	5.6545	5.4193	5.4673	5.8993	5.3321	5.5792	5.5903	5.5195	5.5031	5.8046	6.1089
SENP1	4.4772	4.8604	4.52	4.3795	4.6988	4.899	4.8936	4.3961	4.8164	4.2984	5.0805	4.9092	4.2721	4.705	4.9242	4.7072	4.6144	4.8376	4.6234	4.3794	4.742	4.3352	4.6335	4.7794	5.0037	5.0327	4.4859	4.5888	4.392	4.5487	4.421	4.335	4.4408	4.1879	4.3944	4.4358	4.3663	4.6132	4.8152	4.3393	4.4956	4.6876
KLF14	3.4897	3.2595	3.1766	3.3137	3.2771	3.3175	3.5155	3.2849	3.4104	3.1823	3.0684	3.156	3.0408	3.2123	3.1781	3.2085	3.2916	3.3904	3.3988	3.5054	3.4297	3.2335	3.2164	3.3038	3.4386	3.5129	3.1345	3.2308	3.3154	3.3375	3.2284	3.3815	3.4204	3.2577	3.4361	3.1479	3.3544	3.3945	3.1488	3.1738	3.2164	3.2955
NXNL2	3.4141	3.8518	3.4467	3.6427	3.5703	3.7585	3.4686	3.4398	3.3394	3.1942	3.2362	3.6848	3.2851	3.3653	3.3937	3.2376	3.6505	3.3988	3.3314	3.4415	3.6699	3.4298	3.309	3.4839	3.5924	3.2894	3.3186	3.3549	3.1946	3.248	3.4605	3.228	3.3539	3.3386	3.1962	3.1848	3.2509	3.485	3.5033	3.2376	3.3293	3.3438
BRS3	3.0698	3.4348	3.2664	3.2099	3.2312	3.1044	3.2089	3.2941	3.4097	3.3009	3.4294	3.786	3.5875	3.1971	3.451	3.1484	3.0378	3.562	3.1516	3.2769	3.2378	3.1994	3.3637	3.2275	3.4167	3.3046	3.1698	3.436	3.2327	3.2387	3.0002	3.469	3.0935	2.9939	3.5032	3.4156	3.263	3.1223	3.2208	3.241	3.2972	3.1778
NCRNA00205	3.8285	3.9498	3.8164	3.5331	3.7266	3.4603	3.6475	3.7546	3.9095	3.7745	4.6971	4.4709	4.2075	3.8508	3.9202	3.7505	3.6477	3.7347	4.0426	3.5591	3.8732	3.4975	3.6886	4.0827	3.8181	3.7981	3.2285	3.6548	3.4354	3.3496	3.3421	3.9324	3.3447	3.4631	3.5583	3.454	3.6198	3.7648	3.366	3.5462	3.5483	3.9478
TMX3	3.277	3.4005	3.0235	3.235	3.2319	3.2408	3.0453	3.4236	3.1308	3.2651	3.4376	3.618	3.2989	3.6966	3.329	3.3135	3.2604	3.2768	3.278	3.4039	3.3209	3.5987	3.3085	3.2848	3.5563	3.9871	3.5029	3.2604	3.8274	3.3238	3.842	3.4316	3.6004	3.1659	3.4517	3.5095	3.5422	3.8106	3.362	3.2464	3.5582	3.2765
ZNF396	4.5856	4.7199	4.6864	4.812	4.5472	4.7292	5.189	4.5282	4.7452	4.4937	4.7509	4.9824	4.4479	4.8811	5.0548	4.6731	4.7831	5.0362	4.6648	4.6616	5.2119	4.6288	4.6605	4.8194	4.4513	4.4742	4.7664	4.7673	4.3604	4.9814	4.4307	4.8555	4.4142	4.6356	4.6592	4.1032	4.5749	4.52	4.7386	4.4194	4.7684	4.4688
SLC26A7	3.2827	3.636	3.4761	3.4454	3.439	3.419	3.546	3.6892	3.5179	3.6975	3.6878	3.8421	3.4096	3.3575	3.6897	3.4588	3.3719	3.5424	3.5905	3.328	4.061	3.5033	3.3786	3.414	3.2282	3.428	3.458	3.7735	3.2066	3.5546	3.5132	3.0509	3.3127	3.3964	3.2588	3.3484	3.673	3.2356	3.4406	3.3416	3.4163	3.2839
SNX18	3.7769	3.9408	4.1754	3.9296	4.267	4.0762	4.0207	3.8783	3.8084	4.0435	4.014	3.947	4.3132	4.0669	3.9344	3.8963	3.8122	3.7636	3.9679	3.8173	3.7991	3.8236	4.0303	3.9095	4.0192	3.9382	3.7686	4.0122	3.7139	3.8983	3.9664	4.2944	3.9888	3.8782	4.1458	4.0125	3.8634	4.0643	3.8252	3.8558	3.9536	4.1933
FBXO39	4.7856	5.2528	4.48	4.4053	4.5327	4.695	4.5785	5.0458	4.404	4.7388	4.9095	4.4271	4.9889	4.9162	4.8	5.1177	4.4984	4.7225	4.9026	4.4851	4.9072	4.4823	4.6408	4.6492	4.5629	4.6021	4.4298	4.6277	4.2959	4.5346	4.53	4.6519	4.4577	4.5191	4.6181	4.4912	4.888	4.466	4.5876	4.4576	4.4705	4.6728
B3GNT6	5.6001	5.8698	5.6212	5.3937	5.4807	5.73	5.8277	5.6678	5.8165	5.6432	5.3228	4.6026	5.7241	5.0764	5.3488	5.6051	5.5799	5.2985	5.5658	5.5185	5.5037	5.2844	5.2816	5.4297	5.4745	5.3011	5.4098	6.016	5.312	5.5247	5.0216	5.6059	5.2518	5.6049	5.2563	5.3376	5.3717	5.2086	5.433	5.1745	5.3674	5.7171
DENND1B	4.2282	4.9445	4.0802	4.1755	3.9462	4.261	3.9713	4.025	4.2508	4.4629	4.2641	4.3926	3.8482	3.9097	3.9175	4.3403	4.3081	4.1321	4.1399	4.0463	3.9945	3.9869	3.8759	3.8535	3.996	4.3175	4.083	4.1498	4.1663	4.2613	3.9184	4.2847	4.1908	4.1778	4.4416	3.9044	4.2188	4.2639	4.5543	3.9004	4.194	3.7473
ZNF619	4.608	4.7227	4.9145	4.4586	4.6385	4.9089	4.5806	5.0924	4.969	4.9074	5.0736	5.5465	4.9213	5.6048	4.5627	4.9174	4.5822	4.9102	4.6768	4.6648	5.1433	4.5596	4.7748	4.6552	4.8995	4.8587	4.4051	4.6239	4.3819	4.6147	4.0865	4.5643	4.3727	4.5918	4.3206	4.1237	4.2171	4.4719	4.684	4.3854	4.5909	4.4866
ICK	3.3048	3.2568	3.1675	3.1808	3.1406	3.0585	3.0721	3.2662	3.1549	3.0756	3.2366	3.3751	3.2441	3.251	3.1684	3.1899	3.119	3.1678	3.3166	3.1869	3.2617	3.1259	3.1414	3.1126	3.1447	3.0783	3.1057	3.4881	3.1958	3.6544	3.0349	3.4714	3.4584	3.1287	3.3202	3.3547	3.1628	3.52	3.1656	3.2341	3.13	3.2716
FAM71D	3.8391	3.8114	3.6026	3.7012	3.5652	3.4601	3.7746	4.0611	4.1835	3.7412	4.3491	4.8044	4.1653	3.7325	3.806	3.3496	3.7756	3.6386	3.7498	3.6112	3.4806	3.6147	3.6769	3.7659	3.9384	3.7491	3.52	3.5183	3.4145	3.2713	3.2497	3.4448	3.2475	3.3864	3.3998	3.3892	3.6299	3.3413	3.5306	3.4141	3.7457	3.5755
BCL2L14	3.8102	3.9233	3.9639	3.9816	3.8702	3.8712	4.1357	3.9829	4.3063	4.1516	4.6023	5.5158	4.5736	4.1933	4.2139	4.2884	3.7338	4.3522	4.0096	4.0644	3.8323	3.7293	3.836	3.8257	3.9655	3.7708	3.9018	3.9808	3.6807	3.7815	3.5578	3.7685	3.4318	3.8272	3.6244	3.7238	3.7386	3.4977	3.8363	3.8742	3.9521	3.9294
HS6ST3	4.4042	4.8549	4.5962	4.6657	4.7154	4.825	5.0039	4.6283	4.8454	4.361	4.3664	4.3685	5.0801	4.0973	4.4103	4.6579	4.7492	4.5776	4.7579	4.5674	4.695	4.6488	4.2844	4.5451	4.5963	4.4573	4.2586	4.9177	4.214	4.3373	4.3525	4.4507	4.3351	4.5349	4.6906	4.3199	4.4281	4.0194	4.1066	4.3048	4.4756	4.6425
SLC26A1	5.2409	5.5669	5.0493	5.1252	5.3243	5.4682	5.1951	5.078	5.2092	5.189	4.7649	5.1133	4.8843	4.8078	4.7327	4.7727	5.1219	5.3858	5.3286	5.0327	5.2426	5.0669	4.5572	4.941	5.2849	5.1606	4.9274	4.9034	5.2026	4.774	5.2116	5.5899	5.3983	4.8527	5.0088	5.0741	4.8746	5.2125	4.663	5.2104	4.9925	5.2624
CLDN15	6.2926	5.8232	6.096	5.9364	6.1494	6.7892	6.4444	6.21	6.1226	6.2773	5.0825	5.6464	5.7866	5.9336	5.729	5.5152	6.0911	6.4003	5.9549	6.3725	5.5659	5.8093	5.4036	5.5023	6.1286	6.1807	5.8621	5.6051	5.8473	5.6457	5.8521	6.1503	5.793	6.434	6.4039	6.0253	5.5774	5.9153	6.3253	6.0793	5.676	5.5235
RAB42	6.2633	7.5304	6.5894	6.6491	6.0326	6.3576	6.8148	6.2228	6.6205	6.5792	8.0858	6.5384	7.3629	6.6578	6.4689	8.1281	6.3651	6.3526	7.2347	6.1235	6.086	6.6853	6.4954	6.6273	6.4701	6.3855	6.2752	6.3095	6.495	6.8555	6.6115	6.1717	6.2635	6.4388	6.7674	6.0813	6.6816	6.7897	5.988	6.1834	6.7027	6.4363
PTCHD1	3.9178	4.9025	4.1995	4.0825	4.1247	4.0377	4.4458	4.0063	3.9889	4.0411	4.4308	4.7257	4.3735	4.0953	3.9668	4.1075	4.3949	4.7575	4.3958	3.8623	3.9541	4.0719	3.9719	3.8675	3.9534	3.745	4.0094	3.861	3.6615	3.6563	3.4334	3.9825	3.599	3.7684	4.1506	4.3827	3.8963	3.2714	3.9285	4.2133	3.9862	4.1276
C2orf65	3.251	3.6835	3.2956	3.3567	3.3462	3.4282	3.4825	3.6852	3.4631	3.2516	3.7301	3.5372	3.5026	3.4275	3.1277	3.1815	3.3007	3.5092	3.4745	3.2113	3.3666	3.4744	3.4839	3.2329	3.4028	3.4972	3.3892	3.3159	3.5814	3.4378	3.5152	3.5322	3.231	3.4972	3.4052	3.5907	3.8686	3.6497	3.4413	3.2984	3.5393	3.4473
ZSCAN4	3.4194	3.0828	2.8721	2.7205	2.7615	2.8611	2.8447	2.8165	2.9454	3	2.9312	2.8679	2.8915	2.813	2.7905	2.8145	2.8048	2.9503	2.7836	2.8178	2.8644	2.8377	2.7316	2.7883	2.8836	2.9633	2.7813	2.9483	3.0307	3.0677	2.7222	3.2647	2.7759	2.8628	2.9717	2.9549	2.8001	2.8507	2.8689	2.7252	2.9502	2.7179
VWA5B1	4.4681	5.1182	4.8639	5.043	5.2054	5.2264	5.4142	5.0172	5.1729	4.9005	5.0769	4.2381	5.1469	4.8205	4.4904	4.815	4.6375	4.6545	5.1127	4.4116	5.5465	4.3845	4.3228	4.8654	4.6659	4.6597	4.3941	4.6419	4.2153	4.4752	4.0743	4.5686	4.1936	4.3835	4.9693	4.3562	4.1478	4.5732	4.2252	4.2752	4.7181	5.4831
TMEM148	3.7033	4.0009	3.807	3.7986	3.849	3.8644	3.8249	3.931	3.6995	3.6973	3.9659	3.4803	4.272	3.7267	3.7207	4.1009	3.8333	3.8805	4.1148	3.7936	3.8548	3.487	3.5968	3.8562	3.4875	3.8222	3.7947	4.0902	3.6753	3.5512	3.8712	3.3936	3.557	3.5398	4.1641	3.7065	3.6935	3.6158	3.8509	3.7698	3.6943	4.0525
HTR6	4.8229	4.7035	4.6494	4.6169	4.955	5.0988	5.0923	4.8782	4.6793	4.6124	4.7871	4.6057	5.0516	4.6778	4.8742	5.0608	4.6972	4.7678	4.9521	4.7459	4.9333	4.8041	4.6117	5.0606	4.8715	4.7497	4.4281	4.8185	4.8132	4.6436	4.6899	4.862	4.5874	4.5411	4.7117	4.6684	4.7855	4.9705	4.5883	4.6029	4.8789	4.9511
MAGEB6	3.1821	3.457	3.1411	3.0465	2.9914	3.014	3.1236	2.9603	3.2615	2.9865	3.146	3.3282	3.0749	3.2292	3.1263	3.2032	3.2417	3.1734	3.1586	3.1296	3.3295	3.109	3.0442	3.1319	3.0915	3.1337	3.2089	3.1931	3.1027	3.7407	3.0107	3.1542	3.3811	3.3106	3.1983	3.2298	3.069	3.1656	3.1996	3.1353	2.9932	3.0209
TCEB3C	4.5926	4.9744	4.7277	4.9609	4.6634	5.2905	4.9894	4.8681	4.6838	5.062	4.7296	5.0676	5.2245	4.6825	4.8188	5.0054	5.1317	4.8521	4.7793	4.836	5.0434	4.7628	4.4345	4.3603	4.6851	4.8306	4.5636	4.9937	4.4149	4.3404	4.3883	4.4229	4.4248	4.469	4.2399	4.3118	4.6605	4.2791	4.622	4.5548	4.5201	4.6457
C1orf104	8.5918	5.5208	8.8462	8.1756	8.8204	8.4293	8.189	8.1719	8.2025	7.8814	6.6687	8.1593	6.29	8.2433	8.2767	6.3514	8.0602	7.8951	7.007	9.1187	6.4769	9.0131	8.7008	9.0827	7.5888	8.0663	9.3787	7.4636	8.4727	7.158	8.3405	7.8105	8.6804	8.5347	7.9184	8.5497	8.3604	7.9901	9.057	8.2683	8.9055	8.2006
CACNG6	3.3232	3.7607	3.4769	3.2729	3.3854	3.2503	3.4248	3.6237	3.5588	3.6099	3.8079	4.5948	3.6119	3.5902	3.7533	3.6188	3.2914	3.2469	3.359	3.2069	3.371	3.2167	3.5634	3.5294	3.5911	3.4711	3.2685	3.6566	3.2472	3.3396	3.1911	3.346	3.0975	3.223	3.2704	3.3946	3.3294	3.4497	2.9459	3.4232	3.4595	3.4233
IFLTD1	4.2853	4.3205	4.0785	4.0837	3.9975	4.0817	4.1646	4.6197	4.1566	4.3934	4.7476	4.9085	4.9148	4.3966	4.4912	4.1866	4.032	4.5665	4.2355	3.9818	4.3326	4.0048	4.2273	4.2248	4.7148	4.0561	4.0157	4.2916	4.1545	4.3669	4.112	4.0815	3.9247	3.612	4.178	3.9947	3.9531	3.8229	3.9901	4.07	4.0661	4.1689
C19orf23	5.0301	5.4334	5.2705	5.2695	5.1581	5.3856	5.3812	5.1162	5.5722	5.5	5.113	5.4967	5.7101	4.8688	5.9408	5.3459	5.0328	5.3894	5.3377	5.0915	5.2785	4.7356	5.1921	5.043	4.9049	5.1405	4.5926	5.0552	4.7786	4.8235	4.6676	5.0763	4.8211	4.8827	5.2002	4.5668	4.9144	4.9055	4.9656	4.7392	5.0455	5.3781
C1orf125	8.7148	9.5051	8.2479	7.3358	7.5339	8.4471	8.0292	9.0896	5.9472	8.2654	7.8788	5.8889	8.3455	3.9462	7.8233	4.6909	7.1631	8.5103	8.355	8.5605	7.4279	7.1631	6.9548	7.9191	7.6801	7.5651	7.7092	4.8526	8.1409	7.2546	5.2484	6.2219	7.2102	7.8472	6.3336	7.0393	7.2082	5.9221	7.1496	6.9949	7.2705	8.5043
NCRNA00105	5.4969	5.4653	5.7947	5.649	5.751	6.0556	6.0059	5.4073	5.8042	5.5778	5.4052	5.2508	5.539	4.8948	5.2442	5.2838	5.7159	6.2851	5.7658	5.4833	5.8098	5.5098	5.7662	5.9462	5.6638	5.6643	5.5492	5.7053	5.3831	4.9808	5.0806	5.342	5.2509	5.1966	5.2437	5.367	4.9554	4.757	4.9664	5.3961	6.0203	5.605
CD200R1	3.8153	4.8358	3.8421	4.3113	4.0699	4.3331	4.302	4.1649	3.8677	4.0369	3.9154	3.7546	3.8554	3.996	4.1316	4.1481	4.0759	4.3644	4.0296	4.2569	4.1899	4.3343	4.0132	3.9563	3.9916	4.004	4.0579	4.1578	3.8745	4.4621	4.2489	4.1952	4.1447	4.0772	4.112	4.0619	3.8969	4.2867	4.1162	3.8376	3.8888	4.1457
C21orf89	3.5807	3.8722	3.7053	3.6102	3.4877	3.7311	3.6062	3.6505	3.8709	3.9941	3.8353	4.3217	4.24	3.6658	4.3986	4.0839	3.6477	3.7731	3.9134	3.7435	4.0643	3.6193	3.4627	3.6025	3.6053	3.8538	3.415	3.6919	3.5529	3.5769	3.4315	3.5772	3.2588	3.4088	3.5818	3.4423	3.7378	3.4127	3.7151	3.5847	3.4585	3.6515
ATOH7	2.7957	2.9046	2.9122	2.8426	2.8759	2.9826	3.0453	2.8508	2.8123	2.8389	2.7986	2.8221	2.7967	2.8741	2.8336	2.7948	2.9623	2.8952	2.9672	2.8888	2.8772	2.7559	2.7652	2.8226	2.7788	2.656	2.8076	2.8464	2.8996	2.7124	2.806	2.8507	2.8125	2.9576	2.7102	2.6985	2.6962	2.5972	2.7557	2.7911	2.6738	2.8452
SEC16B	4.0054	4.3571	4.6203	4.7498	4.615	4.6095	4.3624	4.2696	4.3786	4.0848	4.5201	4.6744	4.1925	4.4754	4.3778	4.627	5.3745	4.871	4.7495	4.5353	4.8855	4.7282	4.6465	4.409	4.2566	4.1269	4.8806	4.1281	4.6779	4.0237	4.5731	4.4455	4.5357	5.1256	4.2872	4.5787	4.5547	4.2484	4.8867	5.3736	5.1464	4.8893
FAM123B	5.9114	5.953	6.4239	6.0475	6.0901	6.272	6.1115	6.1225	6.1309	5.9255	6.5507	6.7637	6.7397	6.2805	6.0764	6.2973	5.871	6.582	6.4381	6.1774	6.6736	6.0895	6.3246	6.193	5.8036	5.8615	6.0895	6.0602	5.8244	5.9684	5.9616	5.8546	5.7468	5.8311	5.6725	6.0669	5.5931	5.6168	5.8749	5.9709	5.6816	6.0275
NKX6-3	4.1852	4.3903	4.1381	4.3575	4.2355	4.6157	4.6716	4.2673	4.1702	4.1819	4.4823	4.7566	5.0535	4.4408	4.4808	4.6955	4.357	4.6716	4.2946	4.4447	4.3829	4.3629	4.3738	4.4642	4.7021	4.237	4.1459	4.4824	4.3331	4.0643	4.1137	4.2799	3.9549	4.2701	4.313	4.1582	4.1794	4.2135	4.2509	4.2148	4.1231	4.4045
C10orf27	3.6894	4.0212	4.1672	4.1248	4.2205	4.2963	4.2803	3.9289	3.9992	3.8795	4.0337	4.2355	4.2169	3.926	4.1002	4.1708	4.3222	4.1198	3.8946	4.2262	4.0716	4.1986	3.8798	3.8815	3.8836	3.9827	3.8374	3.954	3.5659	3.6528	3.8727	3.8415	3.5692	3.7953	3.9532	3.6124	3.7022	3.7708	3.9573	3.8809	3.9328	4.1952
EXOC3L2	5.8985	5.7258	6.1907	6.0253	6.2776	6.3591	6.349	6.1477	6.6635	6.4229	6.3312	5.999	6.6378	5.8215	6.3436	5.8676	5.6864	6.1717	6.2687	5.636	5.769	6.055	6.2753	6.2937	6.0907	6.613	6.2282	5.3801	6.3164	5.7539	5.8576	5.5719	6.0533	6.2699	5.6916	5.9947	5.7576	6.5274	5.7615	5.8911	6.1446	6.2741
CABP4	4.7529	4.9819	4.8071	4.7428	4.7465	5.0584	5.0455	4.6961	5.2563	4.7074	4.6919	4.5768	5.0598	4.3627	4.987	4.9462	4.6848	5.0136	4.9812	4.9812	5.4777	5.0496	4.8188	4.8267	5.1819	5.2614	4.6575	5.1284	4.672	5.2852	4.7868	4.732	4.8916	4.8147	4.7277	4.8198	4.6377	4.7741	4.6829	4.874	4.5588	5.0503
TNFRSF13C	6.0017	5.606	5.6978	6.1371	6.055	6.2966	6.4251	6.1524	6.0708	6.0383	6.3975	6.4154	6.4577	6.557	6.0803	6.199	5.6131	6.125	6.0097	5.6407	6.0828	6.318	5.8294	5.9541	6.8244	7.0558	5.83	5.8133	5.683	5.3215	6.2204	5.3812	5.9912	5.7497	5.9742	5.808	5.5599	5.743	5.4322	5.7403	5.9971	6.2722
CAMK2N2	4.9164	4.6863	4.6853	4.9073	5.3469	5.3085	5.4046	5.0115	5.2668	4.8709	4.9112	4.5868	5.4377	4.8725	4.9671	4.8672	5.1064	4.9024	5.2065	5.2699	5.0948	5.2029	4.6449	5.1946	5.2843	4.936	4.5648	4.707	4.9309	4.8133	4.7195	4.8141	4.9438	4.516	5.2859	4.5136	4.7916	4.867	4.9757	4.561	4.7921	5.1866
C21orf99	3.3019	3.3158	3.3304	3.2648	3.141	3.3195	3.5067	3.1215	3.2941	3.8875	3.23	3.3047	3.3654	3.1852	3.187	3.2598	3.1739	3.1097	3.2052	3.0925	3.288	3.2416	3.1327	3.1668	3.0838	3.3407	3.1587	2.945	3.1145	2.9122	3.1448	2.9841	3.0709	3.1965	3.1191	3.0848	3.1793	2.9745	3.1078	3.0951	3.0767	3.308
KCNG3	4.0885	4.6822	5.1348	4.2452	3.736	4.6288	4.1642	3.9251	3.481	3.9973	4.0947	4.2697	4.455	3.4751	3.7004	4.2489	4.1872	4.2265	4.378	5.5482	4.5518	3.5244	3.4358	3.7679	3.6644	3.3228	4.0105	3.5764	3.7641	3.4879	3.5407	3.5464	3.237	3.8624	3.7081	3.1645	3.5559	3.5016	3.7008	4.0113	3.5144	3.5013
MGC34034	3.1255	3.2667	3.0457	2.952	3.3876	3.5401	3.2435	3.6145	3.2759	3.0577	3.2149	3.4945	3.2206	3.7826	3.2347	3.3592	3.1691	3.4861	3.2369	3.2195	3.1868	2.9705	3.3372	3.4422	3.4342	3.4403	3.0524	2.9437	2.8721	3.1619	3.4055	3.1248	3.5318	3.157	3.0656	3.1991	3.2753	3.2698	3.2571	3.2123	3.0807	3.1313
FOXP2	4.7891	4.7696	4.8695	4.8328	5.2765	5.0074	5.4684	5.4736	4.8408	4.5947	4.9169	4.4206	5.3499	4.8895	4.7777	4.8487	5.073	4.8232	5.0142	5.1123	5.1882	4.8618	5.012	4.8674	4.7644	4.7563	4.6141	4.7446	4.8479	4.7722	4.4945	4.6546	4.4176	4.5662	5.05	4.4594	4.5415	4.5154	4.4879	4.7362	4.6947	5.2478
B4GALNT2	7.4568	6.7602	7.2223	6.2028	6.6429	8.0075	7.0409	7.0666	5.4464	7.2993	5.3687	5.7026	7.0815	4.662	5.3252	6.2744	6.1527	7.3595	7.8491	8.2309	6.0455	4.4257	4.5153	5.3778	5.3311	4.5836	4.7845	5.0108	5.0298	5.0582	4.0419	5.2043	4.2203	5.4764	5.5927	4.7336	4.6855	4.1005	5.0246	4.7703	4.391	4.8793
FMR1NB	3.0697	3.3953	3.1642	2.971	2.8506	2.8986	2.9053	2.8921	3.3279	2.9236	3.2061	3.1801	3.4993	3.0694	3.0253	3.1437	2.8218	2.8657	3.214	2.7444	2.9412	2.9268	2.9664	3.0471	3.1367	3.0979	2.8833	3.1819	2.9737	3.2222	2.8715	3.1828	2.8008	2.9422	2.8404	2.8801	2.9725	2.7301	3.0561	2.9617	3.0508	2.8983
C1orf150	4.7557	4.2805	4.7183	5.1501	4.5655	4.5371	4.8624	4.3597	4.2526	4.4689	4.6296	4.7228	4.3956	4.3764	4.9515	5.0246	5.9508	4.5422	5.0738	4.6154	5.1178	5.0799	4.4876	4.4041	4.4893	4.3531	5.1061	4.8838	5.2416	4.5249	4.9294	4.5395	4.6775	5.5188	4.4161	5.3204	4.6926	4.8488	4.8586	5.4967	4.7452	4.4098
SIGLEC11	4.639	4.7399	4.6504	4.5563	4.6297	4.8072	5.1075	4.6237	4.6404	4.5384	4.3278	4.8161	4.7126	4.7499	4.8432	4.9	4.5636	4.5113	4.7621	4.5803	4.5298	4.4473	4.5184	4.5874	4.7404	4.4789	4.2108	4.6094	4.5106	4.4676	4.033	4.6118	4.0439	4.3409	4.4491	4.5881	4.2556	4.2803	4.442	4.8366	4.8704	4.6586
IL23R	5.4751	4.0778	5.1079	5.4266	5.0711	5.1962	5.0544	5.4267	4.9627	4.6901	4.6128	4.6954	4.4852	4.0698	4.1952	5.0007	5.6708	5.2733	5.5288	5.7003	4.3829	4.4557	5.0014	4.5923	4.3745	3.6504	4.3874	4.8636	4.8595	4.6761	4.7643	5.2312	4.7576	5.2097	5.5188	4.1382	4.1028	3.6547	4.4246	4.8225	4.3165	4.3624
MAGEB18	3.1949	3.3772	3.2364	3.1517	3.226	3.2538	3.3638	3.243	3.3692	3.1438	3.2919	3.3129	3.1304	3.3555	3.2466	3.1678	3.0592	3.2696	3.4289	3.1879	3.2131	3.0821	3.0749	3.1025	3.4193	3.3494	3.1837	3.4461	3.258	3.2326	3.1475	3.3315	3.2416	3.2426	3.4203	3.1808	3.1769	3.2554	3.3751	3.1357	3.0886	3.2372
CD276	5.4818	5.5269	5.578	5.7771	5.6832	5.938	5.6233	5.7748	5.6916	5.5673	5.7959	5.6821	5.9948	5.6528	5.519	5.875	5.5839	5.4672	5.6923	5.3933	5.5062	5.5705	5.6323	5.6871	5.7309	5.6388	5.4038	6.0178	5.5889	4.9197	5.6924	5.132	5.3518	5.518	5.5071	5.5955	5.4818	5.3604	5.4455	5.1268	5.4053	5.9463
IL28A	3.7573	3.3848	3.4415	3.4781	3.5208	3.5212	3.3948	3.5181	3.6071	3.4496	3.8059	3.8949	3.9961	3.8827	3.551	3.7589	3.3579	3.4738	3.5565	3.4848	3.5398	3.5551	3.7078	3.5948	3.5865	3.7005	3.6249	3.7778	3.4729	3.2655	3.5954	3.7117	3.4378	3.3085	3.3722	3.404	3.3433	3.5597	3.4275	3.2799	3.3568	3.507
IL29	3.7293	4.2171	4.3003	4.0169	3.9894	4.7077	4.4584	4.174	4.137	3.6958	3.9952	4.1522	4.3997	4.2703	4.0685	4.0958	4.1408	4.1269	4.1746	3.9562	4.4214	3.9618	3.838	4.1593	4.1485	4.2381	3.8419	4.0563	3.8847	4.1953	3.7882	3.8635	3.9497	3.9809	3.9966	3.7214	3.7239	3.8957	4.0066	3.852	4.2126	4.2831
C4orf36	3.8295	4.1352	3.6916	4.116	3.7879	3.9954	3.937	3.9409	3.8039	3.5288	3.9995	3.8422	3.7519	3.5009	4.0233	4.1284	4.1415	3.7411	3.9291	4.0461	4.2591	3.7809	3.7881	3.8288	3.6201	4.1798	3.7612	3.5998	3.8602	4.5523	3.8015	4.1689	4.1334	4.0713	3.8503	3.9947	3.9381	3.8608	3.9693	3.5011	3.7821	3.7902
FIGNL1	4.6914	5.0845	4.4826	4.3196	4.8645	4.4982	4.6893	4.1335	4.2421	4.0109	4.5839	3.9805	4.5199	4.1672	4.6278	4.8718	4.7868	4.4669	5.0402	4.4012	5.413	4.4332	4.5677	5.1539	4.0041	4.487	5.1125	4.8176	4.5844	4.7127	4.9403	4.5064	4.2268	4.3825	4.258	4.5827	4.9429	4.5236	4.628	4.5616	4.3213	4.998
RIMS1	2.8908	3.2176	2.9681	3.0144	2.7059	2.8573	3.0002	3.0632	3.0434	2.8044	3.0226	3.2997	2.9579	2.8864	3.0977	3.0177	2.9754	2.9605	3.0931	2.9055	3.1995	2.9363	3.0204	3.1041	2.9192	2.9625	3.2378	3.123	2.9826	3.2867	2.9569	3.0954	3.0558	2.9317	2.9572	3.0221	2.9236	2.8201	2.9441	2.863	3.0426	2.9645
PITPNM2	5.4097	5.5256	5.753	5.0353	5.3093	5.1312	5.5496	5.1903	5.7582	5.4461	5.65	5.9865	6.3594	5.7442	5.6726	5.3671	5.5893	5.8307	5.5007	5.2422	5.6945	5.1145	5.2383	5.3105	5.622	5.0541	4.8947	5.3666	5.119	5.279	4.7678	5.5161	4.9504	5.0709	5.3516	5.1398	5.3797	4.9692	4.9443	5.2463	5.0946	5.3046
PCDH10	3.2713	3.4035	3.2593	3.2081	3.4564	3.3597	3.4824	3.1481	3.3993	3.3138	3.1072	3.4643	3.4627	3.2337	3.3676	3.2745	3.1096	3.6615	3.3109	3.1273	3.3701	3.2507	3.1296	3.5571	3.4629	3.3563	3.2011	3.3	3.3008	3.1823	3.1481	3.3396	3.1873	3.1467	3.3589	3.0213	3.4058	3.1526	3.2218	3.1326	3.2801	3.1888
TAB3	3.7132	4.0785	4.0994	4.3119	3.7984	4.106	3.8389	4.0232	3.9423	4.2615	4.0203	4.4845	4.3937	4.0775	4.0543	3.9706	3.9589	4.5629	4.5612	3.9405	3.9139	3.5625	3.656	4.0965	4.0596	4.1542	3.8061	3.8778	3.6857	4.2674	3.4839	4.0058	3.7951	3.782	3.7083	3.6679	3.9758	3.8006	3.8688	3.8877	3.9426	3.8239
GRK7	3.2694	3.5469	3.0944	3.2882	3.4523	3.5669	3.3123	3.2626	3.2818	3.7233	3.5371	3.8192	3.3402	3.383	3.4007	3.2685	3.3029	3.4011	3.3039	3.3408	3.4288	3.2975	3.398	3.2877	3.3805	3.3494	3.2552	3.7389	3.5047	3.5538	3.0774	3.5681	3.3564	3.2603	3.436	3.3973	3.3357	3.3019	3.2756	3.3336	3.2632	3.209
MMEL1	8.9041	9.0099	8.4146	8.2588	8.6762	8.9768	9.1525	9.109	9.2716	8.8102	8.1475	8.1627	9.3369	7.9757	8.2027	8.5895	8.4976	8.8675	8.9027	8.7554	8.4623	7.8174	8.0176	8.478	8.3829	8.1198	8.1274	8.9249	8.3402	8.574	7.4529	8.3867	8.0816	8.3817	8.8178	8.0789	8.045	7.7136	8.5859	7.9985	8.3134	8.2764
PDE8A	6.8477	7.3183	7.8085	8.2099	6.9848	7.5274	6.8116	6.8761	6.2635	7.3314	6.8085	6.7147	6.8909	5.9196	6.4627	7.2514	7.6668	7.182	7.9721	8.0203	7.4483	6.8037	6.3131	6.6614	6.1741	6.3991	6.4407	7.5522	6.7729	6.8546	6.6142	7.1299	6.0951	6.6314	7.1309	6.9339	6.8979	6.184	7.15	6.4908	6.6673	6.9015
NLRP6	4.7141	4.9438	5.2456	5.1467	5.0649	5.1918	5.0095	4.8329	5.4326	4.9653	4.901	5.9124	5.457	4.5157	5.0372	5.2535	5.1151	5.2358	5.4215	4.9955	5.2086	4.8442	5.0155	4.7332	4.8991	5.1112	4.7805	5.2649	4.8093	4.8375	4.8627	4.6067	4.6465	4.7545	5.0828	4.6349	4.7342	4.5692	4.9699	4.7745	5.0318	5.1522
AKNAD1	3.2938	3.2847	3.087	2.9368	3.0075	3.1102	3.1178	2.9836	2.9392	3.01	3.7006	4.241	3.4364	3.4107	3.1416	3.1479	2.985	2.9985	3.0557	3.1018	2.9295	2.999	3.0954	2.987	2.9635	3.1265	2.8724	2.91	2.9865	3.0707	2.8556	3.0996	2.9324	2.7088	2.9962	2.8186	2.8939	2.9466	2.9841	2.8984	3.0599	2.9472
ZCCHC5	4.3343	4.2969	4.4559	4.3992	4.4613	4.547	4.574	4.0975	4.2896	4.2415	4.4681	5.0527	4.7863	4.1383	4.3575	4.5678	4.2137	4.3436	4.2285	4.4305	4.5685	4.4133	4.3144	4.1759	4.3907	4.3301	3.9795	4.1833	4.1222	3.8788	3.9147	4.1377	4.1856	3.9604	4.3117	4.1314	4.0654	4.222	4.3607	4.2604	4.2269	4.5326
ATRIP	6.9935	7.0336	6.3365	6.7652	7.0073	7.4585	7.2893	7.3416	8.239	7.6477	6.7254	6.6784	6.776	6.6941	7.3258	7.0071	6.6389	7.5211	6.9045	6.8646	6.6624	6.9821	7.15	7.4343	8.3559	8.5072	7.0843	7.4395	7.0006	7.0436	7.0684	6.866	7.3519	6.9822	7.3332	7.0069	7.2677	7.4719	6.9078	7.3063	7.1901	7.1529
ZIC5	3.8405	3.9633	3.9237	4.0211	4.1742	4.0625	4.2253	3.8483	4.0589	3.8491	4.1334	4.1866	4.1837	4.0215	3.8868	4.103	3.9166	4.107	3.9731	4.1625	4.06	3.9405	3.8075	3.7874	4.2274	3.9942	3.7795	3.8697	3.7944	3.5289	3.6845	3.6649	3.798	3.8308	3.73	3.7518	3.7206	3.8963	3.7672	3.7888	3.898	4.1202
ANGPT1	3.2983	3.3794	3.0706	3.0368	2.9522	3.0824	3.0715	3.0332	2.9284	3.2056	3.1579	3.8369	3.2081	3.0222	3.2408	3.2636	3.0774	3.0468	3.2603	3.0513	3.2328	3.015	3.0516	3.0895	3.0402	3.0353	3.0392	3.1719	2.8786	3.1916	2.9376	3.129	2.876	3.009	3.0329	2.9878	2.9999	2.9782	3.0383	3.1007	2.999	3.1061
TEDDM1	3.6694	4.0543	3.7198	3.6091	3.6903	3.6697	3.7077	4.0055	3.7335	3.603	4.7948	4.8048	4.7183	4.1038	3.715	4.0223	3.7225	3.5635	3.7216	3.6173	3.8451	3.6943	3.8689	4.0374	3.7965	3.9726	3.2412	3.6577	3.7753	3.5885	3.5528	3.9571	3.7443	3.3645	3.6079	3.3771	3.5963	3.7316	3.2096	3.6017	3.6891	3.8236
FLJ30430	3.9446	4.1346	4.0013	4.0134	3.9408	4.3148	3.9661	4.1242	4.0905	3.9249	4.0753	3.8018	4.1181	4.0034	4.0544	4.1382	4.0904	4.1456	4.149	3.7052	4.3166	3.8359	3.8524	4.0589	3.9889	4.1885	3.6844	4.0111	3.751	3.7179	3.8227	3.9863	3.7328	3.6254	4.0166	3.7008	3.791	3.8996	3.8984	3.9359	4.0189	3.9661
GABRG1	3.5451	3.7261	3.3269	3.3107	3.2575	3.4363	3.4658	3.5176	3.217	3.4609	3.3597	3.4671	3.3396	3.6594	3.4509	3.5952	3.444	3.2842	3.3416	3.3431	3.3666	3.204	3.3573	3.235	3.435	3.495	3.1699	3.2139	3.3971	3.2972	3.2271	3.3142	3.2162	3.2081	3.0337	3.2326	3.361	3.2761	3.2875	3.2876	3.2211	3.1633
PANX2	6.0681	6.4461	6.379	6.2278	6.5904	6.5315	6.6714	6.5277	6.8995	6.4529	6.5351	6.1515	6.6492	6.25	6.1881	6.2671	5.9665	6.507	6.2904	6.0828	6.1772	6.2637	6.2667	6.3543	6.3476	6.4771	5.8081	6.3704	6.0033	6.1167	5.8626	6.4235	5.8414	5.8676	6.0291	5.9708	5.9714	5.8498	5.8251	5.8362	6.2322	6.6592
ZNF114	2.9913	4.2808	2.9728	3.0952	2.9159	3.1989	3.0664	3.1752	2.8977	2.8261	3.0599	3.1342	3.1009	3.0414	3.2185	4.2086	2.9519	3.2431	3.4022	3.207	3.4492	3.2027	2.8959	3.0313	2.888	2.9905	2.7808	3.4413	3.0813	3.5578	2.9712	2.9032	2.9936	2.9684	3.1651	3.1443	3.0301	3.1446	2.9065	2.9965	3.0804	2.9814
CCDC27	5.0459	5.6772	5.3086	5.3015	5.7475	6.0769	5.6895	5.358	5.5187	4.9575	5.4082	5.4072	5.4811	5.173	5.5126	5.5568	5.4511	5.6346	5.9215	5.3243	5.7103	5.7487	5.3888	5.1901	5.6347	5.6873	5.3615	5.6781	5.1535	5.5233	5.2871	5.3204	5.2925	5.3373	5.3583	5.4544	5.2366	5.1398	5.1465	5.3359	5.2556	5.623
C15orf26	3.4473	4.0283	3.5792	3.6597	3.5122	3.7476	3.7554	3.9262	3.4763	3.4594	3.5079	3.7949	3.7622	3.841	3.6685	3.7484	3.7716	4.514	3.557	3.7368	3.9838	3.5999	3.5238	3.6546	3.2599	3.5897	3.4161	3.581	3.4684	3.8785	3.4045	3.6083	3.6794	3.7411	3.5348	3.3156	3.4797	3.4181	3.9399	3.7946	3.5266	3.4471
RBMY2FP	3.2372	3.5441	3.4667	3.2428	3.2311	3.2177	3.5096	4.0063	3.4345	3.4407	4.1599	5.547	3.5349	3.8402	3.5228	3.5829	3.3467	3.3012	3.5974	3.4924	3.2856	3.1964	3.3076	3.2035	3.2653	3.4187	2.8824	3.0287	3.0944	3.0762	3.0327	3.3201	3.1859	3.0912	3.1505	2.9593	3.2993	3.2803	3.3528	3.216	3.279	3.2149
NEUROD2	4.273	4.4966	4.1191	4.397	4.2859	4.5504	4.4636	4.17	4.3702	3.9277	4.1092	4.5427	4.0155	4.3081	4.3386	4.2276	4.0277	4.3299	4.7653	4.3703	4.2915	4.1494	4.2208	4.3545	4.3386	4.4068	4.1037	4.7906	3.9004	4.1069	3.9628	4.287	4.1996	4.4121	4.4071	3.9947	4.1377	4.0257	4.0461	3.9108	4.2238	4.212
C5orf17	4.619	5.1815	4.9518	4.821	4.8414	5.3216	5.189	5.2785	5.1265	4.7093	5.0818	4.834	5.1593	4.9016	6.8961	4.7138	4.9403	4.9858	4.8144	4.6288	5.0459	6.8696	4.652	5.4812	4.6937	4.8351	4.4048	5.0088	4.5139	4.7008	4.3897	4.5305	4.9453	4.4142	5.5859	4.475	4.7141	4.4437	4.5886	4.5891	4.5946	4.862
DNAH6	4.0574	5.0214	4.0817	4.0989	4.2434	4.261	4.4407	4.4709	4.1202	3.6686	4.047	4.1012	4.1605	4.1322	3.9914	4.1597	4.0176	4.3441	4.2443	3.9372	4.3761	4.03	3.8288	3.9631	3.9377	4.1236	3.8475	3.7028	3.7138	4.1118	3.7985	4.1353	3.6672	3.5177	3.7156	3.8767	3.8082	3.7858	4.0232	3.5475	3.814	3.8334
LRRC15	4.5647	4.5864	4.5335	4.5965	4.455	4.5166	4.8217	5.1578	4.4069	4.4263	4.2713	4.5196	5.1935	4.3785	4.3221	4.2377	4.2988	4.6448	4.3406	4.4457	4.3439	4.3305	4.3928	4.4101	4.3103	4.3954	4.2034	4.2448	4.3596	4.0608	4.4244	4.4913	4.3531	4.2005	4.6069	4.3766	4.3401	4.4673	4.3125	4.229	4.4138	4.7574
C10orf93	3.8851	4.4655	3.9552	4.0526	4.3459	4.0941	4.2689	4.0627	4.2397	3.8636	4.1169	4.3097	3.942	3.9483	4.1987	4.2085	4.0867	4.2003	4.0696	4.0441	4.1172	3.9054	4.2188	4.049	4.1286	4.1798	3.8721	4.0553	3.9072	4.0751	3.8548	4.0573	3.9956	3.901	4.2869	3.965	3.7997	3.9778	3.8064	3.7253	4.0786	4.0742
B3GNT7	4.0297	4.8359	4.3006	4.4692	4.5041	4.3405	4.3278	4.1948	4.5614	4.6917	4.5295	4.3749	4.7845	4.1787	4.266	4.5359	4.0669	4.1824	4.3702	4.3305	4.4962	4.2191	4.3309	4.5134	4.4901	4.4889	4.3988	4.179	4.1037	4.3079	3.9479	4.3917	4.0296	4.0292	4.4543	4.0869	4.2657	4.3734	4.2598	4.4794	4.1841	4.5656
ZNF645	3.8453	3.7058	3.5775	3.6824	3.7059	3.707	3.7111	3.7471	3.7745	3.5068	3.6304	3.5465	3.7935	3.6298	3.6644	3.7012	3.8868	3.6843	3.6238	3.7558	3.7167	3.6507	3.7081	3.7443	3.5677	3.5552	3.6798	3.4894	3.5723	3.7335	3.4371	3.6689	3.8143	3.7939	3.7858	3.5386	3.4964	3.5428	3.7145	3.5304	3.5889	3.5287
ZMYM6	4.0347	3.8114	4.2237	3.9443	4.1386	3.8365	3.7097	4.2428	4.1509	4.1	4.4308	4.4934	4.2526	3.674	3.6452	3.9077	4.3552	3.7863	4.0972	3.7945	4.6527	3.9241	4.0012	4.0921	4.0967	4.0226	3.8285	4.0786	4.0077	3.627	3.8093	4.2635	3.4923	3.9756	3.7289	3.8383	3.9105	3.7185	3.7324	4.3066	3.8552	4.2002
SGCZ	3.3697	3.3711	3.5772	3.3935	3.4827	3.706	3.7063	3.6728	3.5653	3.477	3.541	3.6184	3.9079	3.5814	3.6193	3.8956	3.3798	3.1535	3.6655	3.3519	3.4686	3.3576	3.5234	3.4641	3.5697	3.3524	3.0082	3.5462	3.2921	3.2568	3.2788	3.3074	3.2649	3.2671	3.516	3.2347	3.4468	3.2703	3.0898	3.2601	3.557	3.568
WNT9B	4.8173	5.3056	5.3115	5.2658	5.3372	5.4974	5.5119	5.1853	5.7137	5.1813	4.7409	4.8772	5.2168	4.9402	4.9368	5.023	5.0694	5.4638	5.119	5.2644	5.3902	5.3721	4.8598	5.204	5.2291	5.2348	4.9018	5.196	5.2138	4.8819	5.283	4.7509	4.7917	5.0519	5.073	5.0404	4.9508	5.0438	4.8805	4.6622	4.9644	5.3066
CNPY3	7.121	8.1992	7.5435	7.2808	7.2288	7.5167	7.486	7.9072	7.779	7.5558	6.8921	6.1167	7.7944	6.1312	6.8241	7.0295	7.4193	7.1952	7.8194	7.2988	7.5259	8.3615	7.7999	7.4952	7.8699	7.8585	7.328	7.4248	7.3201	7.7334	7.9775	7.2505	7.8726	7.5102	7.6703	7.8912	7.1218	7.9357	7.3179	7.633	7.8763	7.9938
SCAMP1	5.1571	5.7642	5.065	5.8815	4.9129	4.7983	5.1533	5.1903	4.3707	4.9131	5.9202	5.3999	5.5296	5.5331	5.1088	6.1855	5.6234	4.7431	6.0319	5.2046	6.1135	5.1902	5.4905	4.9071	4.2338	4.6796	5.1582	5.3505	4.8241	4.6726	4.8677	5.5634	5.6544	4.853	4.5965	5.8639	5.4403	5.2505	5.1126	5.3042	5.2577	5.4055
C2orf52	4.0005	4.6489	4.1419	4.2529	4.1338	4.2681	4.4156	4.3707	4.4376	4.2526	5.0802	4.7441	4.5484	4.8507	4.7481	4.7933	4.4445	4.2264	4.3707	4.2043	4.4343	4.221	4.2593	4.6663	4.0603	4.29	4.3976	4.2673	4.1698	4.5415	4.2435	4.5425	4.758	4.5028	4.3671	4.4977	4.3053	3.9245	4.416	4.6104	4.2474	4.452
HAS3	9.6565	10.4588	10.2427	10.1534	9.7868	9.7641	9.5729	9.3618	8.7037	9.5739	10.0063	9.2846	10.2482	9.3817	9.247	9.8359	10.2903	9.4675	10.2994	10.0282	10.3463	10.0881	9.9146	10.0019	9.2329	8.8455	9.8841	10.0143	9.9204	9.9496	10.0247	9.9211	9.8447	9.9152	9.5884	9.9401	9.9362	9.6601	9.8499	9.8146	9.8939	10.394
FGF4	4.4917	4.4737	4.7583	4.5851	4.5964	4.394	4.574	4.7976	4.7674	4.6762	5.0212	4.7765	5.4372	4.6937	4.3003	4.9654	4.4368	4.2731	4.8763	4.4109	4.4962	4.3698	4.4391	4.7662	4.4656	4.4417	3.8374	4.7062	4.2771	4.2883	4.0578	4.5256	4.2119	4.4955	4.5253	3.8278	4.2823	4.1373	4.5664	4.1197	4.4898	4.538
SLC30A8	4.7882	4.7774	4.4733	4.2987	4.515	4.4549	4.8476	4.4415	4.5493	4.4496	4.3824	4.7047	4.6243	4.3725	4.6349	4.6695	4.5821	4.5968	4.2908	4.4048	4.5808	4.4741	4.5581	4.6194	4.6105	4.3439	4.3593	4.5009	4.3579	4.4325	4.2727	4.3694	4.3817	4.3541	4.549	4.3883	4.3514	4.3097	4.2077	4.4147	4.4281	4.4184
LOC142937	4.9868	5.2621	5.8758	5.5386	5.6556	5.8323	5.9475	5.5163	6.3548	5.1629	4.4344	4.8121	5.1158	4.8721	4.9023	5.1937	5.2772	6.2309	4.977	5.2921	5.0513	5.4815	5.4179	5.5058	6.4784	6.2168	5.4878	5.4935	5.4065	4.8839	6.3551	5.9644	5.7772	5.3889	5.079	5.1977	5.0004	5.8689	6.065	5.3802	6.1082	4.8541
MGC42157	3.0954	3.41	2.9465	2.9202	3.0713	3.4472	3.2052	3.0918	3.1271	3.1214	2.9488	2.8402	2.8226	2.9646	2.9876	2.9402	2.9444	3.0114	3.2666	3.0881	3.0532	2.9805	3.0456	2.9795	3.3085	3.0518	3.0331	3.2057	3.0439	3.0559	3.2751	2.9228	3.076	3.2583	2.917	3.0252	3.0346	3.1708	3.0161	3.0405	2.7774	3.0111
C11orf65	3.2305	3.846	3.2091	3.1453	3.1749	3.236	3.4269	3.3161	3.6523	3.5117	3.4191	3.3293	3.5104	3.1909	3.1848	3.279	3.2774	3.2112	3.2729	3.2464	3.2237	3.3652	3.3149	3.2452	3.2392	3.5749	3.179	3.1937	3.0425	3.2305	3.6149	3.4048	3.0981	3.4334	3.4118	3.0867	3.2509	3.3029	3.3308	3.2257	3.3331	3.424
FAM71E2	4.7152	5.1273	4.453	5.0304	4.7285	5.2993	5.1402	4.973	5.3067	4.7903	5.0336	4.9397	5.0751	4.6573	4.611	4.9934	4.7363	5.0821	4.8191	4.7663	5.0392	4.8824	5.0118	5.1567	4.6476	4.8237	4.6951	5.3215	4.6716	4.6339	4.9386	4.8467	4.7649	4.5544	4.9899	5.0731	5.0925	4.987	4.4495	4.9773	4.846	5.2297
OR5P2	3.4894	4.3638	3.9386	3.6694	3.3128	3.7576	3.6342	4.0833	4.32	3.9017	4.0441	4.2352	4.1806	4.4318	3.8245	4.1325	3.4702	3.8079	3.6462	3.6133	4.2185	3.7013	3.7192	3.8675	3.9948	4.5282	3.8136	3.8502	3.9568	4.1303	3.6431	4.0749	3.4692	3.6539	3.8382	3.48	4.3615	3.5504	3.7795	3.9468	3.6924	3.9568
DYDC1	3.5661	3.7854	3.1652	3.6663	3.672	4.1691	4.0645	3.7608	3.8706	3.1177	3.5153	3.888	3.4931	3.4811	3.6536	3.7946	3.8015	3.8852	3.9581	3.7721	3.9466	3.8221	3.3806	3.5871	3.5563	3.7877	3.8065	3.9723	3.6864	4.0176	3.803	3.4353	3.9854	3.6464	3.4969	3.6398	3.7925	3.4824	3.5179	3.4633	3.4749	3.6467
IL27	4.7078	4.7163	5.0078	4.7795	5.2721	5.1357	5.2149	5.1852	5.0914	4.6129	4.8875	4.5799	5.2063	4.7283	4.9717	5.0604	4.722	4.8634	4.7303	4.7222	4.9064	4.8973	4.7357	5.0169	4.7528	4.8357	4.4715	4.8863	4.845	4.6843	4.6381	4.7398	4.6005	4.6536	4.9691	4.671	4.8029	4.6024	4.6419	4.5885	4.9066	4.9034
IQCF1	5.6032	6.1189	5.4635	5.9333	5.9388	6.0824	6.2506	5.913	5.6326	5.6531	5.2888	5.322	5.6949	5.5456	6.0934	6.1596	5.5586	5.9566	5.7675	5.8215	5.9635	5.817	5.5406	5.8832	5.522	5.7683	5.4171	5.8248	5.7378	5.2246	5.5452	5.7515	5.7861	5.5807	5.7044	5.53	5.4836	5.6561	5.3303	5.2637	5.6661	6.0428
DEFB125	2.9593	3.3698	3.51	3.3956	3.5214	3.3453	3.6151	3.6007	3.2548	3.309	4.0284	4.1253	4.1257	3.9058	3.7364	3.5138	3.7903	3.5311	3.3584	3.31	3.378	3.4382	3.4256	3.3982	3.4014	3.4581	3.1292	3.341	3.1501	3.243	3.4287	3.1259	3.3836	3.3001	3.2337	3.4574	3.2678	3.1688	3.2622	3.2697	3.3848	3.2923
WFDC10B	4.5831	4.6834	5.2112	4.57	4.4481	5.2118	5.2095	4.7259	4.826	4.483	4.9853	4.8033	4.624	4.5772	4.7782	4.58	4.1136	4.7733	4.7275	4.8089	4.5773	4.5768	4.5149	4.3133	4.4897	5.2105	4.872	5.0695	4.3475	4.5205	4.4678	4.5099	4.3417	4.7294	4.5674	4.6542	4.5933	4.3195	4.9344	4.4412	4.5365	4.4078
DEFB105A /// DEFB105B	4.221	4.2866	3.9845	4.0007	4.1891	4.3516	4.3407	4.3467	4.3203	3.8355	5.2803	5.5508	4.9951	4.6698	4.5437	4.4604	3.9227	4.15	4.2902	4.1755	4.3594	4.1593	4.3604	4.584	4.1715	4.3032	4.1256	3.916	3.8529	3.8799	3.6836	3.7261	3.6015	3.8179	4.2319	3.4395	4.0976	3.7014	3.7805	4.1186	4.1934	4.3154
PKHD1	3.934	4.391	3.756	3.6416	3.7661	3.8632	3.9363	3.7788	3.6464	3.5508	4.1962	3.8718	3.7068	4.0144	4.0029	3.9758	3.6236	4.0015	3.7085	3.4739	3.7492	3.5407	3.7266	3.8891	3.7896	3.7737	3.473	3.5367	3.8382	3.5604	3.5953	3.487	3.5899	3.5254	3.8845	3.5786	3.5176	3.9498	3.7004	3.6068	3.4698	3.6532
PKD1L1	3.6858	3.9164	3.783	4.0619	3.7918	3.8909	4.0951	3.7143	4.0671	4.0055	4.4681	4.0635	3.9646	4.0327	4.3267	4.0452	3.9407	4.1474	3.8897	3.8246	4.0462	3.9442	4.0756	4.0484	3.8633	3.876	3.8253	3.96	4.1179	3.6261	4.0543	3.95	4.0692	3.9572	4.0766	4.1948	3.7616	3.76	3.7218	3.8931	3.8421	3.9163
GPR112	3.9868	4.0627	3.958	4.1233	3.7179	4.0814	4.1451	3.874	3.9923	3.6973	4.5833	4.953	4.5879	4.2608	4.3843	4.2556	3.9829	3.7442	4.0105	3.8169	4.0453	3.9098	4.0121	4.1593	3.7151	4.2754	3.6008	3.8018	3.7151	3.4529	3.7085	3.9161	3.5142	3.7268	3.6935	3.6356	3.8244	3.5204	3.5353	4.0139	3.8444	3.6573
ODZ1	4.4903	5.1856	5.0729	5.1291	4.904	4.9496	5.0912	4.7273	5.3146	4.9276	4.834	4.8725	5.0245	4.609	4.969	5.5793	5.2696	5.5142	4.9218	4.9015	5.0648	4.9897	4.5694	5.1576	5.1259	4.7428	4.8016	4.9892	4.72	4.6516	4.7161	4.8802	4.6959	4.7916	4.582	4.6804	4.8565	4.7594	4.9219	4.9919	5.1222	4.9291
REXO1L1	4.0988	4.4	4.5434	4.4899	4.6004	4.5722	4.7993	5.3075	4.5862	4.218	5.0883	5.1574	4.9078	4.6473	4.485	4.8415	4.3262	4.6161	4.4486	4.636	4.4098	4.3126	4.5658	4.5176	4.3717	4.4609	4.1868	4.4979	4.1598	3.9747	4.2534	4.0749	3.8434	3.944	4.1164	3.8415	4.381	4.2147	3.8897	3.9681	4.4152	4.768
TAF1L	3.4081	3.7051	3.6457	3.7387	3.4314	3.7665	3.8527	3.5916	3.711	3.2387	4.0479	3.9804	3.7256	3.5857	3.6459	3.6197	3.4449	3.4856	3.4344	3.547	3.5517	3.6362	3.4633	3.4277	3.8973	3.8961	3.6223	3.8845	3.3891	3.449	3.3686	3.6902	3.4611	3.7201	3.5548	3.5796	3.612	3.3317	3.3404	3.4792	3.7058	3.7538
CNTNAP5	3.6155	3.9407	3.5732	3.8034	3.6975	3.8511	4.0418	4.0624	3.8004	3.6163	3.9576	4.1959	4.1496	4.0818	3.8877	3.9166	3.6966	4.3664	3.9839	3.5854	4.0276	3.6693	3.8871	3.8811	3.7047	3.8016	3.6277	3.5586	3.4188	3.5251	3.4551	3.6767	3.2905	3.7057	3.7148	3.3241	3.8046	3.7726	3.5826	3.6791	3.8274	3.8038
RECQL4	6.335	6.2331	6.0768	5.4263	6.0464	6.648	6.6315	7.3365	6.7774	6.8361	5.872	5.5404	6.1225	6.0297	6.1697	6.0443	5.6821	6.6314	6.2894	6.176	5.9773	6.2026	6.2002	6.4732	7.0126	7.0382	6.1005	6.0806	6.1383	5.9992	5.9943	5.8649	6.2413	5.8427	6.1064	5.6333	6.2412	6.5659	6.0136	5.7023	5.9922	6.1662
GPR113	4.4263	4.6779	4.5306	4.4749	4.4784	4.8756	4.7687	4.7025	4.5732	4.7024	4.3309	5.0522	4.94	4.5118	4.6346	4.5086	4.4428	4.7314	4.6067	4.584	4.6908	4.6525	4.1875	4.5978	4.613	4.9351	4.3086	4.3067	4.1376	4.7774	4.1916	4.3077	4.2981	4.1449	4.5061	4.0027	4.5038	4.3087	4.4913	4.3889	4.3421	4.4964
TMC2	4.089	4.4443	4.4395	4.2789	4.22	4.3705	4.5023	4.1505	4.1335	4.2788	4.3758	4.4312	4.7434	4.4036	4.2519	4.4457	4.4171	4.4011	4.6961	4.1556	4.3837	4.276	4.1686	4.1837	4.8028	4.3965	4.3732	4.5772	4.3559	4.1359	4.0021	4.1522	4.1218	4.0289	4.1319	4.2872	4.0705	4.1533	4.0325	4.1601	4.3632	4.4513
SMCR5	4.6034	5.2944	4.5781	4.6363	4.6988	5.1567	4.9796	5.2687	5.0179	4.6431	4.8137	5.0584	5.0607	4.5672	4.7557	5.1248	4.8775	4.9643	4.9513	4.9251	4.8508	4.5841	4.6503	5.2712	5.1385	5.2682	4.6407	5.0115	4.4949	4.6396	4.2903	4.5261	4.3043	4.4514	4.8283	4.4396	4.6846	4.5384	4.545	4.6161	4.3559	4.5685
BICD2	4.0965	4.3019	4.2045	4.3744	4.3116	4.1872	4.6651	4.0644	4.1969	4.4355	4.1188	3.8187	4.9521	4.2314	4.0902	4.679	4.2445	3.9652	4.5966	4.4175	4.8629	4.5744	4.0855	4.4254	4.3385	4.2707	4.0292	4.3191	3.8619	3.9163	4.147	4.0098	3.9468	3.8019	3.9397	3.8856	3.9575	4.0143	3.6688	3.8835	4.0503	4.4637
ZIM3	2.9462	3.4089	3.163	3.0664	3.1911	3.0263	3.3581	3.2644	3.173	3.1165	3.4077	3.4377	3.2857	3.1734	3.1638	3.039	3.0952	3.1553	3.1228	3.2179	3.3569	3.0428	2.9911	3.0356	3.1447	3.1825	2.9751	3.141	2.9831	3.1268	2.9593	2.9937	2.9432	3.1214	3.126	2.9965	2.9917	3.0681	3.0034	3.0212	3.0281	2.9957
NOX5	4.2544	4.9664	4.5428	4.2838	4.351	4.5368	4.6561	3.9965	4.4773	4.3418	4.481	5.1503	4.6137	4.1742	4.1594	4.4626	4.2638	4.6407	4.495	4.3122	4.4277	4.4716	4.1651	4.2366	4.2565	4.2391	4.2948	4.2945	4.2999	4.1891	4.1352	4.1705	4.6976	4.1856	4.2693	4.1523	4.1547	4.0579	4.066	4.2557	4.2981	4.3535
G30	3.3132	3.4107	3.353	3.3619	3.3574	3.3275	3.2696	3.3453	3.3327	3.5307	3.2022	3.4795	3.3149	3.2103	3.2577	3.2341	3.2124	3.5435	3.2929	3.1799	3.1884	3.1507	3.232	3.2351	3.2385	3.18	3.1703	3.2446	3.2043	3.3357	3.1557	3.1368	3.0933	3.2664	3.2096	3.1722	3.2374	3.3333	3.2965	3.1483	3.0941	3.1267
GPR126	4.4041	3.723	3.9837	4.3235	4.2906	4.1922	4.1852	3.6979	3.6544	4.2377	3.9328	3.7899	3.6988	3.4669	3.8121	4.14	4.0748	4.0004	3.6612	4.1899	3.9213	4.2469	5.4379	4.8421	4.414	4.0478	4.9546	4.1841	4.5676	3.7084	4.726	4.2898	4.6514	4.9026	3.9391	5.1589	5.0879	4.5801	4.2849	4.9408	4.5284	4.6746
KLHL4	3.3774	3.6487	3.571	3.739	3.7344	3.8769	4.2234	3.5354	3.5638	3.1471	3.5697	3.5754	3.6916	3.7682	3.5959	3.7108	3.578	4.0311	4.1669	3.6904	4.0131	3.6452	3.6241	3.327	3.4629	3.4734	3.398	3.6154	3.3813	3.4165	3.4434	3.6877	3.2494	3.517	3.4963	3.4162	3.2949	3.8406	3.46	3.6666	3.2931	3.6657
GPR156	3.905	4.2695	4.238	4.1051	4.2525	4.2901	4.1867	4.0186	4.3067	3.9381	4.1457	4.3714	4.5167	4.2033	4.1597	4.4805	4.0739	4.3657	4.558	4.1148	4.3932	4.4309	4.0479	4.2956	4.5678	4.1019	4.0341	4.335	4.0719	4.519	4.0073	4.1451	4.114	4.2307	4.5129	4.1464	4.0166	3.9411	4.2034	3.9972	4.098	4.2549
SUOX	7.6276	7.5449	8.0692	7.8337	7.3914	8.0529	7.665	7.4994	7.3935	8.312	7.0028	6.8548	7.4785	6.5319	6.7774	7.2439	7.9216	7.8612	8.1429	8.3516	7.5334	7.2035	6.6953	7.243	6.761	5.8449	6.9432	7.12	7.5	7.2113	6.6302	7.3053	6.6995	7.2504	7.6462	6.9962	6.9642	6.8155	7.1901	7.0706	7.0476	7.2287
GPR115	4.9143	5.3047	4.4454	4.6394	4.3304	4.2934	4.2289	4.4596	3.9767	4.6498	4.5519	4.6811	4.595	4.5431	4.803	4.7621	4.4553	5.1933	4.5009	3.6779	4.741	4.0142	4.3007	4.9049	4.0143	3.9239	4.72	4.5664	4.1	4.068	4.1849	4.3442	3.7062	4.4913	3.9134	4.4329	4.6858	3.8883	4.3504	4.1439	4.2031	4.0897
IL31RA	3.7093	3.9549	3.779	3.6602	3.7256	3.9476	3.8673	3.9284	3.5756	3.6178	4.0736	4.145	4.0215	4.195	3.5754	3.9584	3.4398	3.613	3.6845	3.461	3.852	3.5664	3.9484	4.2601	3.7231	3.5832	3.6129	3.567	3.4687	3.585	3.4899	3.7157	3.4973	3.6141	3.7538	3.4484	3.444	3.5225	3.6255	3.265	3.497	3.814
SYTL5	4.2255	4.4802	4.4453	4.3415	4.5951	4.311	4.7917	4.2377	4.3579	4.3952	4.4227	4.9657	4.2525	4.1309	4.38	4.1118	4.2421	4.3534	4.3978	4.2471	4.6408	4.4353	4.5414	4.6766	4.3338	4.5211	4.1834	4.5536	4.5672	4.5257	4.3571	4.7642	4.3233	4.223	4.2125	4.2139	4.4016	3.9053	3.9915	4.053	4.3318	4.5004
SDCCAG8	6.6391	7.1352	6.7222	6.6038	6.4034	6.9875	6.5358	6.6179	6.6559	6.1359	6.3477	6.3625	5.6841	5.7906	5.7568	5.6302	6.5841	7.0718	6.3656	6.783	6.5057	6.3276	6.4953	6.509	6.5927	7.1672	6.5205	6.8571	6.4307	7.0482	6.6051	6.3012	6.8567	6.7701	6.4089	6.8501	6.2129	7.0147	6.7214	6.5861	6.6477	6.6983
GPR111	3.3395	3.9466	3.5914	4.1162	4.0773	3.9213	4.1738	4.1092	3.7359	3.8829	3.937	3.9691	4.6891	3.6804	3.9867	3.783	3.8705	3.9797	3.8369	3.6723	3.6986	3.6219	3.7802	3.8194	4.095	4.0787	3.5991	3.5837	3.4476	3.5156	3.5506	3.6675	3.4752	3.8973	3.6628	3.5839	3.6851	3.6191	3.498	3.6515	3.5234	3.8702
SYN2	4.1181	3.9625	3.9126	4.0654	4.3489	4.063	4.4836	3.9055	4.4277	4.1366	4.6941	4.1116	4.3012	3.807	3.9108	4.0622	4.3029	4.2908	3.7018	3.8169	4.4035	4.0793	3.9007	3.8963	3.9323	3.7371	3.729	4.0622	3.7047	3.9502	3.6982	3.8469	3.9158	3.7938	3.7738	4.0499	3.7239	3.9617	3.733	3.5362	3.9582	4.2937
ASB10	5.908	5.8954	5.8791	5.6697	5.7621	6.0783	5.8314	5.818	5.8781	5.4986	5.9902	6.0411	6.3278	5.618	5.8212	5.9114	5.6664	5.7657	5.8737	5.6826	5.8965	5.8206	5.8457	5.7411	5.9738	5.9198	5.5082	5.9329	5.6894	5.8879	5.5822	6.1167	5.6668	5.6213	5.891	5.6002	5.5585	5.3904	5.4862	5.6954	5.6638	6.0889
HTR3C	5.4324	5.3236	4.7721	4.4894	5.5292	5.0295	5.6107	5.1643	6.1358	5.281	5.4738	6.6663	6.7326	5.2944	5.4945	5.4131	4.8779	5.5378	5.2874	5.7383	4.9283	4.1738	4.732	4.6263	4.6621	4.7107	3.9919	4.3429	3.9752	4.0675	3.9175	4.525	4.0256	4.0556	4.6559	3.9947	4.2918	3.8664	4.2104	4.3218	4.5955	4.3064
NFKBID	4.7475	5.4575	5.1441	5.0497	5.2776	5.2664	5.5699	5.235	4.9204	5.1215	5.218	4.5898	5.4935	5.1334	5.1461	5.1606	5.4193	4.5152	5.0778	5.1536	5.4431	5.4775	4.7464	4.9629	4.8031	5.1202	4.7674	4.956	5.1007	5.3432	5.3981	5.2476	4.7955	5.0052	4.7993	5.3797	5.2023	5.0319	4.8777	4.9635	5.1439	5.4323
CD300LF	7.5822	8.2258	6.8286	6.68	6.3991	7.0315	7.7725	7.0241	8.0143	7.5948	7.0545	7.2199	7.3169	6.7828	6.2793	6.7464	7.3609	7.3983	7.1239	7.2406	5.8053	8.279	8.3024	8.1524	9.2149	9.3454	7.4099	6.8848	7.8829	7.6781	8.4182	6.3635	7.9655	8.4092	7.4061	7.6265	8.6342	9.0284	6.6787	7.7353	7.8001	7.6585
GJA10	3.5976	3.8734	3.9983	3.8529	3.7986	3.6366	3.8826	3.418	3.4776	3.4262	3.7731	3.6773	4.2238	3.6027	3.4633	3.8144	3.86	3.3491	3.9834	3.6201	3.8898	3.4403	3.9563	3.6575	3.8542	3.5282	3.2605	3.5152	3.4543	3.2682	3.5697	3.5505	3.5237	3.3563	3.7328	3.393	3.8571	3.4043	3.435	3.7346	3.5357	3.5133
WNT9A	4.9126	4.5561	4.6954	4.6124	4.8742	5.2918	5.4302	4.7086	5.0085	4.5898	4.8665	4.8541	4.7791	4.708	4.8486	5.0831	4.7266	5.2862	4.8606	5.0231	4.8629	4.8452	4.6986	4.9276	4.8623	4.9085	4.7793	4.8137	4.2264	4.938	4.6901	4.731	4.7556	4.8042	4.6746	4.5972	4.2563	4.747	4.6777	5.2251	4.8444	5.0909
GAL3ST2	6.5282	6.0197	6.5154	6.3045	6.9497	7.1901	6.6205	6.6152	7.2149	6.8932	6.3474	7.0684	6.9145	7.3177	6.9269	6.6525	6.1567	6.4747	6.0813	6.2284	5.9749	6.3543	6.4446	6.8279	6.8429	6.787	6.1979	6.0795	6.7422	5.7005	5.5953	6.5267	5.9736	5.8153	7.0322	6.3854	5.9886	6.3691	6.4466	5.8456	6.5627	6.7356
PIP4K2B	5.1382	4.6784	5.5199	5.5108	5.5682	5.6081	5.3413	5.2615	5.9729	5.3617	5.8321	5.841	5.5477	5.9009	5.7625	5.7029	5.1219	5.5203	5.3407	5.4118	4.9832	5.5971	5.4663	5.442	5.5377	5.1638	5.2892	4.9393	5.3282	4.8582	5.4026	5.0936	5.0865	5.2055	5.2703	5.2736	4.7937	5.465	4.7676	4.6885	5.4554	5.2529
ODF3	5.6088	6.2975	5.7619	5.7083	5.7558	5.9328	6.1964	5.6626	5.9891	5.8446	5.5239	5.9279	6.3495	5.4068	5.7742	6.0333	5.7091	5.7736	5.799	5.6035	6.1187	5.6892	5.8941	5.9155	5.8027	5.8768	5.8881	6.1601	5.4357	5.4112	5.4519	5.7302	5.3974	5.4225	5.8243	5.6477	5.4422	5.6187	5.7317	5.6071	5.5052	5.8533
WFDC13	5.9352	6.0812	5.994	6.3002	6.2317	6.1999	6.6014	6.188	6.1192	5.9656	5.7949	5.69	6.1658	5.8998	6.2741	6.1563	6.2167	6.2677	6.1821	6.1039	6.2315	6.0502	5.8756	6.1305	5.9947	6.235	5.8985	6.1172	5.7047	6.1613	6.1136	6.0117	5.9798	6.1594	5.9431	5.924	6.0932	5.7851	5.9758	5.9179	5.9922	6.0818
C14orf48	4.6701	5.4316	5.056	5.1016	5.1896	5.59	5.2765	5.1037	5.1895	5.0042	5.1282	5.2047	5.2214	5.5672	5.4068	5.121	4.8821	5.602	5.2295	5.1208	5.0337	5.198	4.8882	5.0777	5.04	5.2551	4.931	5.1235	4.9488	4.9467	4.578	5.2332	4.7518	4.8167	4.9556	5.0589	4.8029	4.6579	4.8334	4.7383	4.9435	5.1809
SLFN5	4.7864	4.9803	4.7185	5.0776	4.6477	4.3559	4.4969	4.6501	4.5511	4.328	5.0398	4.7356	4.6442	3.9649	4.642	4.5558	4.4601	4.5093	5.1781	4.5391	4.9379	5.8511	5.569	5.1247	5.2087	7.0037	5.3894	4.0864	5.6688	4.7001	6.2442	5.1463	6.2618	5.4794	4.9651	6.2159	5.2035	5.9399	4.9497	6.052	6.0127	6.1516
SERPINB12	3.4578	3.8978	3.8001	3.7596	3.6861	3.9771	3.9768	3.8094	3.8436	3.7353	4.3483	4.0427	4.6542	3.8796	3.8533	3.9323	3.4988	3.8427	4.1626	3.7353	3.9608	3.6527	3.7426	3.8493	3.7964	3.5402	3.4584	3.7034	3.4558	3.3905	3.5647	3.3106	3.4445	3.5677	3.4042	3.5777	3.552	3.4113	3.3659	3.6931	3.6287	3.8834
GIPC3	4.5883	5.0845	5.1433	5.0771	5.0498	5.1309	5.1759	4.7866	5.2408	4.6702	4.8859	5.273	5.559	5.1843	5.1604	5.5685	4.8102	5.0564	5.0398	5.0145	5.1588	4.7976	4.9094	4.996	4.9249	5.1498	4.5652	5.0218	4.6196	4.7408	4.801	5.0235	4.838	4.8249	4.8333	4.9199	4.6686	4.5492	4.6879	4.4724	4.9565	5.2439
PGLYRP3	4.3322	4.4447	4.2516	4.5426	4.8513	4.4263	4.8624	4.2978	4.3195	4.5593	4.227	4.2668	4.4225	4.2564	4.4501	4.4212	4.3303	4.0597	4.3267	4.4012	4.5538	4.3415	4.217	4.4981	4.4327	4.5115	4.1042	4.5072	4.3799	4.2557	4.183	4.5837	4.1056	3.9566	4.3538	4.2264	4.1212	4.2649	4.2034	4.2324	4.2811	4.4158
PSKH2	4.512	4.7172	4.718	4.6515	4.8852	5.0105	5.1458	4.6506	5.3963	4.4263	4.7484	4.8306	4.7132	4.5146	4.4283	4.7216	4.5364	5.0031	4.6069	4.2232	4.7722	4.7106	4.3518	4.6407	4.6236	4.575	4.0945	4.6682	4.4869	4.3853	3.9757	4.4512	4.2051	4.2484	4.4323	4.1753	4.4426	4.1528	4.3917	4.5402	4.8135	4.9135
OR6W1P	4.1578	4.8547	4.4478	4.5308	4.4562	4.5181	4.6277	4.374	4.5467	4.5952	4.5285	4.7033	4.991	4.3711	4.6748	4.7006	4.3249	4.4384	4.3869	4.5612	4.3411	4.1617	4.1483	4.5437	4.6331	4.5364	4.3032	4.7802	4.1812	4.7013	3.9361	4.7099	4.1299	4.3472	4.7159	4.2699	4.3516	4.0388	4.5195	3.977	4.4173	4.6839
MOGAT1	4.194	4.8352	4.3741	4.5676	4.6803	4.7811	5.0177	4.2939	4.5972	4.4589	4.4406	5.2462	4.6822	4.3806	4.5274	4.527	4.3999	4.615	4.4619	4.4033	4.7513	4.4364	4.327	4.4342	4.5018	4.5569	4.4514	4.4766	4.3067	4.1087	4.2341	4.5094	3.9602	4.1932	4.7331	4.0123	4.2236	4.2136	4.1365	4.1894	4.3563	4.5114
GPR78	4.7723	5.0792	5.0477	4.9546	4.9717	4.965	5.1867	4.938	4.8811	5.1392	4.9046	4.7931	4.9601	4.7045	5.0067	5.1935	5.0142	4.8795	5.048	5.2267	4.8591	4.7854	4.9551	4.9994	4.788	4.8786	4.5548	4.8072	4.7948	4.9243	4.8525	4.4683	4.5662	4.553	4.5691	4.7107	4.809	4.6991	4.9331	4.8938	4.7691	5.0892
H1FOO	5.8842	6.2813	6.0279	5.8305	6.2006	6.5042	6.7259	6.6847	6.291	5.8657	6.4426	6.4214	6.5714	6.1662	6.4222	6.2607	6.3323	6.2076	6.3319	6.2171	6.4551	6.1339	5.9047	6.0274	6.1434	6.1753	5.8169	6.3359	6.1513	5.9073	5.6822	5.5562	5.7891	5.7955	6.0779	5.7028	6.011	5.719	5.7528	5.6479	5.9869	6.3344
TAAR9	3.2194	3.3278	3.2702	3.3421	3.3593	3.3538	3.0612	3.5736	3.441	3.1979	3.6757	4.1406	3.8573	3.4138	3.2155	3.5342	3.2619	3.7414	3.3824	3.1494	3.4884	3.0853	3.2718	3.2629	3.4427	3.2277	3.0824	3.1763	3.0102	3.0235	2.9754	3.0945	3.0106	3.1543	3.2734	2.9888	3.1214	3.1893	3.036	3.3002	3.1786	3.2534
GNRHR2	5.907	7.0554	6.6351	6.8713	6.8134	6.111	5.8902	5.8471	5.3779	6.3706	6.6814	5.5794	7.1341	6.3386	6.7805	7.1022	7.3734	5.2952	6.979	6.9359	6.7631	7.1653	6.0416	5.9374	5.8111	4.618	6.4417	7.1615	6.2377	6.2287	6.9297	6.8043	5.4722	6.697	5.7024	6.7574	6.3054	5.8377	7.0873	6.5665	5.8945	7.0544
C21orf87	5.1108	5.2375	4.9683	4.7702	5.003	4.7515	4.8717	4.6118	5.155	5.1529	4.7704	4.757	5.2472	4.7982	4.4464	5.1812	4.8908	4.8852	4.7951	4.8207	5.163	4.5978	4.5564	4.6032	4.6607	4.8587	4.6276	4.6409	4.5308	4.9078	4.4161	4.7022	4.6384	4.7163	4.6628	4.6341	4.8789	4.603	4.6601	4.3528	4.6714	4.7472
MYOZ3	3.8085	4.168	4.1021	4.1304	4.0897	4.7523	4.4234	3.9965	4.0121	3.9736	3.8842	4.314	4.4807	3.9837	4.293	4.3324	4.0746	3.9418	4.2075	3.9272	4.2229	3.965	3.8862	3.9954	3.9664	4.2304	3.5575	4.2017	3.5571	4.2091	3.9881	3.8814	3.5315	3.8938	4.0003	3.795	3.7391	3.6969	3.9241	3.9861	3.8384	4.285
BNIPL	4.5284	4.4119	4.8358	4.5392	4.6108	4.7882	4.7772	4.9584	4.8351	4.6146	4.9457	4.7349	4.7665	4.8833	4.2813	4.5162	4.4448	5.0017	4.8602	4.3141	4.7232	4.1754	5.0191	4.6527	4.9312	4.3735	4.3872	4.1848	4.4421	4.2477	4.2007	4.6623	3.9899	4.5378	4.6269	4.186	4.1542	4.5008	4.1535	4.4239	4.5653	4.6935
ASB11	3.839	4.2262	4.0418	4.0844	4.4564	4.222	4.2389	4.1575	4.4999	4.1819	4.187	4.3778	4.4334	3.7972	4.3201	3.9484	4.111	4.3506	4.2705	3.9765	4.1903	4.3041	4.1522	3.9154	4.1728	4.2196	3.9505	3.8966	3.8203	3.8179	3.836	3.7601	3.5573	3.649	3.9269	3.8718	3.7621	3.6902	3.801	3.9648	4.0387	4.2671
OFCC1	2.6595	3.0055	2.8613	2.8377	2.7547	2.7811	2.8421	2.8003	2.9745	2.8389	2.7771	3.3129	2.8912	2.6933	2.9083	2.8214	2.8724	2.9719	2.9218	2.8634	2.8378	2.8755	2.8398	2.8738	2.9681	2.7302	2.9178	3.0109	2.7495	2.7532	2.8103	2.8552	2.8377	3.0809	2.8326	2.9744	3.0395	2.7444	2.7356	2.8344	2.7685	2.9328
SDR9C7	3.7414	3.6354	3.8192	3.8163	3.9266	4.1637	4.4465	4.1798	4.0923	3.6897	3.6695	3.7996	3.8626	3.6591	3.9677	4.0234	3.6997	4.0734	4.1531	3.7962	3.9406	3.8813	3.7845	3.9424	4.0885	3.7415	3.7569	3.7396	3.8805	3.4791	3.7373	3.8207	3.4566	3.7107	3.8141	3.7702	3.494	3.9685	3.7483	3.5858	3.8133	4.1455
OR5P3	4.6736	4.6078	4.6335	4.7878	5.1999	4.6251	4.8482	4.854	5.0804	4.6777	4.8127	5.1564	5.0189	4.8088	4.8382	5.0903	4.2895	4.9084	4.7621	4.7074	4.8702	4.6417	4.8703	4.8597	4.8624	4.5909	4.4603	4.7179	4.5438	4.3675	4.4419	4.7027	4.372	4.0376	4.8834	4.3095	4.559	4.5196	4.4663	4.5044	4.5458	4.7149
TRIM40	5.1117	5.4747	5.143	5.054	5.2765	5.1398	5.3328	4.8945	5.2148	4.6881	5.1571	5.2203	5.563	5.0088	5.2727	5.4439	5.2285	5.4526	4.7996	5.22	5.4224	5.712	5.341	5.7822	5.029	5.2168	5.6411	6.0078	5.2239	5.8546	5.3178	5.3005	4.6607	5.9243	4.9944	5.3149	6.2523	5.0729	5.9008	5.4282	5.0092	5.6219
CSN1S2A	3.8038	3.7544	3.7147	3.5524	3.7344	3.8142	3.7073	4.08	3.7603	3.7554	4.0103	3.6865	4.0079	3.7001	3.7352	3.6023	3.4874	3.6705	3.7316	3.7965	4.0586	3.6781	3.6869	3.613	3.7964	3.6478	3.6347	3.6554	3.5799	3.6509	3.4803	4.0906	3.7939	3.7438	3.8106	3.9535	3.638	3.6964	3.7789	3.7447	3.6149	3.7545
WFDC12	4.7389	5.191	5.2012	5.0095	5.1696	5.242	5.3125	5.1829	5.3785	5.1942	5.2554	5.825	5.9246	5.5512	5.6922	5.7345	4.9604	5.5317	5.0286	4.9097	5.6314	5.4464	5.7348	5.839	6.0545	5.8506	4.9546	5.7246	4.9832	5.5926	4.5758	4.557	5.9612	5.0819	5.3389	4.955	5.9903	5.1247	5.3509	4.8145	5.225	5.4113
CRYGN	5.4582	6.0301	5.5698	5.6016	5.9444	6.0114	5.8374	5.9274	5.5042	5.627	5.7905	5.3464	6.0322	5.7259	5.5438	6.0044	5.2617	5.2539	6.0064	5.494	5.805	5.5093	5.3753	5.7308	5.3881	5.5504	5.3133	5.8158	5.2145	5.183	5.3645	5.4612	5.0442	5.3859	5.5941	5.0599	5.3403	5.42	5.1233	5.2357	5.5959	5.9125
STARD6	3.5502	3.8068	3.3623	3.4063	3.331	3.3314	3.3882	3.4732	3.3982	3.3456	3.3088	3.6511	3.4247	3.6066	3.4796	3.408	3.5033	3.3703	3.426	3.3961	3.8695	3.245	3.5798	3.4159	3.3394	3.4377	3.0738	3.512	3.4922	3.7633	3.4464	3.6225	3.4124	3.5397	3.4284	3.5066	3.5067	3.3408	3.498	3.4351	3.2931	3.3116
C11orf40	3.9361	3.7434	3.634	3.6043	3.4678	3.3901	3.6456	3.5475	3.6214	3.7614	3.9029	4.1746	3.7553	3.5305	3.5377	3.7214	3.4858	3.5287	3.5872	3.458	3.5961	3.5401	3.5599	3.5722	3.7392	3.9384	3.4333	3.9343	3.5317	3.4097	3.4013	3.7975	3.3869	3.445	3.7017	3.4395	3.4109	3.6589	3.54	3.6721	3.4556	3.5597
C18orf12	4.0994	4.0498	3.8807	3.7723	4.0005	4.2195	4.3032	4.0759	4.0491	4.1511	3.8897	3.9504	4.0828	3.9034	3.8384	3.8429	3.6605	4.1604	4.035	3.7025	4.0133	3.8077	3.6806	3.7165	3.8161	3.767	3.8581	3.7504	3.8432	3.8972	3.5112	3.8612	3.8368	3.6285	3.8165	3.4395	3.7179	3.8552	3.6512	3.6893	3.9103	3.8879
BCL2L11	4.2644	4.0484	4.0872	4.404	4.1893	4.0089	4.5865	4.388	4.3407	4.3245	4.4734	5.3027	4.7392	4.4405	4.3467	4.3189	4.0101	4.128	4.2554	4.4322	4.1479	4.012	4.632	4.3918	4.3628	4.0889	4.0374	4.5071	3.8981	4.0669	4.0751	4.0814	3.6153	3.9818	4.0085	3.7123	3.9563	3.8031	3.879	3.9954	3.9976	4.3554
DEFB119	5.1479	5.2748	5.1472	5.2161	5.2787	5.3941	5.7527	5.1673	5.5654	5.4299	5.3997	6.2394	5.6797	5.2417	5.3694	5.5687	5.3873	5.7055	5.4175	5.1119	5.4252	5.1652	5.1197	5.1519	5.5504	5.1322	4.5989	5.3467	4.7605	4.6847	4.6858	5.1328	4.5532	4.9169	4.8338	4.6588	5.3171	4.384	4.815	4.6943	5.1402	5.3937
TAC4	5.5274	5.971	6.0414	6.3856	6.2995	6.1399	6.7718	6.1256	6.0114	5.5852	6.0085	6.7208	6.6451	6.0022	6.3527	6.2116	6.0307	6.5986	6.1895	5.8888	6.4584	6.132	5.6769	6.1136	6.037	6.5627	5.6714	5.9585	5.4151	5.5708	5.4464	5.7917	5.2563	5.5201	5.3298	5.2778	5.6938	5.7678	5.5578	5.6028	6.0709	6.3753
TIGD1	7.1213	7.3927	7.091	6.7471	7.1485	7.6573	7.0085	7.6041	7.8143	7.5266	7.5607	8.0898	6.0003	8.8927	8.0907	7.5079	7.0148	7.2869	6.5066	7.1091	7.0952	6.7297	6.5694	6.5077	7.1795	8.0861	7.3122	7.2444	7.0327	6.6858	6.774	7.0477	7.6177	7.1201	7.2698	6.6744	6.929	6.681	7.0916	6.4537	6.6905	6.609
ALKBH5	7.7872	6.3544	7.7808	7.755	7.9947	7.0955	7.415	6.9439	6.0779	6.816	7.5989	7.0191	8.899	7.3429	8.078	8.5705	7.8086	6.9236	8.02	8.047	7.5568	8.1543	8.2148	7.6138	7.0448	6.2685	8.0788	8.0706	7.8418	8.0753	8.2967	8.1104	8.1147	8.1502	7.7026	8.005	7.8182	7.8265	7.8729	8.1115	7.5716	7.8501
CCDC69	7.7889	8.0483	8.566	8.1215	7.252	7.111	7.5195	7.4779	7.9573	7.4635	7.931	6.3707	8.3713	6.559	6.8616	7.8253	7.8707	7.1868	8.0336	7.8873	7.2024	9.3253	8.636	7.9593	8.368	8.6901	8.7444	8.2135	8.8975	7.9811	10.0798	8.4173	9.3579	8.6185	7.9166	9.3878	8.1374	9.5336	7.9004	9.5089	9.0954	8.7799
NFX1	9.6446	9.6511	9.0529	8.9218	9.5334	9.7292	9.7707	9.9371	10.2551	9.6448	9.3617	10.1828	8.7379	10.6787	10.2753	9.0398	8.9893	9.5303	8.9862	9.4791	8.7832	8.731	8.837	9.1878	9.5308	9.7011	8.9728	9.0351	9.0523	8.8602	8.7897	8.6579	9.1707	8.9078	9.2225	9.0293	8.9039	9.2305	9.2632	8.8336	8.8214	8.544
DSG2	7.8922	6.4734	7.9281	8.3637	7.5735	7.58	6.8332	6.467	6.1593	7.4799	6.7133	6.4005	6.8579	5.4965	6.3683	7.0485	7.9966	6.8341	7.4568	7.695	7.5524	6.9587	7.7596	8.1609	6.9835	6.285	7.8847	7.9486	8.325	7.8102	7.0527	8.5288	7.3299	8.0724	7.5477	8.063	8.8129	7.4026	8.2971	8.0148	8.1483	7.865
C5orf24	3.6818	4.6802	4.5069	5.2693	4.2329	3.9645	3.2383	3.2815	3.4904	3.9383	4.6981	4.1154	4.9993	4.0407	4.3987	5.2106	5.3304	3.5095	4.8509	4.9505	4.3137	4.6856	4.2152	3.6271	3.2243	2.8801	4.815	4.4199	4.0897	4.9045	5.0477	4.2458	3.951	4.4314	3.8618	5.0924	4.7328	3.4496	4.3473	4.765	4.2324	4.7294
KBTBD6	5.8228	4.6331	6.2371	6.4134	6.2525	5.3345	5.2263	4.6666	4.858	5.3594	6.102	5.1544	5.9279	6.5871	6.3964	6.7434	6.3087	5.3204	6.2662	5.99	6.1399	6.7519	6.5593	5.5986	5.1349	4.4727	6.8395	6.1712	6.5513	6.8098	7.1122	6.6095	6.5309	6.3157	6.3131	6.6572	6.2709	6.0801	7.1081	7.1127	5.6744	6.4728
CDK8	5.2838	5.4598	5.4654	6.1834	5.6216	5.6563	5.4932	4.7889	4.8057	5.19	4.9479	4.9447	5.7385	5.0655	5.2756	5.5831	5.7974	4.8402	6.0761	5.6091	5.981	5.8826	5.3337	5.4789	4.974	5.0258	5.2679	5.5877	5.5211	4.856	5.3978	5.5969	5.4502	5.4257	5.3146	5.4395	5.3983	4.7726	5.2945	5.2363	5.1579	5.9701
PTK6	8.7698	8.4021	8.7248	7.5987	8.2714	9.1451	8.959	8.9869	8.7594	9.2684	7.919	8.6322	9.2249	8.8643	8.4689	8.8599	8.4769	9.2311	8.5935	8.863	7.5423	7.1607	7.8169	8.5515	8.2661	7.8744	8.0735	8.2003	8.2494	8.2869	7.1045	8.4608	7.4832	8.2724	8.5232	7.6528	7.9354	7.3861	8.1297	7.5514	8.3289	8.1345
NKD1	5.9169	6.1674	6.0691	6.2016	6.2045	6.4253	6.4472	5.9561	6.1162	5.8565	6.1286	6.1573	6.2242	6.3454	6.0998	6.4884	6.0114	6.2117	6.069	5.9619	6.0912	6.3346	5.898	6.285	6.0153	5.5835	5.8288	6.0355	5.8076	5.5411	5.615	5.4167	5.6356	5.8101	6.0285	5.6806	5.7789	5.7139	5.5881	5.753	5.9989	6.1366
STK38	7.4025	6.4755	7.3735	7.4125	6.5647	7.1875	7.1405	7.0816	5.9968	7.0999	5.3508	5.5458	6.0539	4.7814	5.8286	6.215	6.9605	7.023	7.3393	7.9945	6.3775	6.7122	6.2347	6.7057	6.0941	5.394	6.4857	6.8255	6.4431	6.6905	6.5579	6.7941	6.266	6.9356	6.74	6.4768	6.6429	6.056	6.9042	6.3108	6.2986	6.3006
THEM4	6.9691	7.324	7.6831	7.0246	7.6499	7.2608	7.1623	6.532	6.7326	6.8913	7.3674	6.8405	6.3945	7.3609	7.2307	7.1745	7.4619	6.1303	7.3411	7.296	7.8964	7.507	7.755	7.4553	7.0074	7.0622	8.1273	7.9667	8.1705	8.2847	8.2937	8.0613	8.228	7.697	7.9293	7.9363	7.5854	7.7768	8.1215	7.9975	7.7892	8.1579
CLSPN	3.3675	3.4868	3.4148	3.3435	3.5743	3.5996	4.0113	3.7707	3.4164	3.3347	3.8264	4.4641	3.5874	3.6162	3.7638	3.7543	3.6862	3.7942	3.7157	3.6323	3.874	3.7706	3.6015	3.676	3.6769	3.7159	3.3454	3.3169	3.4894	3.4406	3.4553	3.5193	3.4612	3.2755	3.3041	3.5114	3.4873	3.2008	3.5969	3.3675	3.3163	3.3217
RBAK	5.1464	3.8962	5.3158	5.2115	5.0307	4.9449	4.3949	4.5739	4.133	4.2138	4.501	3.9016	4.1256	3.8018	4.4063	4.3058	5.1462	4.6307	4.7078	5.1124	4.5526	4.9573	5.0994	4.682	4.3309	4.2245	4.7063	4.9755	5.0052	4.8235	5.4381	4.728	4.8745	5.1903	5.0219	5.2761	4.7283	4.8004	5.6216	5.0139	4.5284	4.7394
WDR62	4.2334	4.7399	4.0691	4.3543	4.6602	4.7704	5.2035	4.8371	4.4068	4.0769	4.6025	4.2278	4.3445	4.2907	4.3881	4.5916	4.4438	4.6196	4.862	4.345	5.1882	4.6379	4.3712	4.3861	4.2779	4.5493	4.2005	4.5939	4.2255	5.0121	4.2723	3.6829	4.47	4.2264	4.2947	4.2228	4.2573	4.3273	4.375	4.2442	4.2413	5.1426
SLC39A12	3.4551	3.8417	3.2663	3.418	3.3331	3.3255	3.7059	3.7811	3.4167	3.2684	3.5362	4.2723	3.3292	3.6044	3.4931	3.4186	3.3088	4.0305	3.9414	3.498	3.7291	3.3459	3.2979	3.0441	3.4211	3.4593	3.424	3.5104	3.4541	3.5646	3.2784	3.4995	3.1869	3.2755	3.4688	3.6058	3.3684	3.5269	3.4256	3.252	3.1446	3.2889
RNF168	5.4741	6.4423	5.4697	5.933	5.6657	5.849	6.0024	5.6276	5.5218	5.4046	5.2588	5.576	5.4224	5.1333	5.5056	5.5958	6.0266	5.5141	5.5776	5.5772	6.2275	5.6114	5.5105	5.7755	5.6811	5.7841	5.1685	5.513	5.4763	5.1426	5.4099	5.5735	5.0116	5.3413	5.4604	5.1707	5.219	5.6019	5.1619	5.5536	5.8579	5.9529
SVEP1	4.6578	4.3337	4.4803	4.5494	4.5037	4.1851	4.5798	4.4313	4.4153	4.4194	4.4575	4.5503	4.425	4.0668	4.5029	4.4279	4.6054	4.4954	4.3477	4.4896	4.2132	4.8603	4.7618	4.5146	4.3992	4.7701	4.4747	4.3762	4.5092	3.7548	5.3812	4.3152	4.9394	3.9993	4.3669	4.6539	4.7825	4.5597	4.7888	4.9802	4.8308	4.8582
LOC652276	5.7414	5.7929	5.7927	5.6851	5.9649	6.1377	5.8399	5.7386	5.7559	5.1071	5.3231	5.1999	5.4153	4.8668	5.2576	5.6744	5.7466	5.9552	5.7328	5.9715	5.71	5.6165	5.3681	5.4774	5.6582	5.849	5.3734	5.6277	5.3511	5.1046	5.382	5.6407	5.5799	5.5833	5.6102	5.4667	5.7911	5.7888	5.3757	5.6641	5.7242	5.7996
GATA4	4.5775	5.3191	5.139	4.7833	5.1512	4.7965	5.2014	4.7088	5.0464	4.8252	5.4969	5.912	5.5748	5.1086	5.559	5.6552	4.8139	4.7182	4.6473	4.8591	4.9917	4.9034	5.068	5.2774	5.1384	5.1066	4.991	5.1723	4.5911	4.4456	4.8298	4.966	4.6705	4.764	4.764	4.6613	4.8395	4.6683	4.7329	4.8724	4.8117	5.0969
TC2N	8.0305	7.7941	7.9837	7.63	8.3984	7.0866	7.7411	7.3552	6.2417	7.8482	7.8162	6.5294	6.9201	8.4413	8.6966	7.9346	7.802	6.5255	7.7809	7.7231	8.6628	7.8087	8.3079	8.3336	8.3869	8.276	8.6016	8.5124	7.9828	8.8056	7.9192	8.6332	8.2105	8.9571	7.5942	8.1708	9.2326	8.3151	8.946	8.6214	7.7899	8.4106
C9orf72	3.8156	4.0667	3.3477	3.6152	3.3798	3.3797	3.592	3.3823	3.5931	3.466	3.3995	3.1175	3.5228	3.0972	3.3874	3.4657	3.8441	3.556	3.5058	3.5235	3.835	3.4091	3.4297	3.0932	3.4351	3.9334	4.2125	3.5698	3.4442	4.5827	4.4822	3.9918	3.8242	3.7208	3.6036	3.7689	4.4332	3.9713	3.6312	3.8457	3.5069	3.6692
KCTD18	5.809	6.3293	6.6933	6.8512	6.5157	6.5403	6.4271	6.4283	6.3507	6.2582	6.5001	6.7992	6.4484	6.8089	6.7131	6.8776	6.722	6.3066	6.2702	6.7046	6.4606	6.6271	6.4856	6.563	6.0729	6.2764	6.1674	6.5071	6.1945	6.0227	6.5347	6.0211	6.3528	6.5517	6.2074	6.3371	6.2864	5.9365	6.3178	6.4744	6.362	6.3504
KLF11	4.5337	4.4608	4.3963	4.4732	4.8796	4.8041	4.1178	4.3673	4.4915	4.4268	4.566	4.0881	4.7624	4.6531	4.119	4.3932	4.237	4.3477	4.4871	4.6298	4.3677	4.129	4.3007	4.712	4.712	4.4976	4.317	4.2515	4.583	4.1897	4.3648	4.1272	4.1597	4.2573	4.1637	4.3009	3.9598	4.4674	4.2216	4.6412	3.9966	4.5089
ANKLE1	4.5363	4.3478	4.5294	4.4192	4.6877	4.4953	4.8844	4.4436	4.2273	4.4508	4.7129	4.799	4.9474	4.8052	4.5038	4.9335	4.392	5.1136	4.9212	4.7142	5.007	4.0678	4.6663	4.652	4.8084	4.6479	4.2783	4.0501	4.4506	3.7612	4.877	4.3694	4.7149	4.3186	4.2489	4.6189	4.6364	4.7821	4.1289	4.4784	4.757	4.6039
PLXNA3	5.3056	4.528	4.9861	5.05	4.7395	5.4755	5.3117	5.5009	5.2928	5.1609	4.8727	4.5547	4.9763	4.8383	5.1431	4.8595	4.8051	5.0395	4.5868	5.218	4.7266	4.8308	4.9608	5.5383	4.8851	5.2466	4.8096	5.2162	5.0578	4.5791	4.8973	5.1708	4.6611	5.2196	5.3687	5.1622	5.4155	4.884	5.0442	5.1867	4.9262	4.7237
PELO	4.5709	4.1995	4.2112	3.4575	4.4662	4.6705	3.6848	4.1288	5.2882	3.8415	3.7825	3.5743	3.9944	4.2154	3.7748	3.7087	3.7773	4.5685	4.4171	4.2538	3.7383	4.0971	4.4483	4.0159	5.5272	4.6351	3.6395	4.4009	3.6797	3.6181	3.7281	4.1433	3.8474	3.7265	4.0153	3.9439	4.3254	4.3731	4.6732	3.9161	4.2347	3.9347
C13orf31	4.4756	4.6743	4.7805	5.402	4.1319	4.5632	4.8444	4.4789	4.2033	4.4753	4.3368	4.3902	4.1893	3.7291	4.3754	4.3585	4.7889	3.8459	4.983	4.272	4.7275	4.0704	4.5055	4.0845	4.0883	4.2498	4.2078	4.8469	4.4176	4.3417	4.3105	4.4097	4.1983	4.5659	4.0906	4.668	4.8272	4.6436	4.3877	4.5148	4.8344	4.4965
FLJ39653	6.6291	7.3113	7.2411	7.0651	7.1588	7.3189	6.8576	7.1337	7.1318	7.3084	5.7717	7.2197	5.7015	7.1798	6.0593	7.0437	7.1554	7.179	6.7803	7.0312	6.3425	6.5575	5.5875	6.0804	6.3842	6.3286	6.6548	6.4409	6.6432	6.0345	6.5573	6.7204	6.621	6.3087	7.1846	5.8475	6.0753	6.4917	6.4523	6.0268	6.8046	5.9302
C3orf30	4.1761	3.9521	3.4787	3.9515	3.9692	3.902	4.076	4.1298	3.6316	3.506	4.0738	4.6378	3.8407	4.0871	4.0205	4.364	4.0925	3.843	3.8773	3.9852	4.0131	3.8273	3.8385	3.7976	3.9533	4.1064	3.942	3.827	3.6373	4.1396	4.1703	3.6506	3.8703	3.5648	3.9512	3.8579	4.0855	3.7998	3.7189	3.6708	3.4934	3.7634
RANBP3L	3.1434	3.2393	3.1472	3.1411	3.1936	3.0935	3.2331	3.06	3.1169	3.1818	3.1344	3.2846	3.2023	2.9444	3.2622	3.1446	3.2083	3.1235	3.0363	3.0385	3.271	3.1512	3.1116	2.9985	3.2967	3.1341	3.1293	3.1922	3.0791	3.0651	3.0851	3.2369	3.2649	3.1115	3.2095	3.2269	3.0638	3.0718	3.2305	2.9737	3.1999	3.0757
SNX13	3.8066	3.9316	3.9235	4.1678	3.9542	4.3531	3.9591	3.8194	3.8944	3.8494	4.1963	4.2737	3.8286	4.5751	4.4374	4.1189	4.0495	4.0002	4.2542	3.8756	4.3699	3.9415	3.8471	3.8702	3.8428	3.7698	3.8937	4	3.9491	4.0804	3.8616	3.6878	3.7865	4.03	3.9978	3.8469	3.8594	3.8681	3.979	3.8211	3.6263	3.7787
KDM1B	4.5159	3.5345	4.8925	5.235	4.2127	4.2377	3.6571	3.411	3.6069	4.3844	4.7604	4.2413	5.286	4.7294	4.7657	5.24	4.4089	3.541	5.0025	5.0039	4.177	4.6918	4.4773	4.175	3.3933	3.5831	4.5576	4.5516	4.2351	4.2907	5.1381	5.0154	4.2005	4.8356	4.1064	4.6758	4.7916	3.5685	5.0948	4.8257	4.4598	4.8499
ATP6V0D2	5.3069	6.0675	5.3825	5.7466	3.8197	4.7817	4.8539	3.9381	3.559	4.8098	5.3334	4.1378	4.6524	3.8299	4.6604	6.5395	5.7802	4.0754	6.1593	5.1052	4.0151	5.2804	4.2363	4.1297	3.6945	3.8982	4.0635	4.1692	4.5521	4.3371	3.9253	4.5955	4.052	4.7275	4.7738	4.4078	4.2195	4.6509	4.3062	4.1692	4.5973	4.3968
LHX4	5.138	4.7422	5.2931	5.632	5.3954	5.7722	5.7343	5.175	5.6676	5.4016	5.29	4.6885	5.3513	5.0242	5.5438	5.004	5.2624	5.2281	5.4107	5.0629	5.4938	5.3471	5.4463	5.3675	5.4245	5.0685	5.1968	5.5374	5.2219	4.9563	5.1705	5.4607	5.256	5.3628	5.0265	5.3406	4.929	5.0319	5.0568	5.1951	5.6215	5.5622
C3orf34	3.8193	3.9233	3.8513	3.8611	3.8587	3.7936	3.8004	3.8518	4.3622	4.0205	3.9264	4.1627	4.0963	3.6059	3.9993	4.0397	3.9279	3.7274	3.9103	3.8407	3.77	4.0801	3.6379	3.7623	3.9304	4.2656	3.7902	4.2898	3.8206	3.5697	4.2332	3.6456	4.151	4.1504	3.6463	4.5154	3.7599	4.58	4.0764	3.8144	4.4005	4.2716
DNAH11	5.3731	5.3571	5.1801	5.2933	5.2443	5.1181	5.142	5.0754	5.4204	5.0481	4.9919	5.1375	5.2313	5.1654	5.1141	5.5204	5.26	4.9202	5.071	5.0618	5.1754	5.2183	4.9756	5.2252	5.1271	5.3724	4.9349	5.1501	5.0724	5.099	5.3838	5.023	4.9196	4.899	5.3708	4.8773	5.1422	4.8619	5.3347	4.8414	4.8128	5.3481
C19orf55	4.6397	4.694	5.012	5.0131	5.0566	5.5145	5.4857	5.0143	5.3332	4.8747	5.7732	6.2956	5.7145	5.4432	5.5773	5.3132	4.2127	4.5748	4.8081	4.4596	4.4997	4.973	5.2364	5.0984	5.2438	5.5598	4.7256	4.4229	4.3494	4.2603	4.5123	4.4775	4.5648	4.5747	4.5383	4.7079	4.4735	4.5034	4.1014	4.2154	4.6057	4.5658
ADPRHL1	4.9788	5.1683	5.0994	5.7135	5.2888	5.6768	5.4839	4.9688	5.4441	5.5332	4.9022	4.575	5.7364	4.6914	4.8412	5.2949	5.2825	5.2174	5.7504	5.4179	5.4162	4.8193	4.7007	4.5516	4.6331	4.5872	4.6332	5.1862	4.8866	4.7468	4.4656	5.0513	4.3918	5.3054	4.8773	4.6262	5.0168	4.6123	4.5159	4.7865	4.6414	5.1409
SYNRG	5.2971	4.5401	5.1245	5.3416	5.292	5.6105	5.8449	5.2608	4.8782	4.3009	4.7236	5.1337	4.8322	4.6247	4.7925	4.7507	5.4827	5.2037	5.2422	5.6821	4.8966	5.6944	5.2906	5.3086	5.1814	5.833	4.8904	4.8281	5.6503	5.0185	5.5209	5.0447	5.2849	5.3555	5.2475	5.695	5.7682	5.4637	4.9178	5.7783	6.0785	4.8807
CDH24	4.0513	4.5083	4.0107	3.8761	4.0364	4.2319	4.2271	4.3096	4.1926	4.0873	4.4355	4.0254	4.7836	4.0223	4.1793	4.1024	4.0721	4.0692	4.167	3.8906	4.3348	3.796	3.8024	3.8999	3.8836	3.9863	3.7188	3.6986	4.027	3.9548	3.6441	3.7913	3.4687	3.9718	4.1889	3.6261	3.7502	3.7521	3.8384	3.6172	3.7579	4.0823
SEPSECS	6.8563	7.7939	6.6039	7.0728	5.9666	6.9391	6.3941	6.6477	5.9503	7.4883	6.5805	6.1642	5.3012	5.8325	5.8426	6.4134	6.3157	7.2696	6.8752	7.117	7.5369	6.0913	5.7136	6.4236	6.3342	5.6268	5.8702	5.1133	6.3587	6.1954	5.741	6.1927	6.0803	6.1846	6.5527	6.1056	6.6475	6.2569	6.8185	6.3099	6.0981	6.6732
GRIK5	4.3152	4.7375	4.9347	4.8656	5.0409	4.8643	5.0135	4.6454	4.7545	4.7155	5.0526	5.1702	5.2044	5.015	4.4943	4.8238	4.6234	4.55	4.9405	4.596	4.9505	4.3599	4.5752	4.6754	4.5584	4.5542	4.1493	4.7839	4.4664	4.2119	4.2628	4.2376	4.0951	4.2857	4.5588	4.1894	4.5009	4.2361	4.9397	4.6584	4.5641	4.9318
LRRN4	5.4558	5.1802	5.2107	5.5311	5.334	5.4096	5.5509	5.3291	5.2782	5.4127	5.3017	5.618	5.3868	5.1706	5.386	5.0807	5.0426	5.4473	5.4315	5.3158	5.4811	5.3489	5.0902	5.2519	5.3829	5.3529	5.1747	5.4406	4.8175	5.3477	5.1105	5.4773	5.2537	5.1278	5.6694	5.2462	4.961	5.2231	5.156	5.2227	5.4287	5.4844
ZNF777	6.0475	5.7299	5.5092	5.0384	5.5902	5.5633	5.5697	5.5914	6.4808	5.6326	6.0656	7.0205	6.6687	6.6666	6.4651	5.8897	5.0133	6.02	5.3819	5.501	5.2743	5.2094	5.5162	5.1134	5.7066	6.3647	5.6184	5.6065	5.9251	6.3412	5.2029	5.5584	5.9893	6.0855	6.3038	5.066	5.5431	5.7718	5.7224	6.0399	5.4098	4.916
JPH2	5.817	6.5601	6.668	6.8395	6.9161	6.8992	6.9415	6.387	6.5135	6.5469	6.2869	5.819	6.5759	5.925	6.2855	6.5315	6.3268	6.7064	6.4651	6.6924	6.4994	6.6324	6.4003	6.5812	6.6984	6.405	6.3223	6.5848	6.4636	6.2454	6.4446	6.2587	6.2861	6.3963	6.5109	6.2059	6.3946	6.5108	6.2064	6.1172	6.8154	6.9739
PDE5A	6.2817	5.7512	6.1798	6.3655	5.8548	6.2079	5.7016	5.5284	5.5103	6.1322	5.1961	5.3993	4.8595	5.377	5.7027	5.7237	6.1244	5.8722	6.1134	6.56	5.9219	5.924	5.4708	5.5753	5.5455	4.9879	6.0123	5.6765	6.132	5.4603	5.1051	6.0368	5.7135	5.7338	5.7475	5.7189	5.5896	5.5671	6.2349	6.085	5.9361	5.5077
SH2D1B	3.1166	3.3278	3.7286	3.6263	3.5193	3.696	3.4728	3.27	3.4538	3.9021	3.2775	3.4307	3.4959	3.2521	3.2669	3.4151	3.5686	3.3081	3.3312	3.6691	3.4054	3.186	3.2313	3.3756	3.5112	3.4171	3.1316	3.1572	3.1198	3.0549	2.9681	3.1088	3.0744	3.159	3.2341	3.0958	3.3515	3.1157	3.3468	3.1746	3.1576	3.682
SSTR3	5.3049	5.9697	5.4118	5.1609	5.488	5.7713	5.9609	5.4367	5.7274	5.635	5.6058	5.6532	5.9202	5.0557	5.4138	5.6933	5.3364	5.5242	5.4635	5.3115	5.6484	5.4859	5.4169	5.2241	5.445	5.4313	5.3764	5.247	5.0946	5.0228	4.8653	5.4437	5.68	5.2572	5.2555	5.2987	5.1891	5.5482	5.0203	5.221	5.4584	5.7101
ADAMTS19	3.8175	4.3622	3.855	3.9403	3.7883	3.8749	3.9877	4.1703	4.0099	4.1048	4.1222	4.4318	4.2578	4.0942	4.1232	4.0254	3.9519	4.3386	4.1852	3.9075	4.1291	3.8799	4.3438	3.8498	3.8917	4.015	4.1343	3.7896	4.0245	3.9502	3.8534	4.0431	3.4414	3.7611	3.833	3.404	3.7232	3.7258	3.7761	3.7858	4.0877	4.0154
DDX31	4.4844	4.6521	4.4756	4.6488	4.6703	3.7622	4.3771	4.5542	4.3396	4.9377	4.8884	4.9127	5.1869	4.3839	4.872	4.5601	4.3651	4.5487	4.2462	4.1522	4.1162	4.1307	4.3551	4.3455	4.582	4.5326	4.0407	4.5367	4.494	4.2323	4.0609	4.4442	3.93	4.3533	4.5584	4.0985	4.2951	4.3582	4.37	4.412	4.6081	4.2141
UMODL1	3.8356	3.4933	3.5524	3.514	3.5099	3.5711	3.6276	3.4969	3.4627	3.4957	3.3806	3.6697	3.4984	3.552	3.5556	3.6536	3.7008	4.0011	3.3802	3.8316	3.6736	3.5862	3.4048	3.3431	3.634	3.6758	3.7442	3.5845	3.4028	3.9022	3.6622	3.5493	3.5761	3.8006	3.828	3.5891	3.6574	3.6751	3.5226	3.519	3.4605	3.7532
RASEF	11.0342	8.3264	11.2206	10.9225	11.352	11.3923	10.7425	11.0307	11.0201	10.5412	9.523	10.118	8.5991	9.1673	9.6796	9.0001	10.7771	11.2234	10.5612	10.9148	9.7327	10.5468	10.7627	11.0627	10.9683	11.145	10.6438	10.3322	11.0019	9.9392	10.7331	10.4486	10.836	10.6492	11.2671	10.84	10.5492	10.8273	10.6488	10.4519	11.3249	10.3398
PARD3B	4.7564	5.2822	5.3917	5.1953	5.5203	5.2721	5.6979	5.1395	5.2143	4.9207	4.9666	5.2857	5.7894	5.221	5.0525	5.196	5.2921	5.13	5.1282	5.2984	5.4337	5.2278	4.906	4.9181	5.1659	5.0681	4.8552	5.3715	4.7813	4.8276	5.0507	4.7125	4.6864	4.99	4.6542	4.7545	4.9377	4.8712	5.367	5.0181	5.041	5.0129
DST	4.1433	3.94	3.642	3.9975	3.666	3.8349	3.9889	3.6583	4.0803	3.9249	3.5528	3.7003	3.3103	3.175	3.4468	3.5585	3.9099	4.3209	3.4681	4.202	3.8817	3.5732	3.8227	3.9613	3.9855	3.7801	3.728	3.7279	3.5741	3.9085	4.4157	4.0488	3.928	3.8365	3.6376	4.0569	3.9657	3.6502	4.1848	3.5888	4.0824	3.8298
ZNF441	3.0163	3.5586	3.2414	3.4189	3.1074	3.1318	3.1327	3.0835	3.1982	3.0254	3.1339	3.2098	3.1599	3.214	3.092	3.1852	3.4544	3.2367	3.2278	3.1322	3.2349	3.3399	3.2332	3.0932	3.2002	3.3044	3.1853	3.5718	3.1598	3.3486	3.3056	3.0019	3.2883	3.4093	3.5452	3.2716	3.061	3.2034	3.2766	3.1658	3.1356	3.1492
NEGR1	4.5987	4.1612	4.1827	4.693	4.3737	4.4347	4.3203	4.1685	4.3542	4.0312	4.638	4.605	5.0765	3.9491	4.4072	4.4741	4.7633	4.2853	4.6423	4.3229	4.6605	4.2778	4.4595	3.8053	3.9292	3.924	5.0877	4.8252	4.2837	4.5444	4.027	4.7253	3.9227	4.2971	4.0495	4.4898	4.0727	3.7031	5.1663	5.6677	4.2116	4.5404
FCRL3	3.9264	5.0467	4.6728	5.0246	4.3492	4.9254	4.1546	4.9852	4.5245	4.0908	4.258	4.7639	4.802	4.6533	4.8649	4.499	4.6284	4.9036	4.6778	4.5031	4.154	7.6606	4.7955	5.2891	4.7417	5.8383	5.7627	4.9941	5.3712	4.7643	7.3883	4.5296	6.4501	4.7339	4.2933	6.3406	4.9511	6.4004	4.5433	6.173	5.9032	5.6579
DCAF4L2	3.8037	3.3928	3.7103	3.5714	3.5276	3.625	3.8877	3.6225	3.5571	3.9756	3.6733	3.8399	3.8102	3.535	3.5077	3.5988	3.5132	3.6943	3.7366	3.5448	3.7067	3.5058	3.5421	3.6458	3.6986	3.4596	3.3027	3.5382	3.2445	3.218	3.373	3.6442	3.3256	3.4799	3.5875	3.5503	3.546	3.1306	3.4958	3.4779	3.4995	3.7889
STOX1	4.5657	4.7359	4.3386	4.4108	4.2037	4.2895	4.9353	4.7784	4.3082	4.1402	4.8626	4.4578	4.1119	4.3017	4.8514	4.732	5.2015	4.109	4.9472	4.3293	5.3265	3.9531	4.1751	4.268	4.5667	4.2392	4.2843	4.3689	4.5664	4.3272	4.107	4.6307	4.3257	4.4548	4.0705	3.8539	4.0105	4.6465	4.845	3.889	4.003	4.7096
C20orf200	5.3516	5.3874	5.0358	5.3329	5.2728	5.4848	5.5598	4.6644	5.8789	5.4194	5.0775	5.2038	5.2207	5.1724	5.4294	4.5283	4.7159	5.7543	5.3249	5.0492	5.3949	5.0831	5.5304	5.0465	5.0901	5.856	5.2352	5.1379	5.1778	5.1081	4.7367	5.3743	4.7773	5.0478	5.3979	5.053	5.1027	4.9839	5.2665	5.0554	5.4931	5.2967
ARL10	5.0905	5.6583	5.1103	5.0224	5.162	5.4938	5.1736	5.4867	5.6422	5.3296	5.8299	6.3193	6.086	5.5581	5.4463	5.7977	5.3197	6.19	5.483	4.9733	5.6143	5.2114	5.336	5.041	5.4332	5.2441	5.0152	5.5041	5.1533	5.4929	5.0157	5.2608	4.907	4.8728	5.0331	5.0554	5.3729	5.2593	5.3368	5.348	5.4742	5.3369
RNFT2	4.4317	4.2877	4.2158	4.2625	4.6146	4.2117	4.7687	4.2723	4.2098	4.4526	4.7889	4.452	5.0381	4.563	4.6646	4.668	4.0347	4.1517	4.7188	4.2214	4.7967	4.044	4.168	4.4832	4.5103	4.2252	3.927	4.0955	4.0541	3.8422	4.021	4.1931	4.0602	4.0927	4.3948	3.9359	3.8875	3.8019	3.8751	4.135	4.3118	4.412
ANKFN1	4.8769	5.0442	4.6942	4.9101	4.7499	4.8319	4.9078	5.2269	4.5748	4.7938	4.2185	4.9024	4.5191	4.4222	4.6913	4.9844	5.0327	5.1455	4.5751	5.2471	5.3922	4.3723	4.1538	4.1288	4.5164	4.4676	4.3581	4.7198	4.312	4.9313	4.2302	4.6265	4.3245	4.2834	4.5662	4.3455	4.5793	4.2412	4.962	4.3	4.232	4.2241
KRT78	5.1093	5.5851	5.3312	5.1819	5.0551	5.3507	5.2343	5.1724	5.3153	5.0745	6.0633	6.357	5.7268	5.4408	5.4155	5.4155	5.0525	5.8382	5.6561	4.9557	5.8892	5.159	5.344	5.4234	5.2011	5.2212	5.0125	5.0697	4.837	4.7322	4.745	5.1072	4.7254	4.6579	5.1963	5.0609	4.943	5.0195	4.9614	5.1195	4.9557	5.1567
CCDC7	6.078	7.1479	6.2746	6.4967	6.1521	6.7504	5.4748	6.4939	6.7595	6.7008	7.0692	5.6484	7.083	7.0016	5.4882	7.2717	6.4174	6.9104	6.9639	6.3976	6.6278	6.6583	5.7456	5.8763	6.4956	6.6038	6.135	7.274	6.6807	6.3909	7.2776	6.0981	7.2721	6.8748	6.245	6.2063	5.4631	6.2831	7.3387	6.8972	6.8054	6.5368
ZNF41	5.0641	4.6692	5.3096	5.5233	5.6214	5.5139	5.5486	4.9695	5.356	5.6436	4.8886	5.0811	5.1385	4.7003	4.9703	4.9251	5.1018	5.4795	5.2871	5.771	5.3641	5.3054	4.9536	5.1459	4.9157	5.0844	4.9938	5.0051	4.6297	4.7248	5.1383	5.0444	5.1443	4.9042	5.0108	4.8827	4.9363	4.7151	5.0792	4.9333	5.0838	5.3724
ZNF512	6.0599	6.0717	6.3223	6.989	6.0982	6.4754	5.7069	5.691	5.1834	5.4857	6.4144	5.7663	5.9284	6.867	6.3878	6.2554	6.8324	4.4936	6.4551	5.964	6.5868	7.1265	6.3392	6.1422	5.3311	5.6124	6.8156	6.8587	6.4579	6.3153	7.1613	6.3716	6.8918	6.9688	6.662	7.1081	6.4473	6.1568	6.6686	6.7827	6.244	6.2491
AMMECR1	4.0438	4.3822	4.299	4.4279	4.262	4.4516	4.4314	4.0992	4.6705	4.2744	4.3099	4.8835	4.455	4.0362	4.498	4.1216	4.5517	4.4045	4.2412	4.2231	4.3336	4.3788	4.2479	4.3385	4.6711	4.6322	4.1965	4.3047	4.0942	4.2845	4.276	4.191	4.2103	4.411	4.0459	4.0336	4.468	4.0579	4.2311	4.5283	4.5885	4.3327
FAM117B	5.6937	5.6388	5.2688	5.2103	5.375	5.223	5.434	5.709	5.7974	6.1557	5.4561	6.3269	5.7623	5.7454	5.9801	5.4755	4.8526	5.6808	5.6799	5.7257	5.3125	4.8218	4.8155	5.1541	5.184	5.3744	4.9332	4.8048	5.0949	6.1255	4.8153	4.9312	4.8401	5.3943	5.7382	4.9622	5.3552	5.016	5.1527	4.5429	4.5257	4.9084
ZNF583	4.298	4.5161	4.1257	4.4105	4.174	4.2751	4.1245	4.4647	4.4686	4.5746	4.5158	4.7296	4.5004	4.7941	4.7761	4.8382	4.5931	4.054	4.4684	4.3049	4.7238	4.3537	4.4209	4.1511	4.1424	4.1438	4.1319	4.6291	4.2323	4.7436	4.5985	4.2847	4.1327	4.0672	4.4175	4.5692	4.5381	4.3669	4.1233	4.6592	4.2858	4.37
OXER1	6.5828	6.9563	6.7744	6.4405	6.849	6.7703	7.214	6.6508	6.9556	6.8594	6.6692	6.2248	6.5867	6.3714	6.6948	6.7021	6.5873	7.0493	6.7949	6.6205	6.7274	6.8425	6.719	6.7615	6.7755	7.0316	6.6331	6.8031	6.5995	6.4055	6.4089	6.5047	6.4788	6.3003	6.5673	6.1362	6.4293	6.3138	6.4206	6.4636	6.7471	6.779
LUZP1	3.1346	3.3178	3.0549	3.4907	3.2454	3.2628	3.7525	3.2815	3.2284	3.0949	2.9643	3.0546	2.9745	3.208	2.9631	3.1502	3.6144	3.384	3.2536	3.5979	3.1748	2.9402	3.2103	3.2944	3.1635	3.1162	3.0688	2.9356	2.9808	3.1782	3.0261	3.1574	3.0719	3.104	3.413	3.0886	3.1412	2.9302	3.1756	3.2539	3.1187	3.1783
ZNF75D	5.537	5.4126	5.2384	5.3768	5.2276	5.4714	5.5497	5.0065	5.0028	5.3891	4.8605	4.7017	4.3644	5.777	4.5049	4.6143	5.2596	5.0854	5.2033	5.6903	5.1766	5.7907	5.0685	5.2857	5.4397	5.1629	5.1677	4.8694	5.2003	5.0549	5.5276	5.3476	5.7834	5.332	5.1294	5.7945	5.5762	5.0595	5.6238	5.0659	5.5436	5.019
NCRNA00052	3.416	3.6514	3.2885	3.1883	3.4417	3.5021	3.3225	3.4926	3.3056	3.3923	4.1625	4.4958	4.0022	3.4134	3.3993	3.4935	3.1959	3.3754	3.292	3.3825	3.3272	3.0467	3.3125	3.316	3.2147	3.1378	3.1687	3.2985	3.1817	3.4838	3.2441	3.2762	3.0656	3.2592	3.1904	3.0465	3.4268	3.0557	3.1843	3.3432	3.2629	3.2441
BRWD1	5.1189	5.1266	5.9696	6.1765	5.9352	5.8049	5.0495	4.9661	4.891	5.4606	5.9298	5.8202	5.1876	6.1039	5.8913	5.3994	6.1799	5.2982	6.1927	6.2397	6.2203	5.2952	4.9521	5.3031	4.0255	3.8188	4.7087	5.0863	5.0866	5.3452	5.6617	5.3921	5.0614	5.3991	4.8871	5.1114	5.8918	5.2164	5.8492	4.9576	5.1867	5.6974
CCDC89	3.3524	3.9936	3.3093	3.583	3.4254	3.4486	3.5247	3.5897	3.3559	3.6012	3.475	3.8312	3.5107	3.6428	4.0725	4.101	3.8036	3.5946	3.4618	3.2585	4.1327	3.5366	3.3044	3.3069	3.5421	3.3556	3.3491	3.6749	3.3655	4.4016	3.3049	3.7107	3.4488	3.6615	3.4704	3.3846	3.9751	3.2674	3.6377	3.4623	3.2567	3.4047
ZNF572	3.982	5.3901	4.9492	5.1727	4.3492	4.1758	4.1996	4.4492	3.7306	4.4904	4.8325	4.818	4.082	4.9745	4.6745	5.6098	5.4736	3.9914	4.868	4.3962	5.0439	4.4056	4.3345	4.1437	3.9343	3.9012	4.3485	4.6129	4.2559	3.9156	4.4326	4.6115	4.2775	4.1936	4.4416	4.2906	4.4534	3.3379	4.2181	4.3877	3.9839	4.4612
FAM82A1	5.1969	5.3329	5.2985	5.1282	5.1536	5.4364	5.5501	5.0946	4.9545	4.9064	5.2139	5.1029	5.2803	4.9461	5.2471	5.3069	5.1563	5.7506	5.2259	4.9217	5.6261	4.8177	4.7303	4.973	4.7135	5.0977	4.5152	4.5719	5.105	4.8662	4.4873	5.07	4.6154	4.6682	5.0546	4.4481	4.7173	4.663	5.2938	4.6069	4.7507	5.0902
ADAMTS18	5.3207	5.5705	5.3677	5.2832	5.451	5.7003	6.0323	5.5347	5.4165	5.7166	5.0909	5.8757	5.4675	5.4779	5.3633	5.491	5.452	5.8941	5.6512	5.455	5.9632	5.3146	5.1756	5.4144	5.3615	5.1421	4.9069	5.4076	5.2205	5.0139	4.8682	5.295	5.1592	5.0192	5.3029	5.1003	5.4255	5.0561	5.3953	5.2365	5.3828	5.7854
PCDHAC1	5.5698	5.9694	5.4579	5.7902	5.8505	5.5473	5.6922	5.5782	5.8238	5.592	6.1534	6.0642	6.2045	5.6108	5.7926	5.8667	5.5509	5.6998	5.77	5.5323	6.0025	5.6407	5.6693	5.708	5.6697	5.7139	5.4147	5.8343	5.5441	5.406	5.4818	5.641	5.3422	5.19	5.5071	5.4176	5.2039	5.2529	5.356	5.3184	5.6612	5.8873
HIPK4	6.1973	6.1245	6.2886	6.3651	6.6002	6.7934	6.6606	6.2338	6.5481	6.2374	6.2082	6.2632	6.3989	6.2609	6.2368	6.3484	6.2508	6.509	6.3466	6.2536	6.2733	6.0208	6.226	6.4284	6.3299	6.486	6.2554	6.2984	6.1417	6.2414	5.9642	6.0275	6.0508	6.0571	6.3022	6.1615	6.0498	6.1629	5.767	5.9081	6.0527	6.4191
FAM124A	6.1318	6.5575	6.2254	6.355	6.3786	6.9	7.0316	6.3994	6.3517	6.3232	6.3028	6.0843	6.7219	6.225	6.3703	6.6291	6.1015	6.4613	6.3862	6.1617	6.4693	6.2969	6.3469	6.0346	6.2079	6.2857	5.9112	6.5195	6.0462	5.7282	6.0475	5.7599	5.8181	6.1117	6.2514	5.9426	5.9747	6.1023	5.9557	6.2597	6.283	6.4472
NKAIN3	3.3407	3.2088	3.316	3.4843	3.4098	3.472	3.8414	3.157	3.5418	3.4141	3.1549	3.3728	3.3831	3.29	3.3345	3.3671	3.4528	3.3394	3.4313	3.2981	3.4997	3.2621	3.7613	3.4264	3.3697	3.3882	3.3683	3.4013	3.4004	3.38	3.3206	3.4704	3.3145	3.5065	3.5058	3.4417	3.2126	3.3682	3.3134	3.1737	3.5058	3.3942
ITIH5	5.3	5.1341	4.9612	5.5503	5.2673	4.6346	5.5013	5.6875	5.922	5.7133	5.1127	4.8801	5.3983	5.0682	5.1311	4.7804	5.2905	5.473	5.3859	5.7099	4.7507	6.818	5.2461	4.913	5.2988	5.4611	5.8895	5.1038	5.8177	5.0266	6.2649	5.502	6.6653	5.0135	5.6939	5.2388	4.9799	5.4365	5.0492	5.5488	5.7364	5.665
FANCB	3.9053	3.8344	3.8064	3.5743	3.7492	3.8557	4.0614	4.0006	3.5019	3.6158	3.515	4.0424	3.694	3.4311	3.8615	3.4659	3.5461	3.5653	3.6566	3.8416	4.1047	4.2178	3.792	4.1519	3.7397	3.6841	3.6209	3.8301	3.9633	4.0716	3.7214	3.5147	4.0104	3.5937	3.8631	3.7443	4.2413	3.8187	3.4848	3.8115	3.8528	4.102
SGK196	4.7661	5.0404	5.1973	5.107	5.1707	4.7195	5.3228	4.9571	5.2148	5.4211	5.5	4.9983	5.7221	4.9956	4.6158	4.9023	4.7467	5.2695	5.6157	4.9421	5.3605	4.6697	4.8182	4.8245	4.9268	4.9909	4.9624	4.5869	4.6687	4.8184	4.5745	4.8517	4.653	4.7429	4.7125	4.5744	4.7832	4.6448	4.9789	4.9309	5.0722	5.123
ZNF709	5.7282	5.6467	6.0158	5.8658	5.3743	5.5534	5.4122	4.8739	4.529	5.6468	5.362	4.376	4.72	5.8267	5.5417	6.2143	6.033	4.9621	5.7177	5.9005	5.4776	6.0886	5.42	5.3321	5.1717	4.7199	5.5512	6.1453	5.7815	6.4807	6.4267	6.2753	6.2413	5.984	6.0613	5.6785	5.3696	5.8817	5.849	5.9455	6.0335	5.8259
CCDC57	5.7935	5.5444	5.9755	5.7277	5.777	5.7689	6.2496	5.749	5.9693	5.7149	5.5423	5.3309	5.9078	5.4642	5.5719	5.7065	5.6972	6.2509	5.939	5.7787	5.4254	5.7049	5.5751	5.85	5.8698	6.1168	5.7325	5.6193	5.8555	5.9465	5.1787	5.8449	5.5173	5.6649	5.5105	5.618	5.646	5.4288	5.5867	5.2194	5.8141	5.5404
SMC1B	5.5606	5.6362	5.6476	5.341	5.6821	5.728	5.7664	5.445	5.638	5.5116	5.6856	6.0405	5.8415	5.5694	5.6072	5.2858	5.0921	5.3997	5.7025	5.17	5.4161	5.3459	5.5402	5.5134	5.4706	5.4725	5.1208	5.2743	5.1274	5.399	5.0387	5.6409	5.1501	4.995	5.4414	5.1182	5.3114	5.2335	5.2166	4.92	5.507	5.6853
BRWD3	8.0295	5.6171	7.9082	7.8622	7.8642	8.1571	7.8906	7.8603	8.1258	7.6135	6.3838	6.6786	5.2732	5.4025	6.6106	5.5514	7.9786	7.8053	7.0027	7.8438	7.3136	7.9848	8.1567	8.1266	8.7307	8.1229	7.8002	8.1874	7.9493	7.3968	8.1976	7.7256	7.8748	8.1288	8.2884	7.9066	7.8528	8.2286	8.0395	7.6395	8.1658	7.3068
ASB16	5.3137	5.7453	5.4583	5.3278	5.3996	5.8495	5.4278	5.2582	5.7661	5.1858	5.7856	5.976	5.6018	5.7231	5.8636	5.7212	5.2409	5.5305	5.3136	5.1145	5.5119	5.4632	5.4137	5.529	5.8675	5.5409	5.2359	5.5941	5.3152	4.878	5.3248	5.2971	5.1264	4.9659	5.552	5.0717	5.3123	5.45	4.8457	5.119	5.1074	5.5615
MAGEE2	3.7329	4.4891	3.7397	3.8572	3.6402	3.8534	3.8476	4.0274	3.5971	3.5399	3.7473	3.7475	3.8364	4.4225	3.8263	3.6343	4.249	3.5954	3.8095	3.9491	3.9162	3.6365	3.642	3.6016	3.7238	3.8298	3.5455	3.9853	3.5819	3.2867	3.4051	3.732	3.5138	3.7047	3.5821	3.3493	3.633	3.5156	3.5592	3.9298	3.5825	3.6551
HERV-V1	3.4027	3.5367	3.5894	3.6123	3.5132	3.579	3.5409	3.5595	3.5664	3.461	3.4464	3.4551	3.49	3.519	3.5413	3.3522	3.3902	3.4854	3.4276	3.2916	3.4729	3.4088	3.515	3.5709	3.5833	3.6063	3.3478	3.4313	3.372	3.2767	3.357	3.3086	3.1491	3.3501	3.5989	3.3234	3.4016	3.3472	3.4028	3.3439	3.4448	3.5646
GAL3ST3	4.1014	4.0347	4.5982	4.4332	4.5277	4.5431	4.6121	4.2641	4.4298	4.202	4.4309	4.1068	4.6443	4.5099	4.4129	4.4275	4.2081	4.2166	4.3869	4.2415	4.3032	4.119	4.1689	4.6187	4.6101	4.3692	4.0595	4.296	4.1503	3.9396	3.8915	4.2665	4.1326	4.104	3.9034	4.0707	4.3395	4.0974	4.1894	4.4345	4.3715	4.3862
FLJ30679	5.2025	5.646	5.2454	5.2017	5.9593	5.5024	6.0531	5.23	5.4053	5.1566	5.2094	4.8641	5.585	5.1693	5.5417	5.6259	5.2089	5.7039	5.4198	5.2927	5.8098	5.3086	5.4347	5.0713	5.3494	5.233	5.1435	5.2646	4.6602	5.1044	5.4261	5.3646	5.2848	5.1128	5.4317	5.1126	4.8543	5.6736	4.9745	5.281	5.2035	5.5223
ALS2CR11	3.339	3.2431	3.1521	3.1522	3.4353	3.0727	3.564	3.219	3.3087	3.3712	3.467	3.7293	3.387	3.4771	3.2446	3.2211	3.3085	3.1398	3.1498	3.2565	3.161	3.0641	3.0883	3.0677	2.9708	3.1205	3.2668	3.0803	3.0928	3.1182	3.1206	3.1326	3.0032	3.1534	3.0647	3.0966	3.1886	3.0053	3.1032	3.5379	3.1169	3.1499
UTS2R	5.4818	5.8741	5.7021	5.6528	5.714	5.9098	5.9898	5.6419	5.8636	5.3894	5.3502	4.6596	6.0879	5.3691	5.2457	5.6809	5.6406	5.5101	5.8977	5.584	5.7101	5.4559	5.3606	5.7148	5.8654	5.9159	5.3154	5.7245	5.1859	5.6454	5.2908	5.543	5.5509	5.2571	5.2381	5.4339	5.345	5.6136	5.3939	5.1193	5.6197	5.9089
USH1G	4.9965	5.2691	4.8605	4.5806	5.0357	5.232	4.9937	4.8572	5.0033	4.9081	4.9682	4.7956	4.9392	4.6163	4.9907	4.9321	4.4424	5.0216	4.9645	4.5718	5.0288	4.5179	4.6039	4.8944	5.1909	5.0947	4.7231	5.0282	4.5787	4.629	4.4964	4.9705	4.6255	4.5587	4.8432	4.52	4.6443	4.7606	4.6312	4.9333	4.7748	4.8357
SYN1	5.6509	5.8336	5.8394	6.0769	5.8639	6.3399	6.168	5.7524	6.1094	5.7226	5.9272	5.7837	6.2578	5.7109	5.8452	6.0002	5.8776	5.8432	6.2033	5.8719	6.0977	6.016	5.7297	5.8332	5.8625	5.6266	5.4966	5.8438	5.6473	5.2381	5.4958	5.7654	5.2653	5.6384	5.6718	5.4374	5.4405	5.4848	5.2151	5.1045	5.7675	6.1217
SLC23A3	4.8713	4.2459	5.1127	5.0242	5.6571	5.8899	5.3835	5.6551	5.5171	5.2925	4.3175	5.3016	5.0674	4.6931	4.9881	4.7216	5.3525	5.6603	5.0273	5.534	5.033	4.9242	4.5063	4.6762	4.4222	4.8398	4.5381	4.7965	4.3673	4.3271	4.5439	4.2498	4.0045	4.6085	4.5015	4.3326	4.5788	4.0057	5.0416	4.8062	4.8003	5.063
CNOT6L	3.0272	3.1895	2.9527	3.187	3.0029	3.2856	3.1261	3.1152	3.0383	3.17	2.8582	2.9226	2.8877	3.1126	2.9069	2.9452	2.8048	2.9405	3.1863	3.0083	2.9756	3.0342	2.9222	3.275	3.2282	3.025	2.8302	2.7468	2.907	2.7378	3.1491	3.1422	2.9951	3.0252	3.1711	2.9964	2.9715	3.0965	2.9955	3.0249	3.1102	3.0652
RHBDL3	5.3839	5.9441	5.5078	5.5567	5.0142	5.6494	5.7362	5.1625	5.2782	5.1981	5.7574	5.4218	5.6102	5.2861	5.5569	5.6326	5.4597	5.4759	5.6077	5.256	5.6061	4.9887	5.3045	5.4475	5.3543	4.945	5.223	5.31	5.4087	5.2554	4.9002	5.3677	5.0583	5.2374	5.3975	5.1934	5.2928	5.06	5.2622	5.0055	5.0226	5.5785
DIP2B	5.4692	3.8074	5.5292	5.5679	5.9097	4.9956	4.589	4.934	5.0759	5.7777	4.5201	5.3069	4.6806	5.3132	5.2044	5.7483	6.4037	5.0913	5.2313	5.7334	4.4954	5.6356	5.2008	5.442	4.5088	4.8283	5.7804	5.3127	6.0526	5.0432	5.712	5.6528	5.1943	5.9142	6.1592	5.7152	5.9909	5.4375	5.7593	5.5776	5.9432	5.034
SLC36A1	4.7878	4.9127	4.801	4.9632	5.1196	5.0916	5.1484	5.073	5.2063	4.781	4.8931	4.4027	5.4921	4.813	4.8809	4.999	4.7114	4.8657	4.9729	4.6879	5.0176	4.7685	4.6546	4.6727	4.9524	4.6786	4.4991	4.6847	4.3436	3.9959	4.2446	4.4734	4.4023	4.2808	4.6078	4.1399	4.259	4.4598	4.2477	4.3739	4.6527	4.9569
SNRNP48	8.6616	8.118	8.2689	8.0802	8.227	9.1313	9.0362	8.7612	9.385	8.619	7.6389	8.0397	6.6568	7.5465	7.7891	7.899	8.0275	9.3389	8.0565	8.461	8.2002	8.2303	8.056	8.5129	8.6572	8.9401	8.4042	8.5995	8.2422	8.1329	8.6324	8.8958	8.4571	8.3437	8.5169	8.3261	8.3902	8.3865	8.2913	8.0765	8.4417	8.1277
ZNF560	3.1128	3.298	3.2336	3.2871	3.1768	3.0492	3.1721	3.332	3.3621	3.7169	3.368	3.6641	3.587	3.1954	3.1423	3.2845	3.1904	3.3996	3.1719	3.3839	3.2606	3.1401	3.0749	3.1617	3.2967	3.3563	3.4398	3.4506	3.0463	3.1385	3.1997	3.3173	3.1634	3.3649	3.3235	3.3081	3.4814	3.0999	3.2624	3.1427	3.1797	3.1539
RTTN	3.1196	3.278	2.9865	2.8996	3.2174	2.7576	2.9876	3.1006	2.9237	3.42	2.928	3.5719	3.234	2.9762	3.1939	2.9491	2.8	3.1282	2.9966	2.8785	2.9926	2.9196	2.7783	2.9755	2.9339	2.9596	2.9733	2.9485	2.7379	2.8762	2.762	2.9847	2.9447	2.7774	3.0204	2.823	2.9988	2.9055	2.7907	3.0602	2.8757	3.0855
BTNL9	4.0525	4.5639	4.0088	4.2604	4.7003	4.4994	4.9421	4.4683	4.5591	4.0305	4.2762	4.1004	4.3112	3.9235	4.2098	4.2783	4.0932	4.5668	4.4202	3.9903	4.3826	4.3927	4.0946	4.4007	4.3349	4.5298	4.3328	4.2017	4.2182	4.2364	4.1989	4.8595	3.8516	4.1571	4.4665	4.2102	4.3721	3.9829	4.7938	4.1051	4.308	4.6397
PUS10	5.8073	6.7746	5.8314	6.1721	5.2866	5.8278	5.433	5.9704	5.4257	6.4189	6.2072	5.9345	5.7435	6.3454	5.4362	5.8273	5.5134	5.6287	5.8575	6.5874	6.8159	5.618	5.4976	6.1152	5.9379	5.3205	5.7918	5.1285	5.4283	5.1542	6.0512	5.1688	4.4207	5.7849	6.1227	4.93	5.4071	5.3661	5.8379	5.6747	5.5494	5.4923
PLCXD2	5.0522	5.0322	4.9753	4.9615	5.4149	5.0521	5.4001	5.2377	5.2857	5.2111	5.1588	5.5931	5.4383	5.0428	5.1364	5.0522	4.8122	5.0747	4.9879	5.0874	5.1762	4.9287	4.7936	5.0238	5.1088	4.9022	4.7283	4.9688	4.7894	4.7288	4.2961	5.0788	4.6573	4.8496	5.1588	4.6957	4.9089	4.7704	4.8191	4.7138	4.6703	5.0792
C21orf128	3.8609	4.0846	3.8329	3.6589	3.8874	3.657	4.0418	3.8429	3.9518	3.9063	4.8884	5.1136	4.6839	4.0858	3.8454	4.3118	3.7123	4.0011	4.1816	3.568	3.8846	3.7776	3.7199	3.8033	4.0743	3.969	3.6032	4.1677	3.5141	4.0035	3.4422	3.9506	3.4891	3.9206	3.6684	3.4849	3.5456	3.7572	3.5858	3.7352	3.8265	4.0074
LMLN	4.5313	4.7515	4.2515	4.3113	3.9943	4.4422	4.8229	4.5087	5.2023	4.4538	5.9242	6.7644	5.5484	5.1351	4.5305	4.9381	4.0103	4.7935	4.5021	4.096	4.7771	4.2287	4.7398	5.1268	4.7663	4.5814	4.226	4.0838	4.0991	4.5097	4.0061	4.2541	4.0815	4.2123	4.1911	4.5845	4.1427	4.1284	3.9742	4.6553	4.588	4.7319
RAD9B	3.3133	3.2989	3.9283	3.2331	3.3574	3.4244	3.2843	3.4851	3.1076	3.2033	3.2774	3.4571	3.1617	3.3535	2.8899	3.3241	3.5087	3.198	3.3831	3.536	3.2811	3.4982	3.1245	2.9323	3.0568	3.1177	3.1818	3.2255	3.6409	3.4582	3.4924	3.5284	3.2733	3.2793	3.2586	3.3628	3.2973	3.246	3.5078	3.0827	3.3171	3.246
ZNF555	6.0795	7.3589	6.3571	6.6558	6.1866	6.7238	6.4263	6.3447	6.3434	6.1945	6.4948	5.9551	5.6552	6.8327	5.7654	6.7165	6.8281	5.9306	6.8375	6.3723	7.5274	6.7144	6.779	6.3117	6.2339	6.2	6.9479	7.1735	6.5204	6.6887	6.3885	7.2234	6.8398	7.069	6.2445	6.8252	6.7592	6.8255	6.6293	7.1579	6.8448	6.9331
C7orf51	4.1172	4.5257	4.306	4.1347	4.1849	4.3745	4.2708	4.1849	4.2109	4.3081	4.5777	4.7353	4.4873	4.4402	4.386	4.1192	4.136	4.5143	4.4113	4.2078	4.6448	4.3374	4.1845	4.3592	4.4328	4.0471	4.1428	4.1474	4.3434	4.035	4.1085	4.3316	4.0693	3.9799	4.1457	4.0137	4.0966	3.9559	3.9829	4.1437	4.2855	4.2803
SGK494	6.2122	5.0133	5.7969	5.8799	5.9845	5.4228	5.9617	5.82	5.4793	5.6451	6.0113	6.2589	5.0266	7.4964	6.3469	5.3188	5.53	6.7829	5.1618	5.6429	5.5683	6.0587	5.9214	5.4467	5.9976	6.4455	6.3815	4.8116	6.1622	5.2348	6.3689	5.6977	5.9903	5.6346	5.8545	6.2144	5.4739	6.058	6.3353	5.9854	5.9534	5.0059
MRGPRX3	2.8842	4.2761	3.1058	3.1509	3.2631	3.1804	2.976	3.3296	3.5081	3.0715	3.8074	5.7338	4.7882	3.9383	3.9079	3.7735	2.9557	4.147	3.3438	3.1707	3.4823	3.1555	3.4488	3.0782	3.4918	3.3045	3.2406	3.3182	2.9201	3.4709	3.1718	3.2308	3.0026	3.1385	3.06	3.3252	3.1037	2.9143	3.1041	3.1793	2.9761	3.175
ABCA13	3.6951	4.1016	3.678	3.5793	3.6313	3.6476	3.6792	3.9208	4.0097	3.8755	3.633	4.0041	3.8284	3.9039	3.9644	3.9051	3.7166	3.9361	3.7393	3.7545	3.8121	3.6936	3.7319	3.7933	3.9105	4.002	3.8819	4.0896	3.9775	4.231	3.629	4.0566	3.9076	3.9434	3.8477	3.7375	3.9871	3.6588	3.8672	4.1409	3.92	3.6364
GPR128	5.8213	8.2868	7.6199	7.09	5.8137	6.8829	6.4167	5.9049	5.4609	5.521	7.9878	7.452	6.3827	7.2511	5.7349	8.2882	7.3102	7.014	6.7489	6.2338	7.8431	6.4942	7.0498	7.7418	6.8463	8.2751	7.4995	6.0125	8.0011	7.0489	6.6737	6.9532	7.0872	10.1368	7.1312	7.0479	7.7333	6.8606	7.7557	8.0029	7.5786	7.4997
CSF3R	4.1943	4.4286	4.4865	4.2425	4.9066	4.5431	4.8015	5.0283	5.0053	4.2517	4.6724	3.8933	4.3232	4.6144	4.442	4.2793	4.0253	4.0927	4.1058	4.1951	4.4234	5.7554	8.087	6.7238	6.3739	5.7943	5.24	4.3767	5.7454	5.0528	8.4708	3.6657	6.1114	6.2866	4.1944	6.5833	7.0464	7.6574	4.25	6.669	5.7837	7.5086
C17orf77	4.65	4.5603	4.6063	4.8983	4.8382	4.6257	4.6139	4.7799	5.3855	4.8852	4.6596	4.7817	4.8468	4.845	4.7496	4.9452	4.899	4.7366	4.6229	4.7056	5.0969	4.8532	4.7531	4.6151	5.728	4.7889	6.221	5.3585	4.8879	5.0705	5.0742	5.5552	5.7611	5.0372	4.4582	5.8393	5.2415	5.0221	5.2876	5.955	5.7983	5.308
DUSP5P	3.2513	3.5449	3.5095	3.1299	3.2262	3.3968	3.1786	3.2431	3.3323	3.2473	3.2559	3.2971	3.1139	3.2408	3.3278	3.4283	3.2509	3.2455	3.3501	3.202	3.3388	3.1814	3.2388	3.2832	3.1874	3.1323	3.0719	3.0987	3.038	3.3058	3.256	3.084	3.3132	3.337	3.182	3.2523	3.1897	3.3195	3.3219	3.316	2.9618	3.1264
DGKH	5.4881	5.8257	5.2863	5.4839	5.5879	5.3922	5.5327	5.4086	5.7854	5.5482	5.2839	5.462	4.8477	5.5035	5.4329	5.9008	5.7099	5.4743	5.0632	5.0107	5.8713	5.2742	5.2984	5.6576	5.3681	5.7702	5.695	5.1509	5.1914	5.3159	5.0833	4.771	5.0588	5.675	5.0786	4.9283	6.0264	5.332	5.4457	5.2251	4.9862	5.1079
TMEM182	4.273	4.2234	4.3607	4.4254	4.1184	4.1247	4.2122	4.2494	4.3099	3.9311	4.4695	4.1366	4.4518	4.2363	4.3309	4.5043	4.5685	4.1132	4.9441	4.2837	5.3863	4.355	4.2005	4.1738	3.974	3.9432	4.5095	4.6732	3.7113	4.5418	4.2639	4.2247	4.0025	4.3761	3.9511	4.3595	4.2862	3.6943	4.4649	4.6449	4.1934	4.5074
C16orf46	3.8989	4.1461	3.9598	4.079	4.0317	4.1633	4.4144	3.8869	4.075	3.8201	3.8449	3.9069	3.8753	4.1618	3.9111	4.0281	3.9115	4.069	3.8369	3.7913	3.8744	4.067	4.0418	4.2671	4.0679	4.0572	3.9296	4.3509	3.8977	4.1144	3.6751	3.8783	3.9369	4.1008	3.6554	4.0133	3.9922	3.7652	4.1407	3.7494	3.6849	3.9192
LSM14B	5.6236	5.3282	5.8065	5.3802	5.915	6.1377	5.6522	5.6305	6.1281	5.8449	5.51	5.6624	6.0226	5.0648	5.2988	5.6679	5.9932	5.7584	5.8096	5.9003	5.5756	5.6574	5.5358	5.9957	6.0749	6.146	5.3587	5.8062	5.3333	5.7173	5.7394	5.554	5.4341	5.7455	5.8172	5.3058	5.4195	5.2153	5.8409	5.8185	5.7046	6.0395
CASP8	5.5039	5.6906	5.5618	5.4636	5.5865	5.8613	5.6846	5.6779	6.1151	5.2591	6.8512	7.0822	6.3931	6.709	6.0554	6.3832	4.9505	5.7537	5.354	5.1985	5.1892	5.2442	5.6807	6.0831	5.8939	5.5347	5.3594	5.307	5.3295	4.9865	4.9561	5.4478	4.8523	5.051	5.7772	5.4383	5.232	5.0793	4.9355	5.4051	5.2567	5.6034
PLB1	4.4128	4.7165	4.6384	4.5303	4.6018	4.6445	4.7736	4.8901	4.7665	4.3359	4.7451	4.671	4.9203	4.7527	4.9554	4.9026	4.9543	4.7147	4.5652	4.8741	4.6596	4.6178	4.7684	4.591	4.752	4.6818	4.695	5.0747	4.3261	4.6859	4.5336	4.6138	4.5177	4.7169	4.6029	4.7341	4.4649	4.7411	4.6199	4.3408	4.649	4.8856
C20orf197	4.091	4.3647	3.9927	4.0571	3.9358	3.6508	3.8016	4.7238	3.9817	4.1826	4.725	5.927	4.8661	5.6051	4.603	4.4143	4.0626	4.1849	4.1996	3.7083	4.0615	4.3034	4.2462	4.1179	4.0463	4.5993	4.4171	4.0391	4.4746	4.2467	4.4005	4.5284	3.9093	4.0208	3.9865	4.0903	4.3515	4.1438	4.2219	4.5878	4.2594	4.138
SLC5A3	9.6921	8.6519	9.2174	9.979	10.1037	9.737	9.5941	10.1568	10.54	10.169	7.7024	8.2876	7.761	6.6486	8.5234	8.6992	9.7144	10.0958	8.8112	9.4395	9.1854	9.4035	9.2989	9.1974	10.0052	9.8753	8.7349	8.9242	9.3441	8.6406	9.1695	8.5358	9.2765	9.0185	9.8493	9.1518	8.9038	9.7662	9.2631	8.8672	9.574	8.7485
KIF19	4.8781	5.2418	5.2363	5.1001	5.3369	5.2912	5.3748	4.9129	5.4899	4.9113	5.0117	5.2391	5.2694	5.0798	5.2162	4.9876	5.1682	5.2868	4.9408	5.2117	5.4272	5.2037	5.0018	5.1156	5.5208	5.3676	5.1505	5.3263	4.7987	5.1071	5.0701	5.1035	4.9813	5.1106	5.1119	4.8102	5.0277	5.2236	5.0424	4.9943	5.2333	5.3085
SLFNL1	7.2634	5.7164	7.0459	6.6946	7.3629	7.0889	7.1878	6.6499	7.4081	6.6809	6.2691	5.7678	6.0411	7.4042	7.0443	5.4876	6.625	6.3229	6.6607	6.7358	5.5438	7.182	7.3688	7.0064	6.5541	6.9327	7.1924	6.0178	6.7504	6.7766	7.6416	6.7254	7.055	6.9115	7.1266	7.7085	6.8354	7.0209	7.0763	6.7177	6.9097	6.6892
GPR82	3.7598	4.8138	4.2867	4.0647	3.723	3.7514	3.6555	3.669	3.6214	3.5666	4.1355	3.6723	3.6502	4.1842	3.7463	3.9338	4.2879	3.3831	4.1601	4.0404	3.8691	4.7097	3.8074	3.9438	3.9083	4.0423	4.0511	4.2611	4.2638	4.2815	5.0798	3.7003	4.2059	4.2875	4.0629	4.6827	4.6387	4.2704	3.9039	4.9813	4.3223	4.2006
RIBC1	4.2004	4.4792	3.8973	3.9282	3.8765	3.9501	3.9059	3.7768	4.2291	4.2376	4.6332	4.7549	4.8221	3.9617	4.1881	4.1766	3.9159	4.0457	3.9563	3.5684	4.3919	3.8961	3.9571	3.9765	3.8739	3.995	3.6013	4.0107	3.8864	3.8506	3.6665	3.9825	3.7687	3.5565	3.8366	3.907	4.0282	3.8918	3.9391	3.9901	3.7596	4.1062
OXGR1	4.2907	4.2695	4.2021	4.0583	4.2906	4.2111	4.3177	4.1853	4.3138	3.9299	4.1582	3.9194	4.0619	3.9483	3.9953	4.1061	4.0976	3.977	4.4921	4.2857	4.8205	4.2618	4.0547	4.205	4.1321	4.1476	4.1872	4.306	4.0285	4.5555	3.9355	4.1579	4.3394	4.0696	4.3489	4.1645	4.2147	4.5037	4.3874	3.9972	4.0769	4.6173
CDC14C	3.029	2.9107	3.1411	2.9986	2.9441	3.1124	3.2451	3.05	3.1569	3.2045	3.1303	3.3197	3.3001	3.0752	3.1347	3.1123	2.9695	3.0263	2.9972	3.1064	3.0477	2.98	2.9567	3.0564	3.1182	2.9073	3.0116	2.9737	2.8947	3.1078	2.8109	2.8552	2.9501	2.9485	2.9963	2.9783	2.9847	2.9574	2.9357	2.9611	2.9391	3.0107
SULT1C4	4.0459	3.7863	3.7345	3.7382	3.9102	3.7322	3.7807	3.8205	3.6131	3.5655	3.711	4.0584	3.9213	3.7337	3.7433	3.8316	3.8767	3.7737	3.7482	3.7369	3.7497	3.7338	3.7832	3.7314	3.8807	3.9374	3.7151	3.6895	3.6122	3.7372	3.695	3.6408	3.9086	3.6458	3.9942	3.5945	3.5924	3.9618	3.6553	3.8876	3.6398	3.7594
TEAD1	3.6758	3.6199	3.8809	4.0077	3.8916	3.9786	4.488	4.1415	3.6112	3.6468	3.6421	4.2883	3.9777	3.8736	3.8533	3.8381	3.8785	3.9931	3.6603	3.9138	3.6733	3.8577	3.8977	4.0318	3.7183	3.8487	3.4704	3.6409	3.5278	3.673	3.8742	3.9298	3.6054	3.6406	3.6883	3.4814	3.7474	3.5521	3.9097	3.805	3.9144	4.1317
CATSPER2	5.4243	4.7177	5.4938	4.8516	5.3007	5.5035	5.6863	5.9601	5.0504	5.6287	4.6755	5.3271	4.5373	5.5632	5.8788	4.4985	5.4194	5.9602	4.976	5.6967	5.4325	4.8928	4.9636	4.8365	4.9416	5.1791	5.4722	5.5118	4.9278	4.6267	4.7265	5.3861	5.3182	5.4585	5.5963	4.9753	4.9521	4.8844	5.5078	4.6318	4.8578	4.4421
POU5F2	3.623	3.8464	3.3683	3.5967	3.4507	3.7034	3.6342	3.5731	3.4951	3.6778	3.3882	3.5002	3.5447	3.4915	3.5203	3.5749	3.5004	3.6591	3.5766	3.3712	3.8613	3.4593	3.3692	3.3225	3.4867	3.6838	3.4116	3.4609	3.2782	4.0084	3.4824	3.4854	3.3275	3.405	3.5437	3.2573	3.4615	3.372	3.3726	3.2252	3.5046	3.4915
RXFP2	3.5659	3.8563	3.4852	3.518	3.5314	3.5296	3.5941	3.7619	3.7309	3.5095	3.6668	4.0151	3.7869	3.6745	3.4795	3.7669	3.5708	3.9517	3.7131	3.6183	3.6524	3.4465	3.5088	3.5687	3.5693	3.8857	3.6239	3.7754	3.5512	3.5298	3.3206	3.6514	3.8189	3.597	3.5309	3.7419	3.5033	3.4847	3.4297	3.6684	3.7362	3.5415
BEND7	3.7138	3.3378	3.3039	3.4448	3.6354	3.6183	3.4552	3.1536	3.3436	3.21	3.2049	3.6216	3.4095	3.32	3.4991	3.3053	3.4798	3.9901	3.2734	3.3284	3.2989	3.4216	3.1994	3.2562	3.2641	3.4158	3.2219	3.256	3.2894	3.3341	3.2745	3.6426	3.5148	3.2684	3.4686	3.2557	3.4534	3.759	3.1685	3.1581	3.4665	3.4844
SLC18A2	5.3531	5.7615	5.1618	5.1873	5.2783	5.148	5.2273	5.026	5.7064	5.2635	5.7851	5.9484	6.3431	5.5493	5.2966	5.6363	5.3362	5.4233	5.4965	5.1331	5.8618	5.0761	5.1306	5.4448	5.4657	5.7269	5.4901	4.8473	5.4519	5.3147	5.0093	5.4148	5.4338	5.6231	5.1672	5.2195	5.6994	5.2594	4.9747	5.1602	5.3583	4.9304
C7orf45	3.7461	3.875	3.6433	3.884	3.9965	3.9978	4.0428	3.656	3.8271	3.7285	3.712	4.0876	3.8666	4.1745	4.0207	3.993	3.7926	3.5909	3.8377	3.6051	3.7171	3.8306	3.8492	3.707	3.9765	3.8651	3.9551	3.9077	3.8651	3.8725	3.8495	3.7353	3.8385	3.9924	3.9015	3.9114	3.5179	3.8389	3.6583	3.5826	3.7821	3.7183
C1orf161	5.6871	4.072	4.9854	6.0285	4.9694	4.7182	4.8961	4.4991	4.2551	5.0049	4.0418	4.8431	4.2271	3.9826	3.8613	4.26	5.2559	6.1701	5.9722	5.3243	5.0698	3.8477	4.4056	4.6797	4.3969	3.9826	4.111	4.3547	4.7316	5.306	3.4289	4.6235	4.2183	4.6099	5.244	3.9309	5.1795	4.3404	5.0225	4.19	5.1149	4.1621
LOC285696	4.8055	4.1124	4.7617	4.7068	4.8687	4.6166	4.9252	4.9426	4.9009	4.5498	4.6195	5.1291	4.9603	4.6491	4.7859	4.7475	4.6554	4.8702	4.6677	4.6927	4.532	4.6614	4.5236	4.5545	4.5953	5.026	4.5523	4.5686	4.4637	4.2421	4.5722	4.552	4.5391	4.6482	4.7695	4.4292	4.4482	4.334	4.5936	4.5387	4.8324	4.4753
MIER3	5.6477	5.6748	4.6004	5.2499	4.7756	4.4302	5.0596	4.8308	4.6045	5.9751	5.5205	5.4243	4.7882	4.4422	4.8673	5.6657	4.2902	5.437	5.4153	5.4675	5.1012	4.2465	4.154	4.3375	4.4759	4.2321	4.5546	4.6592	4.714	4.4243	4.0446	4.0865	4.1653	4.3338	4.4752	4.0481	4.656	4.0377	4.4111	4.2782	4.3228	4.2286
C1orf55	5.0208	5.7088	4.8353	4.9056	5.0721	4.6202	5.4109	5.5891	4.8521	5.464	5.0767	4.6114	4.8035	5.5764	5.3659	4.9648	4.4877	4.595	5.3658	4.9665	5.2645	4.8976	5.0837	5.3376	5.3182	4.8029	4.9503	5.2529	4.9167	5.4311	4.5735	5.7718	5.0538	4.8895	4.8917	5.1572	5.3197	5.1697	4.7419	5.3317	4.8288	5.1388
AMAC1 /// AMAC1L2	5.0373	5.1436	4.949	5.1092	5.0477	5.2715	5.0628	5.1925	5.4864	5.1672	5.4373	5.9445	5.5529	5.3909	5.3973	5.3614	4.9692	5.4539	5.2334	5.1415	5.4271	5.0572	4.8242	5.0001	5.0697	5.3443	4.6212	5.0109	4.8917	4.6586	4.6961	4.8926	4.9026	4.6504	5.1492	4.6464	4.9569	4.9411	4.8826	4.6508	4.9122	5.1374
UROC1	4.1997	4.4596	4.1834	4.2055	4.2912	4.4876	4.4188	4.3226	4.5918	4.4761	4.0674	3.7671	4.1887	4.0278	4.1522	4.4502	4.1408	4.5371	4.3441	4.3615	4.5003	4.1685	4.2121	4.3608	4.3187	4.0979	4.0564	4.5496	4.1641	4.2933	4.1152	4.3983	4.2803	4.2679	4.5569	4.1852	4.0187	4.2744	4.1499	4.0329	4.2444	4.5542
PCDH15	3.446	3.1637	3.3018	3.0244	3.1377	3.2406	3.1841	3.899	3.1383	3.4653	3.3747	3.6777	3.3362	3.4628	3.2337	3.29	3.1242	3.1004	3.1506	3.1407	3.044	3.0318	3.109	3.3732	3.1614	3.1691	3.0077	3.0526	3.0042	3.2373	2.9451	3.1623	3.0843	3.0772	3.2193	3.0319	3.1285	3.3308	3.1705	3.1386	3.3005	3.1437
TNRC6A	4.3653	4.6137	4.5991	4.7748	4.8305	4.8071	4.8146	4.0766	4.6629	4.6455	4.3803	4.5918	4.38	4.4533	4.3438	4.4368	4.921	4.9429	4.6456	4.4128	4.443	4.4945	4.2107	4.5381	4.5608	4.4672	4.2788	4.4615	4.4196	4.8658	4.6918	4.6173	4.83	4.8971	4.662	4.7455	4.1227	4.3826	4.6981	4.5705	4.7706	4.3823
KCNA6	3.7331	3.9085	3.8481	3.7974	3.7599	3.7951	4.1673	4.0011	4.0947	3.9288	4.1803	4.4422	4.0256	3.9941	4.0429	3.9916	3.681	3.8815	4.0768	3.5791	3.7412	3.6856	3.8387	3.8483	3.8949	3.9185	3.7537	4.0693	3.7652	3.3339	3.6959	4.101	3.7345	3.7715	4.0764	3.6334	3.6713	3.6817	3.4544	3.6036	3.9326	4.0232
ARID2	5.301	5.0952	5.9502	6.1549	6.018	5.6478	5.851	5.4267	5.5975	5.5787	4.8457	4.6708	4.6965	4.8638	5.108	5.5976	6.1119	5.9115	5.3533	5.6457	5.0983	6.1074	5.4791	5.3144	5.3798	5.2035	5.3627	5.2661	5.8903	5.2987	5.5366	5.6286	5.2967	5.8465	5.6666	5.4903	5.611	5.5967	5.3549	5.5406	6.1141	5.2376
FAM123C	4.8117	4.5536	4.7546	4.8001	4.2442	5.2255	5.1484	4.805	4.9507	4.6032	5.0439	5.9583	5.3259	4.9132	4.9779	5.0981	4.4196	4.6389	4.8647	4.7061	4.705	4.7675	4.5606	4.7661	4.9047	4.706	4.343	4.6832	4.1592	4.4508	4.4736	4.8573	4.1087	4.2418	4.6859	4.4259	4.598	4.3796	4.4463	4.5201	4.4981	4.3793
OTUD7A	5.1853	5.1574	4.9427	4.6804	4.753	5.0563	5.1392	5.3527	5.4026	5.4439	4.9678	5.0287	5.1889	4.6639	5.0123	5.3492	4.424	4.9335	4.8729	4.7396	5.0526	4.3744	4.5509	4.7691	4.9422	4.7284	4.5706	4.8062	4.5793	4.7323	4.335	4.5405	4.0567	4.4799	4.895	4.3198	4.6627	4.3626	4.4183	4.6446	4.6346	4.7134
ERVWE1	5.996	5.4816	5.7591	6.0012	6.1933	6.3235	6.304	5.8072	5.6188	5.6982	5.0055	5.2171	5.0829	5.7513	5.8749	5.5324	5.6937	5.5542	5.7149	6.2461	5.4965	6.0495	5.6355	5.8073	5.999	5.7676	5.881	5.8066	5.8216	5.7584	5.9327	5.9546	5.8058	5.7383	5.9365	5.9831	5.6658	5.9143	6.0818	5.6842	6.1057	5.7854
FLJ31958	3.6771	4.0778	4.1135	4.1221	4.0585	3.9541	3.7993	4.0301	4.2428	3.77	3.9347	5.1034	4.2166	5.2028	4.4556	4.5221	4.0277	4.253	3.9346	4.0144	3.5594	4.1076	4.0666	3.967	4.0344	4.2849	4.1326	3.9485	3.5661	3.2737	3.9347	3.8136	3.6752	3.802	4.0358	3.8643	4.1443	3.4296	3.9145	3.7765	4.0105	3.6402
LOC158696	2.851	2.9306	2.8329	2.9583	2.8245	2.9608	2.9089	3.0478	3.0144	2.9585	3.2516	3.0576	3.0229	3.0304	3.0389	3.0314	3.1256	3.0575	3.0832	3.1461	2.8639	2.8878	2.979	2.9505	2.8078	2.9985	2.9831	3.1866	2.893	3.0423	2.8587	2.8934	3.0748	2.8576	3.1	2.9892	2.8491	2.7497	2.9157	2.8988	2.8558	2.7884
FBXL18	5.4709	5.8433	5.5936	5.9158	5.7941	6.0789	6.1598	6.1059	5.738	5.1463	5.591	6.055	5.9492	5.77	5.8922	5.8168	5.8873	5.6197	5.5999	5.1711	5.5429	5.8032	5.7774	5.787	5.8794	5.7953	5.1287	5.6605	5.4182	4.9647	5.1989	5.7112	5.4438	5.3146	5.4736	5.4082	5.0564	5.271	5.2524	5.3856	5.52	5.9749
C6orf195	3.5627	4.0248	3.8635	3.8325	3.9065	3.9296	4.0965	4.5549	3.692	3.7474	4.1207	3.7221	4.0751	3.8198	4.3283	3.9709	3.513	4.4146	3.987	3.8562	4.0388	3.8517	3.5406	3.7182	3.7231	3.9179	3.5886	4.0675	3.4239	3.8746	3.6284	3.9768	3.8702	3.654	3.5819	3.6921	4.0576	3.6047	3.864	3.9175	3.585	4.2339
PNPLA1	3.2628	3.472	3.436	3.2773	3.3091	3.5116	3.2096	3.1511	3.2475	3.3346	3.4501	3.5357	3.5935	3.7531	3.4644	3.7556	3.4668	3.8997	3.47	3.4008	3.2927	3.2901	3.265	3.4325	3.5248	3.5995	3.4385	3.7393	3.4064	3.4091	3.2612	3.507	3.3992	3.5088	3.7777	3.3172	3.3071	3.6226	3.2568	3.4319	3.2562	3.3299
DEPDC4	4.0233	4.63	3.8604	3.826	3.9576	3.8882	4.1874	3.953	4.0107	3.9487	3.8703	3.6506	4.4981	3.7824	3.736	3.8249	3.9552	3.6493	4.069	3.7606	4.2257	3.335	3.9642	3.8129	4.0048	3.8774	3.9418	3.5359	3.8091	3.6702	3.69	3.9476	3.6908	3.7498	4.184	3.685	3.9414	3.8609	3.6901	3.5568	3.7053	3.7402
ANKRD23 /// ANKRD39	5.1955	5.6005	5.7289	5.5067	5.7662	5.8643	5.712	5.6796	5.9547	5.9573	6.3039	5.8256	6.2214	6.0869	6.034	5.888	5.2027	5.9311	5.6997	5.5007	5.9452	5.3349	5.3566	5.9804	5.6023	5.5013	5.4871	5.283	5.2536	5.0738	5.4279	5.5636	5.0502	5.6071	5.3013	5.6508	5.3444	5.7119	5.6511	5.2692	5.3019	5.8982
COX6B2	6.082	6.2661	6.6098	6.4895	7.1848	7.3536	6.9552	6.9323	7.2052	6.5941	6.1642	6.2225	6.9218	6.7083	6.2299	6.495	6.722	5.8692	6.6743	6.7963	6.7254	5.9481	5.8523	6.3576	5.9741	6.2027	6.3044	6.4982	6.0056	6.2915	5.9493	6.939	5.6756	6.3655	6.7141	6.5354	6.0126	5.8868	6.497	6.2201	6.7361	6.7472
FAM129C	5.1522	5.7287	4.3647	4.8074	4.9227	4.8095	4.9363	5.6769	4.8975	4.2966	4.5584	5.1343	4.647	6.007	4.7493	4.7334	4.6712	5.0184	4.8773	4.8431	5.0564	6.7511	4.5749	4.587	5.1479	6.9485	4.9731	5.0279	5.2311	4.9079	6.8427	4.8445	6.0417	4.8604	4.9458	5.2081	4.7242	5.67	4.5364	4.943	5.8933	4.9198
EPHA10	3.2299	3.2804	3.3171	3.2044	3.6146	3.3282	3.2096	3.088	3.3073	3.1427	3.2657	3.5356	3.6068	3.5088	3.1446	3.406	3.2508	3.2708	3.158	3.0924	3.0509	3.1464	3.1303	3.4412	3.2848	3.256	3.1956	3.2039	2.974	2.9235	3.0156	3.3409	2.9592	3.0987	3.2326	3.243	3.0829	3.2125	3.0639	3.0736	3.133	3.1611
FLJ23865	5.0608	5.2893	5.3872	5.6073	5.3511	5.2748	5.8831	5.2873	5.667	5.5403	5.7203	5.8069	5.8651	5.2725	5.6809	5.5458	5.1776	5.6838	5.8226	4.4343	5.4295	5.224	5.2079	5.1641	5.6023	4.8941	4.8429	5.1447	4.836	4.4013	4.7075	4.7984	4.5576	4.7817	4.9442	4.7101	4.8927	4.5636	4.6474	4.4918	5.3136	5.4989
WDR64	3.7273	3.6322	3.9432	3.9545	3.4023	3.6439	3.6526	3.9405	4.1416	3.8566	3.8714	4.3999	4.3274	4.5964	3.7163	3.7792	3.9068	3.86	4.0758	3.5235	3.8978	3.6508	3.8485	3.7039	3.7552	3.9898	3.8114	3.4928	3.2722	3.4147	3.4933	3.1389	3.3907	3.7013	3.3931	3.4814	3.7183	3.457	3.5293	3.6333	3.7295	4.0576
PRO2949	3.0533	3.197	3.015	2.8614	2.9204	2.9829	3.1841	3.1349	3.0256	2.958	2.9163	2.929	3.0079	3.0187	3.0746	3.0456	2.9682	3.1989	3.0063	3.0368	3.2145	2.8537	3.0131	2.9887	3.0896	3.0401	2.9908	3.0305	2.9907	3.0798	2.9428	2.7364	2.9871	3.0145	2.9697	2.878	3.0627	3.1331	2.9708	2.9499	2.9012	3.1152
BTBD9	4.1382	4.3268	4.3678	4.119	4.8351	4.313	4.4024	5.0202	4.4403	4.2819	4.9029	4.4665	4.5958	4.5621	4.6581	4.7249	4.1554	4.5008	4.7141	4.5847	4.1328	4.2966	4.4824	4.605	4.4713	4.7922	3.5992	4.1922	4.2005	3.8704	4.3847	4.2811	4.2144	4.3601	4.1451	4.1296	4.0939	4.2483	3.981	4.5022	4.164	4.3009
C17orf66	3.7623	4.3667	3.9931	3.7899	3.7111	3.6953	3.6695	3.8746	4.0305	3.8526	3.811	4.3905	4.2874	3.9767	3.9159	3.8204	3.7382	3.8359	3.5626	3.788	3.7408	3.4874	3.4467	3.854	3.7484	3.9443	3.6627	3.5504	3.6302	3.5605	3.5661	3.5373	3.727	3.8239	3.5124	3.5085	3.7474	3.7427	3.7457	3.805	3.8519	3.5132
PARP15	4.1573	4.1094	3.7689	3.9847	3.5897	3.5701	3.5188	3.7299	3.5036	3.6529	3.5293	3.3306	3.4949	4.1236	3.5031	3.4112	3.1679	3.5954	3.7998	3.5043	3.6921	5.065	4.0324	3.7585	3.7419	4.6555	3.9412	3.2869	4.4545	3.7102	5.6644	3.8586	5.0938	3.3187	3.6244	4.4976	3.9727	4.8229	3.761	4.1968	4.8915	4.3769
ARHGAP42	4.2008	4.3085	4.2304	4.2255	4.1467	4.3832	4.3857	4.1167	4.6848	4.4379	3.9811	4.2195	4.465	3.9394	4.6318	4.4028	4.0877	4.6467	4.0412	4.3357	4.1499	4.2735	4.0394	3.9869	4.4509	4.1957	4.0831	4.3422	4.3965	3.9196	4.0178	4.2627	3.6718	4.0554	3.8007	3.8804	4.1515	4.1181	4.1601	4.1248	4.3246	4.243
LOC84931	4.4662	4.6448	4.5816	4.5247	4.611	4.7628	4.7858	4.5242	4.763	4.4009	4.7638	4.6399	5.1077	4.3054	4.742	4.7162	4.411	4.354	4.6331	4.3914	4.5857	4.6517	4.7761	4.7431	4.4959	4.779	4.6189	4.8212	4.436	4.124	4.2999	4.6175	4.2009	4.4813	4.4097	4.1933	4.3222	4.2543	4.5074	4.4057	4.6951	4.856
MFSD2A	5.4831	5.9996	5.63	5.856	5.8187	5.8462	5.8714	5.5926	5.7375	5.6962	5.707	5.555	6.1439	5.4133	5.4827	5.8052	5.8522	6.2229	5.7191	5.584	6.1229	5.7052	5.5976	6.0013	6.0144	5.752	5.6437	5.6951	5.2007	5.6914	5.3696	6.1347	5.0681	5.6206	5.3907	5.3911	5.7669	5.6917	5.9613	5.7073	5.7438	5.7388
ATM	4.3957	5.1392	4.4975	4.6631	4.4706	4.5529	4.6789	4.6176	4.7961	4.2374	4.7061	5.0426	4.3474	4.6062	4.6357	4.5254	4.5797	5.0004	4.3727	4.7802	4.5091	4.8258	4.5673	4.6969	5.4417	5.463	4.7125	4.5029	4.5263	4.1141	4.8407	4.4865	5.1361	4.5808	4.2539	4.5574	4.5163	5.0977	4.5176	4.4031	5.02	4.4799
FAM26D	3.8028	4.4249	3.9163	3.9932	3.7631	4.261	4.2183	4.1708	4.0927	3.9177	4.3518	4.7763	4.3153	4.0343	4.1137	4.311	3.9071	4.1427	3.7332	3.6156	4.1851	3.7247	4.1708	3.7138	4.1623	4.4944	3.6547	4.1105	3.7869	4.2816	3.8076	3.9317	3.7406	3.7519	4.4989	3.8502	3.9204	3.8935	3.8948	3.7253	3.7906	3.7902
NPHP3	4.0014	3.9797	4.0178	3.8701	4.2089	4.322	4.4383	4.3158	4.0228	3.8686	3.9235	3.7602	4.3334	3.7207	3.9494	4.3374	3.8133	4.2484	4.7775	4.6222	4.1309	3.8273	3.6243	3.7894	4.0303	3.6759	4.1324	4.061	3.7352	4.0147	3.6608	3.8515	4.0707	3.5505	3.9034	4.1753	3.9346	3.8578	3.9385	3.6099	3.5447	3.8247
ATG9B	5.0512	5.2801	4.763	4.6521	4.7099	4.8795	5.1024	4.7238	4.9799	4.8974	4.8339	5.5298	5.3199	4.9511	5.4787	5.287	4.8685	5.0492	4.8736	5.0275	4.9465	4.6788	4.5253	4.8968	5.0367	4.6289	4.788	5.2654	4.7214	4.906	4.3163	5.0438	4.4748	4.5642	4.7747	4.5705	4.3432	4.1757	4.8421	4.2586	4.4498	4.7274
CXorf58	3.0136	3.3189	3.2905	3.241	3.2899	3.2247	3.2782	3.1138	3.7506	3.289	3.6347	4.1335	3.3064	3.3661	3.394	3.6468	3.168	3.3442	3.4735	3.0288	3.5767	3.4338	3.2868	3.1205	3.1042	3.5559	3.2476	3.6581	3.1825	3.2351	3.0755	3.5912	3.1029	3.2073	3.394	3.2825	3.3695	3.314	3.0525	3.2876	3.2178	3.2224
EFCAB3	4.8051	4.2362	4.1774	4.0873	3.8321	4.1026	4.1156	4.1775	4.4263	4.4192	4.3003	4.9858	4.2573	4.6182	4.1738	4.1216	3.9937	4.3543	3.9908	4.142	4.2285	4.0438	4.2792	4.0948	4.0668	4.5079	4.0165	4.1148	4.1845	3.977	3.8812	4.1736	4.4551	3.9927	4.0809	3.9983	4.4464	4.0637	4.0349	3.957	3.8866	3.9667
TFAP2B	3.141	3.1698	3.5308	3.4179	3.587	3.6156	3.3304	3.3183	3.4205	3.3209	3.1791	3.4218	3.7415	3.374	3.3997	3.4638	3.3104	3.2968	3.6038	3.236	3.3611	3.4397	3.3633	3.6342	3.2411	3.442	3.1625	3.2708	3.1781	3.2432	3.2326	3.2826	3.4153	3.365	3.2729	3.2263	3.2338	3.2117	3.2654	3.3422	3.4535	3.4595
CCDC13	5.1878	5.4689	5.3839	5.3089	5.5718	5.8013	5.6513	6.1779	5.6947	5.0098	6.0475	6.8601	6.433	6.1143	5.5737	5.5819	5.2154	5.8008	5.5177	5.6642	5.923	5.3607	5.3545	5.4514	5.2459	6.2643	5.0351	5.7882	4.7195	5.9939	4.6882	5.3324	5.0326	5.041	5.5139	4.6617	5.0949	5.0263	5.3166	5.148	4.8121	5.4161
C17orf69	7.6211	7.9477	7.8465	7.9853	8.3578	8.5125	8.5799	8.0315	7.9526	7.545	7.6721	7.6356	8.0477	7.5591	7.8799	8.0738	8.1177	8.0681	7.9914	7.929	8.0779	8.2697	7.7282	7.7705	7.8941	8.0641	7.6588	8.0676	7.6465	7.6885	7.7207	7.6025	7.7456	7.701	7.7257	7.5944	7.606	7.6722	7.6489	7.733	7.9488	8.3386
MRGPRX1	4.2819	4.5364	4.172	4.0165	4.2141	4.1002	4.1791	4.506	4.2803	4.1779	4.7404	5.6571	4.6427	4.3034	4.4306	4.3463	3.9461	4.3728	4.3449	3.9414	4.2646	4.0491	4.1959	4.153	4.0782	4.0894	4.0178	3.9863	4.2051	4.3223	3.6957	4.3738	3.6747	3.9508	4.1247	3.9638	4.1037	3.7629	4.033	4.1962	4.1826	4.1837
HFE	4.6744	4.6121	4.6411	4.1822	4.1021	4.2817	4.2841	4.3259	4.7474	4.6259	4.4226	4.537	4.7432	4.3729	4.6436	4.2297	4.5445	4.7217	4.3594	4.5829	4.7647	4.708	4.3442	4.5655	5.4205	5.13	4.5034	4.9305	4.8052	6.1641	4.3172	4.393	4.979	4.4608	5.1565	4.5449	5.1227	4.9596	4.4146	5.2218	4.538	4.7412
RLN3	4.6713	4.8094	4.8904	4.884	5.1702	5.0034	4.853	4.8158	4.8502	4.8289	4.7319	4.5146	5.1698	4.5574	4.7984	4.7613	5.0619	4.698	5.244	4.9358	5.1445	4.561	4.673	4.8994	4.9598	4.7631	4.7988	5.1388	4.6241	4.6859	4.5658	4.7707	4.5295	4.5555	5.0393	4.5246	4.552	4.5257	4.5788	4.5497	4.6951	5.1034
CSMD1	6.1387	6.1639	6.4233	6.275	6.2888	6.558	6.656	6.634	6.2298	6.3621	5.98	6.205	6.3643	6.0879	6.465	6.0962	6.1254	6.4076	6.1369	6.2526	6.4941	5.9327	6.0648	6.1479	6.2542	5.9184	5.8239	5.6174	5.8804	5.8654	5.7124	5.8408	5.6436	5.664	6.0191	5.7593	5.8701	6.129	6.0251	5.7498	5.9185	6.181
MACF1	5.3238	4.5057	4.8935	5.073	5.0109	5.5079	5.399	5.1639	5.5743	5.2123	4.6663	4.4068	4.8151	5.1003	4.6019	4.8883	5.0768	4.6154	4.7557	4.7666	4.7244	5.6759	5.1939	5.6048	5.3772	5.8798	5.5588	5.351	5.3151	4.9235	5.4199	5.1221	5.4741	5.4836	5.1644	5.6014	5.4613	5.5124	5.6079	5.2519	5.4618	4.8582
ADAMTS20	3.8952	4.1986	3.9299	4.1478	3.9854	4.1394	4.1324	3.9278	3.8338	4.0529	4.0651	4.184	4.2782	3.9643	4.2163	4.1693	4.1018	4.2131	3.9894	3.9727	4.2019	3.9848	3.8237	3.9858	4.022	4.0399	3.8275	4.1939	4.0244	4.239	3.8188	4.0239	3.7456	3.9665	4.2048	3.8753	4.0226	3.7378	3.8966	3.8018	3.8955	3.9581
SALL3	2.937	3.2503	3.0371	2.9988	2.9497	3.1021	3.2649	3.3689	3.1771	2.9408	3.2972	3.52	2.9643	3.1157	3.1247	3.0995	2.9806	3.1238	3.0132	3.0405	3.0218	2.96	2.9886	2.9807	2.9771	3.1971	3.1809	3.021	3.2634	3.2867	3.0758	2.8844	3.3206	3.2577	2.8766	2.9781	3.1718	2.834	3.1183	2.9942	3.0279	2.9612
AGBL4	4.3575	5.0734	4.8256	4.8398	4.7413	5.1374	5.0938	4.801	4.9931	4.4177	4.6972	5.171	4.4868	4.8265	4.8479	4.7621	4.8839	5.2222	4.8519	4.6272	5.1213	4.9347	4.6438	4.8336	4.7708	4.9116	4.7137	4.8248	4.5575	4.4973	4.9294	4.9105	4.6478	4.8719	4.5343	4.7533	4.4551	4.292	4.6334	4.9892	4.8404	4.7955
FLJ13744	4.5075	4.6431	4.8395	4.5327	4.6595	4.7533	4.7119	4.3465	5.066	5.0398	5.04	4.7258	4.7434	4.7602	4.5427	4.9188	4.3824	4.6863	5.0323	4.5448	4.9021	4.362	4.1902	4.7054	4.4918	4.6515	4.53	5.3579	4.3576	4.2998	4.5159	4.5609	4.1582	4.3265	4.5032	4.0804	4.3083	4.3258	4.1459	4.2049	4.5459	4.4098
SLC17A8	3.2813	3.2033	2.837	3.4386	2.9245	2.7183	2.9143	2.9549	2.891	4.1126	2.9723	4.1945	3.3919	3.782	3.4412	3.0092	4.4255	3.0334	3.0584	3.2174	3.6526	2.7851	2.8048	2.7496	2.7578	2.8464	2.9328	3.8163	3.015	3.0786	2.7142	3.4176	2.6079	3.1258	3.157	2.7993	2.8637	2.5972	2.9609	3.0926	2.9437	2.8318
C11orf44	3.3129	3.4916	3.402	3.605	3.3465	3.6156	3.5305	3.5607	3.2294	3.4462	3.7262	3.9997	3.3918	3.6386	3.4808	3.4501	3.2934	3.3005	3.526	3.1134	3.486	3.5084	3.5641	3.5458	3.384	3.0584	3.128	3.2043	3.3774	3.0919	3.354	3.5328	3.3373	3.3945	3.6359	3.343	3.3535	3.2792	3.3186	3.3975	3.4267	3.6946
FLJ32063	8.1167	7.6828	6.8843	7.4213	7.5838	7.5413	7.8126	8.4699	8.4417	8.615	6.5046	8.0069	6.1853	8.4632	6.1396	6.694	7.7716	8.4262	6.801	8.2786	7.524	5.0739	3.3903	5.9782	5.6727	5.335	4.515	6.9199	6.5876	6.1955	3.4819	4.4098	3.8277	6.3804	7.0312	3.0794	5.5731	4.1576	4.7824	3.7496	4.1814	4.1627
A2BP1	4.1708	4.5548	4.7408	4.9317	4.4925	4.8591	4.4089	4.4773	4.4215	4.4753	4.8638	4.5824	5.481	5.7738	4.6095	5.4197	4.5686	3.9931	4.9519	5.3629	4.4661	4.2836	4.4891	4.5159	4.205	4.3321	3.9983	4.1678	4.7159	5.7414	3.981	4.1784	4.0288	4.3655	4.3247	4.1132	4.1711	5.1423	4.3833	3.8398	4.1186	4.8191
SLFN13	4.7436	4.6686	5.2237	4.7423	5.843	5.8082	4.9923	5.5551	5.7241	4.6268	4.8548	4.5639	3.9693	4.4663	5.4277	4.5144	4.676	4.5862	5.5204	5.0398	5.0564	6.4224	5.5309	4.8412	4.9838	6.2604	5.9147	4.8258	5.9855	5.2655	6.2671	5.6965	6.5347	6.0789	5.8388	6.0617	5.2746	6.7025	5.8515	6.9536	6.2189	6.3452
C12orf40	3.6504	3.8453	3.7547	3.6962	3.7834	3.7227	4.0302	4.0068	3.5613	3.5614	3.7639	3.9434	3.8811	4.1496	3.7635	3.6058	3.8701	3.5271	3.6698	3.5525	3.6252	3.6171	3.6766	3.5572	3.6352	3.7856	3.5496	3.4506	3.5177	3.6862	3.5093	3.3886	3.3458	3.6683	3.3898	3.4452	3.4629	3.48	3.5154	3.3529	3.4895	3.7504
WDR65	3.9693	4.1285	3.8611	3.9101	3.8669	3.8391	3.94	4.1739	4.027	4.076	3.5846	4.0433	4.1905	3.97	3.9059	4.0512	3.8043	3.8798	3.6955	4.067	3.8405	3.7626	3.7483	3.827	3.8187	3.9464	3.8571	3.8702	3.5641	4.0883	3.5992	3.9704	3.6854	3.4843	3.5728	3.5176	3.7376	3.6818	4.0518	3.767	3.8101	3.671
FLJ37543	3.9377	4.4335	3.9673	4.0197	3.8769	4.1489	4.3154	4.2817	4.2401	3.9421	4.3446	4.3291	4.3212	4.0777	4.2227	4.2528	4.2675	4.8056	4.2512	3.9582	4.4194	4.1275	4.2957	4.1737	4.1327	4.5021	4.1157	4.2228	3.9266	4.4202	4.0882	3.8895	4.2714	4.1872	4.3231	4.0273	4.2066	3.999	4.2064	4.4365	3.8383	4.0842
ADAMTS15	4.9493	5.1057	5.2212	5.0183	5.4348	5.4515	5.5913	5.486	5.6428	5.3013	4.7705	5.0422	5.2292	4.5247	4.9733	5.3584	4.8382	5.1917	5.0936	5.2007	5.1002	4.8406	4.7137	5.0522	5.2469	4.993	4.5578	4.8251	4.6141	4.6645	4.4009	4.8636	4.6675	4.7268	4.8013	4.491	4.7301	4.8759	4.9443	4.7646	5.1514	5.21
LOC285780	3.0158	3.3903	3.0581	3.1157	3.1136	3.2402	3.0845	2.8933	3.0965	3.1174	3.6233	4.4983	3.699	3.2243	3.107	3.2674	3.2216	3.5706	3.0781	3.0138	3.1455	3.1619	3.0749	3.2033	3.132	3.0151	3.077	3.029	3.1203	3.1142	3.0564	3.3379	3.04	3.0075	3.0895	3.0781	3.1139	2.8965	3.0292	3.0391	3.0121	3.1011
FLJ31713	6.4824	6.2746	6.6489	6.546	6.7762	6.879	6.4929	6.4919	6.9483	6.7475	6.891	7.5802	7.0785	6.4733	6.9042	6.5889	6.6994	7.0634	6.7395	6.7224	6.9375	6.2883	6.3959	6.1821	6.3285	6.7855	6.0416	6.3595	6.1132	5.9632	6.0977	6.2539	6.0878	5.9525	6.2673	6.0642	6.2081	6.0415	6.2926	6.2261	6.5882	6.6168
EDARADD	3.4786	3.7961	3.2854	3.5879	3.427	3.5267	3.4188	3.5476	3.4193	3.4276	3.5291	3.6202	3.486	3.8042	3.3746	3.952	3.5562	3.6952	3.5373	3.5804	3.7237	3.5324	3.5353	3.424	3.6883	3.4238	3.6277	3.5495	3.4235	3.6808	3.5269	3.4478	3.4512	3.5833	3.5402	3.4395	3.4279	3.4175	3.5335	3.513	3.4954	3.4088
LOC653786 /// OTOA	3.994	4.9157	4.1996	4.2774	4.2047	4.3001	4.087	4.208	4.8144	4.3349	4.4878	4.4523	4.4551	4.1607	4.6221	5.1956	4.2614	4.5675	4.263	4.046	4.5696	4.2426	4.2547	4.2111	4.5396	4.5727	4.1626	4.5953	4.0744	4.3619	4.0495	4.2042	4.1862	4.4546	4.5345	4.1919	4.1156	4.1989	4.185	4.0311	3.9387	4.3115
C9orf93	3.5224	2.9972	3.5701	3.6677	3.8638	3.9266	3.6947	3.3909	3.4104	4.2187	3.1787	4.0465	3.327	3.2746	4.1023	3.2901	3.808	4.5882	3.4249	3.8853	3.5338	3.4454	2.9664	3.1159	3.4003	3.2479	3.2555	3.0307	3.0343	3.1764	3.3335	2.9326	3.0159	3.3831	3.2911	3.2264	3.0743	2.9759	3.4939	3.121	3.6586	3.0167
CYP4Z2P	2.8055	3.1355	2.8651	2.9472	2.8426	2.9998	3.0302	3.1989	2.7914	2.7881	3.068	3.3377	2.7506	3.1162	3.1264	3.0845	2.7251	2.9091	2.9461	2.7719	2.9116	3.0605	2.9398	2.9506	3.1199	2.7931	2.8288	3.0574	2.9208	3.1416	2.9594	2.7907	3.1214	2.9479	3.0567	2.8118	2.7416	3.0225	2.8911	2.8706	2.8571	2.796
C18orf15	3.7993	3.6399	3.619	3.8572	3.92	3.5666	3.5053	3.4888	3.5648	4.1663	3.8655	3.6375	3.7268	3.9104	3.4925	3.6396	4.0283	3.3992	3.5003	3.6419	3.4539	3.6662	3.6186	4.3381	3.7541	3.5489	3.5003	3.8171	3.9021	3.1495	3.4746	3.6481	3.6318	3.6632	3.7154	3.4974	3.68	3.9179	3.7609	3.6521	3.7591	3.8779
MUC19	3.0419	3.4098	3.3453	3.429	3.3211	3.412	3.4659	3.3275	3.2111	3.208	3.405	3.484	3.6221	3.8833	3.3011	3.3729	3.4823	3.312	3.4705	3.38	3.3257	3.3193	3.2298	3.3174	3.2827	3.1849	3.1152	3.1793	3.2911	3.1241	3.3008	3.2655	3.1261	3.2361	3.1938	3.0373	3.5199	3.2124	3.156	3.3004	3.2594	3.6196
KLHDC7A	3.414	4.077	3.4888	3.8209	3.6912	3.9377	4.0808	3.6618	4.0532	3.7031	3.7315	4.0585	4.3034	4.1023	4.2583	4.3856	3.929	4.2422	4.0452	3.8702	4.1707	4.0904	3.9795	3.9833	3.9064	4.1043	3.9137	3.8952	3.4431	4.3637	3.6999	4.1187	3.6196	3.7051	3.9319	4.1128	3.6329	3.7099	3.8743	3.9213	3.8436	3.7574
C11orf72	4.5799	4.7041	4.559	4.5759	4.7038	4.9714	4.779	4.7132	4.749	4.4276	4.5826	4.6241	5.0624	4.449	4.513	4.6112	4.5257	4.7615	4.634	4.6244	4.5723	4.5637	4.6404	4.7051	4.612	4.9099	4.5703	4.9015	4.8717	4.7216	4.6172	4.9334	4.792	4.4173	4.7695	4.9249	4.5162	4.8748	4.3941	4.4558	4.5914	4.7536
C18orf16	3.0339	3.7759	3.2449	3.152	3.3109	3.4652	3.3212	3.2664	3.4995	3.2648	3.3733	3.6119	3.5679	3.3339	3.3678	3.3863	3.3604	3.3843	3.2718	3.1623	3.2675	3.3408	3.1303	3.2981	3.3768	3.4046	3.1687	3.4905	3.1431	3.6261	3.1026	3.3021	3.2835	3.3185	3.116	3.2617	3.219	3.2306	3.4285	3.2348	3.2582	3.1611
CNTNAP4	2.8579	3.0257	2.7508	2.8758	2.7687	2.9512	3.0012	2.8287	2.9082	2.9865	2.6848	2.7506	2.7601	2.6887	2.7906	2.8007	3.0442	2.8269	2.7843	2.9571	2.8843	2.8337	2.7388	2.8517	2.8305	2.9742	2.9955	3.0393	2.8275	3.0883	2.825	3.0652	2.8064	2.9363	2.9888	2.868	2.8709	2.9622	2.7428	2.8203	2.732	2.8743
C8orf54	4.4363	4.6305	4.8072	4.8873	4.7903	4.7703	4.8963	4.3982	4.7227	4.7537	4.5065	4.7339	4.7821	4.4572	4.8797	4.5581	4.7849	5.1163	4.8059	4.7133	4.7041	4.6546	4.5018	4.6716	4.5108	4.7535	4.4416	4.6026	4.484	4.6866	4.5715	4.6672	4.3145	4.6244	4.5957	4.5411	4.5685	4.3134	4.581	4.4818	4.7819	4.7189
C1orf127	5.4627	5.8225	5.9389	5.8438	5.7695	6.1587	6.3265	5.7312	6.0977	5.973	5.7963	5.7227	6.1406	5.5235	5.8518	5.9105	5.6686	5.8416	5.9233	5.6905	5.9382	5.7373	5.7613	6.0519	5.9675	5.8762	5.7724	6.1963	5.5483	5.6243	5.4898	5.4958	5.6918	5.7129	5.535	5.6274	5.4216	5.6412	5.6066	5.7084	5.553	6.2972
FLJ37396	3.6161	3.6707	3.4379	3.6229	3.781	3.6039	3.7803	3.7764	3.5917	3.514	3.6267	3.6712	3.5195	3.7406	3.607	3.8264	3.807	3.9858	3.5775	3.8324	3.5638	3.595	3.5733	3.7294	3.8096	3.4342	3.4084	3.7349	3.5594	3.6666	3.3492	3.6607	3.6497	3.6071	3.7282	3.4056	3.9102	3.4641	3.5684	3.5731	3.496	3.3416
AGBL1	3.7037	3.6678	3.4454	3.6845	3.7734	3.7804	3.6114	3.8546	3.8602	3.3907	4.0273	4.189	4.0019	4.2066	3.786	3.9749	3.6959	3.9126	3.8369	3.6191	3.5965	3.5297	3.5896	3.5923	3.782	3.8576	3.4878	3.7868	3.6374	3.4351	3.3912	3.6691	3.3602	3.6999	3.8633	3.3218	3.3896	3.403	3.3432	3.3726	3.2518	3.4445
FLJ34503	3.2083	3.4487	3.2399	3.4262	3.3299	3.6326	3.6158	3.4259	3.5556	3.5283	3.4498	3.2592	3.3598	3.5222	3.3807	3.5983	3.4556	3.3609	3.3225	3.4822	3.5831	3.6253	3.5441	3.2271	3.2411	3.4336	3.2577	3.2428	3.2822	3.2994	3.2885	3.3206	3.1419	3.4096	3.098	3.1736	3.7175	3.2897	3.3894	3.3754	3.4182	3.5323
C16orf81	5.5729	6.521	5.567	5.4179	5.9043	5.8513	6.314	6.0176	6.01	5.543	6.5169	6.8934	6.6232	6.1355	6.1514	6.1061	5.3065	6.3526	6.2599	5.539	6.2791	5.5539	5.9088	5.701	5.787	5.97	5.1647	5.4764	4.9558	5.2099	4.9151	5.6258	5.2385	5.0433	5.4104	5.0293	5.0792	5.2286	4.965	5.6021	5.1388	5.8335
CCDC79	3.7004	3.5605	3.4737	3.4701	3.4914	3.7857	3.5091	3.9147	3.4971	3.5502	3.9267	3.6176	3.7314	4.1576	3.8472	3.6883	3.5387	4.002	3.5849	3.5392	3.5262	3.3696	3.508	3.5447	3.6324	3.4248	3.2144	3.3695	3.4315	3.462	3.3501	3.4805	3.4564	3.3891	3.8075	3.5499	3.3076	3.477	3.2593	3.259	3.3666	3.3855
MYO1H	4.0808	4.9743	4.2112	4.12	4.3053	4.4721	4.2373	4.2266	4.6434	4.7391	4.2667	4.8845	4.4765	4.6044	4.241	4.4861	4.5229	4.405	4.4005	4.0189	4.2243	4.0229	4.1557	4.492	4.5556	4.6063	4.2597	4.2198	4.0994	4.1893	3.8907	4.2411	4.031	4.1104	3.8553	4.0252	4.3258	3.9667	4.0981	3.8592	3.9442	4.2238
ASB14	5.4584	5.3181	5.1941	5.0823	5.2405	4.9468	5.6735	5.3628	5.8478	5.263	5.0352	5.625	4.8395	5.3313	5.0172	5.236	4.9408	4.9213	4.7273	4.8892	4.9832	4.9382	4.9495	5.2065	4.9699	6.1541	4.7896	4.6572	4.6867	5.4979	5.192	5.0565	5.386	5.1135	5.5788	4.5025	5.0273	5.6036	5.2398	4.6317	5.2684	4.66
RPTN	3.4237	3.4224	3.2544	3.201	3.1996	3.1268	3.2723	3.2711	3.3161	3.5484	3.3878	3.6356	3.7394	3.4034	3.4302	3.4901	3.3603	3.4552	3.3654	3.1034	3.5806	3.1507	3.2602	3.1547	3.0927	3.1634	3.5242	3.3418	3.0611	3.4147	2.9258	3.2727	3.0473	3.1089	3.1899	3.1649	3.1625	3.1083	3.271	3.1737	3.2475	3.4005
CXorf62	4.5611	4.7033	4.3925	4.2066	4.6709	4.486	5.0694	4.3328	4.7557	4.4194	4.5126	4.5364	4.4677	4.5183	4.6443	4.3549	4.3764	4.632	4.3465	4.4273	4.4779	4.4061	4.1491	4.4679	4.714	4.7614	4.3727	4.5583	4.5203	4.5315	4.3437	4.6567	4.3532	4.4196	4.8432	4.462	4.3252	4.1567	4.5017	4.3791	4.4635	4.5712
C10orf72	4.3184	4.1733	4.2183	4.2053	4.6099	4.289	4.5137	4.7367	4.3133	4.4016	4.8732	4.8014	4.7078	4.5877	4.2465	4.7635	4.0947	3.9179	4.0871	3.9366	4.563	4.033	4.1468	4.3547	4.1357	4.3839	3.8688	4.3934	4.1638	4.4037	4.0007	4.1476	4.0648	4.054	3.963	4.0614	4.0541	3.8742	4.0737	4.1489	4.1287	4.2135
CCDC150	4.2312	4.0024	4.3959	4.6343	4.6876	4.5047	4.3101	4.2145	4.1678	4.3382	4.4492	5.1548	4.5773	4.0828	4.1382	4.3876	4.0825	4.217	4.4727	4.2764	4.113	4.24	4.2738	4.4615	4.0319	4.2017	3.8625	3.5344	4.0258	3.8859	3.7784	4.3337	3.8951	4.2064	3.9693	3.5281	4.1454	3.8996	3.9805	4.1352	4.3268	4.7145
C2orf61	4.8701	5.4132	4.8725	4.9979	5.1292	5.343	4.95	5.1985	5.1636	5.0072	4.6735	4.2545	5.1695	4.388	4.3343	5.0715	4.897	5.0873	5.142	4.8569	5.1395	4.5899	4.6986	4.9023	4.9935	4.9829	4.7309	4.9029	4.5749	4.3927	4.4769	4.786	4.4721	4.4537	5.0186	4.3708	4.7267	4.6309	4.5017	4.4791	4.7696	4.9333
FAM9B	3.6426	4.3165	3.6697	3.5155	3.7114	3.4428	3.7281	4.3793	3.7998	3.7305	4.7252	5.2741	4.8362	4.449	4.1873	3.7747	3.5096	3.6486	3.625	3.3007	3.9984	3.5193	3.7764	3.8988	3.5791	3.8602	3.4642	3.3753	3.4172	3.3659	3.2163	3.3446	3.1906	3.333	3.2619	3.3663	3.6242	3.512	3.5726	3.4467	3.5669	3.6338
FLJ40288	4.7738	4.6019	5.0863	4.7111	5.0525	4.9194	5.2012	4.8976	5.2159	5.2097	4.8981	4.7583	5.5478	4.7116	5.0091	5.2467	4.3085	4.8135	4.8422	4.639	5.154	4.8207	4.9771	4.8434	4.9346	4.9744	4.3697	4.5935	4.5157	4.4505	4.4267	4.851	4.4157	4.4486	4.38	4.1992	4.7788	4.8291	4.4938	4.7227	4.7374	5.1044
CES7	4.1284	4.3863	4.1945	4.0298	4.2073	3.9499	4.2758	4.663	4.2783	4.0368	4.501	4.2247	4.2666	4.4585	4.46	4.2408	4.0043	4.2836	4.0932	4.0947	4.3892	3.9678	4.0708	4.4096	4.4752	4.2515	4.0735	4.0264	3.7608	4.2929	3.9051	4.4381	3.8948	4.1027	4.2139	3.9622	4.2483	4.0191	4.2956	4.0763	4.1846	4.2524
CXorf59	4.7294	4.7385	4.7269	4.5936	4.7032	4.9199	4.769	4.8751	5.0612	4.6303	5.3543	5.4596	4.8884	4.9417	4.8287	4.5962	4.2039	4.9611	4.6072	4.5177	4.8101	4.5009	4.8144	4.9465	4.787	4.5042	4.3621	4.7894	4.3871	4.3095	4.1869	4.3354	4.1596	4.5983	4.5267	4.3434	4.5359	4.3786	4.0044	4.2579	4.163	4.895
FLJ32742	4.297	4.2703	4.7641	4.3227	4.3277	4.3177	4.5632	4.4073	4.0795	4.483	4.1317	4.6604	4.2968	4.4287	4.6208	4.2017	4.0176	4.0149	4.4926	4.0913	4.2821	4.216	4.2376	4.214	4.2937	4.062	3.9062	4.1491	4.1283	3.9582	3.8066	4.5334	4.0062	4.0172	4.2075	3.8496	4.0677	4.341	4.1645	4.0288	4.4207	4.2177
HYDIN2	3.5326	3.8293	3.3344	3.6275	3.5135	3.6586	3.7573	3.5616	3.3402	3.5633	4.0777	3.5586	3.9593	3.842	3.7952	3.649	3.3979	3.5535	3.5786	3.4494	3.7936	3.3295	3.5807	3.555	3.4336	3.7253	3.3713	3.401	3.4754	3.4729	3.3982	3.4672	3.3361	3.1778	3.614	3.4225	3.4091	3.6016	3.2275	3.3884	3.3512	3.4544
DNAH17	4.4519	4.7924	4.5367	4.5765	4.5001	4.6734	4.513	4.5158	4.828	4.7113	4.8463	5.1495	5.0822	4.5537	4.7209	4.6945	4.6108	4.8409	4.7812	4.4767	5.0286	4.5267	4.5557	4.6745	4.6958	5.1517	4.5455	4.5892	4.3704	4.3565	4.1865	4.4739	4.2896	4.4517	4.2473	4.4088	4.5862	4.3014	4.4955	4.3504	4.3451	4.7165
AMAC1	4.3536	4.3019	4.1065	4.294	4.1924	4.0868	3.9402	4.0361	4.1865	4.1507	4.2348	4.1541	4.1305	3.8304	4.2059	4.2113	4.0846	4.1246	4.0861	3.9405	4.3819	3.9963	4.2723	4.2511	4.459	4.2855	4.525	4.1112	4.2599	4.2116	4.1886	4.065	4.1327	3.8973	4.3991	4.2394	3.9317	4.1969	4.1284	4.0627	3.9603	4.0567
FLJ32955	3.1975	3.4317	3.2078	3.4518	3.2943	3.2265	3.4456	3.4851	3.3227	3.1495	3.3748	3.9622	3.5666	3.7451	3.6883	3.6357	3.3941	3.3099	3.6085	3.0529	3.3001	3.3969	3.4823	3.2738	3.2829	3.5707	3.2257	3.491	3.2001	3.5219	3.1417	3.3868	3.1226	3.167	2.9405	3.1156	3.0373	3.2534	3.2741	3.0228	3.2984	3.3274
POTED	3.7549	4.0804	3.9681	3.848	4.0657	3.992	3.9014	3.8548	3.987	4.093	3.8057	4.5594	4.0188	3.7233	3.7367	3.6196	3.7791	3.8588	3.9942	4.1579	4.0314	3.888	3.6944	3.776	3.9667	3.9127	3.5258	3.6169	3.55	3.8091	3.6764	3.8841	3.816	3.7294	3.8061	3.5782	3.8326	3.8941	3.8968	4.0069	3.8693	3.9466
PRO1483	3.4404	3.5677	3.4786	3.8205	3.4342	3.5924	3.4926	3.5488	3.6853	3.7789	3.4254	3.8049	4.2531	3.4392	3.4441	3.6047	3.5283	3.5777	3.4601	3.4392	3.3886	3.4876	3.6186	3.3209	3.4264	3.6693	3.5324	3.4523	3.3249	3.6899	3.2625	3.6973	3.1075	3.467	3.4522	3.4597	3.3488	3.2998	3.3107	3.4225	3.5017	3.4117
PRR10	2.9941	3.0929	3.2511	3.2949	3.3358	3.3244	3.3336	3.4961	3.4587	3.5684	3.3597	3.2712	3.6706	3.2172	3.1266	3.2809	3.0461	3.4347	3.2214	3.1494	3.3034	3.2282	3.1496	3.1932	3.4903	3.3214	3.1681	3.1589	3.0688	3.1702	3.0437	3.1858	2.7638	3.1433	3.2118	2.9645	3.1928	3.0058	3.1222	2.9751	3.2909	3.3508
TMEM145	4.0878	4.1466	3.9648	3.8263	3.9727	4.0895	4.2625	3.9703	3.9167	3.963	4.2219	4.0788	4.2633	3.9044	3.8157	4.0766	3.8113	3.8467	3.8278	3.8604	3.9534	3.8494	3.92	4.0052	3.7632	3.8254	3.5404	4.0001	3.9229	4.2682	3.5361	3.9855	3.8441	3.7474	4.3408	3.5831	3.4764	4.0571	3.6963	3.5405	3.6984	3.9434
C15orf32	4.4044	5.4395	4.9062	4.676	5.0455	5.2404	5.3867	5.0023	4.6596	4.7749	4.8793	4.6475	5.1309	5.3372	4.8406	4.6419	4.6047	4.6398	4.6678	4.913	4.7939	4.2822	4.5675	4.701	4.6419	4.4604	3.9857	4.0607	3.9839	4.657	4.1365	4.1304	4.2005	4.1931	4.3083	3.9139	4.2252	4.0824	4.4388	4.2018	4.391	4.5986
TSGA10IP	5.9216	6.2001	6.152	6.1747	6.4195	6.4591	6.5745	6.3082	6.4141	6.1099	6.0084	5.5581	6.5703	5.8287	5.9588	6.4384	6.1682	6.1123	6.3587	6.26	6.2463	6.2693	5.9915	6.2037	6.4635	6.0888	6.1069	6.4375	6.2069	6.1234	6.0059	5.9785	5.9886	5.8445	6.1403	5.9305	5.6742	6.0223	5.5755	5.7136	6.331	6.4252
C12orf67	3.5599	3.7756	3.535	3.587	3.7194	3.5706	3.7439	3.6573	3.6938	3.705	3.5462	3.7839	3.6221	3.5914	3.4714	3.4176	3.4015	3.5434	3.5227	3.5345	3.3585	3.4719	3.4011	3.5701	3.6161	3.4622	3.4562	3.6194	3.3466	3.4994	3.1915	3.6549	3.2203	3.3413	3.3722	3.3594	3.414	3.4248	3.445	3.2533	3.39	3.4879
CCDC140	3.6904	3.9814	3.6963	3.6428	3.6503	3.8059	4.075	3.7852	3.7762	3.7324	3.9631	4.2512	3.862	3.9089	3.7058	3.7918	3.6291	3.9785	3.5388	3.8078	3.8596	3.8028	3.8212	3.6482	3.4957	3.5856	3.7209	3.7489	3.7896	3.5793	3.6239	3.5829	3.6562	3.8208	3.668	3.5261	3.6719	3.5492	3.6013	3.7256	3.5277	3.7379
C17orf78	3.6694	3.5718	3.5179	3.4285	3.5506	3.5791	3.3118	3.5438	3.6909	3.4696	3.7262	4.1251	3.7285	3.6236	3.5989	3.5071	3.5342	3.535	3.5262	3.3846	3.6683	3.2569	3.6909	3.745	3.6628	3.4797	3.2259	3.38	3.2209	3.2668	3.4058	3.6818	3.4361	3.561	3.4948	3.4794	3.4722	3.4839	3.4524	3.6728	3.6018	3.6468
TEKT5	4.0689	5.014	4.1726	3.8849	4.2751	4.0667	4.5586	4.2577	4.2301	4.0594	4.0948	3.749	4.2508	3.9419	3.9824	4.0612	4.0277	4.1981	4.3365	4.3482	4.4605	3.9148	3.9024	4.0601	4.3046	4.1122	3.8889	4.2299	4.2056	4.7439	4.0094	4.1325	4.215	4.1874	4.4305	3.9072	4.112	4.2908	3.853	3.9811	3.9476	4.1621
KSR2	4.6446	4.8178	4.2396	4.4522	4.4444	4.8365	4.597	4.4656	4.3528	4.2868	4.3923	4.408	4.5667	4.3605	4.3649	4.7991	4.5749	4.3009	4.5009	4.026	4.8227	4.2072	4.3775	4.418	4.4093	4.2354	4.2086	4.7092	4.179	4.8071	3.9952	4.7674	4.1568	4.1362	4.2932	4.3721	4.3842	4.2113	4.6252	4.1321	4.3806	4.3965
PAX1	4.3602	4.2695	4.153	4.1892	4.0209	4.1658	4.6415	4.2694	4.397	4.4604	4.409	4.7702	4.8608	4.4356	4.3462	4.5328	3.8825	4.5095	4.181	3.9343	4.1809	4.1087	4.2025	4.543	4.2827	4.4967	3.9577	4.2365	3.9755	3.8351	3.946	4.1504	3.932	4.1969	3.9615	4.0031	4.1801	3.9999	4.0174	3.8298	4.1582	4.1073
TDH	4.6892	4.5285	4.5599	4.823	5.113	5.242	5.285	4.9794	5.3587	4.6816	4.8492	4.9182	5.1698	4.7643	4.8382	4.7646	4.8197	4.979	4.8537	4.8802	4.8572	4.6552	5.0268	4.8225	5.0248	5.2735	4.4818	5.0325	4.5728	4.6697	4.7078	4.7957	4.607	4.5074	4.9247	4.6265	4.5065	4.7191	4.8364	4.6094	4.9139	5.2116
C12orf37	3.0136	2.99	2.8878	2.8966	2.9052	3.1306	2.8697	2.889	2.9504	2.9382	2.9391	3.1492	3.1582	2.9743	3.014	3.021	2.7527	2.9902	2.9547	2.8284	2.9882	2.8383	2.8975	2.8747	3.0022	2.8788	2.8724	2.9874	2.8655	2.8897	2.7185	3.1979	2.8509	2.8096	2.9732	2.6673	3.072	2.843	2.6685	2.8798	2.8653	2.8856
SERPINA9	3.8703	4.1908	3.8954	3.8817	4.3002	3.948	4.1294	4.2665	3.7532	3.7709	4.5296	4.0068	4.1688	3.9025	3.8903	3.829	3.6672	3.682	4.102	4.1036	4.2214	4.681	4.1092	3.7165	3.8861	4.5369	3.82	3.7773	4.375	3.5653	7.3982	4.0421	3.8464	3.7305	3.7671	4.5104	3.5416	3.8631	3.6602	3.887	3.9399	4.0344
FBXL21	3.9552	3.9923	3.8504	3.5542	3.8101	3.7331	4.0035	3.7513	4.0668	3.5675	4.023	4.1012	4.1938	4.0014	3.8869	3.9062	3.441	3.9261	4.2388	3.4693	3.9767	3.5393	3.8313	3.6859	3.7841	3.3891	3.5123	3.7973	3.4431	3.7579	3.3182	3.8205	3.4352	3.6619	3.6364	3.1633	3.5223	3.373	3.5412	3.5728	3.6653	3.6636
AKAP2 /// PALM2 /// PALM2-AKAP2	4.8897	5.216	5.1031	4.8462	5.4584	5.7173	5.6465	5.4019	5.3785	4.98	5.7358	6.0118	5.7094	5.1871	5.2648	5.3926	4.8247	4.8632	5.4507	5.0761	5.1039	4.9006	5.1613	5.4308	5.167	5.1505	4.8239	5.0125	4.491	4.9768	4.7772	5.0904	4.817	5.087	5.0863	4.8444	5.0218	4.9883	4.842	4.8321	5.1883	5.3759
MRGPRX4	4.6691	5.0324	4.5361	4.5218	4.6533	4.9186	4.7273	4.7391	4.9412	4.6865	5.1219	4.7358	5.0333	5.0553	4.7887	4.6546	4.6483	4.768	4.976	4.7178	4.9587	4.7174	4.8731	4.737	4.9051	4.8062	4.3517	4.9632	4.4876	4.711	4.623	4.7427	4.7441	4.4468	4.5799	4.7485	4.525	4.3517	4.1812	4.8268	4.7323	4.6792
A2ML1	3.384	3.7237	3.399	3.5886	3.5128	3.6946	3.6334	3.5508	3.5479	3.7999	3.7274	4.2367	3.7572	3.5562	3.7335	3.6972	3.528	3.595	3.6791	3.4936	3.5623	3.6526	3.567	3.7046	3.744	3.5858	3.613	3.8048	3.5018	3.5724	3.6571	3.3467	3.6018	3.5104	3.4213	3.6209	3.5707	3.4557	3.4772	3.714	3.425	3.4921
CPO	5.2329	4.5361	4.1995	4.5164	4.6381	4.6759	4.4516	4.0918	4.3433	4.3094	4.2944	4.9717	4.9079	4.311	4.4759	4.2314	4.3378	5.0688	4.6356	4.3106	4.3634	4.1092	4.3143	4.036	4.301	4.2627	4.1996	3.863	3.8487	3.7337	3.844	4.4196	4.1327	3.8317	4.3994	3.9951	4.0398	3.3717	4.2302	4.0825	4.3091	4.7414
GPR6	3.7778	4.4533	4.1865	4.1362	4.2318	4.1832	4.7212	3.9738	4.7444	4.4353	5.0624	5.0149	4.6477	4.2722	4.3825	4.5783	3.8344	4.2932	4.3678	3.9511	4.3667	3.9483	4.3608	4.5333	4.2138	3.8952	3.7495	4.1323	3.8083	3.5826	3.7514	4.2882	3.4507	4.0119	3.8623	3.6519	3.7968	3.788	3.7889	3.618	4.0355	4.3379
MDS2	5.3171	5.8359	5.7192	5.724	5.5303	5.8438	6.0089	5.834	5.9885	5.6956	5.87	5.9485	5.8248	5.6123	5.5429	5.9553	5.6618	5.8902	5.8255	5.5933	5.7987	5.7277	5.6299	5.5897	5.6626	5.9189	5.4471	5.798	5.6307	5.8568	5.6234	5.7942	5.8219	5.4593	5.4607	5.5132	5.4936	5.6197	5.4925	5.5987	6.1337	6.0218
RQCD1	6.3913	7.0697	6.3614	6.4609	5.8848	5.1841	5.5191	5.4597	4.2631	5.5196	6.3633	4.7791	6.875	5.807	6.2458	6.6282	6.7663	4.8322	6.8327	6.3462	7.4186	6.9866	7.0486	6.4853	5.4478	5.5553	6.9606	6.8999	6.9825	7.3882	7.5619	7.0081	6.6897	6.8615	5.9516	7.3296	7.0394	6.5303	6.504	7.0263	6.1796	7.2427
GJD3	5.1174	5.5593	5.1716	5.1645	5.1756	5.566	5.6145	5.4571	5.2514	5.2192	5.1845	5.2679	5.6258	4.8747	5.0326	5.6849	5.1627	5.2537	5.0849	5.1514	5.387	5.0077	5.103	5.3557	5.2932	5.0662	5.0518	5.7549	5.0936	5.2484	5.0077	5.1389	5.097	4.9578	5.3461	5.0754	5.0031	5.2283	5.0334	5.0894	5.0334	5.1716
HOXC12	4.0734	4.3761	4.0436	3.7375	3.8566	4.0083	4.2159	3.9381	3.8973	3.9925	3.9575	3.8538	4.3592	3.6212	3.8192	4.1449	3.7459	3.8035	4.0401	3.7742	3.824	3.8336	3.7889	3.98	3.6693	3.7873	3.4736	3.7661	3.9174	3.8344	3.6238	4.0977	3.549	3.4077	3.8475	3.4554	3.7263	3.8496	3.6357	3.5096	3.7375	4.0628
VNN3	3.1347	3.4581	3.0807	3.2425	3.6319	3.5333	3.6039	3.2484	3.0897	3.2163	3.2305	3.1768	3.2596	3.2918	3.1936	3.4193	3.2426	3.2112	3.1963	3.3529	3.6752	3.2781	3.2621	3.2078	3.407	3.3494	2.8509	3.0014	3.0562	2.9409	3.8627	3.0332	2.9329	3.0134	3.0966	3.1856	3.1908	3.2381	3.3047	3.0889	3.3384	3.3381
MYEOV2	5.6084	6.2042	6.1905	6.5176	5.9015	6.1171	6.4251	5.9073	5.9892	6.1403	5.974	6.0379	6.2796	5.8079	5.8704	5.9484	5.8891	6.0318	6.0967	5.9864	6.3715	6.051	5.8368	5.8637	5.976	5.75	5.163	5.9865	5.589	5.5661	5.1627	5.4838	5.644	5.584	5.5707	5.1775	5.6482	5.5379	5.6315	5.5373	5.9649	6.1317
FERD3L	4.8241	5.728	5.0723	5.2759	5.2334	5.6512	5.4478	5.0949	5.2222	5.3212	5.0427	5.1838	5.6532	5.0728	4.816	5.222	4.9555	5.4554	5.5279	5.1564	5.5175	5	5.0169	5.0777	5.1073	4.9547	4.9669	5.1259	4.7574	4.9138	4.6409	4.8712	4.7246	4.8202	4.8456	4.6086	4.8329	4.8186	4.767	4.8676	4.9723	5.3035
DEFT1P	4.6242	4.893	4.8188	4.1505	4.5202	4.7036	4.7737	4.5631	4.8121	4.3731	4.7231	5.0591	5.3229	5.0955	4.7772	5.2215	4.4601	4.8835	4.8434	4.3226	5.1132	4.4429	4.6109	4.4309	4.6556	4.6937	4.2922	4.9237	4.4172	4.6732	4.499	4.8645	4.2262	4.3212	4.6132	4.2966	4.3009	4.4057	4.3786	4.4422	4.3119	4.5859
C21orf94	2.9795	3.5446	3.4757	3.4298	3.2799	3.2854	3.5482	3.5441	3.7928	3.3898	3.3443	3.8298	3.5496	3.2889	3.4687	3.2234	3.4548	4.051	3.3152	3.2731	3.6004	3.4901	3.3347	3.3952	3.3228	3.4377	3.4573	3.3248	3.0286	2.972	3.1491	3.1504	2.9376	3.2051	3.1567	3.1391	3.182	3.051	3.3374	3.1318	3.1945	3.4309
DEFB104A /// DEFB104B	4.2159	3.8888	3.77	3.825	4.0993	4.0014	4.1187	4.1202	4.2622	3.8779	4.1133	4.4086	4.2591	3.9257	4.0907	4.1219	3.9277	4.0956	3.904	3.8524	4.2601	3.8309	3.8682	3.8493	3.9723	4.0956	3.8634	4.0078	3.9752	4.099	3.403	4.0202	3.8257	3.765	4.0243	3.8486	3.841	4.0253	3.5766	3.8007	3.8083	3.7544
NLRP14	5.7893	6.725	6.1419	6.3761	6.1912	6.1297	6.6604	6.2713	6.4793	6.3172	6.4941	7.2846	6.5205	6.1989	6.3179	6.7324	6.3641	7.0739	6.2916	6.1273	6.4314	5.8756	6.1894	6.2523	6.1531	6.2558	5.6867	5.9948	5.7214	5.7951	6.2033	5.8718	6.0587	6.223	5.9794	6.1105	6.1386	6.0814	5.8435	6.1836	6.229	6.2222
DGKB	3.5673	4.4347	3.7116	3.501	3.4824	3.9468	3.7029	3.6822	3.9112	3.9405	4.074	4.4549	4.2456	4.0773	3.7509	3.8038	3.5506	4.0635	3.8761	3.3224	3.6956	3.7187	3.8753	3.7096	3.9863	4.1262	3.578	3.5565	3.4971	3.6883	3.5508	3.8533	3.3339	3.7591	3.5859	3.6854	3.5705	3.6017	3.474	3.5175	3.7692	3.5568
NLRP13	3.9572	4.8948	4.0388	4.1031	3.7986	4.2507	4.2161	3.869	4.2486	3.7854	4.151	4.4828	4.3282	4.2864	4.3987	4.6994	4.1433	4.4522	4.0986	4.2311	4.7449	4.2899	3.8932	4.2433	4.0033	4.2467	4.1023	4.2838	4.0451	3.8885	4.2753	4.0969	4.1717	4.233	4.0966	4.212	4.1229	3.831	3.9422	4.1863	3.9527	4.2127
NLRP8	4.0176	4.3574	4.2231	3.9951	4.1345	4.3622	4.7591	4.541	4.4108	4.4334	4.2158	4.7218	4.5417	4.6742	4.4875	4.1616	4.0713	4.5845	4.2062	3.709	4.2326	3.8342	4.0924	4.5025	4.1868	4.2991	3.9851	3.7863	3.802	3.8885	3.5722	4.2396	4.0005	3.6857	4.3477	3.6726	4.1603	3.722	3.8422	4.0174	4.183	4.1206
NLRP9	4.1444	4.5469	4.614	4.6833	4.7313	4.5172	4.986	4.4753	4.7313	4.4867	4.8086	4.9124	4.7072	4.5442	4.8459	4.6527	4.3229	4.7098	4.7227	4.2265	4.5882	4.4777	4.4736	4.6436	4.5935	4.3708	4.0414	4.764	4.1026	4.324	4.0753	4.3576	4.1433	4.2252	4.5355	4.368	4.023	4.2669	4.3843	4.2246	4.4616	5.0419
TAF5	7.6066	7.2446	7.1776	7.1365	7.2242	7.2011	7.4404	7.0477	6.8753	7.2516	7.2018	6.7814	6.0846	6.9701	7.3927	7.4755	7.1792	7.3033	6.844	7.3766	7.537	6.809	6.7071	7.176	7.253	6.7595	7.2858	6.7436	7.1452	7.3477	7.0299	6.8125	7.152	7.0825	7.7022	7.0414	7.2856	7.2982	7.0399	7.2138	6.6209	6.688
TAS1R2	3.5473	3.9697	3.7315	3.7989	3.8288	3.8929	3.8188	3.9346	3.6089	3.9554	3.7363	4.1349	3.9731	3.6235	3.4435	3.8831	4.0131	3.9483	3.7416	3.7546	3.8333	3.7594	3.6097	3.7605	3.6526	3.9003	3.6265	3.8982	3.6156	3.5111	3.4408	3.6087	3.3294	3.7914	3.6965	3.5619	3.7776	3.8827	3.6692	3.4093	3.7788	3.8399
ITGB1	7.3437	6.6659	7.6879	8.4454	7.235	6.9542	6.9089	6.613	6.588	7.1122	7.3127	5.8913	7.5014	6.7541	7.2775	8.3379	8.1796	6.9657	7.8508	7.7632	7.7173	7.676	7.7372	7.6978	7.0475	7.1893	7.987	7.6766	7.9017	7.8717	8.1936	7.95	7.6913	8.2673	7.2225	8.6229	8.3642	7.3567	8.2357	8.0617	7.9452	8.2713
PCSK6	5.0742	4.8502	5.0255	4.9377	4.8812	5.2575	5.6844	5.2592	5.114	4.9177	5.0807	5.0007	4.971	4.8314	5.1006	5.1393	4.779	4.8283	5.2216	4.8721	4.7818	4.9839	5.1132	5.1341	5.0948	4.8909	5.0007	5.1047	4.836	4.9791	4.9144	4.9293	4.827	5.0777	4.8995	4.7007	4.8937	5.2816	4.8987	4.6849	4.9083	5.0872
ZNF341	4.4054	4.2406	4.7063	4.3028	4.7125	4.9696	4.43	4.7447	4.743	4.4421	4.6811	4.2498	4.4597	4.4831	4.3998	4.3573	4.1366	4.661	4.577	4.9184	4.5913	4.1916	4.3661	4.4035	4.4155	4.1145	4.0028	4.2721	4.2802	3.595	4.2068	4.0688	3.9947	4.3419	4.381	4.0343	4.2743	4.0137	4.265	4.0883	4.5378	4.8915
JPH1	3.8258	4.1789	3.5714	3.7705	3.7267	3.832	3.9007	3.8064	4.2747	3.8187	3.7417	3.7629	4.1037	3.633	3.4941	4.0924	3.556	3.7924	3.7672	3.691	3.9905	3.5973	3.5498	3.9128	4.1781	4.2222	3.667	3.9443	3.6089	3.7129	3.4996	3.7407	3.5657	3.5791	3.6247	3.7001	3.8726	3.6614	3.592	3.7688	3.661	3.7621
NLRP10	3.514	3.532	3.4847	3.4016	3.4989	3.4671	3.5195	3.9549	4.0117	3.5487	4.1822	3.718	4.2243	3.6268	3.7998	3.6398	3.4912	3.2431	3.6053	3.7123	3.51	3.5792	3.7096	3.4985	4.1972	3.5718	3.0942	3.3283	3.3023	3.3823	3.3599	3.587	3.0285	3.5581	3.5207	3.3873	3.5774	3.2975	3.3011	3.316	3.3185	3.7113
RANGAP1	5.7056	5.74	5.8699	5.4176	5.7857	6.0072	6.3123	6.156	6.268	6.0532	5.3879	5.346	5.6958	5.1928	5.6622	5.6757	5.2483	6.0107	5.7204	5.8742	5.7211	5.9716	5.714	5.8466	5.9519	6.3011	5.8495	6.0378	5.5798	5.6044	5.409	5.934	5.5965	5.6642	5.8637	5.9698	5.7759	6.084	5.9881	5.6626	5.959	6.095
MBNL2	5.9872	5.5667	6.352	6.608	5.8853	5.9192	5.5841	5.4105	5.6155	5.9694	5.7637	5.1787	5.4471	5.422	5.2446	6.1336	6.4041	5.7433	6.605	5.6313	6.4807	5.8811	6.3802	6.1018	5.9659	5.5842	6.1861	5.9428	6.254	5.8405	6.3732	6.4689	6.019	6.1883	6.1923	6.5093	6.2463	6.3826	6.1788	6.5021	6.2481	6.2829
KRT73	3.7793	4.3516	3.6572	3.5532	3.7944	3.7938	4.0196	3.5632	3.8957	3.678	3.8544	3.869	4.0983	3.4708	3.9199	3.6977	3.8245	3.7585	3.8755	3.7379	3.8344	3.6384	3.8015	3.5969	3.6684	4.0329	3.6014	3.7466	3.7521	3.9262	3.6092	3.892	3.7745	3.4738	4.0985	3.6706	3.6123	3.8274	3.6964	3.6874	3.6188	3.859
KRT74	4.3451	4.6079	4.5007	4.6725	4.772	4.9603	4.7612	4.8933	4.4479	4.2855	4.2142	4.5465	4.4967	4.6047	4.5307	4.8389	4.3943	4.9281	4.7139	4.4911	4.7483	4.5164	4.1208	4.2437	4.6213	4.5228	4.3237	4.7678	3.9835	4.2971	4.3227	4.6288	4.2463	4.463	4.519	4.1235	4.5342	4.2905	4.6439	4.429	4.2331	4.7537
SLC29A2	5.569	6.3153	5.6916	5.3066	5.3753	6.2824	5.6697	6.1056	5.9295	6.1481	6.1185	6.2443	6.0803	5.5485	5.6354	5.9355	5.3683	6.3432	5.5637	5.691	5.9772	5.8032	5.423	5.771	5.4169	5.5193	5.338	5.5463	5.2115	5.5053	5.3125	5.1748	5.2995	5.3969	5.462	4.9657	5.0253	4.9756	5.4992	4.9589	5.4128	5.9804
LMX1A	3.5911	3.9995	3.6207	3.579	3.6533	3.6461	3.7713	3.9093	3.5543	3.495	3.7396	3.702	4.1222	3.7025	3.9851	4.0117	3.7306	3.5775	3.6932	3.608	3.6524	3.5941	3.6947	3.6758	3.7876	3.629	3.5912	3.6487	3.2085	3.7525	3.6589	3.4683	3.2328	3.815	3.6492	3.6032	3.549	3.7808	3.5575	3.5697	3.219	3.5845
CCDC125	5.9179	6.6617	5.8389	5.6921	5.3909	5.6728	6.2326	5.9871	5.6871	5.8229	5.2717	5.2355	5.8414	5.9619	6.2586	5.4556	5.9648	5.7076	5.8366	5.3518	6.1277	4.8793	5.9074	6.3843	6.606	6.2113	5.3042	5.5712	5.9592	5.7599	5.5717	6.413	5.9474	6.1364	6.1132	5.6355	5.6596	5.1427	5.7472	6.3891	5.3253	5.6609
GPR101	4.0021	4.1789	3.8283	4.0027	3.762	3.7602	3.832	4.1349	4.0015	3.8461	3.6712	3.7368	4.1842	3.7983	4.0754	4.1658	3.8656	4.2931	4.3229	3.8895	4.0606	4.305	3.7628	3.7706	3.85	3.8418	3.6954	3.9779	3.4774	4.0541	3.5275	3.7147	3.7105	3.799	3.9096	3.5396	3.8316	3.8932	3.8465	3.699	3.9306	3.9971
ILDR1	5.672	5.6599	5.7244	6.0583	6.1575	6.3833	5.9849	6.0226	5.8847	5.3834	5.6702	5.2034	5.8146	5.2873	5.4698	5.7447	5.8191	5.5181	6.2952	5.7243	5.8486	5.6197	5.5428	5.9544	5.5769	5.4211	5.3086	5.8649	5.4725	5.3266	5.137	5.5363	5.2443	5.2322	5.694	5.3092	5.5454	4.9661	4.9925	5.2631	5.3972	5.7573
PRO2012	3.4203	3.7515	3.0944	3.1861	3.2621	3.3577	3.4959	3.2757	3.0657	3.1616	3.063	3.1132	3.1243	3.2404	3.4197	3.3017	3.1364	3.4541	3.1891	3.2714	3.3932	3.1679	3.3283	3.1986	3.0591	3.1718	3.0189	2.9635	3.2131	3.2568	3.2174	3.0387	2.9902	3.1771	3.0815	3.1407	3.2689	3.2607	3.498	3.3972	3.0489	3.0959
VN1R2	3.224	3.5413	3.0775	3.5408	3.2064	3.5543	3.5228	3.7128	3.43	3.2714	3.7285	4.5878	4.0155	3.689	3.8	3.972	3.4087	3.5126	3.4037	3.3477	3.3096	3.2372	3.27	3.4645	3.4336	3.1751	3.1	3.5877	3.0348	3.4269	3.1845	3.3539	3.3145	3.2012	3.2316	3.0719	3.094	3.1398	3.0492	3.1093	3.3647	3.3203
VN1R5	4.9735	5.2162	4.7571	4.7581	4.8973	4.7886	4.906	5.1264	4.8771	4.8338	5.6848	6.033	4.825	5.0623	5.4217	5.2908	4.3484	5.2533	4.9286	4.7279	5.7048	4.6152	5.044	5.1831	4.9152	4.7993	4.6164	5.0675	4.6496	4.6687	4.6062	4.8197	4.4418	4.8267	4.6102	4.7381	4.7238	4.5833	4.3901	4.5348	4.4738	4.8719
LOC100131754	12.7966	12.3151	12.9387	13.0567	13.2371	13.1466	13.018	12.8443	12.8531	12.7916	12.7238	13.0987	12.7525	12.7584	12.928	12.85	13.1416	13.1032	12.7456	13.0155	12.7285	13.0071	12.6623	12.7168	12.5239	12.6603	12.7947	12.9692	12.7158	12.8642	12.8915	12.6743	12.7078	12.9155	12.6326	12.8268	12.9668	12.6799	13.0184	13.0369	12.9324	12.8254
TAAR8	5.0299	5.1162	5.1518	5.0737	5.1145	5.2982	5.3914	5.6216	5.1101	5.452	5.23	5.3115	5.5995	5.0316	5.1077	5.3094	5.012	5.383	5.1925	4.8852	5.2751	4.7328	5.1783	5.17	5.1265	5.0376	5.2455	5.1338	5.0528	4.8998	4.9862	5.1397	4.9295	4.8551	4.9836	4.8788	5.0862	4.7576	4.7424	5.0627	4.9877	5.2706
TAS2R39	3.2355	3.8436	3.5451	3.4415	3.2986	3.372	3.5716	3.5534	3.697	3.3871	3.992	4.3019	4.2281	3.7276	3.8503	3.5422	3.5726	3.4217	3.5316	3.5053	3.548	3.5866	3.3032	3.455	3.6658	3.6092	3.4045	3.7418	3.3666	3.7767	3.3536	3.5357	3.3535	3.7341	3.5363	3.3079	3.5046	3.1902	3.414	3.4372	3.5018	3.4893
TAS2R38	4.3484	5.1911	4.8969	4.7034	4.2523	4.775	4.9511	4.817	5.1916	4.6436	5.5703	5.9672	5.3966	5.1367	4.8361	5.2971	4.8551	5.1687	4.4578	4.663	4.9983	4.7997	4.6363	4.6186	4.8783	5.1803	4.3017	5.0228	4.3135	4.3773	4.5396	4.5989	4.0387	4.4975	4.5271	4.4006	4.8769	4.4205	4.446	5.0037	4.7713	4.5153
TAS2R40	3.2381	3.3726	3.1229	3.1411	3.1294	3.2306	3.2956	3.2131	3.388	3.0862	3.414	3.4126	3.3447	3.6736	3.442	3.3494	3.0253	3.189	3.2612	3.1813	3.284	3.1899	3.343	3.2996	3.4152	3.4981	3.3953	3.3825	3.183	3.0608	3.1487	3.5255	3.1764	3.2583	3.0812	3.3586	3.2481	3.5938	3.2756	3.3553	3.2446	3.2397
TAS2R41	3.3547	3.956	3.9614	3.8425	3.8108	3.9558	3.8637	3.8865	3.7916	3.6716	4.9712	4.7322	4.5725	4.5202	4.1082	4.3678	3.5946	3.9424	4.0638	3.645	4.2833	4.1264	4.0172	4.1107	3.7093	3.7486	3.9399	3.775	3.4948	3.6271	3.9517	3.7685	3.97	3.9137	3.9795	3.6968	3.7141	3.8697	3.8309	3.8904	3.9887	3.9247
TMEM171	9.1628	9.6363	8.4931	9.1323	8.3427	9.2984	8.7527	8.8583	7.8624	8.7857	9.5231	8.4184	9.2398	7.8789	7.9472	9.4781	9.306	8.986	9.6134	9.2446	9.6953	7.3638	7.5771	7.8039	7.5409	7.0055	7.8218	8.7075	7.7687	8.6966	7.1526	8.2972	7.2271	8.3921	8.4159	7.1591	8.2023	7.2596	8.3877	8.0355	7.7813	8.0085
VN1R4	4.1394	4.8872	4.2098	4.4014	4.3016	4.2414	4.429	4.2613	4.2971	4.3403	4.435	4.7681	4.6577	4.3812	4.1534	4.1903	4.0888	4.1836	4.4541	4.1145	4.2558	4.2399	4.5081	4.5807	4.2495	4.1071	3.9346	4.1296	3.8147	3.5749	3.9207	4.1581	3.7845	4.0633	3.9639	3.644	4.098	4.0377	3.9926	4.2006	4.1644	4.2059
TAS2R50	3.4628	4.0495	3.3236	3.236	3.7374	3.4151	3.4635	3.3128	3.7179	3.3776	3.7886	3.7622	3.1615	3.554	3.5759	3.6585	3.5103	3.5179	3.6191	3.3994	3.6924	3.3596	3.4476	3.4624	3.5187	3.4536	3.3311	3.5133	3.4871	3.8993	3.495	3.5245	3.7707	3.5934	3.3303	3.5433	3.4458	3.3935	3.4424	3.6283	3.2024	3.3679
CD8B /// CD8BP	3.905	4.1303	3.9869	3.9675	4.3057	4.3966	4.574	4.3175	3.9889	3.9006	4.8615	4.7485	4.5054	4.372	4.2009	4.2361	3.976	3.9517	4.0416	4.077	4.473	3.9476	4.071	4.2087	3.9617	3.8386	3.8069	3.838	3.7077	3.7314	3.7712	3.7509	3.625	3.547	3.8272	3.5445	3.6979	3.6117	3.7585	3.9711	3.8879	4.2792
MACROD2	3.2747	3.924	3.3028	3.4304	3.5224	3.178	3.307	3.2815	3.1386	3.3896	3.8495	3.6438	3.3548	3.0637	3.7366	3.4092	3.0788	3.136	3.6607	3.3083	3.8706	3.0701	2.9811	3.2094	2.904	3.0357	2.7813	3.5695	3.0853	3.2193	3.0653	3.3438	3.15	3.3291	3.4896	2.8902	2.9236	3.2115	3.2756	3.2723	3.0872	3.2436
DDAH1	5.1677	5.0169	5.1992	5.3484	4.7659	5.3288	5.3486	4.651	5.2606	4.5504	5.338	4.4129	5.3442	4.5544	5.2436	5.6416	5.3081	5.2088	5.428	5.1339	5.2568	5.0053	5.1525	5.188	4.9053	4.9897	5.0189	5.6336	4.9536	5.3235	5.0705	5.1854	4.6297	5.4578	4.6797	4.7424	5.1883	4.7615	5.0158	5.2522	5.0732	5.3369
C12orf53	4.6764	5.4025	4.8919	4.9919	5.1899	5.151	5.1262	5.2634	5.0388	5.119	4.8556	5.264	5.4216	4.8082	5.0173	4.8517	4.753	4.8255	5.2988	4.5756	4.9855	4.848	4.6772	5.0777	4.7364	4.9578	4.6163	4.7126	4.7884	4.5796	4.6897	4.8782	4.3517	4.5712	4.616	4.6248	4.9088	4.7761	4.5865	4.673	4.95	5.0837
LOC100288418	11.1858	11.0036	11.3058	11.1049	11.7248	11.8736	11.6514	11.9323	11.7156	11.5774	11.3071	11.7975	11.3746	11.5321	11.3485	10.868	11.2705	12.0689	11.1573	11.5013	11.2975	11.343	11.0741	10.8595	11.5022	11.5938	10.9558	10.8905	11.1927	11.3946	11.1291	11.1069	11.2529	11.1667	11.4311	10.8203	11.3383	11.3561	11.4023	10.9034	11.5932	11.1928
HIST1H1T	4.825	4.6791	4.4446	4.4105	4.233	4.4483	4.7899	4.852	4.6462	4.7448	4.6666	4.4348	4.49	4.4994	4.3987	4.3488	4.2433	4.3838	4.2637	4.3457	4.5492	4.0855	4.2816	4.3046	4.5132	4.5564	4.2403	4.0924	4.1324	4.4763	4.2415	4.1698	4.0532	4.1062	4.6702	3.9586	4.2651	4.3518	4.4093	4.2005	4.163	4.4447
CYGB	6.0084	6.0176	6.2207	6.009	6.0013	6.2869	6.0908	6.1629	5.6028	5.6744	6.2375	6.1561	6.814	5.9787	5.9742	6.1788	5.8968	5.7017	6.1758	5.718	6.1461	6.1161	6.1299	6.2074	5.8221	5.5316	5.756	6.0832	5.63	5.7233	5.3806	5.7187	5.3853	5.3276	5.8981	5.8129	5.9091	5.6997	5.8272	6.0656	6.006	6.3458
EFNA2	4.54	4.4117	4.3398	4.4054	4.2722	4.2449	4.8142	4.4143	4.574	4.4894	4.4267	3.9204	4.6449	3.9341	4.4489	4.5722	4.2778	4.487	4.2825	4.1881	4.2969	3.9354	4.2617	4.514	4.4792	4.6249	4.3482	4.4307	4.0872	4.4495	3.9577	4.5361	4.1501	3.9612	4.4954	4.6559	4.1153	4.5569	4.1339	4.3645	4.4459	4.5423
IFNE	3.6334	3.5698	3.2778	3.2074	3.6909	3.3031	3.1701	3.7949	3.5426	3.8247	3.4837	3.8276	3.8587	3.7634	3.3759	3.5766	3.5257	3.3179	3.6778	3.5298	3.6223	3.3241	3.8642	3.4657	3.904	3.2524	3.6656	3.2499	3.2352	3.1689	3.7157	3.345	3.8984	3.3915	3.413	4.5702	3.1807	3.6789	3.3537	3.5285	3.4359	3.4054
SPAG11A /// SPAG11B	4.6531	5.7093	4.5944	4.4012	3.8635	4.1297	4.232	5.6739	6.0336	5.3256	7.281	8.4559	6.3469	6.977	6.4816	6.2672	4.1954	6.0051	4.3732	4.1924	5.1017	4.5966	5.4831	4.7656	5.3681	5.9162	4.2944	4.3511	3.9814	4.7107	3.949	4.452	4.2478	4.1704	4.0922	4.1225	4.8965	3.9363	4.5467	5.0972	4.4957	3.8966
SFRS12IP1	10.3669	10.2133	9.6665	9.6218	10.1825	10.2744	10.4885	10.3575	10.7529	10.4268	10.5797	10.477	10.4625	10.5409	10.6593	10.1874	9.8055	10.4224	9.9804	10.0291	10.162	10.0058	10.1483	10.137	10.609	10.6519	10.1521	10.2116	10.1946	10.1562	9.8903	10.1992	10.4242	10.0117	10.0849	9.8037	9.9866	10.16	9.8806	9.785	10.1463	10.1044
THRSP	5.822	5.9055	6.0121	5.8009	6.22	6.3861	6.495	6.2021	6.1623	5.8758	5.7713	5.9027	6.3428	6.176	5.8423	5.9997	5.6663	6.1735	6.035	5.8928	6.1426	5.9649	5.9673	6.0873	5.94	6.0559	5.4854	5.9626	5.7472	5.3536	5.6515	5.8933	5.5475	5.7032	6.189	5.7647	5.6823	5.5333	5.4572	5.8143	5.9214	6.1634
CXorf36	4.3657	4.4946	4.591	4.5447	4.3997	4.8505	4.6448	4.6056	4.858	4.6104	4.9501	4.9712	4.902	6.0726	4.8915	4.8633	4.5859	4.7201	4.5808	4.3996	4.6092	4.6526	4.5593	4.5431	4.5549	4.6109	4.4577	4.6625	4.2593	4.2877	4.1084	4.3899	3.8287	4.2734	4.265	4.4998	4.1928	4.3331	3.9377	4.0723	4.3462	4.7536
MAGEA5	5.4354	5.5901	5.2621	5.1899	5.6327	5.5488	5.6615	5.1	5.1721	5.0523	5.1908	5.177	5.2643	5.0917	5.3029	5.338	5.0248	5.1712	4.8763	5.1887	5.3378	5.0322	5.0342	5.0397	5.3311	5.1536	5.0159	5.1584	5.3787	5.3955	4.8742	5.4022	5.1011	5.3115	5.2324	4.8434	5.2414	5.069	4.9674	4.9994	5.1564	5.1157
NCRNA00095	5.0275	5.2384	5.1586	5.1825	5.4503	5.867	5.352	5.6183	4.9294	5.3695	5.577	4.9294	5.7092	5.333	5.0854	5.424	4.7737	5.177	5.3693	4.9293	5.2566	4.8023	5.325	5.4034	5.2054	5.1252	4.8366	5.0195	4.9155	4.4529	4.6422	5.132	4.9387	4.9544	4.892	4.7713	4.6078	4.9208	4.4912	4.7983	4.94	5.6418
POLE4	8.8417	10.1254	8.6368	8.2182	8.0634	8.684	8.1467	8.6711	7.8795	8.6652	9.7972	9.1067	9.9715	8.779	9.2371	9.4041	8.9353	8.3231	8.8587	8.5637	9.6402	7.8815	8.3423	8.3001	8.7484	8.3882	8.7856	8.8422	8.3798	9.3819	8.1201	8.8169	8.2246	8.2884	8.2739	8.3738	8.4481	8.2982	8.3421	8.4361	8.2298	8.9976
SH3KBP1	12.6029	12.7291	12.6539	12.6675	13.0532	12.9349	12.8041	13.0052	12.9444	12.7843	12.933	13.2267	13.0244	13.1446	13.0244	12.8295	12.7822	13.0697	12.5616	12.8882	12.7738	12.648	12.4321	12.4194	12.4464	12.6554	12.4433	12.651	12.5053	12.7036	12.493	12.5759	12.4652	12.5491	12.6699	12.326	12.4428	12.4602	12.657	12.4372	12.7218	12.497
PDZK1IP1	9.4255	11.2147	11.3859	10.1983	10.3124	9.8649	9.9797	10.1182	10.6006	9.6268	11.0131	8.4015	9.5207	8.2285	8.7743	9.9963	10.1404	10.9392	10.655	9.2042	10.3696	11.2737	12.7032	12.8841	12.5551	12.2732	11.4731	10.982	11.9486	12.0953	11.3909	11.7897	12.543	12.1502	11.1264	12.6099	12.8493	12.4343	10.9682	11.8181	12.2395	12.1879
FAM27E1 /// FAM27E3	6.2164	6.3418	6.5854	6.7363	6.6522	6.7184	6.7891	6.7111	6.7798	6.4154	6.1449	6.7582	6.3383	5.8984	6.2626	6.2549	6.5073	6.727	6.323	6.3748	6.7807	6.3876	6.4456	6.157	6.4644	6.6558	6.2926	6.5506	5.9855	5.9471	5.7331	6.2839	6.0906	5.916	6.631	6.3034	6.4095	6.3225	6.1002	6.0063	6.4652	6.4721
LOC129026 /// LOC644165 /// LOC728438	4.9748	5.3288	4.9683	4.8749	5.1714	5.3793	5.495	4.9887	5.1351	4.9463	4.9738	5.5459	5.2053	5.0191	5.4031	5.0229	4.9829	5.391	4.8763	4.9614	5.5168	5.0124	5.0076	5.0284	5.0794	5.3231	4.8193	5.5294	4.3716	4.8937	4.6283	4.8811	4.3167	4.7876	4.9642	4.3295	4.8063	4.7477	4.6539	4.5227	4.8966	5.0481
TAL2	4.7001	5.1284	4.6286	4.6643	4.8623	4.9535	5.2347	4.8633	4.8374	4.328	4.9114	4.6907	5.3329	4.6573	4.7705	4.5382	4.6112	4.3661	4.8316	4.7853	4.8359	4.6775	4.8232	4.8045	4.4184	4.8117	4.4313	4.5235	4.3954	4.3212	4.4298	4.7226	4.1302	4.4066	4.6146	4.5673	4.3461	4.5008	4.4937	4.3466	4.5948	4.7566
INSL3 /// JAK3	6.1005	6.6966	6.6227	6.3921	6.7492	6.6002	6.3498	6.5989	6.8117	6.5626	6.5669	5.7331	6.882	6.447	6.094	6.5302	6.2019	6.3551	6.6429	6.3748	6.5159	6.1497	6.0099	6.3549	6.5084	6.2843	5.9843	6.4347	6.0384	6.0554	5.8087	6.1696	6.004	5.7753	6.3947	5.7639	5.7182	6.4097	5.5244	5.9392	6.4561	6.6824
SYCP3	7.8884	7.613	7.6634	8.1067	7.8857	7.5818	7.3267	7.4071	6.8762	7.6759	7.5349	7.888	7.7043	8.1331	7.5219	7.9299	8.0958	7.885	7.606	8.0386	7.5648	7.5651	6.7048	6.8926	6.6377	6.6713	7.4197	7.8668	7.5714	7.7714	6.9299	7.5397	6.8104	7.4801	7.5644	7.0833	7.4062	6.7425	7.6179	7.1428	6.8111	7.071
TMIE	4.3358	4.6345	4.6071	4.6681	4.6834	4.938	4.9472	4.6724	4.9504	4.2806	4.607	5.6688	4.9031	4.9038	4.9236	4.8793	4.7156	5.127	4.7322	4.6966	4.7103	4.7857	4.5418	4.5551	4.3729	4.8606	4.4476	4.6604	4.091	4.3177	4.4575	4.3795	4.2853	4.2414	4.233	4.348	4.4339	3.9131	4.402	4.337	4.407	4.6031
MUCL1	3.6646	3.9104	3.5866	3.6279	3.5748	3.6408	3.6475	3.2815	3.509	3.3786	3.8937	3.7164	3.6014	3.4524	3.9262	3.6731	3.6713	3.7419	3.8439	3.5262	3.6961	3.596	3.6721	3.5622	3.8425	3.5405	3.4745	3.6439	3.468	3.4417	5.6753	3.5114	3.9062	3.8286	3.5037	3.6403	4.8824	4.0555	3.4107	3.8309	3.5644	3.8788
ATL2	7.3904	6.6627	6.9448	7.5599	7.4711	6.7584	7.1519	7.5005	7.5269	7.188	7.2399	6.7374	6.6778	7.9396	7.8225	7.5886	7.2081	6.6126	7.1841	7.3113	7.3304	6.8117	7.2597	7.3079	7.3043	7.3499	7.1767	7.9207	7.304	7.0189	7.733	7.281	7.3031	7.4837	7.4888	7.4904	7.3276	7.2852	7.7436	7.5729	6.8747	7.1328
NCRNA00189	3.1483	3.5942	3.2217	3.5312	3.0191	3.3175	3.2902	3.1127	3.3486	3.1239	3.1557	3.5388	3.154	2.9851	3.5852	3.2488	3.3293	3.3936	3.367	3.4011	3.2552	3.5492	3.5728	3.4376	3.3928	3.6266	3.9226	3.861	3.4177	3.5975	3.5044	3.6934	3.5088	3.5404	3.4885	4.0925	3.4976	3.4181	3.3493	3.3812	3.2945	3.7542
KLHL35	5.5918	5.6488	5.5448	5.7634	5.654	6.0551	6.0475	5.8042	6.1255	5.7598	5.8479	5.6395	6.0609	5.4308	5.8048	5.5388	5.3645	5.8388	5.4711	5.7143	5.7964	5.6591	5.7687	5.684	6.0072	5.8126	5.3719	5.9595	5.4641	5.6108	5.2149	5.6269	5.3636	5.5516	5.6428	5.5669	5.4134	5.6996	5.4415	5.6693	5.5329	5.6295
ZNF354B	5.8667	4.7966	5.4722	5.4705	5.3174	5.2921	5.3599	5.3419	5.2918	4.6268	5.3834	5.3992	3.8296	6.6426	5.536	4.7427	4.8157	4.9326	4.8899	5.0455	5.6377	5.3758	5.1886	4.762	4.9935	5.302	6.1268	4.8088	5.2276	4.737	5.2974	5.8523	5.6264	5.5355	4.8562	4.8761	5.1386	5.0089	4.9668	5.0811	5.1514	5.143
FOXC1	4.5784	4.0716	4.3759	4.421	4.4545	4.8067	4.9424	4.5853	5.1353	4.2023	4.6277	4.827	5.1112	4.4611	4.7666	4.5419	4.5649	4.4936	4.3204	4.0188	4.7952	4.1439	4.7064	4.7822	4.6372	4.7558	4.337	4.351	4.1345	3.8916	4.5909	4.452	4.5328	4.4528	4.4627	3.9741	4.7714	4.6253	4.1866	4.8451	4.5041	4.7275
FLJ25694	3.7203	4.0915	3.546	3.7474	3.6742	3.9044	3.7064	3.6834	3.9418	3.6308	3.9523	3.7471	3.8952	3.7291	3.6493	4.0353	3.4691	4.0274	4.0043	4.044	3.9525	3.6598	4.0221	3.7353	4.0879	3.6834	3.8199	4.1993	3.7288	3.7084	3.6177	3.9123	3.7182	3.6187	3.6268	3.8252	3.5168	3.6817	3.2931	3.6269	3.728	3.6832
TRIM43 /// TRIM43B	5.1234	5.7308	5.6044	5.5994	5.5807	5.6765	5.749	5.7126	5.5196	5.4625	5.7267	5.8454	5.513	5.7245	5.7515	5.7622	5.4734	6.2724	5.7993	5.4829	5.9452	5.6188	5.5069	5.3381	5.4286	5.6071	5.0483	5.5572	5.5133	5.1132	5.2311	5.3301	4.9854	5.559	5.2882	5.3566	5.465	5.2116	5.3747	5.3688	5.5519	5.7138
TRIM42	4.4441	5.0319	4.7326	4.6363	4.7911	5.0239	4.9943	5.0521	4.8222	5.1242	4.8523	5.0535	4.9578	4.8906	4.6375	4.7133	4.4189	4.81	4.79	4.7577	4.7472	4.4953	4.7264	4.6288	4.7787	4.5574	4.2002	4.6094	4.5549	4.5489	4.1685	4.7052	4.3934	4.8474	4.7306	4.4149	4.5846	4.4776	4.4981	4.5976	4.601	4.6617
FSIP1	4.7226	4.618	4.0084	4.3371	4.063	3.9792	4.4121	4.1357	4.1685	4.5348	4.2717	4.1147	4.8319	4.3617	4.513	4.636	4.3796	3.9692	4.3286	3.9589	4.912	3.8983	3.6511	3.8347	3.8498	4.0156	4.0735	5.1147	3.6869	4.2809	3.5793	4.4294	3.7391	3.5441	3.6333	3.4815	3.9798	3.8135	3.5387	3.7136	3.8987	3.9723
MGC15705	4.5482	4.4714	4.7031	4.4721	4.6348	4.485	4.5421	4.4687	4.2707	4.259	4.2351	4.1155	4.8828	4.1237	4.3367	4.4052	4.43	4.3204	4.359	4.6118	4.7311	4.5238	4.4978	4.3897	4.1798	4.5842	4.4637	4.5845	4.2965	4.3786	4.367	4.4031	4.1524	4.2305	4.219	4.2794	4.5926	4.4131	4.4699	4.3957	4.5857	4.6212
FAM98B	3.0754	2.8069	3.0326	3.1194	3.4523	2.9493	2.8817	2.9227	3.0917	2.8879	2.9629	2.9611	2.7173	2.8652	2.7641	2.7181	3.2617	3.0323	2.9113	3.002	2.9108	3.0896	2.8728	2.8888	2.9367	2.9444	3.0767	3.036	3.044	3.3733	3.0039	3.3361	3.2293	3.2522	2.9198	3.3683	3.1091	3.1688	3.0513	3.0539	3.5158	2.8526
C17orf57	4.1077	4.8408	3.9666	4.245	3.8861	4.4743	4.2417	4.016	4.0485	3.9998	3.5966	3.7176	3.6013	3.8594	4.0424	3.8363	4.2941	4.277	4.195	4.268	4.3845	4.0039	4.1662	3.9924	4.5589	4.7221	4.2931	4.2674	3.967	4.5068	4.0515	4.2678	4.6341	4.2803	4.2297	4.255	4.1926	4.3423	4.3546	3.8949	4.1908	4.2465
FAM71B	4.2392	4.3864	4.1238	4.2208	4.3325	4.3139	4.4196	4.8418	4.5449	3.9736	4.8232	5.0421	4.6839	4.9532	4.8262	4.4781	4.1351	4.0189	4.3702	4.1313	4.4793	4.1277	4.5212	4.7531	4.3067	4.3983	3.8153	4.2385	3.9708	4.1327	4.0465	4.7473	3.8851	3.9074	4.4468	4.0132	3.85	4.0891	3.6901	3.914	4.1508	4.3244
C10orf107	3.1715	3.4096	3.1318	3.2384	3.1567	3.4369	3.3102	3.4326	3.2263	3.211	3.3591	3.2334	3.5654	3.4914	3.0948	3.3237	3.5311	3.371	3.2045	3.0444	3.279	3.1123	3.3486	3.3247	3.1546	3.4259	3.0899	2.9848	3.1551	3.369	3.2293	3.4607	3.4928	3.0151	3.155	3.133	3.2153	3.2457	3.2383	3.1887	3.1346	3.3321
NHEDC1	4.8333	5.5886	5.0785	5.0774	4.5438	4.7121	4.6613	4.8372	4.7757	4.4013	5.3063	5.0281	4.8466	5.0489	4.9316	5.2475	4.8641	4.8252	5.0258	4.2553	4.8448	5.0605	4.7466	4.5683	4.7173	4.8867	4.8429	4.6965	4.2654	4.8558	4.7304	4.102	3.9177	4.5453	4.7506	4.7008	4.3357	4.8188	4.5003	5.1714	5.1582	4.8005
FLJ40852	4.8434	6.0213	4.8338	4.6804	4.6831	5.3208	5.505	5.1257	4.9096	4.6179	5.2504	5.4004	4.6981	5.0572	4.9984	5.056	5.0122	4.2951	5.2134	5.0351	4.5768	4.8266	4.6863	4.7529	4.541	4.9865	4.8579	5.445	4.3567	4.6789	3.9015	4.1818	5.2347	4.7753	5.0268	4.4407	4.6103	4.8105	4.6503	4.7032	4.8922	4.4582
TCTEX1D1	3.9034	4.4323	3.7905	4.1179	4.2589	4.25	4.3656	4.3276	4.019	4.1223	4.0475	4.336	3.9972	4.1293	3.788	4.385	4.0054	4.2684	4.4131	3.9889	4.3622	4.1023	4.2424	4.3446	4.2023	4.2525	4.015	4.0121	4.2628	4.2452	4.0918	3.8394	4.0523	4.3263	4.1681	3.8589	4.3306	4.0765	3.9637	4.4907	4.017	4.2537
TMCO5A	3.6878	4.3375	3.9524	4.1913	3.821	3.7998	3.604	4.5786	4.524	4.003	4.667	6.9322	4.2286	4.4467	4.4938	4.2519	3.8977	4.6736	4.1419	3.6464	3.9899	3.8413	3.798	3.5846	3.7979	4.419	3.8785	4.0074	3.5057	4.0348	3.338	3.894	3.5883	3.7869	3.7099	3.6587	4.0478	3.4609	3.9616	3.8994	4.0218	3.5129
PPARGC1B	4.7522	5.3494	5.1059	4.7278	4.7152	5.6058	5.0264	5.1983	5.5335	6.0244	4.7042	4.3256	5.0184	5.0297	4.3399	4.9882	4.3966	5.7827	4.9927	4.5467	4.5872	4.3743	4.6872	4.9125	5.6266	4.9841	4.2536	5.1467	5.2954	4.4402	4.0628	4.847	4.7722	4.4797	5.2242	4.2802	4.8141	4.7289	5.5749	4.6775	4.7915	4.4596
XKR6	5.1881	5.4116	4.9735	5.332	5.4382	5.344	5.7741	5.4328	5.2423	5.245	5.0679	5.3052	5.5815	5.3869	5.14	5.5187	5.2219	5.4647	5.3619	5.2628	5.3255	5.2015	5.2258	5.5756	5.4419	5.5239	4.9981	5.4651	5.0453	4.7885	5.3923	5.2028	5.1217	5.041	5.3156	5.0897	4.9008	5.2616	4.9207	5.0533	5.1305	5.2759
TSGA13	5.4274	5.4931	5.442	5.3117	5.7195	5.2957	5.6244	5.4871	5.5073	4.8467	5.7249	5.5878	5.7262	5.4028	5.6037	5.7959	5.1778	5.1602	5.8345	5.4484	5.8049	5.0836	5.4547	5.7228	5.4285	5.6447	4.8125	5.0645	5.2113	4.8948	5.1239	5.109	5.2086	4.5119	5.3889	4.4305	4.8512	5.2909	5.0478	5.1927	5.0188	5.5573
C9orf163	5.9925	6.3787	6.3644	6.4635	6.3008	6.5248	6.5886	6.5339	6.2192	6.3779	6.2322	5.8496	6.8699	6.0854	6.0438	6.3693	6.0923	6.2252	6.5444	5.8882	6.0788	5.9407	6.0394	6.4451	6.2105	6.1515	5.626	6.0948	6.1232	5.9186	5.8093	6.0777	5.7854	5.9408	6.0087	5.7217	5.6778	5.9385	5.7454	5.7169	5.9364	6.3229
C14orf49	3.8428	4.1687	3.8569	3.9199	4.1141	4.0969	4.2963	3.9879	3.8563	3.8046	4.1571	4.0306	3.7766	4.147	3.9786	4.1664	3.8531	4.1746	4.1872	3.8585	4.3525	4.0518	4.0774	3.8486	3.9706	3.8216	3.6682	4.0858	4.0401	4.0094	3.8935	3.7555	3.8082	3.6933	3.8281	3.8733	3.8927	3.957	3.7782	3.8607	3.956	4.0199
CCDC141	3.7651	4.1272	3.4662	3.492	3.5763	3.4348	3.5302	3.6931	3.4206	3.3722	3.8322	3.6309	3.5868	3.999	3.9065	3.9708	3.5663	3.5807	3.6447	3.7841	3.7825	4.0916	3.5004	3.7273	3.6164	4.7438	4.3237	3.616	3.7394	3.6655	5.2543	3.9602	3.9153	3.8837	3.8802	4.1798	3.6583	4.0439	3.6591	3.88	3.9391	3.9167
HDX	3.3437	3.3632	3.0881	3.2391	3.0648	3.0092	3.057	3.282	3.3099	3.3192	3.5214	3.625	3.2675	3.4837	3.2143	3.1698	3.2229	3.1289	3.1801	3.0983	3.3561	3.3211	3.6081	3.1284	3.1551	3.2027	3.4813	3.0385	3.2431	4.1088	3.2872	3.4195	3.1356	3.33	2.9541	3.0676	3.6057	3.0629	3.3764	3.4626	3.1111	2.9981
CDYL2	5.2228	6.0045	5.4226	5.1251	5.096	5.5396	5.5947	5.6112	5.8132	5.4013	6.9059	7.5024	6.4316	6.3319	5.7934	6.045	4.9914	5.577	5.5266	4.9895	5.7577	4.9693	5.7474	5.6932	5.4434	5.665	4.9695	4.678	4.9651	4.8617	5.0853	5.1384	4.6731	4.9195	5.3477	4.8945	5.4044	5.0967	4.8008	5.0053	4.8269	5.2668
C18orf54	3.4656	3.8464	3.5764	3.4125	3.3462	3.4885	3.5794	3.3265	3.7113	3.3273	3.4348	3.5076	3.3289	3.2373	3.3724	3.47	3.4012	3.3382	3.4575	3.3386	3.5401	3.4116	3.1319	3.3352	3.6857	3.6789	3.1991	3.9204	3.6342	3.3855	3.3214	3.6991	3.2379	3.3849	3.8671	3.2757	3.5862	3.1074	3.6631	3.3758	3.4811	3.5801
SYT14	2.9444	3.1481	2.8381	2.795	2.9735	3.0172	3.0951	2.8854	2.9818	2.8122	2.9348	3.145	2.8748	2.8269	2.8594	2.9265	2.8724	3.0979	2.9566	2.7396	3.0031	2.9179	2.8025	2.8038	2.99	3.2703	2.8623	3.2558	2.871	3.1605	2.8103	3.1709	2.9257	2.8505	3.0682	2.9905	2.8344	2.7224	2.6409	2.7621	2.8579	2.8134
CDC20B	3.8556	4.6868	3.8959	3.8949	3.9514	3.9727	4.0169	4.2711	4.166	4.0335	4.4708	5.5173	4.7713	4.3169	4.2301	4.2996	3.9605	4.1743	3.9838	3.7818	4.4349	3.9405	4.3191	3.9654	3.6395	4.0307	4.1096	4.2484	3.5595	4.0338	3.9638	3.874	4.0582	4.3349	3.6951	3.699	4.3233	3.6143	3.9802	4.2115	3.9728	3.8311
TECTB	3.8787	4.1941	3.7318	3.7327	4.0005	4.0099	4.1587	3.9772	3.7634	3.6384	3.7438	3.7251	4.0352	3.6106	3.8909	3.8182	3.9641	4.1504	3.9667	3.8111	4.2614	3.5608	3.7949	3.9435	3.9863	3.8823	3.6408	3.8198	3.7949	3.7978	3.7338	3.6764	3.7417	3.6704	3.7337	3.649	3.9	3.9217	3.969	4.0876	3.7173	3.9978
VWA3A	5.0924	5.5882	5.241	4.9732	5.2875	5.789	5.683	5.5672	5.3588	5.4644	5.7072	5.9559	5.4406	6.0658	5.4763	5.5665	5.5898	5.613	5.3651	5.3923	5.4856	5.2415	5.2056	5.5969	5.3512	5.8287	5.0779	5.5594	5.0529	5.3042	5.0575	5.3725	5.0366	5.3569	5.2447	4.8985	5.2915	5.06	5.3254	5.1882	5.34	5.4448
LOC150197	4.1118	4.2021	4.3327	4.0099	4.2967	4.5285	4.7639	4.4213	4.4667	4.0282	4.2729	4.4044	4.1692	3.9454	4.0349	4.4279	3.6892	4.2206	4.1199	3.9194	4.0697	4.197	4.1765	4.3193	4.8598	4.3308	3.93	3.7882	4.0857	4.0546	3.949	4.0516	3.8333	3.9709	4.0166	3.8264	3.9492	4.1475	3.9409	3.8692	4.1476	4.2616
HUS1B	5.9114	6.253	6.2647	6.1972	6.4172	6.3309	6.8624	6.0922	6.4625	5.7826	6.2394	6.3961	6.0179	6.0453	6.1655	6.1719	6.0679	6.4338	6.143	5.9833	6.4752	6.0845	6.0574	5.9726	6.2314	6.1573	5.8497	6.1954	5.919	5.7777	5.8842	5.8548	5.9696	6.1257	6.3253	5.9734	5.7659	6.0369	5.9629	5.9977	6.1501	6.419
NPB	5.8649	6.0361	5.7102	5.5821	5.5662	5.9334	5.6636	5.8605	6.0845	5.7533	6.2514	5.7934	6.8379	6.1031	5.778	6.6379	5.5575	5.9698	6.0788	5.2949	6.1586	5.723	6.0514	5.8206	5.8501	6.5948	5.7545	5.8305	5.8173	5.8101	5.7873	6.1798	5.8442	5.5178	5.6637	5.5132	5.4123	5.5997	5.4408	5.4572	5.7709	5.7359
CCDC34	4.4322	4.6355	4.1025	4.217	4.0005	4.2127	4.0977	4.0348	4.2506	4.4505	4.0074	4.5439	4.0427	4.0736	4.0816	4.0012	4.2147	4.2694	4.0432	4.2674	4.2494	3.937	4.1371	3.8676	4.3667	4.1127	4.2785	4.2075	4.2054	4.0861	3.9453	4.6868	4.5819	4.1366	4.247	4.2745	4.1903	4.2612	4.5081	4.1334	4.1845	4.0765
LRCH3	4.9217	4.6016	4.9758	4.7552	5.2187	4.5377	4.6632	4.5951	4.46	4.223	4.6598	4.5868	4.4127	4.2805	4.6598	4.1417	4.309	4.286	4.4825	4.9084	3.8472	5.1555	5.1233	4.807	4.5815	4.8518	5.2147	4.05	5.2112	4.5954	5.9327	4.8043	5.5272	5.1285	4.5835	5.3454	4.8023	5.4573	5.2546	4.6844	5.3777	4.502
INTS4	4.1262	4.2667	3.8694	3.6198	3.7114	3.9802	3.5436	4.1434	3.6652	3.9697	3.8921	4.2586	4.2049	4.4198	4.0598	4.0194	3.6668	3.752	4.076	4.063	4.6472	3.6547	3.7879	3.7512	3.8138	3.7039	3.861	3.6394	3.5083	3.8116	3.6741	3.7482	3.8499	3.8498	3.8735	3.5685	3.8715	3.7708	3.7406	3.9521	3.6999	3.6681
ENAH	4.567	5.29	4.2231	4.1236	4.2668	4.5244	4.343	5.3816	4.732	4.8126	5.6443	5.8948	4.9101	5.2174	4.9722	4.7846	4.4255	5.2112	4.4028	4.1032	4.9272	4.3177	4.8157	4.6686	4.4418	4.9726	4.2144	4.4846	4.37	4.3056	4.0466	4.4	4.4942	4.0995	4.9317	4.2088	4.4844	4.4558	4.5839	4.3987	4.3176	4.3035
STK35	5.1492	5.72	5.0983	5.3231	5.5379	5.57	5.7329	5.575	5.2092	4.7072	4.9976	5.5614	5.3754	5.3932	5.3859	5.392	5.1331	5.716	5.1528	5.3952	5.6358	5.0804	5.0025	5.1899	5.0559	5.5446	5.3848	5.1518	5.0494	5.2086	5.2168	5.0709	5.2422	4.7787	5.2947	4.7875	5.0853	4.9048	5.3043	5.1816	5.3765	5.7639
LRRIQ3	3.4628	3.5182	3.7905	3.7227	3.434	3.6159	3.6477	3.5517	3.8981	3.3548	3.7306	3.9637	3.4797	3.9213	3.8281	3.4598	3.8097	3.68	3.4614	3.7299	4.2038	3.7491	3.4906	3.4849	3.9938	3.6704	3.6335	3.9371	3.8628	3.8075	3.6381	3.5619	3.8928	3.6808	4.207	3.8933	3.4159	3.7907	3.6883	3.7101	3.2557	3.5185
KLC4	3.8533	4.0746	3.9862	3.7238	3.4777	3.599	4.0589	3.7259	3.2648	3.9563	3.3892	3.3308	3.8604	3.1923	3.4595	3.7498	3.9771	3.8969	4.0945	4.1449	4.0754	3.7664	3.5507	3.7444	3.4972	3.4839	3.7867	3.9515	3.8022	4.0396	3.5496	4.0869	3.5132	4.0038	4.0084	3.636	4.2451	3.2889	3.4822	3.5337	3.838	3.6234
TIPRL	6.7261	8.6215	6.9033	7.0295	7.5087	7.2669	6.8415	6.6002	6.7886	6.98	6.6618	6.8884	6.8733	6.3527	7.5243	7.0572	7.2569	7.0252	7.2403	6.8556	7.8811	7.0461	6.7799	6.7311	6.4777	6.8011	6.6899	6.8229	6.6716	7.1191	6.6652	6.6333	6.7864	6.7127	6.8277	6.7768	6.8916	6.315	6.8337	6.4203	6.9328	7.229
VKORC1L1	5.2916	5.4435	5.1288	4.867	5.4885	4.9922	5.545	5.0761	4.4586	5.1578	4.8219	4.4643	5.3647	4.4145	5.3355	4.9782	5.0619	4.8215	5.0242	4.9217	5.3928	5.1055	5.5638	4.9317	4.7897	5.1342	4.8174	5.6408	5.0838	5.5446	4.7943	5.4271	5.104	5.6141	5.4318	4.906	5.3266	5.1183	5.3651	4.6985	5.2561	5.5177
PRF1	5.5536	5.3975	5.8805	5.8623	5.5934	6.0142	5.7191	5.7546	5.6653	5.592	6.2408	5.6118	6.485	5.8093	5.717	6.2198	5.6489	5.6336	6.2655	5.3549	5.7094	5.817	6.0161	6.0224	5.8046	5.5001	6.4177	6.1347	5.9723	5.3014	6.3585	5.6213	5.8977	6.2685	5.8602	5.8051	6.096	6.1914	5.9499	6.4256	5.9328	6.2742
FBXL14	4.7904	5.6333	5.1522	4.2538	4.9536	4.8585	4.2239	4.8139	5.0043	5.0199	4.5678	4.3463	5.3286	5.7047	4.2473	3.9869	5.1138	4.1337	5.0705	4.9573	4.3116	4.9085	4.6905	4.2478	4.2612	4.5576	4.0898	4.2259	5.2239	5.3087	4.8229	4.825	4.9363	4.8319	5.024	5.4148	4.4341	5.1838	4.2728	4.4233	4.678	3.9071
PPIL6	3.9501	4.584	3.4339	3.539	3.4929	3.3067	3.9534	3.7697	3.9006	3.5596	4.1625	3.9897	3.7309	4.3706	3.6914	3.7489	3.678	3.7606	3.5214	3.7157	4.0096	3.3851	3.2853	3.422	3.3148	3.4823	3.2855	3.591	3.0631	3.8261	3.3912	3.9011	3.3535	3.3204	4.0886	3.4195	3.0969	3.1387	3.3385	3.4533	3.338	3.3979
SP1	3.792	4.2827	4.4747	4.8552	4.2333	4.3203	4.1475	4.0621	3.3518	4.4121	4.1988	4.4294	4.1285	4.2506	4.7648	4.7621	4.6697	4.1137	4.1951	5.0624	4.2001	4.0138	3.9893	4.8752	4.0246	3.7682	5.024	4.7665	4.6567	4.1587	4.369	4.3462	4.2865	5.099	3.8321	4.9495	4.846	4.3029	4.2613	4.8309	3.9098	4.4871
C18orf25	5.7334	5.7814	5.91	6.0687	5.9452	6.4108	6.3728	5.9893	5.975	6.292	5.617	6.0913	5.9914	5.4893	5.7456	5.9136	5.8867	6.1185	6.4343	5.6228	5.7451	5.8468	5.8451	5.924	5.8906	6.1357	5.6954	5.5074	5.886	5.3201	5.6741	5.8254	5.8803	5.7415	5.885	5.8804	5.6696	5.8952	5.762	5.4941	6.2623	6.5643
METTL6	4.3295	4.6453	4.5853	4.9158	4.429	4.3486	4.5558	4.371	4.8361	4.3163	4.3076	4.1928	4.3996	4.0733	4.24	4.7309	5.0237	5.1406	4.7148	4.4982	5.1396	4.5266	3.9334	4.4588	4.2932	4.6478	4.5501	4.4067	4.1552	3.9142	4.3399	4.0664	4.0799	4.1798	4.3002	3.9798	4.6225	4.4539	3.8926	4.3098	4.6275	5.0864
SGOL1	4.0288	4.3405	4.4002	3.9582	3.9438	4.3429	4.4401	4.4303	4.1989	4.6139	5.0457	4.729	4.883	4.5179	4.8723	4.6273	4.3812	4.5173	4.246	4.3305	4.4514	4.7068	4.434	4.8044	4.3117	5.4367	4.205	4.2466	4.3853	4.6504	4.2905	4.2324	4.4268	4.3693	4.3392	4.0406	3.9498	4.1101	4.8117	4.346	4.8168	5.1405
B3GALNT2	4.3559	4.4039	4.7594	4.7833	4.7178	4.837	4.4302	4.4988	4.1395	4.2367	4.6524	4.4992	4.268	3.9817	4.511	4.5276	4.4324	4.3238	4.6326	4.1525	4.4098	4.5104	4.2007	4.3123	4.0715	4.3931	4.3998	4.1205	3.9458	4.4543	4.2346	4.4556	4.2224	3.9811	4.3124	4.0524	4.3817	4.2593	4.2712	4.4758	4.3254	5.0558
CBR4	8.4495	6.7506	8.7129	8.9861	8.3455	8.7673	8.3769	8.5562	8.2052	8.8346	7.2888	8.1532	6.5852	8.291	7.8664	8.0856	8.4254	8.7769	7.8709	8.6288	7.3242	8.4123	8.2703	8.3305	8.4979	8.3694	8.2767	7.5266	8.5213	7.4375	8.1207	7.9155	8.4367	8.1315	8.5971	8.0363	8.0402	8.545	8.3121	8.0376	8.5573	7.3274
PIK3C2A	5.4564	4.3137	5.1996	5.3427	4.7426	4.5737	5.0295	5.0647	4.4339	4.4285	4.656	4.4182	4.3123	3.8375	4.6984	4.6287	5.4404	4.7663	4.8299	4.8105	4.7332	5.4397	5.5629	5.8021	5.1774	5.6065	5.9239	5.56	5.7747	5.2066	6.1059	6.028	5.4798	5.8414	5.2698	6.3187	5.5927	5.7592	5.8755	5.7447	5.4584	5.4169
NLRX1	6.739	6.5924	6.501	6.6304	6.9043	7.0897	6.9548	7.1204	6.8414	7.0574	6.3663	6.0557	6.876	6.3988	6.4477	6.5935	6.3648	6.5686	6.3771	6.5348	6.6481	6.507	6.6218	6.7767	6.6642	6.3901	6.5129	6.4036	6.5952	6.0351	6.1204	6.402	6.2991	6.0819	6.8483	6.183	6.4176	6.4895	6.2973	6.2721	6.6653	6.8871
ZNF569	5.514	6.0231	5.8623	6.0557	5.764	5.6202	6.0109	5.7061	5.7142	5.5584	6.5626	6.16	6.0674	7.1337	6.2986	6.1718	6.3802	5.9834	5.992	5.7422	6.2744	6.4473	5.978	5.8291	5.8859	5.8619	5.9098	6.4302	5.903	5.7508	6.5445	6.1429	6.1747	5.9777	5.7983	6.3558	5.8583	5.7684	6.0998	6.4707	6.0376	6.0545
C1orf96	3.5314	3.9163	4.0411	3.6416	3.9776	3.5944	3.6408	4.4896	4.3553	4.1316	3.5385	3.8581	3.4769	4.1149	4.3781	3.4554	4.2457	4.2752	3.7149	3.9708	4.0073	3.6796	3.7853	3.6513	3.4554	3.7183	3.7949	3.69	3.7774	3.508	3.8689	3.7053	3.6845	3.6758	3.8744	3.7687	3.5992	3.8026	3.875	3.4987	3.8486	4.1033
DUSP18	4.6575	4.993	4.9675	5.0568	5.0007	5.1757	5.1291	4.8701	4.8658	5.3479	4.8915	4.4854	5.2322	4.753	4.7766	4.8922	4.9333	4.7628	5.1467	5.1643	5.3051	5.0342	4.162	4.5825	4.7062	4.5584	5.0308	6.094	4.9162	4.8589	4.5524	4.5447	4.4823	5.334	5.5561	4.7322	4.7916	4.8532	4.6763	4.9099	5.1178	5.0596
ZNF697	4.667	4.8967	4.7863	4.9452	5.0062	4.9415	4.988	4.9065	4.9466	4.692	5.1002	5.7002	5.449	4.9303	4.7155	4.8491	4.339	5.2141	4.9406	4.7288	4.9538	5.1111	4.8443	4.8561	4.8986	5.2632	4.3629	4.8549	4.8192	4.5464	4.2822	4.7275	4.4251	4.5393	4.5808	4.7536	4.1852	4.8164	4.4099	4.1814	5.0384	4.8022
ZNF791	6.4811	6.8429	6.9505	6.2944	7.1769	7.2955	7.1878	6.9446	7.6939	6.9604	6.1214	5.8403	5.2389	6.944	7.0713	6.4252	6.7585	6.8172	6.117	7.2211	6.327	6.8729	6.0791	5.8549	6.4557	6.6986	6.7301	6.078	6.4955	6.2707	6.9116	6.3233	6.7737	6.4066	6.7025	6.2931	6.2107	6.9395	6.4931	6.5395	7.0486	6.4845
CHRM3	5.7818	5.104	5.7764	5.9143	6.1299	5.659	5.9802	6.0111	6.3727	6.075	5.346	5.3981	5.4316	4.9433	5.437	5.8697	6.0103	6.0167	6.0945	5.4763	6.0922	5.7336	6.6088	7.1611	6.969	6.4812	6.6323	6.1308	6.3096	7.2981	5.6855	6.1124	6.0747	6.5626	6.2205	6.1061	7.175	6.4549	7.4227	6.3239	6.2809	6.2555
HTRA4	4.6873	3.2528	5.088	4.7365	4.8303	4.368	4.3031	4.5786	4.2491	4.2963	4.4665	4.0648	3.4556	4.427	5.1089	4.0009	4.5506	4.6253	3.8987	4.3155	4.0341	5.5111	4.5066	5.6762	5.3863	5.4114	4.2604	4.458	4.7559	3.6238	6.5045	4.2894	4.836	5.758	4.3804	4.666	5.6637	5.7715	4.5675	4.6565	5.2599	5.1887
MGC16075	4.3105	5.0734	4.4095	3.7102	4.6212	4.1699	4.2618	4.4702	3.9429	4.0435	5.3878	5.5703	5.0276	5.0056	4.4438	5.2219	4.0231	4.3073	4.4279	3.8449	3.984	4.5007	4.6327	4.0149	5.0437	5.0641	4.2604	4.6094	4.8478	4.2262	5.4383	4.8738	6.309	5.7571	4.0662	4.8126	4.2154	5.8177	4.3333	4.1188	5.0242	5.2953
PRPF38A	8.9294	9.8402	9.1605	9.2199	9.0916	8.9028	8.8027	8.8512	8.2915	8.9792	9.0722	7.928	9.2115	7.5155	8.541	9.1834	9.4852	8.6678	9.593	9.2906	9.8334	9.1305	8.7578	9.0165	8.5908	8.431	9.0155	9.2285	8.9235	9.3951	9.0528	9.1674	8.7443	9.0695	9.0528	8.82	9.1511	8.6158	9.1746	9.0136	8.8202	9.3985
C4orf39	3.5947	4.5287	3.8892	3.8577	3.4507	3.9135	3.6734	4.057	3.5958	3.8655	4.201	4.0011	3.2428	4.7626	3.7852	4.45	4.5112	3.8464	4.0023	3.5575	4.6394	3.6941	3.54	3.6166	3.5046	3.7459	3.6673	4.0495	3.7308	3.3745	3.6078	3.5097	3.4802	3.892	3.682	3.7792	4.0243	3.5979	3.6225	3.63	3.7458	3.4494
RHEBL1	4.7482	5.3021	4.8567	4.8537	4.6629	5.2664	4.8048	4.6971	5.0291	4.3677	5.131	5.047	5.0565	5.2453	5.0552	5.4508	4.7938	5.0911	4.9455	4.5414	4.8453	5.3426	4.8042	5.0372	5.3017	4.9516	5.0291	4.6714	4.6867	4.1875	5.2352	4.605	4.9658	4.9138	4.658	5.1325	4.7303	5.2903	4.6756	5.2945	5.1368	5.182
FAM195A	8.3824	9.3524	7.6678	7.5285	8.0613	8.6947	8.8118	9.3328	9.6712	9.0137	8.3337	7.5632	8.6928	7.4933	8.1989	8.3045	7.521	8.8619	8.4253	8.1127	8.2145	6.6985	7.0992	7.7538	8.2763	7.8983	7.3366	8.2732	7.5403	8.1267	6.4812	8.052	7.2473	7.408	8.3638	6.89	7.1262	7.1492	7.1838	6.9803	6.9793	7.2942
KCTD7	5.915	5.5073	6.4944	6.684	6.4571	6.4463	6.1646	5.8486	6.2356	6.1128	6.1697	6.2243	6.3241	5.9922	6.1736	6.0422	6.0694	6.1201	6.2202	6.1146	5.9687	6.239	5.976	6.2714	5.9109	6.1128	5.9303	6.1678	6.2376	5.594	6.4526	6.1176	6.0168	6.1484	5.9897	6.2295	5.8659	5.863	5.9462	6.1403	6.5093	6.2974
ZNF548	6.7284	6.1383	7.1956	7.8728	6.8561	6.5806	6.065	6.3295	5.7454	6.7677	7.9246	7.0585	7.0785	8.9848	7.7061	8.4623	7.4618	5.5247	6.9516	7.2075	6.8573	8.2143	7.2503	6.865	6.0919	5.6429	7.8335	7.5484	7.4136	7.5421	8.5134	7.1032	7.6124	7.22	7.3181	7.8366	6.9503	7.5748	7.6401	7.6361	7.2149	7.4837
FAM123A	3.0681	3.3719	3.3018	3.1913	3.3098	3.3698	3.3976	3.416	3.6039	3.5004	3.3503	3.5012	3.7141	3.1773	3.4981	3.2268	3.5564	3.2683	3.4104	3.1321	3.4756	3.2001	3.2193	3.4676	3.2615	3.626	3.287	3.413	3.1442	3.2286	2.9987	3.2588	3.1199	3.0102	3.4093	3.3574	3.178	3.531	3.0151	3.1241	3.2897	3.2884
RNF152	3.6201	3.6271	3.2518	3.698	3.2853	3.1313	3.2911	3.4756	3.5646	3.8274	3.7071	3.9413	3.4799	3.3037	3.4302	4.0452	3.2564	4.1629	3.4034	3.5008	3.4745	3.2219	3.2852	3.1781	3.0501	3.1982	3.2504	4.576	3.2585	3.6276	3.0179	3.6601	3.1805	3.3278	3.3825	3.1986	3.3415	3.0289	3.5412	3.2224	3.0051	3.17
GPR97	3.1795	3.6447	3.661	3.7527	3.9231	3.8014	3.891	3.6708	3.631	3.7715	3.5848	4.1895	3.7067	3.6633	3.7887	3.9479	3.5411	3.6818	3.9154	3.5514	3.9286	3.9237	4.3106	3.8565	3.7479	3.3617	3.9864	3.5649	3.6427	3.4722	5.4926	3.4003	3.6034	3.9091	3.4796	4.4258	4.4372	3.9599	3.3886	4.2667	3.9874	4.353
ZNF644	3.8898	3.777	4.6507	5.2907	4.4163	3.4785	3.8446	3.5862	4.0808	3.4205	3.7196	3.944	3.7187	3.9481	3.9767	4.272	5.0469	3.9778	4.5687	4.4485	4.7646	4.7277	4.2662	3.7749	4.5076	4.2394	4.1459	4.711	3.9318	4.3382	4.506	4.4875	5.0936	4.1204	4.1177	4.6946	4.3796	4.3102	4.3171	4.2581	4.7862	4.2878
C6orf170	3.5208	3.6867	4.2389	4.7514	4.7469	4.4339	3.88	3.6582	3.7842	3.971	4.0253	3.9537	3.9661	3.6589	3.8682	4.2564	5.1276	4.4693	4.2548	4.5948	4.326	4.1427	3.3381	3.8095	3.6682	3.7889	3.969	3.8289	3.8755	3.7146	3.645	3.9948	3.5234	3.6135	3.7332	3.7518	3.3939	3.7114	4.3646	3.8005	4.5219	3.7882
B4GALNT3	4.2293	3.4505	4.1478	4.2457	4.4185	4.4231	4.7169	3.9241	4.252	4.2231	3.6556	3.8715	4.3282	3.8608	3.8989	3.734	4.0193	4.5622	4.0894	4.2414	3.9056	3.7807	3.9861	3.9651	4.1161	3.9914	4.114	4.2652	3.8771	4.177	3.6881	4.2178	3.8879	3.9054	4.2192	4.2925	3.8823	3.893	3.8671	3.9064	4.231	4.3851
LRRC43	5.1326	5.2361	5.1857	5.1064	5.3104	5.4879	5.4838	5.5315	5.1532	5.0138	5.5303	4.8416	5.2205	5.2972	5.6713	5.5172	4.8492	5.0136	5.4461	4.7982	5.387	5.2281	5.3083	5.2078	5.3427	5.2138	4.8655	5.2337	5.0901	4.7984	5.1247	5.0284	5.0644	5.0424	5.1728	5.2781	5.2124	5.3371	5.0475	4.9697	5.3219	5.6085
CCDC123	5.5432	5.9441	5.8199	5.7844	5.7272	5.7275	6.2683	6.2395	6.2464	6.1252	5.9261	5.6198	5.8236	5.6943	5.9122	5.7034	5.3306	5.9394	5.8706	5.5995	6.0793	6.0619	5.577	6.4055	6.8571	6.1991	5.9262	5.8085	5.773	5.6718	5.2904	5.614	5.8901	5.2772	6.0994	5.6061	5.5768	6.1959	5.5641	5.6545	5.9132	6.0134
AK7	4.2058	4.4728	4.4316	4.3166	4.0101	3.8289	4.3232	4.1654	3.313	4.3484	4.3244	4.1049	4.1879	3.7367	4.1788	4.1172	4.5143	3.7123	4.9084	4.6849	5.0291	4.2428	4.1473	5.043	4.0491	3.81	4.1403	4.4378	4.2693	4.3199	3.65	4.2039	4.4516	5.2687	3.9824	4.4051	4.7046	4.0391	4.1888	4.3947	4.18	4.7187
ZFC3H1	4.5401	4.9638	4.3661	4.1975	4.4444	4.3391	4.631	4.0704	4.82	5.2379	4.2574	4.5259	4.9465	4.7563	4.9094	4.5245	4.6879	4.7904	4.3627	4.6555	4.6501	4.782	4.4643	4.5011	4.5983	4.7277	4.976	4.695	4.6666	4.7733	5.0525	4.3151	4.5271	4.8672	4.6535	4.8109	4.8546	4.7439	5.4786	4.5474	4.273	4.3995
IRAK2	3.1819	3.4473	3.1432	3.1327	3.1737	3.1688	3.1907	3.0956	3.2403	3.2103	3.0392	3.0712	3.3588	2.9388	3.0077	3.1415	3.1651	3.1636	3.2944	3.1296	3.246	3.1004	3.3234	3.1904	3.4032	3.4503	3.449	3.3454	3.2971	3.3418	3.2479	3.2411	3.4925	3.3697	3.2092	3.404	3.1335	3.2862	3.1574	3.1069	3.0928	3.096
C1orf211	5.6117	5.6143	4.8958	5.0774	5.1892	5.3394	5.2782	5.3555	5.1785	4.9412	4.9646	4.9587	5.3697	5.2418	5.3228	5.4023	4.9818	5.2371	5.049	4.8742	5.5965	5.2194	5.046	5.3277	5.2736	5.2725	4.9348	5.0415	4.8877	4.6944	5.2269	5.2368	4.772	4.9024	4.759	4.7177	5.2101	4.9138	5.0229	5.1635	5.1024	5.2156
FAM119A	5.8793	7.7129	6.1289	5.7461	5.5857	5.4151	5.4783	5.2332	5.191	6.1068	6.5676	5.6212	6.5561	6.4959	5.6901	5.7339	6.9942	5.3787	6.2974	6.4197	7.5257	6.2473	5.5685	5.4974	5.3792	5.4161	5.9708	6.6928	6.077	6.5996	7.0218	6.6167	6.3756	6.3294	5.4558	6.2633	5.6783	5.801	6.8723	6.2194	5.6706	6.0267
C12orf64	3.7711	3.7456	3.4093	3.3222	3.324	3.7453	3.6713	3.6145	4.2588	3.5772	3.4714	3.6113	3.5328	3.5512	3.7307	3.5094	3.4584	3.7809	3.548	3.4376	3.7141	3.3438	3.2644	3.3287	3.4182	3.3742	3.4025	3.3451	3.3289	3.1853	3.2998	3.3294	3.2111	3.2799	3.4138	3.9344	3.5033	3.0798	3.45	3.8087	3.5584	3.5129
MGC16025	4.9272	5.291	4.9043	5.0298	5.1339	5.1412	5.1387	4.9031	5.2506	5.1946	5.48	5.4796	5.2674	4.935	5.1743	5.2633	5.0159	5.7252	5.2184	5.1552	5.1781	5.1449	4.9211	5.2073	5.2768	5.3156	5.0091	4.9466	4.9468	4.798	4.9293	5.451	4.9829	4.9644	5.0108	5.001	5.0098	4.9787	4.9645	5.0392	4.8518	5.0648
FAM76B	6.9712	6.9763	6.8868	7.0574	7.5785	6.1965	6.4017	6.0158	5.4539	6.2323	7.0385	6.0426	6.3264	5.5312	6.6772	6.4154	7.3693	6.186	7.0495	7.2875	6.9458	8.0561	6.989	6.9303	6.3979	6.6709	6.9792	6.6867	7.1316	7.0634	7.802	7.1738	7.3868	6.644	6.3531	7.4725	7.5982	7.2883	7.6308	7.4299	7.3161	8.0108
C20orf165	5.0856	5.4929	5.616	5.5684	5.5997	5.8556	5.9698	5.5917	5.685	5.6358	5.8736	6.4304	6.3617	5.4931	5.5859	5.4957	5.6016	5.5679	5.6507	5.5545	5.7668	5.6817	5.5238	5.6755	5.7422	5.7021	4.9858	5.1016	4.9863	4.8821	5.0741	5.0855	4.858	5.1208	5.5919	5.1192	4.9403	5.1941	5.0534	5.0258	5.6154	5.7536
NXNL1	5.4845	5.9704	5.6106	5.6716	5.9996	6.0149	6.0306	5.9627	5.9974	5.7193	5.6603	5.141	5.9134	5.5552	5.9799	5.7817	5.749	5.4991	5.6926	5.6027	5.7306	5.6907	5.4604	5.8345	5.7852	5.6809	5.2013	5.5637	5.5285	5.5088	5.4211	5.3104	5.7599	5.4387	6.0409	5.4511	5.6351	5.4871	5.4649	5.4063	5.5847	5.6848
C9orf70	5.5867	5.1453	5.7617	4.9982	5.0802	5.8285	5.5324	5.279	5.596	5.9071	5.6768	5.5683	6.187	5.2903	5.2362	5.3129	5.2482	5.3228	5.8979	5.9825	5.4518	4.8693	5.6	5.3588	5.7609	5.2069	5.3645	5.0466	5.1389	5.1614	5.1443	4.8846	5.7099	5.5124	5.3968	5.5056	5.3696	4.9925	5.3623	5.3725	5.3992	5.2402
IQCG	5.6988	5.5329	5.8141	5.7	5.6773	5.9674	6.235	5.9139	5.6873	6.0141	5.2239	5.6958	5.3027	5.0166	4.9811	5.3852	5.6584	6.2449	5.772	5.828	5.1539	6.1879	6.0475	5.5965	5.6718	6.2108	5.7815	5.1811	6.0383	5.5306	6.0153	5.6059	5.784	6.0161	5.773	5.4266	5.5208	5.6704	5.7642	5.4692	5.9606	5.5077
MCM9	4.8147	5.7264	5.1981	5.4113	5.4327	4.6967	4.8668	5.0623	4.5144	5.3252	4.98	5.3868	4.2156	6.9462	5.2305	4.9034	4.9625	4.9245	5.2758	5.409	5.2771	5.0649	4.6717	4.7531	4.3302	4.9879	4.8535	4.8695	4.9798	4.4822	5.0349	4.3493	5.1707	5.31	4.9001	4.9744	5.1186	5.3773	4.9829	5.3195	5.155	4.8307
C22orf30	4.78	4.8336	4.6002	4.4568	4.2202	5.0957	4.8939	4.8077	4.8161	4.64	4.5863	4.6548	4.6185	4.7464	5.003	4.7485	3.8984	4.5348	4.5708	4.5185	4.8366	4.2769	4.4918	4.7195	4.7457	4.9382	3.9079	3.6473	4.1033	4.0364	4.2543	4.0749	4.3564	4.2348	4.0416	4.4979	4.3049	4.4016	4.5059	4.3291	4.2403	4.7284
JUB	3.9848	4.0679	3.5324	3.9416	3.8123	3.4217	3.3277	3.8118	4.0587	3.5426	4.2497	4.2892	4.6373	4.5346	4.6299	4.7644	3.9623	3.8999	3.8146	3.8567	3.945	4.777	4.2641	3.9783	3.913	3.931	3.9445	4.0665	4.7311	4.2709	4.2388	4.0725	4.7818	4.4061	4.0304	4.3855	4.8057	4.4622	4.5961	5.4431	4.1096	4.4099
KLHL32	3.8887	4.0505	3.6471	3.575	3.6158	3.5627	3.1388	3.6593	2.9674	3.7851	4.0563	3.6074	3.5703	3.5399	3.678	3.6772	3.8143	3.5798	3.7003	3.2415	4.1199	3.1944	3.1607	3.741	3.3722	3.6074	4.0442	3.6363	3.509	3.769	3.2982	3.8883	3.4358	3.6975	3.3207	3.4276	3.3299	3.8304	4.4952	4.4377	3.2187	3.2641
DCBLD1	6.348	6.8896	6.3425	6.1241	6.3107	6.5351	6.7063	6.5975	6.8443	6.9085	5.8455	6.4678	5.8783	5.2201	5.9814	6.3282	6.3745	6.8334	6.329	6.253	6.7123	6.1706	6.6334	7.0441	6.9722	6.6321	6.4223	6.0162	6.5196	6.0828	6.3703	6.3468	6.7477	6.4611	6.3462	6.5911	6.6101	6.8665	6.1745	6.2232	6.8014	7.094
SLAMF9	4.3325	4.3191	4.1612	4.2169	4.3103	4.4233	4.43	4.2148	4.3098	4.2747	4.2247	4.1363	4.3058	4.302	4.1491	4.5444	4.0879	4.1054	4.2684	4.0729	4.2847	4.133	4.3296	4.3704	4.3889	4.2442	4.0297	4.1764	4.1235	4.3482	4.002	4.2014	4.0272	3.9385	4.2313	4.1288	4.0864	4.1982	3.7588	4.0908	4.1728	4.5622
GK5	5.6296	4.602	5.1892	5.3346	5.7508	5.6755	5.2399	5.6032	5.6664	5.2882	4.9498	5.4493	5.0071	5.6929	5.702	5.0323	5.2443	5.0131	5.0353	5.1466	4.7946	4.6419	5.7159	5.559	5.7587	5.3744	5.0138	5.0683	5.0681	4.7287	4.5619	5.1345	4.6566	5.1256	5.6245	5.1317	4.9515	5.049	4.8374	5.1655	5.14	5.3777
FLJ31715	4.8928	5.4792	4.8007	4.8611	4.9264	5.0705	4.8539	5.7025	4.7238	4.9155	5.1405	4.9829	5.3924	5.0789	4.6888	4.9796	5.1314	4.8109	4.8574	4.991	5.385	4.862	4.7879	4.4648	4.8583	4.885	4.8404	4.4599	4.4804	4.446	4.5208	4.3945	4.4829	4.7605	4.7824	4.6897	4.6992	4.8915	4.3765	4.9926	4.6586	4.922
UBE2U	3.4254	3.6747	3.3901	3.3606	3.1549	3.355	3.4457	3.3712	3.5925	3.3512	3.5647	3.7148	3.3818	3.3899	3.4285	3.5056	3.5689	3.5255	3.3564	3.6986	3.2717	3.2409	3.1677	3.4478	3.6167	3.8711	3.3967	3.8019	3.4203	3.1641	3.156	3.531	3.5259	3.4486	3.4121	3.3157	3.5087	3.4014	3.4256	3.4579	3.3006	3.3334
WBSCR27	6.8607	6.7037	5.6725	5.857	6.6303	5.9744	6.2188	6.1227	6.0903	6.6002	5.5461	5.9411	5.8238	5.466	6.0315	5.9357	6.1074	6.1886	6.551	5.5087	7.1655	5.664	5.5914	6.0762	5.8761	5.793	5.8451	5.6596	5.352	5.5471	5.3811	5.5316	5.3115	5.8324	6.3968	5.2378	5.4984	5.62	5.9898	5.1165	6.3573	6.0727
MGC23270	5.2452	5.6833	5.3816	5.3112	5.3885	5.6265	5.7501	5.4502	5.7726	5.4884	4.9908	5.5886	5.5448	5.0586	5.1854	5.2395	5.3347	5.7493	5.2971	5.1381	5.452	5.2093	4.9094	4.8733	5.5772	5.6843	4.8383	5.0889	4.8292	4.975	4.8373	5.1077	5.0022	4.7513	5.3569	4.9507	5.1128	5.219	5.2109	4.8871	5.3167	5.3894
ZC3HAV1L	2.8202	3.143	2.8668	3.076	3.001	2.8992	2.8242	3.0758	2.8282	2.8257	3.0266	2.9327	2.911	2.8275	3.0253	2.9977	3.0218	2.89	2.8439	3.0138	2.9937	3.1354	2.9238	2.8122	3.0652	2.9897	3.1969	3.0389	3.0305	3.1515	3.0405	2.7912	3.4065	3.025	3.0047	3.1635	3.1302	3.279	2.907	3.0516	2.8674	2.8727
RASGEF1B	4.3505	4.3032	4.758	4.985	4.2108	4.2552	4.2761	4.1401	4.3956	4.4173	5.2228	4.993	4.5794	4.2885	4.5472	4.7177	4.8039	4.1299	4.6314	4.3999	4.3571	5.1328	5.3265	5.4918	5.8781	5.8773	5.1247	4.9834	4.7905	5.1375	5.4874	4.835	4.8226	4.7195	4.2526	4.6799	6.3247	4.8205	4.9207	5.4534	5.0666	5.377
C11orf45	4.1885	4.7452	4.4891	4.5153	4.1771	4.1534	4.1768	4.3236	4.1117	4.1753	4.4029	4.0508	4.2463	4.1912	4.2355	3.9306	4.1149	4.6915	4.5261	3.8346	4.7471	4.3839	3.9127	4.1364	4.1626	4.2293	3.8504	3.8747	3.9004	4.1053	3.8408	3.8449	3.9543	3.7921	4.4872	3.7303	4.4526	3.9431	3.5224	4.0284	4.3093	4.3029
C21orf58	6.3774	4.9632	5.363	5.4188	4.7891	5.4722	5.5222	6.0403	6.0912	6.1463	5.0263	5.4549	5.1707	5.8968	5.7229	5.0345	5.3636	5.935	4.7806	5.229	4.6013	5.4333	5.2517	5.7852	5.432	6.5441	5.5634	5.2869	5.6249	5.5171	5.2758	5.2019	5.7828	5.4543	5.8097	5.1802	5.1025	5.596	5.3026	5.2789	5.6368	4.9537
KIAA1109	3.8505	4.2038	3.7835	3.6719	3.603	3.8064	3.7443	4.2687	3.771	3.5052	3.8374	3.7599	3.5989	3.8505	3.7652	3.8736	3.2704	3.9153	3.5018	3.432	3.6241	3.4335	3.5856	3.6151	3.7989	4.221	3.4109	3.3222	3.559	3.7591	3.9399	3.6934	3.6361	3.7356	3.7287	3.3677	4.2315	3.6817	3.6309	3.8876	3.8005	3.4332
STOML3	3.6183	4.2801	3.9087	3.9604	3.8932	3.8566	3.814	3.8412	3.8688	3.9684	4.1455	4.155	4.1818	3.7233	3.9868	4.1068	3.5374	4.0942	3.704	3.6876	3.8835	3.6869	4.059	4.1984	3.8142	3.8148	3.619	3.903	3.7364	3.7662	3.6815	3.976	3.8043	3.7617	3.9576	3.7956	3.7392	3.5888	3.5461	3.7998	3.6121	3.9678
LOC150622	3.6793	3.7889	3.8827	3.9073	3.62	3.9662	3.9779	4.0524	4.0244	4.0619	3.9839	4.5844	4.0128	3.9356	3.8782	4.0072	4.0712	4.188	3.7503	3.7394	3.9836	3.739	3.9186	3.6582	3.9304	3.9862	3.7779	3.924	3.7023	4.2956	3.6974	3.9933	3.5788	3.5168	3.7287	3.8143	3.9165	3.6774	3.7566	3.8856	3.9477	3.7314
FBXL13	3.4348	3.4168	3.6055	3.4686	3.7552	3.9055	3.6162	3.4837	3.3019	3.4294	3.6177	3.5228	3.7206	3.3687	3.5235	3.5016	3.3295	3.4817	3.6465	3.3988	3.6507	3.6664	4.4204	3.4063	3.8582	3.3087	3.42	3.2448	3.4776	3.2581	3.9739	3.2021	3.5688	3.4792	3.3211	3.3517	3.8859	4.468	3.5663	3.7005	3.4008	3.7033
C15orf33	4.9934	4.9329	5.303	5.6324	5.6558	4.4646	5.831	5.5193	5.0811	5.1684	5.5287	5.1725	4.8031	5.4467	5.8749	5.4595	5.1376	5.115	5.8141	5.239	5.7114	5.2019	6.0381	5.0694	5.6465	5.3919	5.1542	5.0139	5.6118	5.0402	5.3841	5.7066	5.6917	6.1158	5.5509	5.4359	4.8633	5.2761	6.2274	5.4662	5.571	5.4793
C14orf126	4.4849	4.7961	4.2185	4.4721	4.4069	3.8054	4.5177	4.341	4.194	4.4938	4.6541	4.4934	5.7239	4.4551	4.4624	4.4799	4.5635	3.8802	4.685	4.6842	4.8399	4.5666	4.1719	4.4101	3.7531	3.8415	4.4605	4.2749	4.385	4.6964	4.7494	4.3079	4.4443	4.4054	4.3893	4.7568	4.5433	3.6684	4.3397	4.809	4.23	4.3901
SOX3	4.3152	4.7541	4.4596	4.6819	4.6694	4.8532	4.8703	4.5349	4.6855	4.6726	4.2719	4.2326	4.4652	4.1847	4.2312	4.7561	4.4394	4.779	4.6905	4.2088	4.9004	4.739	4.4864	4.8756	4.8539	4.7428	4.4232	4.8705	4.5218	4.4479	4.2235	4.3775	4.084	4.236	4.4802	4.4331	4.2143	4.357	3.9444	4.502	4.391	4.8806
C17orf46	5.2769	5.5531	5.4446	5.3628	5.3947	5.6162	5.5778	5.0786	5.4302	5.1671	5.3197	5.3587	5.4351	4.9908	5.0175	5.1995	5.0231	5.0502	5.223	5.1181	5.2942	5.0396	5.2135	5.4286	5.1651	5.1641	5.1103	5.3853	4.9601	4.6922	4.9669	5.1604	4.7429	5.2337	5.1304	4.9636	4.8175	4.8604	4.734	4.6747	5.1442	5.6248
C3orf49	4.0934	4.4749	4.463	4.9483	4.3981	4.6318	4.5302	4.6638	4.3357	4.4363	4.5369	4.7367	5.1382	4.2705	4.3916	4.8177	4.273	4.3819	4.6195	4.7378	5.0307	4.3525	4.2353	4.1125	4.1522	4.2626	3.908	4.162	4.1256	3.933	4.0962	3.8967	4.2278	4.0692	4.1348	4.1559	4.3338	3.8728	4.3402	4.3586	4.1509	4.5056
NKX2-3	7.2218	7.9222	6.8918	6.9834	6.9488	6.9808	7.1557	7.1507	7.8787	7.6046	7.1363	6.4023	8.019	7.7698	6.898	6.9098	7.439	7.2343	6.8784	6.6206	7.1103	7.412	7.0149	7.0043	7.317	6.8524	7.5997	7.3477	7.2445	7.2857	6.3678	7.3276	7.3903	7.2373	7.3372	7.136	6.9636	7.2732	7.3996	7.8557	6.9162	8.0499
C9orf71	4.2997	4.4591	4.8603	4.3411	4.1338	4.9641	4.4894	4.0188	4.1472	4.0327	4.1208	4.4352	5.4378	3.774	3.8289	4.8641	4.1311	4.9564	4.8763	5.6684	4.2118	3.9563	4.1697	3.7026	3.9196	4.2407	3.8957	4.2489	4.2036	4.2985	3.8571	4.0961	3.5607	3.8706	4.0747	4.1486	3.8134	3.9147	4.0814	3.6723	3.9969	3.8782
KIAA1524	3.7804	4.3489	4.0768	4.1069	3.7105	3.6747	3.8757	4.1094	3.996	3.9363	4.1437	4.3126	4.0275	4.1515	4.7435	4.4103	4.1106	3.7803	3.9388	4.017	4.359	4.2	4.0764	4.0204	4.07	4.5239	4.2199	3.9164	4.3328	4.6582	4.3985	3.7461	4.1119	4.109	3.8007	4.0839	4.9324	4.3444	4.0671	4.1792	4.056	4.2446
MGC14436	5.2318	5.5028	5.2226	5.1973	5.3407	5.7771	5.5896	5.2013	5.3939	5.2129	5.206	5.4355	5.8081	5.4075	5.644	5.4695	5.0631	5.2969	5.3063	5.5129	5.8758	5.2669	5.0204	5.3544	5.6176	5.3428	5.5379	5.8929	4.9432	4.9782	4.8936	5.2945	5.001	5.2793	5.4179	4.9166	5.1679	5.3007	5.2152	5.0261	5.2246	5.4479
TLE6	6.1369	6.9412	6.5803	6.2172	6.1766	6.4152	6.7756	6.4888	6.1384	6.0756	6.6776	6.6017	6.8459	6.4516	6.2077	6.8073	6.5419	6.604	6.6302	6.2607	7.119	6.4592	6.6423	6.8443	6.8087	6.8096	6.3113	6.5615	6.2886	6.1565	6.0323	6.3075	6.4391	6.5717	6.2161	5.9385	6.4332	6.5003	6.1202	6.2716	6.5358	6.8999
TCEANC	4.6049	5.093	4.8651	4.9562	4.0546	4.6045	4.3598	4.8778	4.2715	5.3402	5.1269	4.5055	4.1708	5.8231	4.331	5.7728	4.7354	4.5845	4.9367	4.6455	4.9371	5.1501	4.9294	4.5896	3.9547	4.235	5.2497	5.164	5.255	4.6398	5.1486	5.0648	5.2629	5.206	4.906	5.4996	4.7799	4.4152	5.0287	5.1416	4.6383	4.5437
LOC100294050 /// POM121L10P /// POM121L1P /// POM121L4P /// POM121L8P /// POM121L9P	5.7724	5.7389	6.116	6.3732	6.4571	6.3937	6.2853	5.9867	5.7777	5.8443	5.7596	6.0313	5.7603	5.8194	5.7289	5.9692	6.1168	6.0945	6.2421	5.6943	6.4037	5.9732	5.9185	5.9329	6.2487	5.6878	5.5567	5.8018	5.596	5.7079	5.4042	5.7049	5.5847	5.6297	5.5053	5.8687	5.6088	5.9041	5.375	5.5007	5.964	6.2882
C12orf51	3.7972	4.244	3.9676	3.7596	3.9639	3.9901	4.1797	3.6725	3.9547	3.7379	3.675	3.4387	3.6613	3.4169	3.6725	3.6201	3.6588	3.7887	3.904	3.9405	3.7728	3.697	3.6032	3.8883	3.7696	4.0011	3.7393	3.4655	3.6754	3.2574	3.7768	3.8586	3.6579	3.8964	3.9815	3.6576	3.7434	3.7965	3.605	3.4242	3.6768	3.7751
RTP1	3.3796	4.0303	3.2066	3.3178	3.2723	3.3737	3.3375	3.2033	3.3099	3.3422	3.0545	3.5389	3.3582	3.2547	3.3993	3.4004	3.4042	3.7517	3.2612	3.3991	3.5713	3.603	3.2508	3.3198	3.2598	3.3919	3.2074	3.7786	3.2813	4.098	3.502	3.4523	3.4362	3.6875	3.1196	3.1492	3.3622	3.2233	3.5614	3.2938	3.3669	3.3571
C16orf11	5.9483	6.1052	6.499	6.5028	6.4028	6.5498	6.7422	6.3556	6.6243	6.245	6.3377	6.54	6.7309	6.2605	6.6077	6.3447	6.273	6.6963	6.6782	6.3377	6.5365	6.5256	6.2754	6.3785	6.3054	6.6541	6.2972	6.3492	6.0104	5.9731	6.0583	6.3206	5.9756	6.0833	6.0815	5.9381	5.7462	6.1232	6.1439	6.3142	6.2606	6.347
FAM55A	10.1314	10.3044	10.5673	10.9169	10.6833	10.519	10.2634	10.5324	10.5318	10.4416	9.3652	10.087	7.6265	10.3594	9.0414	9.6699	10.4666	10.6043	10.1443	10.2803	10.1283	9.2246	8.5404	10.2766	9.4819	9.2948	9.6902	10.3112	9.5746	10.1184	8.3797	9.7194	8.8259	10.3439	10.3425	7.9668	9.652	8.5156	10.4139	7.7019	9.2574	8.9569
C2orf58	5.5694	6.3878	5.6038	5.2891	5.1949	5.2234	5.7231	6.285	5.7993	5.8795	4.7205	5.642	5.0106	4.7397	4.9532	5.6051	5.1173	5.5854	5.1961	5.6515	5.6933	4.3865	4.5769	4.7207	4.9371	4.8369	4.4684	5.1469	5.1462	4.8677	4.2358	4.6875	4.9143	4.8136	5.88	4.0527	4.6108	4.6716	5.2583	4.5377	4.529	4.4795
MAGEA2 /// MAGEA2B	4.8501	5.2061	4.52	4.8829	4.9609	5.4426	5.2197	4.758	4.7644	4.678	4.8873	5.1132	4.7562	5.1109	5.3402	5.6415	4.953	5.5193	5.1352	4.7379	5.1596	4.7516	4.5406	4.83	4.4082	5.0523	4.7588	4.6824	4.6645	5.0554	4.6228	4.2026	4.5428	4.6492	4.6206	4.4112	4.4563	4.6706	4.7523	4.4063	4.7104	4.9231
APOBEC3D	4.5994	5.0837	4.8997	4.8085	5.1188	5.3848	5.1762	4.902	4.9276	4.8585	4.7494	5.1163	4.8808	4.6556	4.526	4.7042	4.6311	5.0483	4.6892	4.7697	4.9851	4.5218	4.6114	4.8129	4.6898	4.656	4.6044	4.7209	4.4778	4.3591	4.479	4.5978	4.5014	4.5374	4.8198	4.5441	4.6199	4.6884	4.447	4.4399	4.5373	4.9741
C21orf93	4.7316	4.5575	4.6217	4.6408	4.5358	4.4055	4.6972	5.1354	4.9129	4.4808	4.7749	5.2485	5.0621	4.834	4.9245	4.8741	4.3045	4.3706	4.679	3.9783	4.7551	4.4183	4.7258	4.439	4.2255	4.4066	4.2132	4.7089	4.3704	4.1353	4.3777	4.1712	4.3174	4.5902	4.2315	4.0156	4.4616	4.3465	3.7379	4.1362	4.2818	4.3019
COL29A1	5.4318	3.4813	3.3166	3.4691	3.3257	3.8884	3.8772	3.285	3.3201	4.4105	4.8438	3.69	3.5872	3.505	3.336	3.4256	3.4665	3.6759	4.0024	3.9469	3.544	3.356	3.3689	3.084	3.2511	3.434	3.2318	3.0409	3.1282	3.8015	3.8124	3.2352	3.2576	3.1884	3.2921	3.0932	3.8547	3.2603	3.5858	3.254	3.2173	3.31
PGAM5	5.8507	6.1893	6.1728	6.0822	6.1092	6.2955	6.334	6.3882	6.1764	5.9726	6.2597	6.1609	5.9879	6.3146	6.2761	6.2503	6.0065	6.2742	6.0455	6.1164	6.3021	6.118	6.2048	6.0283	6.0147	6.085	5.8674	6.1195	5.7582	6.1832	5.8984	6.3939	5.9087	5.961	6.0453	5.7854	5.9972	6.1433	6.0924	6.0031	6.2255	6.2016
C4orf45	3.1495	3.2078	3.3558	3.2565	3.2505	3.2346	3.3757	3.2224	3.2972	3.1751	3.2613	3.8909	3.1531	3.1267	3.4263	3.1313	3.4865	3.5432	3.2774	3.1465	3.419	3.3447	3.1192	3.2722	3.2148	3.5187	3.4642	3.1509	3.1912	3.6602	2.966	3.5163	3.2254	3.3872	3.0912	2.9978	3.2439	3.1236	3.358	3.0079	3.401	3.2376
CCDC149	5.3402	4.5071	5.2401	5.1568	5.7209	5.0422	4.9386	4.7875	4.8235	4.7643	4.5373	4.8469	4.4231	4.8029	4.8879	4.3561	5.0797	4.1495	4.5642	5.244	4.2851	4.7142	5.0364	5.3315	4.7317	4.1864	5.1123	3.9147	4.8999	4.7842	4.4496	4.7964	4.9887	5.1457	5.327	5.2599	4.6768	4.841	5.0983	4.3709	4.4694	4.59
BEND2	4.3158	4.8759	4.5723	4.4218	4.8402	4.6501	4.6896	4.8679	4.5291	4.9323	4.8303	5.1525	4.7926	4.9142	4.7739	4.5679	4.4929	4.5417	4.7009	4.5648	4.9093	4.5479	4.4055	4.4962	4.7252	4.6688	4.3745	4.5262	4.2227	4.3403	4.4597	4.4899	4.506	4.4522	4.4661	4.2588	4.5515	4.4131	4.3851	4.5006	4.5027	4.3536
C10orf67	7.6874	7.7466	7.8648	7.8939	8.0331	8.1458	8.2044	7.9393	8.0571	7.6034	7.9212	7.9505	8.0746	7.8001	7.7006	8.0963	7.6384	7.7868	7.7158	7.2932	7.6994	7.7243	7.5927	7.8326	7.9332	8.1083	7.5346	7.4756	7.641	7.2502	7.6356	7.3972	7.3111	7.5198	7.6417	7.2534	7.2807	7.252	7.367	7.5632	7.7408	8.129
SPERT	4.6197	5.6848	4.7161	5.1077	4.8483	4.9626	5.4623	5.0251	5.4894	4.6706	4.5086	4.4393	5.0104	4.5487	4.8841	5.4234	5.1479	4.7055	5.5124	5.0451	5.7641	5.1841	4.3109	4.732	4.7348	5.1377	4.9317	5.3632	4.6342	5.0895	4.7696	5.0542	4.7741	4.9483	4.5834	4.936	4.9129	4.667	4.9584	4.9804	4.5684	5.1881
CCDC26	3.5994	3.6743	3.5357	3.454	3.4064	3.5287	3.6143	3.5421	3.7996	3.5039	3.6133	3.687	3.5681	3.4372	3.4924	3.5961	3.4649	3.5616	3.7019	3.5013	3.5534	3.6063	3.369	3.3338	3.4059	3.4176	3.4026	3.452	3.3376	3.5834	3.1222	3.5296	3.5656	3.5224	3.4869	3.4764	3.4683	3.4986	3.4301	3.5926	3.6042	3.3725
C21orf88	4.0602	4.1828	4.0931	4.192	4.2416	4.2031	4.377	4.9157	5.658	3.8435	4.2423	5.088	4.4238	6.3418	4.7209	4.7062	6.4569	4.2188	4.0336	4.0509	4.7973	3.9665	4.2437	4.2418	4.4296	4.1243	4.0729	5.3287	4.1947	4.5956	3.9107	4.4265	4.2455	4.1998	4.9402	3.8519	4.0616	4.0718	4.3616	4.0347	4.8593	4.1443
SPIC	3.3772	3.5969	3.2999	3.3046	3.1578	3.4124	3.2221	3.1138	3.4443	3.3548	3.2693	3.4212	3.3759	3.2236	3.2716	3.2375	3.2029	3.3272	3.3483	3.4701	3.4999	3.4581	3.2791	3.1913	3.3971	3.2548	3.3738	3.0758	3.183	3.3472	3.7906	3.3345	3.6735	3.2051	3.111	3.6158	3.2634	3.1765	3.238	3.4423	3.3152	3.4331
VPS13B	3.9225	3.6159	3.7995	3.8195	3.7182	3.6677	3.7466	3.6055	3.7385	3.4979	4.0654	3.7408	3.6871	3.5456	3.7136	3.6109	3.7007	3.9897	3.7332	3.8303	3.7177	3.6584	3.5581	3.5666	3.607	3.4626	3.5378	3.633	3.5556	3.3458	4.0032	3.5396	3.914	3.7257	3.6545	3.6426	3.6482	3.5812	3.6258	3.6989	3.7224	3.6698
P2RY10	5.046	5.3036	5.3394	5.4063	5.1179	5.0568	5.1371	5.0988	5.2639	4.9276	5.6252	5.36	5.5063	5.1683	4.8628	5.2396	5.1031	4.9295	5.7492	4.9578	5.5498	6.196	5.5295	5.2	5.2979	5.0703	5.2964	4.9824	5.5108	5.1236	6.2925	5.2988	5.5125	5.3322	5.2807	5.5731	5.37	5.9224	5.4022	5.9141	5.3986	5.8878
IGSF22	6.9258	7.6428	7.1364	7.0432	7.3052	7.2429	7.0615	7.1491	7.1808	6.8727	7.3331	6.5767	7.7116	7.095	7.6408	7.2931	7.3533	6.6539	7.3889	7.1472	7.1898	6.8663	6.7037	6.9452	7.032	7.1106	6.7556	7.2708	7.1319	7.518	6.752	7.1775	7.2674	7.1412	6.9769	7.0879	6.8314	6.8447	6.8106	6.7401	6.8179	7.3183
ZBTB3	8.7288	8.4388	8.6728	8.7276	8.5761	8.5388	8.6969	8.3692	8.429	8.758	8.8862	8.8795	9.9562	9.4126	9.0284	9.6802	8.6875	8.4317	8.8032	8.7809	8.2973	8.5352	7.7212	8.2826	8.5016	8.4068	8.9415	8.7775	8.559	8.918	8.5388	8.4667	8.3533	8.5936	8.9669	8.7411	8.4275	8.4133	8.5524	9.0164	8.3479	8.4477
TPH1	4.3253	4.7728	4.6816	5.0861	4.8411	4.3311	4.7219	4.5658	5.0849	4.4874	4.4406	4.6618	4.8822	4.7696	4.8927	5.1036	5.1069	4.6431	4.5905	4.9034	4.7165	4.6199	4.5861	4.4164	4.3397	4.7247	4.5491	5.1244	4.1993	4.5246	4.3781	4.6511	4.0423	4.1654	4.6448	4.2964	4.5285	4.1566	4.7015	4.2421	4.6474	4.5404
DCST1	4.4188	4.9845	4.6768	4.7535	4.7134	4.911	5.2547	4.7821	4.9858	4.6011	4.5647	4.6659	4.7051	4.4124	4.4908	4.739	4.518	4.7451	4.7146	4.3107	4.7568	4.5244	4.6198	4.6426	4.6524	4.6038	4.2204	4.2237	4.3627	4.1965	4.3615	4.3519	4.2602	4.1838	4.2855	4.063	4.3067	4.5197	4.2302	4.3404	4.3819	4.6721
TCP11L2	5.3967	4.8383	4.6059	5.0352	4.3471	5.0259	5.1843	4.6782	4.3995	4.9694	4.1114	4.3974	4.0219	3.8679	3.9808	4.4739	4.6107	5.3048	4.2446	5.2645	4.0954	4.2456	4.2038	4.4034	4.5867	4.0071	4.0035	3.8065	4.5951	4.1958	4.2045	4.2765	3.8628	3.8029	4.5276	4.1208	4.9004	3.9067	4.5339	4.2536	4.724	4.0077
WDFY4	4.0646	5.0486	4.4135	3.9718	4.3197	4.2819	4.4225	4.1384	4.5107	3.8381	4.5609	4.9015	4.5037	4.396	4.3004	4.8268	4.0415	4.7837	4.8449	4.1308	4.589	4.2163	4.4223	4.2347	4.2564	4.701	4.2435	4.3811	4.2801	4.4479	4.4217	4.5881	4.2227	4.0635	4.1459	4.4145	4.4683	4.3389	3.8966	4.3907	4.6325	4.4942
GPR26	4.1204	4.4428	4.1143	4.1016	4.6993	4.3492	4.848	4.4083	4.3553	3.9753	4.3005	4.6076	4.3417	4.54	4.4582	4.2609	3.9411	4.2928	4.3848	3.8787	4.5977	4.2827	4.1712	3.8015	4.2572	4.33	3.9504	4.2679	3.977	3.9156	3.752	4.0863	3.6387	3.9269	3.8603	3.6507	4.054	3.5716	3.8526	3.902	4.0225	4.3336
C5orf36	2.8583	2.9687	2.8725	2.9462	2.8746	2.9363	3.0453	2.9584	3.1463	2.999	2.8834	2.9183	2.904	2.8879	3.0056	2.974	3.2616	3.0724	2.9316	3.2303	3.0724	3.0281	2.8902	2.8217	2.9581	2.9756	3.1748	3.3882	3.0574	4.2578	3.0356	3.2598	3.5601	3.2348	3.163	3.2583	3.1516	3.0634	3.2892	2.9481	3.0041	2.8345
SESN3	3.145	3.3751	3.2056	3.0296	3.09	2.9648	2.9886	3.0174	3.0494	2.9901	3.2174	3.2975	3.2211	3.2159	3.1055	3.243	2.8671	2.9902	2.9963	3.1363	3.0817	2.9286	2.9257	3.1439	3.122	2.9616	2.9899	3.0761	2.8366	2.8719	3.1003	2.9876	2.9171	3.1285	3.0296	3.0236	3.1537	2.9207	2.8633	2.9095	2.9223	3.0635
C19orf34	5.1647	5.223	5.1267	5.0831	4.9785	5.3616	5.3156	5.2914	5.7737	4.9573	5.0902	5.0272	4.9265	5.4942	5.1379	4.836	4.8324	4.879	5.3178	5.4283	5.2313	5.1146	5.2197	4.7884	5.2141	5.2972	4.8043	5.089	4.9647	4.3559	4.6697	4.9138	4.9225	4.6993	4.8568	4.5577	4.6436	4.8869	4.7134	4.7922	5.308	5.1654
C17orf103	5.5796	5.4968	6.0833	6.0463	6.1451	6.3848	6.3654	5.9799	6.3399	6.023	5.7609	5.8438	6.4885	5.8135	5.8157	5.8365	5.5374	6.1285	5.9063	5.8264	6.1903	5.9892	5.9143	5.8103	6.029	5.9233	5.5398	6.1261	5.6336	5.2742	5.5073	5.5562	5.6305	5.5134	5.7287	5.5743	5.7291	5.523	5.5618	5.7063	5.9949	6.368
KLHL34	6.079	5.8368	5.8199	5.927	5.748	5.6853	5.6353	5.8466	6.0734	6.9115	5.3991	5.6828	5.4554	5.1973	5.2301	5.5264	6.0372	6.3708	6.1885	6.1769	5.5593	5.2791	5.2999	5.4768	5.2141	5.5677	5.4265	5.8455	6.0071	5.6069	4.6043	5.1449	5.2377	5.1696	5.1701	5.1572	5.3123	5.2457	5.3519	5.12	5.4092	5.1955
ZSCAN10	4.894	5.7703	5.0513	4.6986	5.109	5.207	5.1685	5.0175	5.2766	5.003	4.5206	4.452	4.865	4.3863	4.5643	4.7977	4.8249	5.2151	4.947	4.9418	5.1321	4.8844	4.3725	4.4965	5.0015	5.1701	5.133	5.1062	4.6502	5.4367	4.82	4.9356	5.0224	4.9137	5.2204	4.7046	4.6555	4.9577	4.8268	4.3069	4.7456	4.9585
SAMD3	4.3142	4.499	4.5575	4.4802	4.3482	4.5804	4.5359	4.2993	4.7479	4.5194	4.6061	5.1663	4.5347	4.4615	4.4649	4.6727	4.6688	4.8257	4.4051	4.2975	4.4452	4.6353	4.3446	4.4965	4.592	4.5242	4.3423	4.6366	4.4416	4.3146	4.6059	4.6905	4.4078	4.5686	4.3502	4.432	4.4509	4.4701	4.5497	4.4796	4.5884	4.4472
GOT1L1	4.4714	4.6117	4.0662	4.3408	4.1495	4.3284	4.2559	4.0267	4.3858	4.121	4.1114	4.8836	4.0812	4.0102	3.9539	4.2021	4.0439	4.6042	4.3514	4.0683	4.5464	4.1253	3.7628	4.1545	4.3746	4.4946	3.9076	4.3585	4.1274	4.3645	3.8712	4.3952	3.8288	3.9346	4.2399	3.7353	3.958	3.9808	3.9107	4.3519	4.1149	4.1473
C10orf91	5.0027	5.2434	5.5051	5.6291	5.5896	5.8208	5.6992	5.7256	5.543	5.5403	5.6066	5.4504	5.7025	5.6178	5.8114	5.7381	5.4725	5.3681	5.4883	5.2954	5.5754	5.2981	5.5343	5.4269	5.5972	5.4635	5.1084	5.495	5.3415	4.9454	5.2585	5.4222	5.0424	5.2479	5.3979	5.019	4.8676	5.2968	5.0254	5.2751	5.6927	5.6194
MGC16142	3.8314	4.1883	4.5155	3.9643	4.0528	4.1354	4.1189	4.6438	4.4602	4.4574	4.1818	4.9834	4.2195	4.424	4.1215	4.1094	4.147	4.7229	3.9347	4.4728	4.0911	3.9838	3.9082	4.2825	4.0015	3.7621	3.9801	4.0031	3.9476	4.1026	3.9646	3.8631	4.2652	3.7706	3.7837	4.0344	3.9946	4.0598	4.0547	3.7665	4.246	4.1634
ZNF99	2.9755	2.8795	2.776	2.6504	2.5937	2.7532	2.7135	2.8465	2.8215	2.7293	2.7791	2.96	2.7011	2.7198	2.887	2.6792	2.6407	2.8726	2.6568	2.7398	2.8012	2.6924	2.805	2.6755	2.8627	2.7961	2.822	2.7516	2.7807	2.9213	2.7093	2.9608	2.7916	2.6838	2.8308	2.8942	2.6959	2.8187	2.7824	2.6413	2.696	2.6879
CCDC108	3.0224	3.2052	3.0124	3.2269	3.0808	3.144	3.029	3.2531	4.0195	3.1471	3.2152	3.7497	3.8457	3.4115	3.3395	3.2584	3.0946	3.4266	2.9351	2.9827	3.1144	2.9891	3.3233	3.0443	3.2011	3.7695	3.0896	2.9379	2.7686	3.3788	3.1469	2.951	3.0875	3.0916	2.9886	3.0632	3.1729	3.0702	3.187	3.1634	2.9627	2.9047
C19orf75	3.9029	3.8741	3.9931	3.6436	3.804	3.7395	3.8763	3.7763	3.979	3.9834	3.8181	3.9934	4.1681	3.8164	4.1393	3.7732	3.6874	3.9375	3.8821	4.1114	3.7416	3.9958	3.7809	3.8573	4.2094	4.2225	3.7817	3.8183	3.7217	3.9282	3.7596	3.8835	3.6815	3.7611	3.9372	3.884	3.7026	3.9713	3.7586	3.8876	3.9007	3.7054
LDHAL6A	3.6275	4.0186	3.3938	3.4614	3.4828	4.1354	3.5645	3.5892	3.5179	3.4883	3.5688	3.6716	3.6121	3.445	3.4964	3.5685	3.3111	3.7231	3.6049	3.5669	3.9246	3.4917	3.4707	3.4418	3.4709	3.5667	3.36	3.3708	3.2599	3.5241	3.3973	3.1572	3.307	3.4424	3.3708	3.2107	3.3383	3.4242	3.5716	3.4826	3.3205	3.4472
MRGPRX2	3.9042	4.4337	4.3468	4.096	4.2732	4.3149	4.3105	4.502	4.3823	4.1201	4.4147	4.4043	5.0519	4.3836	4.4279	4.3599	4.0143	4.7076	4.4062	3.8915	4.5946	4.0188	4.4761	4.2918	4.4731	4.4102	4.0371	4.218	4.0956	4.7781	4.2467	4.4314	4.366	4.1114	4.4723	4.3285	4.0544	4.2063	4.1976	4.3404	4.2203	4.3425
NTN5	5.9459	6.0183	5.9883	6.0916	6.4164	6.3986	6.4034	6.5234	6.36	6.0532	5.599	6.1776	6.5886	6.5365	6.5767	5.9635	5.8184	5.9915	6.2409	5.7412	6.1095	6.3404	5.764	6.1477	5.871	6.6074	5.8561	5.8979	5.9598	5.5604	5.6423	5.9169	6.0773	5.8038	6.3376	5.7488	5.8251	6.3844	5.5656	5.7156	5.905	6.595
KLF17	4.7005	4.879	4.7694	4.7764	5.0369	5.0748	5.2311	5.0441	5.2108	4.7051	4.9441	5.0737	5.3247	4.725	4.8349	4.8161	4.7747	4.958	4.7148	4.8024	4.86	4.6897	5.0582	4.6948	4.7431	4.9348	4.5332	4.7575	4.69	4.7396	4.677	4.6602	4.4393	4.4371	4.7894	4.4246	4.6756	4.2005	4.4847	4.6472	4.6174	4.9663
CCDC105	4.8967	4.7502	5.0417	5.0339	5.3286	5.8131	5.5781	4.9188	4.9151	4.9837	4.6704	4.3933	5.3704	5.009	4.7303	5.3054	4.9773	4.8141	5.222	5.0898	5.5169	4.8211	4.7617	5.075	4.6975	5.1463	4.753	4.9501	4.6202	4.6894	4.6722	4.6783	4.9383	4.9019	5.0251	4.5609	4.5249	4.6923	4.4334	4.5699	4.942	5.3722
CCDC122	4.4533	4.4264	4.1007	4.9404	4.8025	4.918	4.7505	4.2439	4.1531	5.0693	4.251	5.4607	3.8295	6.7241	5.8574	4.1218	5.3238	4.4431	4.0478	4.171	4.3592	4.6372	4.2984	3.8918	4.5316	4.6896	5.2049	4.8235	4.7765	4.4569	5.5673	4.351	4.7435	5.4742	4.696	4.196	4.7248	4.3232	5.5857	4.8052	4.6044	3.9839
C11orf42	4.1962	4.4514	4.0552	4.1808	4.4199	4.5423	4.4636	4.1353	4.2394	3.9583	4.346	4.364	4.391	4.2679	4.1241	4.1007	4.0569	4.074	4.0669	4.0475	4.1488	4.3041	4.0926	4.3888	4.3705	4.2912	4.3428	4.6839	4.0259	4.1051	3.8124	4.1632	3.5134	4.0303	4.1898	4.1087	4.0226	4.2569	4.0024	3.8719	4.0253	4.4802
DKFZp434L192	4.0428	4.1625	4.2483	4.0463	4.2438	4.2008	4.182	4.1373	4.0896	3.8273	4.1498	4.3318	4.3764	4.1075	3.8445	3.9787	4.0296	4.3263	4.1679	4.1871	4.3833	4.2039	3.962	4.0158	4.0289	4.1475	3.8874	3.8822	3.6192	3.8984	3.8473	4.2762	3.9488	3.9269	4.1483	3.9984	3.9051	4.0571	3.8887	3.8361	4.0649	4.2995
POM121L1P /// POM121L8P /// POM121L9P	5.6391	5.8266	5.9831	6.2562	6.2579	5.9845	6.3395	6.2269	5.7649	5.933	5.7719	5.6563	6.2664	5.6916	5.893	6.3344	6.1993	6.0157	6.1942	6.1044	6.2348	6.3681	5.7238	6.01	5.6293	5.6372	5.772	6.2637	6.0265	5.979	5.7683	5.9862	5.8867	5.9927	5.6135	5.6525	5.8203	5.7045	5.3866	5.7039	5.932	6.0416
ZNF486	5.5482	4.5459	5.4733	5.8569	6.0979	5.6896	4.8899	5.4832	5.0836	5.2107	5.2615	5.5986	5.2644	5.5672	5.4715	5.664	5.8392	5.1917	5.6754	5.8746	5.0859	5.7845	5.2412	5.5674	5.4685	5.8376	4.9246	5.1395	5.5398	4.8903	5.6471	5.3857	5.5592	5.4757	5.4618	5.308	5.57	5.4514	5.8151	5.4145	5.8457	5.6495
CXorf22	3.3907	4.0943	3.608	3.852	3.3579	3.5662	3.5751	3.5899	3.667	3.8329	3.6081	4.2332	3.8377	3.6991	3.8263	3.7774	3.6255	3.6598	3.7088	3.6151	3.7605	3.5498	3.6056	3.8203	3.6649	3.568	3.6257	3.8804	3.4187	3.6266	3.5287	3.8373	3.3095	3.5607	3.5396	3.5128	3.5095	3.6496	3.5837	3.6462	3.5954	3.5497
FGD2	11.4958	11.5127	11.6078	11.3733	10.2381	11.0212	11.3035	11.1735	11.4002	11.3408	12.0661	11.8154	11.9376	12.368	11.7997	11.8467	11.28	10.8897	11.1174	11.0087	10.4129	12.5941	12.1277	12.0615	12.2981	12.3062	12.1941	11.7416	12.3119	11.3027	12.8255	11.3695	12.5073	12.1684	11.2034	12.3281	12.303	12.5058	11.6079	12.4219	12.1674	11.6838
EXD1	4.2116	4.3408	4.2183	4.0548	4.1746	4.293	4.5604	4.4769	4.6895	4.5991	4.6959	5.3818	4.9411	4.252	4.5031	4.3313	4.2578	4.3682	4.5419	4.2146	4.506	4.1617	4.5176	4.464	4.468	4.3322	4.2522	4.2793	4.2416	4.3451	4.1272	4.2662	4.0674	4.3187	4.1374	4.2648	4.2893	4.1166	4.2003	4.5314	4.3169	4.4458
FAM178A	5.5152	4.4931	5.4825	5.4392	5.491	5.566	5.4716	5.1521	5.0251	5.0022	4.1906	4.2709	4.6435	4.6376	4.859	4.8894	5.371	5.3409	4.869	5.2297	4.329	5.1568	4.7108	4.7612	5.1357	5.3027	5.1167	5.1971	4.9463	4.5938	5.0192	5.4389	5.0033	4.9182	4.9304	4.6823	5.2329	4.7179	5.3367	4.4078	5.2986	4.3943
NBPF22P /// NBPF4 /// NBPF6	4.9361	4.9438	5.1949	4.5451	4.9273	4.5185	5.6522	5.0375	4.9211	4.837	5.1743	5.4915	5.5311	5.0393	5.1497	4.9239	5.3539	4.8029	5.1945	4.6033	4.8134	4.6404	5.0789	4.8157	4.679	4.791	4.7314	4.666	4.6085	5.0406	4.4608	5.0584	4.4891	4.6951	4.7721	4.8984	5.1755	4.684	4.7874	5.0536	4.8185	5.6313
ZNF663	3.787	4.5038	3.943	3.6125	4.3852	4.3832	4.2167	4.233	4.3858	3.4499	4.1614	4.0642	3.9368	4.1985	4.2571	4.109	3.8806	3.9771	3.8999	4.0224	4.6869	4.0009	3.9434	3.6733	4.1394	3.9804	3.9847	4.1545	3.7696	4.9825	3.6742	3.6947	4.2383	3.5446	3.9705	3.5126	3.8903	3.7214	3.8023	3.7536	3.6409	3.8822
FLJ35424	3.5096	4.6664	3.7598	3.9397	3.5489	4.5589	3.8925	4.1353	3.4993	5.6879	4.0894	4.2576	3.705	3.5898	3.66	4.3645	4.0162	5.8938	4.4954	3.8968	3.6462	3.4776	3.4027	3.6097	3.5722	3.6098	3.3131	3.5245	3.3545	3.2427	3.2286	3.3126	3.335	3.704	3.5659	3.2976	3.1606	3.3489	3.401	3.4525	3.4691	3.8367
MGC34800	4.4553	4.2317	4.3307	4.3381	4.2942	4.3522	4.3683	4.3357	4.3133	4.2822	4.2539	4.7722	4.6664	4.3867	4.4232	4.5747	4.1005	4.0491	4.4631	4.313	4.2371	4.2074	4.5916	4.3132	4.3228	4.1261	4.0953	4.6033	4.0586	3.9501	3.8134	4.1449	3.9128	4.2251	4.3837	4.0484	4.1775	4.2358	3.9916	4.1513	4.111	4.2877
C10orf126	2.9776	3.058	3.0741	3.0394	2.9958	3.0464	3.1804	3.0932	3.0722	3.1839	3.2381	3.2912	3.3452	3.0788	3.0615	3.0663	3.2966	2.9344	2.9124	3.025	3.1358	3.1301	3.0404	3.0609	3.052	3.1492	3.2933	3.1507	2.884	3.0818	2.9126	3.3391	3.0558	3.1639	2.9737	3.0082	3.117	2.9683	3.0672	3.0458	2.9471	3.0857
PIKFYVE	4.4514	4.1349	4.3337	4.2274	4.4672	4.5141	4.8857	4.5603	4.3868	4.4931	4.4893	4.1847	4.5513	4.3277	4.383	4.5046	3.972	4.1313	4.3819	4.1095	4.4906	4.1256	4.3338	4.1786	4.6464	4.1292	3.999	4.2025	4.0439	4.2262	4.5804	4.0379	4.2383	3.9552	4.5927	4.0997	3.8296	4.1881	4.383	4.1682	4.3265	4.1948
C21orf129	5.527	6.3013	5.6558	6.1692	5.7071	6.1813	6.4816	6.5038	6.3159	5.9388	6.1884	5.7017	6.0359	6.6616	6.5788	5.8641	5.8188	6.3357	5.6632	5.9392	5.966	5.5516	5.5969	5.7378	5.5076	5.0389	5.4695	5.6047	5.6901	5.5249	5.1931	5.7601	5.6685	5.497	5.7879	5.2613	5.3025	5.4182	5.4599	5.3279	5.6561	5.8605
C9orf62	6.0316	6.4285	6.3343	6.54	6.3784	6.5152	6.5301	6.1934	6.6236	6.4711	6.3691	6.7351	6.9825	6.4779	6.4318	6.6678	6.4871	6.5504	6.5142	6.4741	6.5802	6.5805	6.5039	6.0642	6.2989	6.2025	6.4431	6.4904	6.0762	6.1893	5.8821	6.547	6.1165	6.1455	5.9756	6.1767	6.3106	6.0644	6.2815	6.2419	6.3613	6.4104
C9orf84	4.0455	4.0283	3.5445	3.8177	3.6057	3.948	3.7751	3.6416	3.4716	3.9508	3.6849	3.9487	3.4323	3.4924	3.6286	3.6193	3.6663	3.833	3.6873	3.9405	3.7971	3.7692	4.078	3.6077	3.6589	3.7736	3.9088	3.6065	3.8988	4.1744	4.5981	3.9173	3.951	4.0119	4.2017	4.3214	4.1867	4.1777	3.8632	4.2008	4.0321	3.6038
SLC22A24	3.4631	3.636	3.7852	3.6267	3.6939	3.7595	3.9527	3.6558	4.0071	3.6493	3.713	4.0541	3.7094	3.7583	3.7333	3.8566	3.5852	3.5441	3.6963	3.6805	3.7846	3.4608	3.4839	3.7557	3.5452	3.7639	3.4044	3.4743	3.6406	3.4768	3.5083	3.618	3.5298	3.6059	3.6608	3.5698	3.5365	3.526	3.5226	3.6054	3.5456	3.568
FMO9P	2.9828	3.3971	3.1327	3.1826	2.9167	3.2656	3.4355	3.222	3.3338	3.0897	3.0875	3.3974	3.2319	3.1099	3.1859	3.261	3.2203	3.4841	3.193	3.0642	3.5152	3.2209	3.1574	3.1492	3.1618	3.2433	3.2359	3.5605	3.1247	3.5765	3.0806	3.1673	3.3426	3.4626	3.234	3.2521	3.1233	3.1795	3.2194	3.1484	3.3391	3.1088
C7orf33	5.5355	5.3989	5.2747	5.3186	5.4962	5.5386	5.5719	5.3989	5.3319	5.0123	5.4266	5.7359	5.6025	5.4709	5.4364	5.5961	5.0961	5.7615	5.4361	5.0723	5.525	5.3565	5.3142	5.2711	5.7228	5.5246	5.0787	5.6261	4.8546	5.1391	5.1146	4.779	4.9579	5.2677	5.1274	4.9553	4.9669	5.125	4.8921	5.0854	5.3069	5.4357
ELMOD2	7.011	8.3477	6.7619	6.794	6.4332	6.5502	6.8886	6.8832	6.1575	7.2949	7.4691	6.798	7.1329	6.5077	6.5446	7.4373	6.9199	6.9119	7.1229	6.8874	7.9815	6.4644	7.0368	6.2827	6.9036	6.4919	6.8973	6.9676	7.0137	7.1588	6.7953	6.8892	7.0498	7.2535	6.7166	6.662	7.1835	7.0177	6.6275	7.3822	6.699	7.0905
ACER1	4.662	5.0668	4.7703	4.8372	4.7261	4.9526	5.0405	4.756	5.0085	4.9359	5.3567	5.5162	5.4149	5.1903	5.266	4.8601	4.5008	4.7346	4.7491	4.7377	4.7581	4.7462	4.8284	4.8453	4.7652	4.7198	4.5618	4.8313	4.305	4.3051	4.5204	4.671	4.3477	4.4759	4.7908	4.4657	4.3107	4.8716	4.6642	4.4875	4.837	4.7089
TAAR1	3.4984	3.5662	3.4592	3.2625	3.2319	3.2729	3.2352	3.3141	3.2156	3.2356	4.2775	4.4562	3.8546	3.8714	3.5352	3.4387	3.2373	3.3254	3.396	3.3601	3.2438	3.171	3.2115	3.3316	3.3242	3.3758	3.2271	3.1734	3.1244	3.1973	3.2933	3.4422	3.014	3.2691	3.0627	3.0365	3.3071	3.181	3.3747	3.2305	3.2501	3.3627
OSTCL	4.1836	4.8181	4.3353	4.3994	4.2107	4.4187	4.2667	4.2044	4.4999	4.1752	4.4648	4.7317	4.7114	5.0224	4.3969	4.5896	4.2943	4.3856	4.6662	4.0505	4.4955	4.4575	4.3975	4.3711	4.346	4.4869	4.2084	4.2059	4.194	4.3333	4.1508	4.2601	4.2713	4.2284	3.9003	4.2375	4.5204	4.2733	4.5336	4.4207	4.1361	4.3728
C18orf20	3.7209	4.4878	3.9129	4.4725	3.8986	3.9267	4.3987	3.8844	4.268	4.3169	4.7158	4.5175	4.5547	4.1688	4.1546	4.5377	3.9849	4.4438	4.1165	4.0786	4.1394	4.1443	4.0723	3.9598	3.8946	4.4248	3.9785	4.2491	3.6527	3.7611	4.3976	3.6945	3.5577	3.8728	3.8824	4.0322	4.273	3.7384	4.402	3.9709	3.8285	4.2682
MGC2848	4.0369	3.6952	3.7756	3.6288	3.7986	3.9668	3.9319	3.8291	3.9477	3.9824	4.0503	3.8543	4.075	3.877	3.8925	4.0741	3.9517	3.7372	3.9224	3.7515	4.1107	4.1168	3.9022	3.8098	3.6757	4.1096	3.8749	3.9397	4.0744	3.7471	4.0744	3.5424	4.0373	3.9363	3.8412	4.0884	3.803	4.253	3.7554	3.9808	3.9285	3.7692
STK32A	4.9564	5.6588	4.7256	4.6854	5.265	5.2183	5.3158	5.0856	5.0934	4.4296	4.8967	5.0443	5.5326	4.7778	5.2852	5.0506	5.0895	5.3074	5.0521	4.8888	5.3326	4.9533	4.948	5.1436	4.8668	5.4577	4.6618	5.1931	4.8172	5.2799	4.7253	4.9197	4.5438	4.9595	4.961	4.5145	4.7736	4.6941	4.692	4.824	4.95	5.1537
LRRC28	5.271	7.4903	5.5396	5.9514	5.0677	5.3097	4.8066	5.0656	3.9165	5.5905	5.0858	4.5807	6.6065	4.148	4.597	6.2521	6.013	4.6489	6.8064	6.1266	6.8573	5.5758	4.7938	5.2449	4.0344	3.9564	4.9237	5.6123	5.1718	5.3782	5.3297	5.7209	4.8928	5.3851	4.7753	5.5339	5.4021	4.5147	4.7559	5.588	4.61	5.6683
NS3BP	5.3205	5.6192	5.612	5.3098	5.3499	5.5002	5.2927	5.5423	5.5221	5.2679	5.9197	6.5581	6.293	5.776	5.6573	5.7646	5.0286	5.2953	5.5512	5.0848	5.5376	5.2389	5.459	5.2825	5.6548	5.5192	5.2085	5.2981	5.3712	4.8593	5.0208	5.2134	5.3287	5.4127	4.925	4.7731	4.9229	5.1069	4.919	5.0923	5.3638	5.3753
MIA2	6.2524	3.776	4.8847	5.4474	4.5552	5.8927	4.8151	4.7741	4.3848	4.2032	4.7057	5.1611	4.9826	4.554	4.2504	4.1765	4.4118	6.0285	6.1294	6.3447	4.0106	4.1406	4.498	5.0852	4.856	4.2928	4.4685	3.962	4.6224	4.1421	4.1677	4.1852	4.8329	5.5327	3.7538	5.3282	4.5771	4.979	4.5859	4.1892	4.3431	4.6946
GPHB5	4.931	5.2798	4.8866	5.0631	4.9728	5.068	5.1853	5.0436	5.1687	4.899	5.0967	5.4895	5.3258	5.0593	5.4431	5.502	5.1307	5.2169	5.2115	5.0483	5.373	5.3123	4.9073	4.9354	5.0662	4.9148	4.9628	5.2811	4.7899	5.3953	4.8623	5.2257	5.1306	4.9811	5.2169	4.9585	4.937	4.7243	4.7869	4.9058	4.9037	5.1188
DCD	4.1375	4.8672	4.624	4.4682	4.7118	4.7931	4.6862	4.5049	4.6026	4.6356	4.2628	4.4571	4.3422	4.0915	4.1993	4.6899	4.3445	4.723	5.0456	4.5562	4.8517	4.4626	4.0992	4.3826	4.1556	4.3741	4.1545	4.6492	4.0963	3.9166	4.151	4.3547	3.7885	4.1649	4.2595	4.1107	4.1018	3.9264	4.4392	4.1455	4.2504	4.6543
EXOSC6	4.6984	4.8264	4.6948	4.7072	5.1262	4.9567	5.1116	4.6794	4.4343	4.5701	5.4753	5.0123	5.5317	5.0579	4.8019	5.4699	4.7757	4.5965	5.5184	4.6291	4.6268	4.6369	4.9683	4.9033	4.562	4.7541	4.8604	4.7697	4.6815	4.4547	4.613	4.4421	4.8467	4.3288	4.9374	4.6947	4.5085	4.7813	4.4718	4.7146	4.5508	5.0021
IQSEC3	3.467	3.7792	3.7067	3.5945	3.8795	3.8093	3.9883	3.9381	3.7477	3.6333	4.3356	4.2226	4.5475	4.2591	3.811	4.4106	3.7551	3.5746	3.7102	3.6509	3.9999	3.7448	3.7921	4.1439	3.8425	3.8517	3.5167	3.5985	3.6	3.5802	3.4462	3.6259	3.5996	3.63	3.4417	3.5409	3.7133	3.5569	3.5753	3.963	3.7613	3.7839
ZDHHC19	6.4929	6.2093	6.6485	6.4609	6.6799	7.0727	6.8305	6.8284	6.8649	6.5547	6.586	6.1107	6.8643	6.1511	6.5056	6.6871	6.3074	6.378	6.7693	6.5554	6.5941	6.389	6.1545	6.4179	6.4309	6.3626	5.9288	6.2547	6.1609	6.0894	5.9182	6.2444	5.9202	6.0773	6.3736	5.9098	6.0499	6.0388	5.9409	6.1837	6.521	6.9084
ALG14	9.2123	10.7707	9.0533	9.1967	8.9166	9.2778	8.9218	9.124	8.316	9.5825	10.2439	9.6008	9.917	9.245	9.2766	10.1318	9.3979	9.2406	9.9726	9.5669	10.4189	8.5535	8.7648	8.8358	8.6797	8.3855	8.7846	9.1674	8.8547	9.8092	8.163	9.1506	8.9223	8.9268	8.794	8.7014	9.2424	8.7694	8.9157	8.9707	8.6526	9.401
KLRAQ1	7.9172	7.9586	7.8371	7.7797	7.5411	7.8882	7.7109	8.0213	7.4797	8.088	8.0865	7.8872	7.112	8.829	8.0284	7.4457	7.5737	7.8264	7.6248	7.5387	7.731	7.4684	7.3591	7.5803	7.1975	7.4452	7.817	7.3311	7.9519	7.3484	8.042	7.7193	7.8873	7.8768	8.0328	7.7515	7.9615	7.8194	7.6024	7.9621	7.6345	7.4796
ALS2CR4	5.9509	6.9083	5.7098	5.9925	5.8082	4.89	5.1708	4.8772	4.7427	5.5559	6.7515	5.3362	6.0552	5.5897	6.6845	6.3422	6.5514	5.4601	6.2044	5.8675	6.7314	6.214	6.714	6.4114	6.3509	5.7552	6.6517	6.3954	6.4043	7.1515	6.1228	5.9775	6.552	6.4188	6.0259	6.5692	6.7777	6.165	6.7456	6.7157	6.1672	6.6906
ZNF564	8.9574	9.95	8.9667	9.2427	8.7177	9.2855	9.0181	9.4658	9.1997	9.4329	9.2894	9.4867	8.3453	10.1727	8.9912	9.5106	9.159	9.3568	9.1195	9.023	9.5932	8.4848	8.3449	8.7223	8.5876	8.6043	8.606	9.2681	8.5869	8.9829	8.4065	8.6313	8.7149	8.8548	9.4039	8.3956	8.4021	8.4762	8.6541	8.4495	8.6021	8.5297
B3GALT6	6.285	6.1349	5.294	4.7472	5.2271	5.3273	5.3751	5.7543	6.0441	5.7372	6.9648	5.8878	7.2357	7.6909	7.3283	6.6315	4.6273	5.199	5.4879	5.4503	5.6025	5.2705	6.4749	5.7489	6.5317	6.2985	5.9758	5.8231	6.2964	6.1377	6.1034	5.7262	6.535	6.0748	5.4216	5.7725	5.9249	6.4075	6.2498	6.5437	5.153	5.7314
SNX21	6.9659	6.6004	6.5707	6.1622	6.5205	6.8534	6.6777	6.6005	6.9649	6.7852	5.6325	6.1405	7.1648	7.3491	6.5591	5.7001	6.5544	7.174	6.0479	6.657	5.7904	6.181	5.924	5.7946	6.0857	6.138	6.5668	6.6059	6.3962	6.5144	5.7797	6.9158	6.6021	6.7049	6.1631	6.2932	6.2223	6.2939	6.2352	6.7481	6.1578	5.6513
RHOB	5.7542	6.1121	5.4653	5.5166	5.5848	5.4729	6.0739	5.8904	6.1754	5.8569	5.6893	5.4467	5.7793	5.548	5.5546	5.7874	5.2511	5.8134	5.4366	5.1686	5.8856	5.4188	5.7127	5.8054	6.1258	5.5366	5.4245	5.457	5.1193	5.2584	5.182	5.5082	5.3033	5.0706	5.3468	5.0126	5.5776	5.2562	5.3924	5.534	5.4782	5.6477
ADAT3	3.9726	4.5101	4.5142	4.3297	4.6083	4.5177	4.5193	4.525	4.7964	4.7888	4.1652	4.1674	4.8987	4.1992	4.0406	4.3396	4.0277	4.5296	4.4858	4.3606	4.3239	4.0895	4.0575	4.3216	4.3808	4.3476	4.0459	4.0801	4.2609	4.055	4.0251	4.0914	4.0847	3.9848	4.434	4.182	4.0785	4.3079	3.7758	3.9409	4.3193	4.8222
CEL	5.5802	4.3291	4.7924	4.415	4.249	5.1052	5.1818	5.2157	5.7769	5.3486	4.1141	5.4884	5.1683	7.1798	6.3684	4.5008	3.8671	5.2274	4.2513	4.5405	4.1271	3.903	4.1535	4.2904	5.2886	5.9404	4.8654	4.0587	4.5718	3.9604	3.995	5.2714	4.6856	5.2427	5.9075	3.9598	4.6259	5.2349	4.1086	3.6469	4.0337	3.6738
GATS	5.1437	5.1037	5.0849	4.9862	4.9003	5.2478	4.6462	5.4926	6.0728	5.8937	5.2888	6.2026	4.4515	6.6459	5.868	4.9463	4.7962	5.7474	4.6713	4.9049	4.4536	5.6879	5.5609	5.1381	5.7991	5.3752	6.0549	5.3606	5.1084	4.6374	5.8117	5.464	6.4931	5.0339	5.7152	5.8841	4.9086	6.19	5.1835	5.4835	5.2184	5.212
CBS	7.5938	9.3563	7.6891	7.5307	7.7837	7.587	7.7249	8.7166	7.9511	8.4736	7.7886	8.055	8.3998	7.285	7.4711	8.4763	7.328	8.2846	8.1222	6.8056	8.6246	6.4365	7.0927	6.9919	7.3083	6.9623	6.9048	6.7711	7.2952	6.1468	6.7426	7.3757	6.6788	6.8585	7.7763	7.0983	6.8926	7.0918	6.8942	7.4061	7.2084	7.1709
SPINK6	4.6047	4.427	4.6901	4.6217	4.5961	4.3839	4.6248	4.6022	4.6831	4.4919	4.8993	5.0502	4.7977	4.7716	4.6602	4.8801	4.4465	4.7994	4.4602	4.6114	4.5128	4.3483	4.4002	4.3862	4.4239	4.4489	4.1617	4.4175	4.2542	4.3667	4.3235	4.5567	4.1443	4.6274	4.5013	4.3847	4.4441	4.0664	4.4289	4.3314	4.4021	4.3219
C22orf39	8.2317	8.8604	7.8291	8.5032	8.1761	8.296	8.2364	8.4693	8.5245	8.4191	7.4722	7.4703	7.5515	6.9618	7.3838	7.7142	8.4496	8.2684	8.1043	8.2004	8.2727	7.904	7.5974	7.7236	8.0371	8.2208	7.8013	8.2754	7.7332	8.0873	7.7462	7.8971	7.8301	7.6431	8.2476	7.4929	7.7956	7.7711	7.8905	7.7772	7.7461	7.7373
DPCD	8.3138	9.386	7.8369	7.6501	7.8074	7.6894	8.0144	8.0609	8.1192	7.9252	8.1109	6.678	8.4613	6.9977	7.6019	8.2701	8.1667	6.9788	8.2674	7.9811	9.0877	7.8733	8.7118	8.4913	8.6248	8.7635	8.3828	8.2334	7.9892	9.024	7.5292	8.7153	8.5347	8.4812	8.3397	8.1623	8.5792	8.553	8.1695	8.4046	8.0732	8.8878
CYP39A1	5.4759	6.4364	5.9779	7.0158	6.2547	5.407	5.7103	5.4064	5.4005	5.6482	6.0749	4.8113	6.0286	5.4505	5.8056	6.6993	6.3691	4.8889	6.2555	5.6831	7.1898	5.7939	6.5733	6.1558	5.1438	5.3744	6.5301	6.1511	5.8365	6.4597	6.0711	6.7021	6.0305	6.408	6.2379	6.4499	5.6393	5.5247	6.4145	7.0002	6.2296	6.8003
LOC729991	8.9402	8.9209	8.7252	8.2912	8.7916	9.1582	8.8604	9.2076	9.0614	9.4486	8.0359	8.6838	8.8394	8.3481	8.3067	8.4392	8.7136	9.3093	8.8206	8.7388	8.273	9.1301	8.6836	9.0756	9.2924	9.5137	8.8946	8.7446	9.1119	8.9346	9.117	8.834	8.9088	9.0004	8.9025	9.0781	8.9312	9.0722	8.9678	9.1193	8.7738	8.8638
RAB7B	5.89	5.4957	5.8527	5.5763	5.5607	5.8594	5.91	5.6001	5.5243	6.1339	5.7054	5.2368	5.5875	5.6759	6.26	5.8381	5.2613	5.8454	6.0547	5.4665	5.6128	5.4422	5.6227	5.5819	5.7626	5.6529	5.8583	5.2112	5.5979	5.7445	5.482	5.5131	5.2622	5.132	5.8639	4.8628	5.7055	6.0825	5.36	5.568	5.3546	5.5587
DTYMK	6.8782	6.2885	6.529	6.5966	6.9785	6.5507	7.1166	7.0066	7.2083	6.8682	6.5997	6.7286	7.065	6.6077	7.0392	6.5094	6.4428	7.0076	6.5231	6.582	6.7561	6.7596	6.7282	6.8551	7.1783	7.4532	6.8757	6.118	6.7658	6.3954	6.5547	6.5973	6.8538	6.4545	6.6898	6.3181	7.0595	7.0011	6.4267	6.2716	6.7949	6.7681
C12orf47	7.5273	8.7014	7.4047	7.4256	7.378	7.215	7.4381	7.3969	6.8565	7.5058	7.3635	7.1168	7.973	7.1765	7.2297	7.5048	7.8073	6.8735	7.8427	7.7224	8.3255	6.9792	6.6968	6.7381	6.3346	6.5622	6.9546	7.7646	7.1505	7.6696	7.0179	7.9109	7.0266	7.0274	7.1673	6.959	6.8147	6.6132	7.3356	7.5326	6.4893	7.2233
C16orf79	6.7391	6.6343	6.1748	6.1644	6.568	6.5356	6.8023	6.8721	7.928	7.1269	6.1831	6.2601	6.659	6.8585	6.9043	6.5236	6.1254	6.7453	6.0638	6.2886	6.0574	6.1942	5.91	6.4366	7.3159	7.5158	6.4473	6.6577	6.3482	6.4327	5.8949	6.3004	6.508	6.0063	6.4582	5.8746	6.2513	6.5683	6.0074	5.7202	6.0541	6.1093
VSIG10	9.0746	8.3899	9.2071	9.2188	9.2935	8.9088	8.9394	8.8791	8.4904	9.0442	9.4358	9.9214	10.035	10.4543	9.6974	10.1755	8.9421	8.7702	8.9118	9.0513	8.7181	8.1996	8.2272	8.9014	8.3492	7.6627	8.5265	9.2428	8.9583	8.9418	7.8291	9.4462	8.2482	9.035	9.0713	8.3071	8.7101	7.6758	9.0325	8.5407	8.0683	8.0367
NBR2	8.5082	9.3107	8.6285	9.5221	8.7678	8.9975	7.8836	8.932	8.4888	8.6861	9.0774	9.2447	9.5105	9.7063	8.9825	9.5383	9.6421	8.9934	8.652	9.5037	9.2032	8.6534	8.4948	8.5431	8.3184	8.0269	8.6496	7.6335	8.4022	8.8542	7.6844	8.9315	8.7766	8.8694	9.1619	8.3245	8.4901	8.3189	8.739	8.4717	7.5964	8.7062
MED25	8.0414	6.9099	7.3868	6.8268	7.1561	8.1387	8.2134	8.1443	8.9758	8.0351	7.635	8.7167	8.6646	9.3054	8.6304	7.9673	6.8615	7.881	6.9093	7.508	6.502	7.091	7.5741	7.8823	8.6604	8.7868	7.7002	7.4285	7.9017	7.6252	7.3724	7.4126	7.9086	8.0385	8.0147	7.5033	7.5415	8.2514	7.6643	7.247	7.2363	6.6124
NT5E	5.1188	6.6758	5.0908	5.3903	5.0999	4.8437	4.9236	4.8812	4.7984	5.2471	5.7712	5.5242	5.867	6.1012	6.3556	5.7172	5.3512	5.2882	4.9344	4.9497	6.5908	5.0375	5.0878	5.1791	4.6706	4.4473	5.5009	5.8049	5.3541	6.0224	5.648	6.0459	5.4549	4.8573	5.6572	5.2616	6.1685	5.2215	6.0069	5.4641	5.0241	5.5441
ASPHD1	5.4029	5.7053	5.6206	5.4584	5.5645	5.9389	5.8724	5.4835	6.1111	5.8344	5.379	5.2384	5.9115	5.2378	5.5739	5.699	5.5697	5.5305	5.5394	5.5908	5.2826	5.2938	5.8905	5.529	5.5564	6.1439	5.467	5.7647	5.5045	5.6338	5.3476	5.4419	5.4404	5.3453	5.4941	5.3219	4.7574	5.4144	5.2708	5.1166	5.6112	5.7919
DMRTC1 /// DMRTC1B	3.5124	4.291	3.0801	3.6914	3.7343	3.5367	3.6425	3.8866	4.5003	3.5371	3.9099	4.6263	3.9415	4.5254	3.7144	4.0823	3.8975	4.1361	3.7223	3.6284	3.5827	4.3677	3.6286	3.4232	3.7142	5.3744	3.4967	4.1701	3.9087	3.3732	4.2108	3.2288	3.61	3.2624	3.7805	3.2493	3.2473	3.8429	3.1342	3.5018	3.6973	3.5254
TRIM37	6.9301	5.8769	5.2058	5.1021	5.3725	5.6303	5.7198	5.9145	5.4699	6.2057	5.0991	4.7682	4.3651	5.3766	5.5092	4.8807	5.04	5.5429	5.2796	6.2526	5.6259	5.378	5.4124	5.2992	5.9784	6.3208	5.6023	4.9942	5.6421	5.6069	5.8669	5.3422	5.7523	5.5422	5.1234	5.9139	5.8441	5.7398	5.2574	5.9533	5.4682	5.6168
RGNEF	6.8773	6.0262	6.4647	6.4876	6.3989	7.1935	6.0958	7.8228	7.788	7.7075	6.7211	7.807	6.3063	8.5048	7.573	6.1782	5.9501	6.5435	6.0441	5.9753	6.5578	5.4067	6.6354	6.8001	7.4047	7.3556	6.2268	6.603	6.2593	6.1293	5.1381	6.32	5.6277	6.3641	6.9897	5.6501	6.292	6.3217	6.9003	6.0287	6.419	5.3529
LLGL2	9.056	9.0549	8.8857	8.2271	8.6892	9.2049	9.3513	9.3872	9.0594	9.3301	8.5332	8.1181	9.2231	7.5337	7.7082	8.7006	8.565	9.5411	8.9453	8.65	8.5589	7.7745	8.2546	8.8719	8.575	8.3759	8.2968	9.1661	8.2386	8.9224	7.0035	9.213	7.8772	8.4052	8.555	7.8372	8.6949	8.0651	8.3263	8.1108	8.5794	8.565
OSMR	4.3773	4.675	4.3327	4.2024	4.0904	4.3425	4.3885	4.6145	3.6741	3.956	4.6949	4.452	4.6295	4.7175	4.8326	4.7829	4.2287	3.9437	4.2351	4.2533	4.0804	4.4593	4.7514	3.9946	4.2334	4.3069	5.1915	4.2449	4.5604	4.4613	5.2513	4.4012	5.4586	5.1597	4.2127	5.3092	4.8795	5.672	5.3072	4.6758	4.5889	5.1825
NDST1	5.8641	5.9289	6.0287	5.4754	5.2161	5.6456	5.63	5.2287	5.5131	5.9787	6.007	5.3324	6.4059	6.495	6.3075	6.2536	5.111	5.7405	5.2842	4.8774	5.3503	5.7322	6.1543	6.1258	5.0712	5.8251	6.2854	6.1178	6.2518	5.8258	5.976	6.3835	5.9818	6.3193	6.078	7.1985	6.4057	6.9037	5.8693	6.2771	5.7037	5.8341
RSPO2	4.1786	5.3411	4.5938	5.485	3.8016	3.6924	3.9563	3.9985	3.8828	4.4522	4.4728	4.0376	4.5185	4.5057	4.4179	4.8718	6.3204	4.5907	4.5461	4.0301	5.3869	4.8666	3.6949	3.6797	3.9902	3.6312	6.1375	4.6028	4.4069	4.9703	4.7696	5.0967	5.0597	4.0271	5.1112	4.3792	4.047	4.3124	5.1269	6.1902	4.3121	4.6333
CHD2	5.5499	6.1217	5.7541	5.6256	5.3838	5.3817	4.9803	6.1144	5.1747	5.7388	6.0791	6.2623	4.6955	6.9388	6.0175	5.5525	5.4289	5.3342	5.8762	6.0106	6.5146	6.1781	6.4472	6.1907	7.048	6.6403	6.5508	6.0113	6.1929	6.2007	6.6685	5.9845	6.6967	6.5867	6.126	6.7299	6.769	7.0294	6.0808	7.0359	6.0979	5.8107
C16orf57	8.3439	8.1857	8.5089	8.0237	7.9505	8.4579	8.5848	8.4408	8.0279	8.4631	7.6419	7.8978	8.5738	7.4634	7.8429	8.1099	8.4714	8.1632	8.3413	8.2357	7.5826	8.281	8.667	8.4184	8.3486	7.8857	8.4559	8.26	8.3439	8.2998	8.4245	8.8256	8.3088	8.4881	8.1015	8.3539	8.1914	8.4011	8.2157	8.2246	8.2183	8.7589
RILPL1	7.5308	7.7861	7.5432	7.1857	7.2735	7.2048	7.2696	7.6159	7.3763	7.4323	7.3344	7.3458	7.7545	8.2569	7.8799	7.6531	7.1969	7.3674	7.2493	7.1112	7.5364	7.461	7.6287	7.5015	7.6529	7.4622	7.668	7.4831	7.6105	7.4004	7.5453	7.4173	7.7891	7.5423	7.3438	7.7472	7.1968	7.6456	7.5223	7.9328	7.2965	7.4714
GPNMB	5.1294	7.0542	5.6482	6.2622	4.0042	4.7397	5.1417	4.9419	4.8303	5.9548	6.8321	5.3317	4.929	5.7921	5.9063	6.4329	6.4702	5.543	6.0718	4.8268	5.7234	6.2726	5.707	5.2531	5.6243	5.8948	5.5049	5.7607	5.5913	5.6323	6.3759	5.207	5.0364	5.8992	5.1775	5.3261	5.6912	5.708	5.2669	5.325	5.5149	5.8827
C6orf182	7.3274	7.0341	7.1444	7.2661	6.4592	6.7888	6.5177	6.4865	5.8334	7.0845	7.144	6.5295	6.7107	6.6827	7.9359	7.4231	7.36	6.6456	7.3809	7.2167	8.1182	6.9336	7.26	7.3153	6.6841	6.6796	7.1625	7.2304	7.7057	7.5026	7.4022	7.306	7.1962	7.6824	7.1553	7.5341	7.7724	7.3703	7.5814	7.9493	7.1182	7.7473
BICD1	5.2262	5.3105	4.6245	4.1499	4.5939	4.8777	4.6299	4.5433	4.7499	4.6876	5.696	6.4909	5.2197	5.5174	5.1998	5.2567	4.5627	4.7211	4.63	4.3821	4.7345	5.0674	5.3422	5.147	5.1074	6.1155	5.6556	4.3207	5.0283	5.042	5.1096	4.8814	5.7293	4.9271	4.6429	5.5968	4.961	5.1838	4.7377	5.7025	5.2918	5.2213
ZNF12	8.1435	6.7097	8.1007	8.4132	8.2711	8.1799	7.2518	6.9213	7.0485	7.3123	6.3483	5.3987	5.861	5.1221	6.6465	6.7227	8.2665	7.7475	8.2781	8.0635	8.4479	8.1175	8.1502	7.8109	7.6216	7.4969	7.9132	8.2286	8.0594	7.6808	8.3268	7.9953	8.1687	8.0863	8.1258	8.0874	7.9676	8.142	8.2393	8.1506	8.2142	7.8277
MYO10	7.8701	7.9133	7.4352	7.105	7.8041	7.2546	7.3352	6.9073	7.3442	7.3173	6.91	6.7726	6.8571	7.0133	7.5034	7.6441	7.2348	6.9456	7.0431	7.4598	7.02	5.966	7.2404	7.1619	6.6656	6.536	7.4403	6.993	7.3811	7.9836	6.9893	7.8138	6.6578	7.4522	7.7209	6.8032	7.5434	7.3858	7.6103	7.8668	6.6085	6.2877
SLC4A4	6.4033	6.7005	6.45	6.4046	6.4753	6.0069	6.1372	6.0746	6.0859	6.9971	6.2617	6.556	5.9615	5.5313	6.4779	6.4102	6.6331	6.0606	6.189	6.4989	5.9052	4.9747	4.8283	5.3867	4.8538	4.7936	5.3256	6.3423	5.776	5.9368	4.2652	6.494	4.4938	5.7439	6.2495	4.5612	5.4804	4.2732	5.981	5.1834	5.9388	5.0882
TTC37	3.7508	3.8093	4.578	5.0109	4.6641	4.1562	4.1525	3.4993	3.9162	4.4247	4.0315	3.4672	3.7655	3.383	3.8324	3.9989	5.1565	3.952	5.1512	4.473	4.7828	4.451	4.2124	4.2391	3.717	4.1049	4.8714	4.2919	4.6348	4.1614	4.8599	4.7636	4.1922	4.3335	4.2147	4.6339	4.153	4.2688	4.6615	4.2981	5.0355	4.9513
ARSB	3.6262	3.9598	3.6736	4.0879	3.8232	4.1579	4.1452	3.6147	3.8842	3.8163	3.9708	3.9225	3.9657	3.8049	3.7962	4.1453	4.0774	3.8887	4.1779	3.7294	4.0331	4.0488	3.8752	4.0854	4.1418	3.9573	4.0317	3.9791	3.5224	3.9196	3.6404	3.8834	3.8593	3.8345	3.7211	3.685	4.0118	4.4226	3.5727	4.1919	4.069	3.7986
FRMD4A	5.3528	5.5953	5.503	5.7405	5.8103	5.9315	5.976	5.824	6.0116	5.5251	5.3991	6.1043	5.4874	5.7083	5.702	5.5456	5.4717	5.8456	5.6892	5.6794	5.759	5.7914	5.3512	5.4114	5.7419	6.0512	5.3448	5.7272	5.3449	5.6804	5.4169	5.4641	5.4549	5.4961	5.8235	5.5992	5.4936	5.4867	5.5385	5.4256	5.6057	5.5314
ZBTB24	4.4212	5.3972	4.144	4.5091	4.7831	4.171	4.881	4.3168	4.9494	4.3407	5.1495	4.8961	5.0935	5.1189	5.0451	4.8893	4.6913	4.6916	4.7402	4.2693	5.0338	4.3734	4.5459	4.2882	4.6328	5.565	4.4246	4.7516	4.6779	4.4571	4.4688	4.1271	4.5089	4.2581	4.0821	4.3021	4.961	4.2836	4.55	4.5699	4.2822	4.4395
LARP1B	6.4716	6.271	6.5014	6.3622	6.5703	5.9581	5.935	6.0682	5.8205	6.3481	6.0088	6.4827	5.4919	6.2207	7.6825	5.5225	6.168	6.1719	5.4708	6.5026	6.5055	6.1772	6.8208	6.6848	6.3427	6.2759	6.8038	5.7892	6.9066	6.1455	6.3167	5.5135	6.8887	6.8644	6.018	6.5334	7.2004	6.6218	7.0835	6.3813	6.3658	6.0922
C14orf159	7.4769	6.408	7.3142	7.4118	7.4247	7.8058	7.6365	7.5705	7.9248	7.3765	7.3085	7.1069	7.3964	7.157	7.2564	7.2	7.1136	7.562	6.5613	7.4858	6.8986	7.129	7.5546	7.4778	7.7853	8.3802	6.9649	6.4765	7.18	7.2011	7.1076	7.1726	7.4012	7.2602	7.7156	6.732	7.2142	7.5081	7.2333	6.8789	7.3818	6.3263
LOC100288797	6.6972	6.9354	6.8752	6.88	6.9851	7.1931	7.1312	7.105	7.1098	6.9213	7.0799	6.8068	7.1143	6.5499	6.7324	6.9834	6.8442	6.6561	6.9279	6.8583	6.9675	6.5542	6.3699	6.6808	6.9064	6.931	6.3785	6.643	6.4767	6.3834	6.2093	6.5012	6.3216	6.489	6.8637	6.2887	6.2874	6.3575	6.3782	6.6441	6.7927	6.979
C20orf141 /// LOC100288797	6.1893	6.5343	6.5736	6.2651	6.4175	7.0982	6.913	6.789	6.5576	6.3423	6.429	6.713	6.8029	6.1615	6.3816	6.6671	6.128	6.2967	6.5682	6.4	6.3989	6.4235	6.1415	6.3007	6.6058	6.5678	6.2181	6.4451	6.3479	6.3948	6.1089	6.4533	5.852	6.3292	6.4285	6.0471	6.0648	5.8904	6.2477	5.8832	6.5254	6.6634
MRAP	4.4847	4.8448	4.3748	4.4513	4.5294	4.5947	5.0709	4.5813	4.8919	4.5739	4.3649	4.4629	4.7842	4.1889	4.476	4.5359	4.3027	4.4864	4.3175	4.3898	4.2691	4.5963	4.3115	4.5236	4.3865	4.4847	4.3244	4.5309	4.2028	4.1544	4.2593	4.3374	4.2206	4.4027	4.1451	4.4575	4.073	4.2342	4.2207	4.6199	4.5001	4.711
ZNF24	6.1069	6.83	6.1446	6.2009	6.2619	6.4457	6.8495	6.3845	6.6861	6.297	6.1821	6.5084	6.4297	7.6831	6.5096	6.7849	6.2028	6.3296	6.0399	6.3341	6.6777	6.3408	6.4006	6.3243	6.4212	6.0723	6.2325	6.3232	6.2988	6.4348	6.0755	6.3357	6.2516	6.1657	6.0103	6.217	6.0663	6.0015	6.4441	6.347	6.1078	6.4345
TXNDC9	6.3151	8.0775	6.4931	6.3559	6.3998	6.3185	6.4447	5.8468	5.824	6.2301	7.1263	6.2571	6.4577	6.5182	6.9274	6.765	6.471	6.0329	6.8105	6.3684	7.5156	6.4755	6.5278	6.3251	6.725	6.3798	6.9504	6.624	6.5988	7.5972	6.7792	6.7281	6.2736	6.7771	6.0728	6.581	7.0682	6.5913	6.7922	6.851	6.3732	6.9508
DCAF8	5.7149	6.288	5.6295	4.8019	5.7176	5.406	5.5467	5.9195	5.7725	5.7801	5.5672	5.8565	5.4142	5.644	5.4915	5.294	5.2648	6.1131	5.7628	5.7086	5.8394	5.7353	5.436	5.5739	6.3341	6.2874	5.6989	5.8375	5.7925	6.1089	5.2015	6.0658	5.6778	5.2723	5.7694	5.3896	5.7552	6.3635	6.0379	5.5074	5.5379	5.5202
SMPDL3B	6.2871	6.8672	5.2049	5.7937	5.9643	6.1424	6.3236	6.6266	6.2718	6.4299	6.3052	5.6509	6.535	6.5834	6.3291	6.5438	6.1032	6.0489	6.2531	6.2287	6.6938	5.5717	6.2564	5.9081	6.7701	6.626	6.1666	6.4213	6.08	6.1372	5.8922	6.3426	5.6842	6.3553	6.3427	6.5691	5.7927	7.0486	6.1777	6.6557	5.941	6.3103
CNOT1	6.4189	5.9489	5.998	6.1522	5.7097	5.4175	5.5791	5.6249	5.0663	5.8708	5.8522	5.1213	5.5542	5.7709	5.4281	6.2456	6.2877	4.9854	6.1457	5.8322	6.8038	5.9649	6.4527	6.3619	5.3716	5.6896	6.4843	6.9711	6.6538	6.4121	6.2813	6.6795	6.4799	6.479	6.3796	6.4315	6.6465	6.2903	6.7411	6.5009	5.8242	6.0325
SPTLC1	5.2208	7.2304	5.1477	3.8844	5.5153	4.322	4.3763	4.8227	3.7916	5.1405	6.1416	4.3688	5.9993	5.3068	5.4541	5.3239	5.0718	4.6594	6.4282	5.5975	5.6983	5.5845	5.3204	5.2572	4.7583	4.5295	5.245	6.087	6.046	6.3878	5.3636	6.7087	5.5825	5.1457	5.2185	5.8262	5.9234	5.6059	6.0908	5.8138	5.3071	6.4397
LOC645676	6.6911	8.5621	6.7441	6.6605	6.2478	6.7957	6.1364	6.7872	6.7035	7.5552	7.8109	7.2663	7.9063	7.8337	7.5122	7.447	6.558	6.9962	6.5884	6.6496	7.6481	6.56	6.6976	6.1739	6.943	7.4908	6.5659	6.7397	7.113	7.597	6.1249	6.0529	6.9541	7.0503	6.9299	6.1222	7.055	6.8215	6.4457	6.5486	6.4032	6.6524
SETMAR	3.3002	3.9935	3.5022	3.4719	3.2912	3.2859	3.6342	3.5646	3.1379	3.3935	3.409	3.1462	3.3442	3.4488	3.3153	3.4177	3.588	3.2899	3.5612	3.3447	3.9105	3.146	3.1781	3.2822	3.134	3.4092	3.215	3.4549	3.0438	3.2075	3.0975	3.4248	2.9513	3.2282	3.105	3.0182	3.1945	3.5899	3.3931	3.164	3.276	3.4001
XG	4.1025	4.7336	4.2331	4.349	4.2928	4.1417	4.3299	4.3461	4.5046	4.5475	4.5727	4.6313	4.3451	4.4225	4.4408	4.6441	4.3759	4.4666	4.4683	4.3713	4.8382	4.5873	4.7165	4.8489	5.0038	5.1578	4.3122	4.5969	4.3535	5.8164	4.4189	4.6242	4.3588	4.8442	4.972	4.0841	4.7048	4.741	4.5064	4.0675	4.4031	5.067
C8orf76	5.5672	6.3462	5.4998	5.4924	5.7842	5.535	5.4966	6.3927	5.7718	5.9924	6.0187	5.937	5.6479	6.8753	6.1525	5.7577	5.073	5.5163	5.6189	5.9711	5.862	5.9732	5.9625	6.1645	5.9473	6.5968	6.046	5.4452	6.1043	5.9081	6.0087	5.7568	5.9612	5.8389	5.7378	5.5224	5.8112	6.2977	5.5247	6.0684	5.5889	5.6122
FAM125B	4.4753	4.4685	4.3687	4.298	4.3789	4.4617	4.4981	4.4846	4.9327	4.7669	4.4699	4.6946	4.7547	4.4437	4.5015	4.5129	4.2678	4.7972	4.5334	3.8907	4.93	4.6078	4.2619	4.4387	4.0878	4.3078	4.1931	4.0419	4.1463	3.9221	3.8313	4.2052	3.7112	4.0119	4.2319	3.824	4.2445	3.996	4.3998	3.9551	4.2878	4.7305
C12orf66	5.2702	4.1706	4.9289	4.9723	5.4486	5.3345	5.3162	5.7281	5.5874	5.6147	3.9079	5.6374	3.3599	5.1798	4.5848	3.2945	4.9261	6.1742	4.3514	5.5626	4.7679	5.384	5.1486	3.8678	4.6118	6.0274	4.8728	3.7557	5.3991	4.9728	5.6284	4.4006	5.786	4.4163	5.273	5.0337	5.0446	5.5052	5.3551	5.2546	5.2183	4.6174
EPHA8	4.4332	4.6033	4.7751	4.8855	4.8197	5.0533	5.2477	4.8918	4.9028	4.7064	4.3677	4.6433	4.5859	4.6274	4.4853	4.5943	4.3498	4.7791	4.9686	4.6331	4.7809	4.7665	4.5111	4.7238	4.5669	4.5035	4.4174	4.4867	4.5442	4.4761	4.3517	4.2449	4.6045	4.2971	4.9398	4.2863	4.6225	4.2781	4.2651	4.1603	4.4979	4.9028
CCDC67	3.9119	3.9518	3.7525	3.8212	3.7508	4.1144	3.8162	3.942	4.3711	4.0171	3.9456	3.7827	3.6721	3.5808	3.978	3.8106	3.7908	4.1597	3.9237	3.774	4.0203	3.7377	3.8652	3.8891	3.9052	4.2737	3.9035	3.9222	3.8736	4.2981	3.816	3.7975	3.7563	3.8976	4.2571	3.9668	3.934	3.7295	3.8388	3.9647	3.6785	3.7453
TMEM136	4.3495	5.1387	4.4914	4.5537	4.4394	4.938	5.0093	4.4018	4.5461	4.5491	5.0318	4.6569	4.6366	5.0259	4.9214	4.8662	4.3856	4.2073	4.7349	4.4949	4.8463	4.8633	4.6929	4.4122	4.6878	4.4579	4.7729	4.4605	4.2898	4.8815	4.7066	4.3861	4.8147	4.4474	4.565	4.9203	4.5277	4.4935	4.5656	4.5957	4.4058	4.7245
TMEM53	8.3539	9.3031	7.7783	7.3561	7.5505	8.2097	8.19	8.5618	8.2067	8.602	8.4196	7.735	9.1799	7.9146	7.3739	8.7394	7.7389	8.3039	8.4628	8.0585	8.8414	6.6964	7.6039	8.0265	8.0787	7.8404	7.7194	7.9573	7.8043	8.8618	6.6107	7.843	7.4655	7.7279	8.3653	7.1273	8.007	7.2103	8.0075	7.4952	7.5021	7.8013
DNAJA3	10.756	10.2969	10.6842	10.3514	10.7489	10.4835	10.6564	10.7423	10.7407	10.581	10.2588	10.5736	10.8662	10.605	10.5376	10.21	10.3511	10.4122	10.4934	10.5724	10.2561	10.2008	10.5544	10.3556	10.2671	10.3142	10.3459	10.5995	10.3075	10.4966	9.9412	10.3544	10.4174	10.0503	10.6461	10.191	10.1675	10.4269	10.1958	10.2479	10.3422	10.4658
GALNTL4	6.1206	6.263	5.9514	6.2544	6.2385	6.2061	6.3893	5.8437	6.6288	6.2507	6.3135	5.9359	6.8506	6.0183	6.461	5.8091	5.9706	6.1894	6.1872	5.7297	6.2461	6.7939	7.0866	6.6268	7.0148	6.8369	6.9533	6.4885	6.7597	6.773	7.0493	6.0805	7.0855	6.5265	6.4476	7.1296	7.0352	7.2693	6.2125	6.5602	7.0494	6.9747
NOL9	6.8282	6.516	6.0503	6.1945	6.7426	6.7056	6.6421	7.0384	7.2069	6.856	6.4809	6.3826	6.2432	6.5931	6.5955	5.8256	6.3284	6.9204	6.3968	6.5904	6.7906	6.6164	6.7888	6.899	7.1797	6.9563	6.7982	6.6481	6.4168	7.1484	6.9032	6.1825	6.9971	6.4679	6.8437	6.8305	6.452	7.0572	6.7642	6.6135	6.6461	6.6381
DDX51	7.0532	6.7473	6.3259	5.9733	6.5522	6.8139	7.0066	7.2227	7.6068	6.8551	6.2155	6.4214	6.9911	7.1727	7.0009	6.3626	5.6864	6.9951	6.0416	6.4044	6.3332	6.1207	6.6462	6.6374	7.4645	7.8735	6.9373	6.6611	6.6771	7.1597	6.6757	6.4743	7.0643	6.4645	6.8921	6.9193	6.3688	6.9984	6.6838	6.869	6.1311	6.3204
TUBGCP3	6.2236	5.6977	6.4768	6.6221	5.629	5.5392	5.2785	6.2326	4.8135	4.8005	5.8939	5.3423	7.3156	5.7521	6.4136	7.011	6.384	5.6374	6.5216	6.145	6.4407	6.1559	6.038	6.3428	6.6458	6.0294	7.0398	6.4418	6.4207	7.5254	6.9985	6.2407	5.9562	6.5575	5.8826	6.6353	6.3149	6.2017	6.1733	5.955	6.4769	6.2864
SBDS /// SBDSP1	9.765	10.5429	10.0625	10.4144	10.031	10.0689	9.5082	9.4462	9.8224	9.9303	10.0648	9.4066	9.9817	8.9069	9.9487	10.3016	10.4582	9.7069	10.7271	10.3307	10.7523	9.8713	9.627	9.5773	9.5336	9.1593	9.534	10.4691	9.6209	9.9782	9.7404	10.3458	9.3953	9.7932	9.2757	10.1077	9.9485	9.329	10.2705	9.963	9.2892	10.4092
SNAPC5	8.913	9.9588	8.6338	8.6522	8.8456	8.8243	8.8048	8.765	8.69	8.9329	8.822	7.9424	8.0301	8.2279	8.6294	8.7376	8.6171	8.4528	9.3773	8.7841	9.5918	8.6612	8.5596	8.7285	8.6003	8.9941	8.7564	9.2625	8.3238	9.3761	8.7857	8.9232	8.7475	8.4308	8.6893	8.8453	8.6982	8.9008	8.8052	8.809	8.6574	9.1827
ENTPD5	8.368	8.1456	7.8239	7.9966	8.2502	8.6582	8.3118	8.824	8.3516	8.2484	6.8799	6.8612	7.1051	7.5531	6.7171	6.4513	7.6197	8.0758	8.1375	8.9392	8.1063	6.2388	5.6811	6.6881	6.4557	5.3246	6.3114	7.2039	6.9153	7.5348	6.0533	6.696	5.7771	6.8281	8.1396	5.6043	6.3117	5.7497	6.9696	5.8369	6.1587	6.6019
RBM33	6.7885	7.9271	6.9053	6.6072	6.911	7.2272	7.1351	7.7097	7.8594	7.5929	6.8355	6.8089	6.5927	6.771	7.0213	6.3906	6.6911	7.1522	7.1156	6.3606	8.0779	7.0225	7.3419	6.8651	8.0439	7.4317	7.2916	7.5102	7.3438	7.7626	7.1981	7.8387	7.6757	7.3889	6.9611	6.9558	7.3409	7.7432	7.6323	7.2157	7.2305	7.2713
LOC554202	3.9033	4.3571	4.265	4.217	4.3808	4.3979	4.4412	3.7528	3.8859	3.8782	4.3022	4.8802	4.8802	4.081	4.2207	4.5245	4.2857	4.3566	4.6796	4.1007	4.311	3.5102	4.037	4.1647	3.6343	4.3186	4.0615	3.9181	3.7462	3.6502	4.0681	3.604	4.6847	3.7522	3.5695	4.9253	4.2427	3.8406	3.8323	3.9771	4.0986	4.0368
SPIN3	4.549	4.3827	4.7788	5.015	4.4168	4.4055	4.2177	4.2697	3.9023	4.4563	5.2732	4.2878	4.4931	5.2307	4.9807	4.3344	4.6616	4.2694	5.2659	4.3788	5.1131	4.6941	4.4395	5.1032	4.2152	4.2596	4.7254	4.4714	4.6278	4.5105	4.8941	4.467	4.1327	4.5119	4.9604	5.3086	4.7063	4.1881	4.7883	4.6956	4.9874	4.2909
TMTC4	4.9791	4.2401	4.0153	4.3457	4.0349	4.1452	3.9175	4.6365	4.1937	4.5549	3.7748	3.9119	4.3339	5.1451	4.0757	4.0164	4.3213	4.6398	4.4836	4.2408	4.7142	4.1391	4.5034	4.1326	4.4137	4.382	4.4872	4.1862	4.3158	5.0164	4.2962	4.1665	4.0174	4.0804	4.2401	4.7649	4.0735	4.2832	4.5345	4.2153	4.0061	4.0674
TMEM185A	4.9046	5.2139	5.8326	5.4411	5.3135	4.9756	5.5917	5.1865	5.1609	5.3626	5.3749	5.5334	5.8917	5.8111	5.4213	5.2705	4.9905	5.1228	4.8736	4.7583	5.5019	5.1213	5.3145	5.7186	5.1348	5.4599	5.3526	5.5594	5.0854	4.7204	4.8355	6.1486	5.0098	5.1685	5.1246	5.2569	5.6819	4.6679	5.0816	5.1946	5.0817	5.3546
NBEAL1	8.4257	7.3915	8.2224	8.6703	8.0731	8.5427	7.8782	7.9178	7.8875	8.3631	7.6163	7.8263	7.5172	7.2664	7.711	8.7658	8.6846	8.5457	8.5857	8.5128	8.5651	7.5269	7.6915	8.32	7.6435	7.0429	7.5854	8.3688	7.9153	8.0515	7.3387	8.318	7.7121	9.2647	8.3971	7.7077	8.1834	7.3128	8.3791	7.301	7.6903	7.4498
CDCP1	5.7443	5.9901	5.9213	5.3865	5.6598	6.2848	6.0165	5.9733	6.4373	6.2328	6.221	6.41	6.5657	7.9282	6.7066	6.8167	5.2052	5.6609	6.0491	5.61	6.5284	5.1783	6.6118	6.6381	6.6138	6.6641	5.9772	6.1445	6.1511	7.1263	5.3886	6.7131	5.8043	6.4228	5.5906	6.2496	6.5665	6.2829	5.822	5.9072	6.3922	5.9334
ULK2	6.3112	6.0812	5.5266	5.7207	5.4764	5.7255	5.8707	5.8007	5.839	5.6645	4.959	4.7362	4.9391	4.8013	5.4522	5.3458	6.0992	5.4208	6.1203	5.6698	5.9815	5.8432	5.8145	5.8184	6.2726	6.1204	5.8514	5.9067	5.9182	5.6907	6.0482	5.7435	6.3814	5.5613	6.2144	6.0866	5.9747	6.1218	5.8981	5.7532	6.0216	5.6426
SLC4A8	4.0897	4.1879	4.0875	4.0013	4.0575	4.0608	3.8642	4.0115	4.2582	4.1133	4.8454	4.8505	4.8776	4.588	4.2489	4.1537	3.866	4.2935	4.2194	3.9686	4.5047	4.2211	4.149	4.1097	4.278	4.6582	3.8651	4.014	3.798	3.9688	4.3246	4.0877	3.7297	3.8615	3.9904	4.0082	4.2318	4.1904	4.0705	3.8596	3.954	4.1717
SSH2	3.9813	3.8873	3.9299	3.8456	3.7353	3.5259	3.6105	3.3034	3.7541	3.9412	3.7083	3.5346	3.5454	3.3104	3.4946	3.5559	3.5376	3.46	3.7025	3.8098	3.571	4.2158	3.9356	3.5867	3.7216	3.9356	3.4731	3.582	3.6249	3.6199	4.3771	3.4507	3.5879	3.6514	3.7605	3.8116	3.8877	4.178	3.9668	3.5448	3.9906	3.7382
C5orf58	5.8421	5.5698	5.8504	5.7311	5.6335	6.1325	5.8205	5.9655	5.5183	5.1031	6.342	5.6456	5.4215	5.8609	6.1922	5.7468	5.6254	5.5312	5.7146	5.5265	5.8584	6.2732	6.7206	6.0092	5.9562	5.4885	6.0033	5.8025	5.8263	5.3782	7.2397	5.8939	5.9083	6.2395	5.4414	6.5205	6.1636	5.8864	6.2027	6.4488	5.9056	6.3627
PARP11	5.9857	5.8058	6.5282	6.1705	6.4097	6.6131	6.3799	6.0887	6.3072	6.0205	5.1303	5.6222	5.0723	5.4738	5.5148	5.626	5.5672	6.1941	5.6569	6.3242	5.2656	6.6566	6.0571	6.272	6.44	6.2777	5.4637	5.279	6.0698	4.9783	6.5197	5.8077	6.328	6.1569	6.229	5.9699	5.9246	6.619	6.0243	5.8848	6.746	5.9862
CCDC60	5.2406	5.5829	5.6416	5.7515	5.9458	5.2849	5.8259	5.4588	5.6225	5.5157	6.2958	6.4318	6.6348	5.6022	5.6099	6.1028	5.5947	5.8788	5.6777	5.3811	6.0166	5.5832	5.7466	5.5543	5.7135	5.9253	5.5935	6.1785	5.3271	6.4962	5.0406	6.0488	5.2009	5.3055	5.5777	5.5277	5.8428	5.4335	6.2208	6.0427	5.4029	5.7521
HSD17B12	4.9402	5.3485	5.1031	5.1149	4.9118	4.9708	4.8722	4.6663	5.3666	5.1639	5.6797	6.1797	5.2924	5.7915	5.2783	5.1292	5.0215	5.0086	4.7296	4.7231	5.2122	5.0196	5.2813	4.9587	4.7544	5.0092	5.0003	5.4594	4.8852	5.2259	5.1815	5.0733	4.5401	5.0531	5.03	5.0421	5.2245	5.259	5.3185	5.0125	4.9281	5.019
NLGN4Y	4.3065	4.7075	4.5047	4.6385	4.4929	4.4625	4.6657	4.4961	4.8317	4.58	4.5071	4.8866	4.5783	4.5179	4.8105	4.6071	4.5119	5.1438	4.5702	4.4864	4.6741	4.6493	4.536	4.3183	4.8001	4.8358	4.7264	5.0502	4.4421	4.4599	4.436	4.5284	4.7378	4.3398	4.653	4.7718	4.4564	4.7651	4.5369	4.608	4.6006	5.0434
MSRB3	5.7566	6.365	6.237	5.788	6.3162	6.3243	6.2431	6.0095	6.1209	5.7729	6.2607	6.465	6.7165	5.7797	5.6194	6.2491	5.7427	5.8851	6.0548	5.8757	6.4821	5.8035	5.9731	6.0935	6.1533	5.8927	5.7955	5.5097	5.4915	5.6618	5.4606	5.8154	5.236	5.37	5.8947	5.5501	5.5513	5.5711	5.0717	6.3706	5.9428	6.5894
ADIG	6.8611	6.9752	7.3311	7.4928	7.4384	7.4607	7.4437	7.4663	7.5136	7.061	7.6109	8.5858	7.8871	7.9735	7.6077	7.5874	6.9522	8.0741	7.5046	6.9957	7.9076	7.2143	7.3097	7.4173	7.3355	7.4777	6.7775	6.9184	6.4652	6.2317	6.5956	7.0094	6.328	6.5179	6.9161	6.5664	6.9766	6.7682	6.7339	7.1791	7.254	7.3366
FAM190B	2.8779	3.095	2.875	2.8586	2.8816	2.9907	2.7967	2.9366	3.0514	3.0485	2.8561	3.1569	3.0037	3.0135	2.9243	2.9837	3.0592	2.8681	2.8902	2.9172	3.0407	2.9069	2.7847	2.9678	2.9587	3.1099	3.1964	3.2866	3.0256	3.2538	3.0132	3.3631	2.936	2.9706	3.0268	2.996	3.1846	2.945	3.2466	3.1472	3.0143	2.8761
RUFY2	4.4778	4.5306	5.171	5.3346	4.9791	5.3122	5.0918	4.8522	4.509	4.3025	4.4356	4.7605	3.9199	4.5448	4.8815	4.7808	5.5828	5.2983	4.7448	5.245	4.6153	5.2909	4.9541	5.0777	5.0811	4.8327	5.0738	5.2082	5.0603	4.9941	5.4724	5.0254	5.0667	5.656	5.1335	5.1522	5.3699	5.4252	5.1468	4.8871	5.3122	4.802
WDR78	7.4901	8.4126	7.0543	6.425	6.0285	7.5591	7.4921	7.6689	7.0803	7.7156	7.8452	8.0058	7.3768	5.4995	5.7473	7.5016	6.945	7.1775	7.4916	8.4025	7.9221	5.1694	5.3053	6.1789	4.7401	4.8904	4.5728	6.4126	5.6468	5.5801	5.2114	6.5959	5.1571	5.9873	6.1264	4.3165	5.938	4.0385	6.0614	5.3824	5.187	5.7522
SUGT1L1	3.1632	3.22	3.1755	3.3536	3.2746	3.3471	3.186	3.0929	3.1933	3.1156	3.0066	3.3384	3.0822	3.3369	3.1098	3.1803	3.3544	3.0871	3.2023	3.3767	3.5606	3.1402	3.0339	2.9974	3.0062	3.2223	3.2947	3.152	3.0297	3.2558	3.1153	3.1657	3.1714	3.5048	3.0829	2.982	3.2735	3.0946	3.0161	3.2453	2.9319	3.0718
C3orf15	3.9967	4.4607	4.5673	4.3108	4.4979	4.2221	4.8744	4.54	4.7103	3.9447	4.8333	4.6908	4.2821	4.9381	4.8038	5.0655	4.746	4.6926	4.473	4.7243	5.0922	4.949	4.4073	4.6822	4.3595	4.5763	4.3682	4.682	4.1463	4.5317	5.1312	4.2917	5.6653	4.7427	3.9511	5.3005	4.9213	4.4656	4.6837	4.4901	5.1543	5.3042
SLC33A1	6.744	7.1557	7.0214	7.4158	6.6926	6.7438	6.4923	6.3343	6.6938	6.7596	7.647	7.0953	7.5499	7.2829	7.2315	8.1617	6.9042	6.83	7.3694	7.1524	7.3512	7.1812	7.5391	7.0444	6.595	6.6909	7.0152	6.9572	6.9775	7.0273	7.188	7.382	7.0585	7.2971	6.2172	7.7449	7.5415	6.8045	7.3462	7.3588	6.8563	7.2836
CLDND1	10.4402	10.6402	10.7439	11.0076	10.3497	9.9975	9.8995	9.4905	9.1053	9.8776	11.1336	10.1019	10.3847	11.1204	11.0696	11.0288	11.0664	9.7543	10.8664	10.6587	11.2254	11.2372	10.9724	10.7807	10.27	10.2832	11.1907	11.0549	10.9475	11.0826	11.5692	10.9724	11.2218	11.1666	10.7552	11.3907	11.1345	11.0248	11.2181	11.4407	10.7118	10.8694
OGDH	6.1068	6.6659	6.2318	5.4584	6.4127	6.3821	6.1402	6.299	6.2437	6.6104	5.7338	5.5518	6.5832	6.1741	5.7763	5.9308	5.9828	6.2201	6.174	6.4599	6.6763	5.5669	5.5373	5.3699	5.8083	5.6318	5.67	5.9873	5.8072	6.3791	5.5201	5.8747	5.5227	5.5283	5.9057	5.7427	5.9902	5.7337	5.8949	5.0123	5.8739	6.1953
PHF21A	5.9998	5.3632	5.7784	5.549	5.5139	5.815	6.1637	5.9131	6.2084	5.9102	5.6939	5.4718	5.3821	5.8473	5.7673	5.2144	5.0218	5.8864	5.615	5.1669	5.4343	6.5883	6.9863	6.2286	6.8161	7.1837	6.2207	5.7034	6.259	5.2807	7.2096	5.9594	6.7949	6.3215	6.3901	6.9587	6.184	7.309	6.3539	6.6682	6.5548	5.8973
GDAP2	6.2892	5.4957	5.6336	6.7591	6.22	5.5801	5.4159	4.999	4.3858	4.9071	4.9169	5.0361	5.0815	4.5168	5.7348	5.5704	6.6171	5.3397	6.3131	6.0463	6.677	6.3661	6.2808	5.6418	4.9253	4.8885	6.3303	6.0503	6.3848	5.7311	6.5119	6.5788	6.315	6.3185	5.8799	6.1086	6.3751	6.2308	6.3235	6.385	5.9087	5.9402
MCPH1	5.0752	6.5703	4.5929	4.5919	5.0866	4.0771	4.2758	4.5294	4.5052	4.2756	5.2809	5.003	4.8543	5.6779	5.061	5.0951	5.3936	4.7751	5.0995	5.2405	5.9052	5.1659	4.4373	4.8346	4.5089	4.2085	5.0164	5.3309	5.2776	6.1236	5.3215	4.4485	5.4829	4.8652	4.965	5.1377	5.1662	4.8454	5.1762	5.3762	4.6976	4.3831
WFDC8	4.676	4.6345	4.5627	4.8075	4.7345	5.4291	5.2701	4.7153	4.8851	4.6193	4.1124	4.2959	4.219	4.3379	4.4509	4.7375	4.6659	4.5826	4.7943	4.4743	4.9955	5.012	4.6272	4.7236	4.6452	4.732	4.571	5.0523	4.68	5.0225	4.9118	4.9679	4.685	4.6501	4.6563	4.7793	4.4019	5.0683	4.5437	4.5314	4.6627	5.0663
ZMYND11	4.444	4.3571	4.6281	4.6466	4.4545	4.4341	4.5359	4.2898	3.9548	4.6248	4.4704	4.4074	4.1253	3.9081	4.2354	4.2907	4.2957	4.5726	4.7283	4.366	4.7544	4.6628	4.3888	3.8234	3.9882	4.5059	4.3175	4.3301	4.5641	4.2931	4.2817	3.969	4.5121	4.1089	3.9514	3.8705	4.5829	4.1437	4.0933	4.4353	4.3894	5.3506
ZNF446	7.2394	7.545	7.1651	7.0247	7.1253	7.1051	7.5213	7.2555	8.0266	7.4891	7.1817	7.6583	7.6172	7.2475	7.2819	7.2438	7.0982	7.6976	7.1342	6.8273	7.3066	6.9063	7.1749	7.2176	7.3973	7.4579	6.9002	7.0697	7.0021	7.1049	6.8978	7.1599	6.8808	6.8034	7.2438	6.6178	6.9212	6.9325	6.8028	6.9294	6.9743	7.0437
TWIST2	5.6932	6.0227	5.5902	5.7805	5.6643	5.9412	6.0834	5.6806	5.8543	5.4897	5.7396	5.9172	5.9447	5.4724	6.3218	5.9514	5.3215	5.8758	5.9969	5.3538	5.8524	5.5118	6.0266	5.6808	5.8919	5.7016	5.3159	5.7008	5.4142	5.6417	5.9578	5.1515	5.6284	5.2284	5.5567	5.2859	5.4873	5.7288	5.1768	5.3837	5.7241	5.7722
FAM53B	5.4843	6.1884	5.8866	5.7771	5.7959	6.0248	6.1652	6.0041	5.7333	5.7013	6.0615	6.4327	6.0042	5.952	5.9981	5.8264	5.8643	6.2237	5.8988	6.103	6.027	5.7777	5.6279	5.5311	5.7043	5.7991	5.4064	5.5945	5.4305	5.0273	5.5598	5.698	5.525	5.3924	5.6915	5.5625	5.498	5.3806	5.3548	5.7714	5.9489	6.1055
GOLGA7	7.0792	7.7927	6.8135	7.4293	6.3174	6.2129	5.9003	6.1324	5.3668	6.5634	7.2098	5.8852	7.2371	6.2172	6.6345	7.412	7.5579	6.0125	7.6657	6.8007	7.8288	6.8803	7.0331	6.6502	6.4153	5.8169	7.0111	7.7479	6.9732	7.5004	7.3704	7.8437	6.9055	7.2745	6.5733	7.7458	7.0119	6.6839	6.7981	7.3892	6.6432	7.4631
MBLAC1	6.896	7.4114	6.5419	6.9119	7.0599	7.047	6.9706	6.7466	7.1856	7.0404	6.8716	6.5362	7.0116	6.6126	6.98	7.3762	6.9298	7.2787	6.9668	6.6526	6.8202	6.7125	6.9927	6.8356	6.799	7.3456	6.7901	7.4896	6.3924	6.8278	6.5607	6.7322	6.6836	6.5921	6.7717	6.3558	6.7064	6.4428	6.9606	6.8964	6.6684	6.8704
ZMYM3	7.4352	7.9875	7.2204	7.3012	7.2632	7.3094	7.6636	7.5914	8.0682	7.4486	7.3941	7.1813	7.4413	7.3075	7.5286	7.4921	7.0704	7.9362	7.3905	7.1574	7.5295	7.7147	7.498	7.5202	7.9092	8.5183	7.3366	7.737	7.2991	7.7432	7.0505	7.7637	7.9469	7.5052	7.5092	7.3872	7.7517	7.6495	7.1716	7.6141	7.7034	7.3428
CD300LB	4.9247	5.2209	4.7079	4.8707	4.6712	4.6428	5.0259	4.646	4.4958	4.2914	4.3406	4.3536	5.03	4.7314	4.9502	4.7865	4.7695	4.7144	4.9307	4.5544	5.0145	5.1284	4.7509	4.5416	5.0487	5.2199	4.6389	4.9542	4.7936	5.1015	4.9859	4.6883	4.6045	4.8599	4.708	4.653	5.0002	5.1263	4.5859	5.1711	4.8894	4.9158
C3orf33	5.29	5.1284	5.3534	5.0771	5.962	4.5493	5.1085	5.2398	5.1531	4.5603	6.1726	6.5389	5.3177	6.5867	5.7271	5.7031	5.1107	5.0348	5.1981	5.4267	5.29	5.0403	5.1622	5.1862	4.4074	5.3132	5.5444	5.5318	5.4139	5.6337	5.1238	5.173	5.2	5.2052	5.0196	5.1475	5.4949	4.5095	5.4234	5.7862	4.9281	5.2065
ATP5S	7.7507	8.8829	7.2301	7.7096	7.7514	7.6351	7.1851	7.6145	7.1049	7.9107	8.2606	7.7234	7.7779	8.5391	8.2536	8.3198	7.6819	7.7582	7.4636	7.7696	8.1656	7.2975	7.108	7.3571	7.4471	7.5572	7.2951	7.4832	7.3221	7.6179	7.3721	7.5162	7.2982	7.4427	7.2983	6.9749	7.7611	7.2336	7.3772	7.5013	7.5619	7.4448
FAM126B	9.682	7.6236	9.7085	9.6733	9.7977	9.2046	9.6128	9.0826	8.5508	8.9323	8.5686	9.0145	8.1329	8.0672	8.3911	8.6889	9.4657	9.3436	8.9876	9.5136	8.5946	8.9305	9.6259	9.3676	8.7254	8.507	9.584	9.6998	9.5657	9.2821	9.8434	10.1199	9.2778	9.7427	9.2956	9.3607	9.7791	9.4257	10.0452	9.8402	9.8343	9.1093
LYNX1	5.166	5.9096	5.2359	5.4993	5.5869	5.6669	5.8031	5.7042	6.1036	5.6216	5.8225	5.6321	6.0496	5.486	5.5951	5.9333	5.4954	5.6343	5.7933	5.0327	5.6677	5.3508	5.4369	5.6135	5.5226	5.9745	5.1883	5.4192	5.175	5.2717	5.3771	5.5246	5.763	4.8048	5.5649	5.3818	5.081	5.3554	5.3155	5.2058	5.3279	5.7009
SNX32	5.5254	5.6625	5.8019	5.6366	6.0205	6.0622	6.2821	5.9971	6.8541	6.3431	5.4506	5.8731	6.02	5.9898	5.6461	5.9331	5.6004	6.9418	6.1529	5.8062	5.6172	5.3205	4.9972	5.7675	5.6319	5.7191	5.1091	5.6068	5.1658	5.2237	4.8826	5.3789	5.0618	5.4199	6.3105	4.9664	5.2656	4.7501	5.0088	5.1739	5.392	5.4626
TRIM73 /// TRIM74	4.7577	4.7245	5.0561	4.826	5.098	5.3903	5.0378	6.1595	5.7911	5.3142	4.3769	4.9566	4.3857	6.4963	5.0669	4.2634	4.2201	5.8072	4.3644	5.2267	4.1869	4.8821	4.5317	4.525	5.2468	5.2853	5.6641	5.5391	4.5455	5.3622	5.807	4.5473	5.2694	4.6555	5.0554	5.3385	4.5505	5.2781	5.6169	5.3417	5.0627	4.7364
LOC554206	3.894	4.7523	4.2102	4.1971	3.8812	4.092	3.8448	3.8278	4.0561	4.5299	4.0775	4.2116	3.8818	4.092	3.4459	4.2978	4.2212	4.2066	4.2228	4.1809	4.9497	4.0888	3.5921	3.7879	3.9764	4.3922	4.1708	4.2104	3.9576	4.7994	4.1342	4.1499	3.8815	4.3229	4.1739	4.1077	4.2253	3.7536	4.3847	4.3166	4.2258	4.1084
C11orf53	4.8078	5.5619	5.065	4.5611	4.6853	5.2064	5.1594	4.6078	4.9997	4.8936	4.691	4.7001	5.6486	4.6946	4.929	4.9061	5.0935	4.985	5.1605	5.4726	4.8761	4.9339	4.9193	4.747	4.7558	4.9382	4.883	4.9663	4.2695	4.0496	4.5264	4.9466	4.6281	4.2517	4.945	4.7276	4.8493	4.4416	4.5995	4.6581	4.8196	4.9182
C10orf81	5.45	5.562	6.8848	5.6705	5.3723	6.5654	5.9388	6.9175	6.0018	6.5042	5.9275	5.7223	6.0542	6.2005	5.7701	5.6619	6.1299	5.8916	5.9323	7.2659	5.2403	6.4417	8.1528	7.5434	8.0629	7.3289	7.2227	5.2137	7.2277	6.1802	6.7276	5.1383	7.6488	7.8581	6.0851	7.6152	6.8829	7.7208	7.1866	7.6943	7.914	6.6794
C4orf23	5.6548	5.9515	5.8683	6.0557	6.0935	6.1886	6.385	5.8854	6.3354	5.8703	5.9699	6.1705	6.3333	5.8428	6.0377	5.973	5.9726	6.2346	6.2274	5.8155	6.2924	6.4427	5.9178	6.143	6.093	6.0455	5.7359	5.8265	5.6212	6.1567	5.5404	5.8239	5.7488	5.8078	5.9014	5.5178	5.8406	5.5584	5.468	5.593	6.0296	6.6554
MANEA	4.354	4.8927	5.0704	5.226	4.5642	4.9167	4.3948	4.4294	4.6889	4.7359	4.5795	4.4823	4.9173	4.055	4.5246	4.9209	5.4397	4.8119	6.0385	4.8089	5.5723	5.0176	4.7133	4.481	4.8189	4.7318	4.7431	4.9078	4.7996	4.3448	5.2779	5.4666	5.1084	4.9355	4.2795	5.8762	4.5344	4.8813	4.7323	6.2012	5.3862	5.5972
LOC100287037	4.9208	4.9785	4.9456	4.7925	4.6375	5.4244	5.2757	5.0084	5.539	5.1696	4.8123	4.9747	4.8612	4.2523	4.4186	5.2166	4.7203	5.2467	4.805	4.7394	5.1613	4.7903	4.7702	4.7301	5.216	5.0269	5.1344	5.1489	4.8195	5.8079	5.0773	5.4211	5.1248	5.3812	5.2878	5.322	4.7414	5.0852	5.0605	5.0208	5.0208	4.5833
C5orf46	4.8903	5.4901	5.6318	5.6081	5.1884	5.6529	5.6577	5.2628	5.8246	5.7688	5.4539	6.0713	6.0639	5.2806	5.5718	5.4085	5.2678	5.9255	5.553	5.2881	5.3747	5.3758	5.3023	5.6299	5.1978	5.2828	5.3093	5.321	5.111	4.8798	5.0374	5.2615	5.0701	5.0583	5.1084	4.7652	5.1695	5.2734	5.2712	5.0473	5.4742	5.6829
IZUMO1	3.5134	4.1897	4.0083	3.6811	3.5941	4.1229	3.6831	4.3488	3.9879	3.7771	4.02	4.1963	4.461	3.8279	3.7115	3.8939	4.0179	3.8032	4.2398	3.8427	4.0275	3.5393	3.2911	3.6223	3.5295	3.8687	3.6358	3.5244	3.1715	3.4237	3.5722	3.5254	3.3943	3.3992	3.5097	3.3155	3.4935	3.4509	3.68	3.513	3.7485	3.6673
SH3YL1	5.2993	5.4773	5.1523	5.0205	5.3994	5.0918	5.3696	5.5627	5.3131	5.3179	4.9399	4.8474	4.7366	4.9204	5.1806	5.0492	4.9752	4.8694	5.1153	5.1342	5.041	5.2084	4.8581	4.978	5.1737	4.8991	4.952	5.3351	4.5412	4.9447	4.7638	5.3673	4.9589	4.7175	5.0215	4.8022	4.8863	4.7949	4.6791	4.7839	5.2388	5.4096
PTPRO	3.3831	3.1441	3.1784	3.2441	3.1174	3.3858	2.9816	3.114	3.2485	3.2693	3.3441	3.6052	3.5973	3.3462	3.0073	3.526	3.4093	3.2608	3.7756	3.1919	4.6196	3.1135	3.2288	3.1578	3.4728	3.3218	3.1324	2.9528	3.1317	3.1189	3.215	3.4627	3.2845	2.9793	3.198	3.1652	3.0883	3.3203	3.0088	3.0013	3.3848	3.2971
NCRNA00110	4.6588	5.4254	4.8703	4.9595	4.7772	5.2063	5.3342	4.8609	5.015	4.6561	4.8142	5.1975	4.7899	4.9771	5.1706	5.2618	5.2143	5.1504	5.3044	4.8793	5.5469	5.1185	5.1213	4.9418	5.0725	4.8881	4.5508	5.1994	4.3242	4.5588	4.9069	4.9123	4.8081	4.9765	4.6186	4.6517	4.7737	4.4881	4.8594	4.9818	5.0318	5.1105
ICA1L	6.0966	6.2087	6.3888	6.4066	6.4448	6.2858	6.8361	6.0631	6.1596	5.6436	5.7997	6.1619	6.0579	6.2123	6.1516	6.2763	5.992	6.3709	6.0783	6.0482	6.5262	6.0211	5.9667	5.9344	6.1912	6.2562	5.834	5.8165	5.6493	5.7454	5.7297	5.6397	5.7961	5.7794	5.828	5.4806	5.8433	5.789	5.744	5.7608	6.2777	6.3514
TMLHE	6.4584	8.1221	6.1865	6.1485	6.2968	6.4836	6.6306	6.1342	6.3851	6.718	6.9252	5.8315	6.2506	6.9953	6.4305	6.4128	6.3323	6.2301	6.8216	6.4076	7.1639	6.1719	6.0343	6.2789	6.2783	6.4052	6.5071	6.1489	5.9751	6.9681	5.8616	6.1067	6.2525	6.0088	5.892	5.8584	6.1636	6.3843	6.3951	5.9166	5.9847	6.4482
MEI1	5.9973	6.4317	6.4583	5.9569	5.6427	5.6847	6.0768	5.7962	5.9157	5.9022	6.2585	6.162	6.7257	6.3395	5.3376	6.1795	6.4547	5.132	6.4311	6.363	6.2155	6.7514	7.2403	6.4779	7.187	6.964	7.1619	6.3488	7.1083	6.376	6.9978	6.3356	7.3392	6.5857	6.2678	7.2133	6.0821	7.6465	6.6235	7.3644	6.8879	6.8342
ZCCHC13	5.313	5.7287	5.5786	5.7731	5.7378	6.1406	6.0677	5.8173	5.5837	5.4811	5.6287	5.2309	5.4605	5.1761	5.5469	5.5918	5.3791	5.6142	5.9586	5.407	5.8018	5.6846	5.3049	5.5315	5.5	5.5235	5.0997	5.4128	5.5645	5.3564	5.3342	5.4464	5.0037	5.3171	5.5867	5.6949	5.4567	5.2785	5.5023	5.51	5.4107	5.9379
KCNS2	4.6248	4.4063	4.4409	4.4146	3.9349	4.0655	4.4092	4.3191	4.8226	4.1581	5.2412	5.5282	5.062	4.14	4.2346	4.2073	3.5385	4.293	4.5688	4.3948	4.1536	4.0474	4.596	4.5877	4.6566	4.3651	4.1315	4.1855	4.1613	4.0054	4.403	4.3627	4.2286	4.1623	4.2019	4.6152	4.6042	4.0763	4.1384	4.1091	4.2253	4.7687
ARHGEF10	4.8441	4.5374	4.749	4.8346	5.1092	4.7591	5	4.8018	4.9454	4.4287	4.4341	4.4274	4.7425	4.3002	4.6719	4.7475	4.6284	4.8483	4.4373	4.7518	4.7419	4.8534	4.9838	4.7847	5.0144	4.6507	5.0198	4.5667	5.0852	4.5464	5.2155	4.4856	5.5216	4.6402	4.9022	4.782	4.7343	4.9254	4.8219	4.6953	5.0523	4.8662
CCDC132	3.6206	3.495	3.5715	4.1082	3.5135	3.3347	3.3631	3.3881	3.3323	3.5231	3.0284	3.0939	3.3708	3.1866	3.2801	3.0091	3.7691	3.3325	3.4739	3.714	3.9775	3.3972	3.4673	3.3415	3.4468	3.6074	3.4884	3.8447	3.9869	3.6626	3.4033	3.732	3.3932	3.8223	3.5856	3.4235	3.5467	3.4902	3.6739	3.4686	3.6694	3.3371
MGC45922	4.556	5.0669	4.9893	4.7615	4.9874	5.2979	5.1026	5.0839	4.9569	4.5623	4.8643	4.5042	5.0915	4.7906	4.9443	4.9534	4.7154	4.725	4.8005	4.6881	4.5103	4.4945	4.7089	4.9326	4.7203	4.8087	4.3318	4.7896	4.4169	5.0077	4.446	4.6986	4.6777	4.515	4.5801	4.6479	4.2151	4.7061	4.6151	4.3605	4.6729	4.8719
C8orf56	4.2632	4.4817	4.6156	4.3051	4.5221	4.8097	4.7561	4.3518	4.8114	4.2412	4.1091	4.1196	4.5252	4.3547	4.2969	4.3274	4.0905	4.6944	4.2873	3.7474	4.4849	4.2281	3.9208	4.0273	4.1633	4.5277	3.8233	4.077	3.7431	4.2194	3.8341	4.0688	3.8492	3.8741	4.2624	3.7529	4.0154	4.0405	4.2278	3.8766	4.3089	4.1903
C5orf41	6.0992	5.7512	5.8702	5.8911	5.8622	6.1714	6.2593	6.5038	6.1742	6.0605	5.404	5.081	5.5739	5.3028	5.5794	5.3982	5.9289	6.2368	6.0218	6.4029	6.2368	5.8811	5.7204	5.7254	6.1573	6.1126	5.4199	5.3211	5.8638	5.3476	5.9697	5.2764	5.7552	5.6297	5.6381	5.5024	5.7029	6.4274	5.7408	5.9486	6.0228	5.7967
C1QTNF9	4.3243	5.3923	4.6401	4.4484	4.5364	5.0869	4.829	4.6301	4.8358	5.2461	5.2289	5.789	4.9307	4.5369	4.2869	4.5758	4.2975	5.4255	4.4656	4.4984	4.6538	4.126	4.1704	4.451	4.3143	4.1631	4.7373	4.3756	4.3734	4.0739	3.378	4.1653	3.8347	4.4201	4.3307	3.9199	4.5585	3.5168	4.3098	4.2988	4.4233	4.5364
KATNAL2	5.9035	6.194	6.3012	6.1977	5.949	6.253	5.9915	6.0618	5.8992	5.794	5.5624	5.5103	5.8659	5.9841	5.8688	6.1397	5.9117	6.1257	5.9752	5.9311	6.0867	6.2297	5.6866	5.8432	5.7422	5.8511	6.2351	5.8255	6.0971	6.4592	5.766	6.1811	6.0674	6.3237	6.2758	5.5267	6.2374	5.9829	5.7505	5.9506	5.9874	6.0701
CTNNA3	3.1311	3.1826	3.4224	3.7427	3.4983	3.9341	3.6269	3.5382	3.4182	3.3801	3.5446	3.8277	3.5596	3.7414	3.6984	3.9351	3.6665	3.945	3.4339	3.3824	3.7649	3.5883	3.3288	3.4988	3.4394	3.5343	3.5413	3.8523	3.3931	3.2692	3.4458	3.3126	3.4026	3.5893	2.9691	3.5945	3.7021	3.4195	3.4454	3.3837	3.3977	3.8717
ZADH2	8.2797	9.2529	8.5732	8.5624	7.9606	8.5914	8.1202	8.6508	8.0316	8.5569	9.0625	9.0721	9.5433	9.7206	8.898	9.2163	8.6239	8.6363	8.7728	8.5495	9.0462	7.6946	7.605	8.0363	7.8518	7.2719	8.0176	8.0186	8.1753	8.3955	7.6099	8.1777	7.8812	8.1562	8.5392	7.8844	8.0508	7.9491	8.2472	7.9412	7.9705	8.3053
ITGAL	6.0696	5.6168	7.1862	6.5421	5.8132	5.9933	5.9798	6.2966	6.965	5.8314	5.9071	5.4664	5.8685	6.1556	4.9601	4.9241	5.6805	5.8416	5.7598	6.447	4.457	8.2106	6.7443	6.713	7.3471	7.6056	6.986	5.9557	6.9942	5.9643	8.4104	6.2553	7.8038	6.9309	6.3717	7.4734	6.5899	8.3623	6.5715	7.4297	7.8556	6.8829
COCH	9.5723	9.9597	9.4946	10.1759	9.58	8.6019	8.9228	8.4004	8.463	9.0639	10.1824	9.3786	9.9997	10.5226	10.4426	10.9103	10.1258	8.8979	10.0556	9.3657	9.825	9.9958	9.9929	9.6327	8.5939	8.9263	9.8865	10.163	10.0081	10.0109	10.2406	10.0211	9.4535	10.0998	9.4405	10.4274	10.0006	9.4343	9.9456	10.3256	9.4648	9.9557
ARL17A /// ARL17B	6.8933	7.4748	6.7832	5.3946	6.0412	6.4411	7.0339	6.3309	5.9469	6.0826	6.6729	4.7619	6.8704	6.7771	5.6935	6.6215	6.5813	5.8161	6.5096	6.1269	7.1706	6.5973	7.1947	6.718	6.2257	7.857	6.5057	7.2149	6.8956	7.5877	6.2413	6.7307	6.8619	5.9427	6.6836	6.7045	7.0439	6.5626	6.9778	6.2732	6.0601	7.0667
C1orf210	8.9349	9.2923	8.7884	8.952	8.8164	8.1911	8.0704	7.9216	7.5283	8.9395	9.1352	8.1841	10.3309	8.9815	8.5038	9.6979	9.4476	8.1807	9.4303	9.007	9.1516	7.2063	6.0023	7.7867	6.7408	6.3887	7.9273	8.8215	8.641	9.1017	6.5808	9.2908	6.9716	8.3241	8.5179	7.417	8.1768	6.1562	8.2723	7.8942	7.4579	8.2699
ZNF638	7.1818	5.7258	5.8432	6.1079	7.1112	5.861	6.0276	7.0185	6.8411	6.5177	5.7391	5.5302	4.7789	8.0869	6.4782	5.9277	5.8891	6.3076	5.9186	6.2179	5.6848	5.696	5.9346	5.9525	6.4051	6.8744	6.25	6.1724	6.2157	5.2736	5.8606	5.8952	5.9409	5.8211	6.2715	5.9719	5.7034	6.0571	6.4538	5.1635	5.7686	5.5314
TRIM73	6.9085	5.7179	6.1189	6.0694	7.1451	6.3621	6.752	7.4991	7.9154	6.6552	5.8066	6.6443	5.3385	7.8166	7.3543	5.2393	5.5123	7.7809	5.3928	6.0265	5.2286	6.7905	5.6768	5.561	6.119	7.3326	6.6508	6.6699	6.4012	5.8881	6.4427	6.502	6.4821	6.069	6.6294	5.9677	5.8756	6.7827	6.27	5.693	5.8843	5.6828
HP1BP3	7.503	6.3359	7.3774	7.7195	7.6897	7.05	6.6386	7.4179	6.7413	7.3868	6.8736	6.5361	6.9228	7.5926	8.0105	7.7412	7.7663	7.2513	7	7.3612	6.6621	7.9521	7.2365	7.5877	7.5547	6.9006	7.6468	6.8607	7.8387	6.9561	7.7026	7.3752	7.8408	7.7716	7.9072	7.8477	7.6497	7.705	7.6903	7.6121	7.8665	7.225
LASS3	4.6374	4.4583	4.8868	4.8403	4.5689	4.6567	4.5106	4.746	4.7781	4.5549	4.7279	4.8717	4.484	4.363	4.8096	4.8857	4.4302	4.9039	4.3251	4.3746	4.5188	4.6209	4.4611	4.8322	4.6091	4.7091	4.2804	4.4696	4.7253	4.9982	4.5123	4.4186	4.8353	4.6238	4.8792	4.4618	4.5626	4.7556	4.5879	4.458	4.9527	4.4968
PCNXL2	4.4947	4.3835	4.4433	4.6135	4.5286	4.6693	4.2735	4.302	3.8355	4.1136	4.3939	3.8301	4.0672	4.5721	4.4824	4.488	4.5125	3.8132	4.4824	4.1924	4.2257	4.9001	4.693	4.7539	4.3631	5.0777	5.1785	4.1967	5.0599	3.9673	4.9257	4.8846	4.785	4.82	4.3956	5.3456	5.0241	5.3565	4.1108	4.8934	4.6496	5.2204
DNAJC5B	5.2515	7.0585	5.9162	4.9472	4.8878	5.6003	5.2493	4.7765	5.1119	5.4106	5.9629	5.9237	5.3589	5.3035	5.5008	5.7468	5.5876	4.8737	5.291	5.1179	5.1961	6.5469	5.7803	5.1624	6.1964	5.6662	5.8409	5.5303	5.7619	5.437	7.0804	5.5439	6.0308	6.8616	4.5682	5.9716	5.5776	7.1948	5.1176	5.9878	5.8426	6.6499
GPSM1	5.1548	5.2489	5.013	5.3921	5.2618	5.3412	5.4914	5.3792	5.4008	4.7082	5.281	5.7547	5.6146	5.416	5.2633	5.5027	5.0535	5.5054	5.1026	5.131	5.353	5.3202	5.5546	5.0743	5.1903	5.6004	4.7542	5.1294	4.7226	4.6427	5.0071	4.9352	4.994	4.7876	5.2762	5.3572	5.0321	4.5517	4.8456	5.009	5.3122	5.3698
FRYL	8.8171	7.7388	9.435	9.6367	8.9965	8.9948	8.1689	8.2448	8.0345	8.4303	7.8608	7.7675	7.3941	7.2689	8.0771	7.9325	9.3135	8.6289	9.0057	9.1154	8.721	7.95	7.9653	8.8917	8.177	7.494	8.3401	8.5505	8.5326	8.2878	7.8994	8.6455	7.9381	8.7259	8.7034	7.7941	8.9013	7.1349	9.0938	7.9087	8.5463	8.1573
KLHL29	4.2717	4.3406	3.9137	3.9446	4.3373	4.5895	4.3394	4.5256	4.2779	4.1062	4.6105	4.8269	4.6814	4.5996	4.4036	4.5532	3.9181	3.9461	4.2522	3.8561	4.1465	4.3546	4.6465	4.2967	4.1161	4.1169	3.9904	3.9829	3.9198	3.5802	3.9837	3.9376	3.9281	4.0289	4.1893	4.0883	4.1328	4.2867	3.7926	4.0792	3.9156	4.2199
CKAP2	3.1335	3.6241	3.4008	3.3839	3.206	3.4002	3.2972	3.4245	3.533	3.2322	3.6294	4.2459	3.3715	3.5204	3.4131	3.4717	3.4018	3.5826	3.3977	3.4376	3.9094	3.4637	3.5101	3.3944	3.2917	3.5055	3.4114	3.3939	3.3327	3.5135	3.4177	3.3941	3.4549	3.2589	3.5937	3.3719	3.5782	3.3105	3.3222	3.5801	3.2192	3.5447
MORN1	4.0187	4.6672	4.1732	4.2664	4.2746	4.5302	4.5654	4.3269	4.2638	4.0816	4.1228	4.0722	4.6957	4.1237	4.3576	4.3801	4.2682	4.2023	4.2517	4.2849	4.3431	4.235	3.9898	4.0119	4.6706	4.0366	4.0355	4.6183	4.1767	3.9678	4.0952	4.0878	4.1413	4.1814	4.1374	4.0429	4.1907	4.2824	4.3653	4.0725	4.3613	4.4511
CENPL	5.1961	6.1114	5.5075	5.63	5.6023	5.6146	5.0047	5.282	4.7181	5.0675	5.4529	4.7019	5.2696	5.0227	5.2978	5.6853	5.8658	4.7948	5.8602	5.9755	6.2452	5.9781	5.2316	5.5087	4.7627	4.9429	5.8644	5.489	5.6467	6.0299	5.927	5.2364	4.9732	5.7796	5.4863	5.9848	5.8095	5.5812	5.2457	5.655	5.1729	6.155
ERAP2	3.2377	3.5547	3.6753	3.2871	3.0095	3.5579	3.2951	3.4912	3.9103	3.7029	3.5252	3.7896	3.2397	3.4059	3.502	3.3396	3.0644	3.4058	3.1303	3.1251	3.3164	3.6314	3.4802	3.5285	4.1152	3.5809	3.2325	2.8876	3.3971	3.1223	3.7002	3.5729	3.8084	3.3875	3.166	3.501	3.5416	4.1336	3.1249	3.3914	3.5622	3.2029
SSH1	4.8439	5.5274	4.7831	4.9066	5.0585	5.0088	4.8462	5.1818	5.2881	5.1659	5.4164	5.2148	5.5385	5.0399	4.8716	4.9629	4.8928	4.8403	5.1087	4.9503	5.3074	4.8998	5.3233	5.2058	5.0655	4.876	4.7742	5.019	4.8325	4.7301	5.0491	5.0219	4.5576	4.5649	4.9005	4.8452	4.851	4.9473	4.9604	4.6292	4.747	4.6899
SART3	3.4751	3.4694	3.4417	3.3516	3.4733	3.6111	3.4438	3.3886	3.4196	3.5972	3.637	4.6421	3.638	3.5983	3.4766	3.4395	3.2674	3.6001	3.3941	3.3945	3.372	3.4547	3.45	3.4726	3.6763	3.8634	3.2538	3.4616	3.4659	3.5581	3.3494	3.6004	3.3461	3.4219	3.6155	3.5436	3.4228	3.6034	3.2017	3.3008	3.446	3.5265
FANCM	4.8505	4.6882	4.7802	4.7453	4.6367	4.9197	4.3755	4.6392	4.3038	4.1985	4.2573	4.1767	3.8791	3.9351	4.0477	4.4029	4.4437	4.5042	4.6192	4.8721	4.999	4.7014	4.5279	4.9385	4.7803	4.3271	4.6042	4.3926	4.7111	4.0546	4.5703	4.1581	4.4682	4.3898	4.3239	4.3983	4.8201	4.6579	4.6646	4.8721	4.8785	5.0661
TRMT2B	5.1256	5.2516	5.1722	4.9841	5.4673	5.3752	5.5304	5.2695	5.5698	4.735	4.8512	5.0114	5.035	4.756	5.0649	5.2699	5.6417	5.6044	5.3497	5.198	5.7042	5.2516	4.8384	4.9245	5.3539	5.282	5.2053	5.2518	5.1594	5.5063	5.0968	5.0834	5.0841	5.0233	5.1547	5.0153	5.1466	4.923	5.1284	5.1508	5.1087	5.3862
C9orf43	4.3059	4.0392	4.1074	4.3586	4.2214	4.4447	4.1188	3.9433	4.2515	4.2989	4.0417	4.2128	4.5138	3.7915	4.1561	4.2815	4.2394	4.2385	4.3599	4.1286	4.7759	4.3127	4.2818	4.4407	4.5679	4.1158	4.2034	4.1798	4.0971	3.8621	4.069	4.2891	3.9972	4.0043	4.2227	4.2981	4.206	4.2431	4.0193	4.2728	4.3634	4.2595
CCRN4L	9.1793	7.794	8.2409	7.7988	8.2087	7.5144	8.5443	8.7377	8.3615	8.5588	7.8576	7.8712	8.7941	7.5252	9.0141	8.2636	7.8083	8.0846	8.205	8.8002	7.0061	8.5026	8.6628	8.6442	8.7676	9.1995	9.9815	8.936	8.4002	8.5248	9.4016	9.0273	8.6716	9.8223	7.3984	8.743	9.6828	9.1216	8.1203	9.0054	8.7088	8.6384
HAVCR2	4.5755	5.4909	5.0709	5.0546	4.3249	4.8434	4.8653	5.0851	4.9791	4.6807	5.7331	5.2078	5.6421	4.9297	5.2749	5.4202	5.025	4.7904	5.3651	4.6524	4.9342	4.8838	4.9339	5.0543	4.9055	5.1438	4.9172	4.6923	4.7988	4.3635	5.376	4.9963	4.7594	4.8776	4.8337	5.4427	5.0947	5.5962	4.449	4.7168	4.9836	5.2548
FLJ25758	4.0594	4.4067	4.6676	4.455	4.3735	4.6773	4.7635	4.247	4.3579	4.1772	3.9008	3.9603	4.552	4.376	4.3287	4.5725	4.2949	4.5215	4.523	4.144	4.4504	4.5275	4.1735	4.4342	4.1321	4.5293	4.3643	4.5574	4.2701	4.5237	4.3411	4.0553	4.0442	4.0966	4.1936	4.1869	4.2557	4.0937	4.3212	3.9537	4.1302	4.4796
TRIM4	8.7059	6.6374	8.5297	8.1174	8.2471	8.8677	8.4723	8.4818	8.41	8.0717	7.7714	8.5292	6.9861	7.7123	8.7611	7.732	8.1298	8.5656	7.6485	8.3655	7.4906	8.2602	7.756	8.3612	8.5944	8.3935	8.4096	8.1364	8.0959	7.3619	8.3303	8.3518	8.1789	8.2694	8.681	8.3294	8.1558	8.4	8.6352	8.294	8.6652	7.7828
FAM160B1	4.6415	4.7288	4.7693	4.7766	4.6838	4.6442	5.0281	4.7466	5.0372	4.7493	4.8724	5.4572	5.1699	5.1188	4.9837	5.0002	4.9197	5.1077	4.5132	4.943	5.1275	4.7053	4.6329	4.6061	4.5844	4.842	4.7893	4.744	4.3762	5.1649	4.5282	4.7027	4.411	4.7612	4.5976	4.5339	4.5038	4.5112	4.5097	4.5957	4.8361	4.628
HERC3	5.5148	5.2122	5.2483	5.5486	4.9918	4.7272	4.6602	4.9561	5.1962	5.4817	5.6378	5.4379	5.3304	5.8608	5.1245	6.1106	5.1526	5.0964	5.4452	5.0483	5.6204	4.9978	5.2958	5.1072	5.1242	5.034	5.3967	4.8571	5.1292	5.0822	5.1377	5.2211	4.8761	5.1529	4.99	5.1655	5.1876	5.2555	5.3158	5.087	5.2144	5.1311
UHRF1BP1L	3.3061	3.9412	3.427	3.5	3.3559	3.7837	3.703	3.6452	3.4514	3.6785	3.5752	3.2214	3.3155	3.566	3.8919	3.3796	3.5234	3.5187	3.6018	3.8218	4.2118	3.9255	3.6676	3.4266	3.5054	3.568	3.5601	4.0037	3.7738	4.3208	3.7465	3.6842	3.7507	4.0992	3.4662	3.6299	4.2068	3.8784	3.4876	4.0557	3.5977	3.5888
TTBK2	3.9865	4.5877	4.0744	3.9533	3.9502	4.7447	4.3134	4.2762	3.9462	3.7874	4.9177	4.9117	4.4745	4.5565	4.1644	4.1691	4.1001	4.1794	4.0758	4.1933	4.4884	4.3683	4.3437	4.6309	4.4155	3.9559	4.1548	4.3247	3.9905	4.1938	4.1309	4.0477	4.0056	4.1573	3.8503	3.9058	3.8372	3.9599	4.1645	4.3062	4.1314	3.8146
CYP19A1	3.0757	3.0415	2.97	2.9089	2.9955	3.2956	3.3299	3.1356	3.1971	3.4125	3.3244	3.3129	3.39	3.1082	3.3485	3.0044	2.9987	3.3286	3.2516	3.0783	3.2636	2.9214	2.9648	2.9683	3.1624	3.0472	3.0857	2.9075	3.1029	3.2649	2.966	3.129	3.1125	3.2041	3.049	3.049	3.2475	3.0157	3.3107	2.9766	2.9177	3.0111
WDR49	3.1338	3.2492	3.1025	2.9936	3.1847	3.2135	3.3637	3.148	3.098	3.0675	3.1554	3.303	2.9514	3.0773	3.0439	3.1056	3.089	3.0458	3.0851	3.2294	3.1828	3.1311	2.9594	3.013	3.298	3.2893	3.2538	3.5189	3.1578	3.7291	3.1454	3.1104	3.5549	3.2051	3.1846	3.2279	3.0027	3.1628	3.2925	3.2209	2.9736	2.9598
NPAS4	3.4029	3.6183	3.5277	3.4374	3.4173	3.6935	3.5996	3.4823	3.4276	3.8145	3.5194	3.3283	3.8196	3.4275	3.6625	3.7546	3.3647	3.3769	3.5418	3.2548	3.6305	3.4995	3.4637	3.3517	3.6945	3.872	3.4008	3.3179	3.1756	3.2272	3.2567	3.4896	3.2743	3.3202	3.2984	3.3097	3.5951	3.3484	3.5616	3.3417	3.3593	3.5243
SVOPL	5.2987	5.4528	5.7947	4.5551	4.5833	5.3383	5.5612	4.757	4.5282	4.9573	5.5641	4.8724	5.0452	3.8207	4.2706	4.4704	5.4145	4.8332	5.4398	6.1344	5.5126	4.045	4.0096	4.1069	4.3645	4.57	4.1721	4.4296	3.9843	4.2813	3.7261	5.0021	3.9151	4.6458	4.7061	4.1433	3.9697	4.2293	4.0032	3.8149	4.1996	4.47
LOC645591	3.0293	2.9462	2.9282	3.0158	2.8873	2.9318	3.0541	3.143	3.2452	3.1515	3.0401	3.2633	3.1566	2.8453	2.9189	3.0108	3.2067	3.1712	3.0664	2.9824	3.046	3.0387	3.0101	3.2997	3.0994	3.2712	3.0569	3.5506	2.9766	3.1416	2.9805	3.2505	2.8772	2.9082	2.8306	2.8851	2.8711	2.9222	2.9114	2.9738	2.9021	2.96
HNMT	3.751	5.215	4.0213	3.8568	4.1941	4.3832	4.4267	4.0844	4.0519	4.1416	4.8356	5.1403	4.8019	4.3768	4.3826	5.0566	4.1846	4.308	4.2392	4.099	4.6207	4.0692	4.1288	3.939	4.0395	3.8346	3.9991	3.9983	3.9934	3.7037	3.8733	4.1814	3.8794	3.7741	3.9945	3.8917	3.8834	3.6704	3.8072	4.0964	3.9226	4.2055
MGC20647	3.4697	3.7619	3.71	3.6604	3.7091	3.7286	3.5794	4.366	4.1155	3.7234	4.1521	4.1189	3.6119	4.3796	3.8041	4.0533	3.8118	3.7259	3.9327	3.5991	4.072	3.7266	3.9646	3.7862	5.199	4.5055	4.2643	3.5816	3.9401	3.7014	3.673	3.6469	4.0767	4.0506	3.8414	3.4481	3.628	3.8553	3.7713	3.7916	3.5793	3.6022
ITPKB	2.9291	3.2353	3.2775	3.3406	3.3125	3.1396	3.0938	2.9457	3.1713	3.1533	3.0602	3.0458	3.6543	3.1862	3.313	3.529	3.2087	3.1061	3.1476	3.3443	3.268	3.4397	3.0558	3.2224	3.0537	3.0005	3.3489	3.573	4.0106	3.2875	3.6854	2.9574	3.6113	3.2825	3.2086	3.4546	3.0808	3.3118	3.3086	3.3423	3.4786	3.1929
LOC644852	3.6855	3.469	3.9613	3.594	3.659	3.6114	3.69	3.3575	4.0026	4.0552	3.8222	4.0018	3.7441	3.434	3.6398	3.4016	3.4532	3.7191	3.6828	3.4667	3.59	3.5227	3.2981	3.5694	3.7408	3.5397	3.815	3.7644	3.6633	3.3474	3.1495	3.8503	3.5298	3.5354	3.7375	3.6146	3.4961	3.449	3.511	3.3975	3.7709	3.9184
GABRA2	3.9247	4.9195	3.7113	3.4431	3.6048	3.3659	3.5934	3.7566	3.57	3.6303	3.8329	3.9586	3.9033	3.9531	4.1164	4.2996	3.8507	3.7321	3.5952	3.448	4.2049	3.2805	3.4306	3.4641	3.3261	3.3711	3.0341	3.6018	3.2035	3.4425	3.2669	3.3022	4.005	3.5985	4.0284	3.4192	3.7474	3.5182	3.3789	3.3861	3.4559	3.5468
EIF4G3	3.8859	3.8184	3.505	3.4982	3.8588	3.3614	4.0182	4.3482	4.4923	4.6901	3.7533	4.4444	3.4649	3.7244	3.5767	3.5207	3.4845	4.7245	3.7683	3.995	3.464	3.2057	3.789	3.5469	4.0059	4.0309	3.3437	4.0671	3.9966	3.7894	3.6582	4.0262	3.8822	3.6669	3.8983	3.6532	3.6863	3.3443	3.5206	3.5699	3.3675	3.3693
SUPT6H	3.5009	3.8895	4.1707	4.0369	3.982	3.9882	3.7829	4.0479	4.1092	4.3275	4.6753	4.7461	4.5586	4.1296	3.801	4.0713	3.8361	3.6943	4.4177	3.9848	4.0015	3.9346	4.2017	4.1791	4.101	4.2597	3.9112	3.6788	3.8245	3.6862	3.8859	3.8986	4.0942	3.7487	4.0259	4.1493	3.8653	4.0014	4.0556	3.9418	4.3643	4.0491
RNF170	3.7558	3.7804	3.8033	3.6985	3.7022	3.7091	4.0418	3.7275	3.7581	3.9758	4.1594	3.9475	3.9713	4.4605	3.9299	3.8026	3.7839	4.1011	3.9389	3.69	4.107	3.7376	4.1095	3.7575	3.938	3.6074	3.7753	3.7773	3.7046	3.5123	3.4933	3.7088	3.9819	3.5733	3.8235	3.7041	3.6831	3.8609	3.8011	3.7302	3.6435	3.9107
PGLS	4.164	4.3779	4.5726	4.4749	4.3626	4.222	4.4242	4.1401	4.3342	4.3874	4.1632	3.8765	4.4309	3.9885	4.0575	4.6038	4.1029	4.8041	4.5471	4.2683	4.3534	4.1905	4.1624	4.5815	4.1726	4.5369	3.7789	4.2056	4.0795	4.0674	4.3089	4.0326	3.9877	4.4375	4.0044	3.9971	4.0181	3.9028	4.1389	4.1456	4.3059	4.5658
TRMT61A	5.377	5.8071	5.279	5.5031	5.3398	5.5154	5.6164	5.5519	5.3932	5.5846	5.2738	4.9482	5.8605	4.9332	5.2145	5.5747	5.3363	5.4445	5.2761	5.097	5.3792	5.1754	5.405	5.3177	5.3389	5.277	5.186	5.5572	5.0751	5.4336	5.2157	5.4971	5.246	5.0745	5.2085	5.0036	4.8586	5.3226	5.2282	5.2195	5.0997	5.6869
LOC541473	4.046	4.7964	4.4953	4.2815	4.4822	4.6504	4.8384	4.6601	5.0838	3.8279	4.1626	4.9529	4.4802	4.5045	4.6352	4.35	4.1137	4.6508	4.0909	4.1982	4.0208	4.1574	4.2508	4.6641	4.7768	4.9336	4.3593	4.4184	4.4461	4.8872	4.5617	4.6245	4.4193	4.9396	4.5135	4.7864	4.2806	4.3346	4.6908	4.5012	4.2814	4.146
RPS6KA5	3.7582	3.2942	3.337	3.1837	3.2836	3.0922	3.2344	3.3629	3.3817	3.4439	3.3191	3.1767	3.194	3.336	3.1549	3.2426	3.353	3.6074	3.2374	3.2827	3.2437	3.2277	3.2371	3.2493	4.1014	3.5038	3.2574	3.5569	3.2782	4.0608	3.4729	3.5005	3.2757	3.7611	3.4037	3.3756	3.5326	3.4029	3.5904	3.634	3.2674	3.2737
NFS1	3.8634	4.1661	4.0049	3.8545	3.9954	3.8252	3.983	3.7042	3.6406	4.0323	3.3967	3.8426	3.7811	3.6203	3.7846	3.8077	3.9296	3.7546	4.1088	3.9142	3.832	4.0748	3.7137	3.4086	3.7589	3.7222	3.9659	3.814	3.5063	4.0793	4.1253	4.1062	3.8448	4.0701	3.7241	4.3193	3.5002	3.5597	3.6888	3.6396	3.9864	4.2913
HDAC4	6.2036	5.7219	6.0506	5.8282	6.3056	6.4218	6.2266	6.4789	6.3253	5.8253	6.126	6.1983	6.3543	6.126	6.0647	5.9254	5.4625	5.9128	5.8571	6.1546	6.1319	6.1343	6.2809	6.5093	6.3863	6.1403	5.8853	6.1982	5.9253	5.6169	5.8366	5.9552	5.7143	6.0336	6.1233	6.0069	5.5616	5.9204	5.6758	6.006	6.0257	6.4604
DYNC2LI1	3.8833	3.846	3.6287	3.6342	3.6272	3.2598	3.1111	3.1488	3.3773	3.5161	3.9997	3.6729	3.5602	3.6481	3.6304	4.1949	3.6233	3.3997	3.5833	3.5609	5.2333	3.387	3.5806	3.6298	3.5516	3.4647	4.1776	3.5043	3.8007	3.8194	3.7028	3.5536	3.6194	3.9082	3.3337	3.7621	4.0434	3.8563	4.2586	4.279	3.6972	3.9164
DOCK2	4.9086	5.2821	4.897	4.5613	4.7652	5.046	4.8728	4.6113	5.0172	4.7011	4.6249	4.8024	5.1117	4.7064	4.8303	4.7802	4.8214	5.4243	4.7867	5.0035	5.1	4.8498	4.9358	4.9375	5.1157	5.203	4.769	4.7923	4.4965	4.9219	4.6602	5.0041	4.8045	4.7663	4.9277	4.7526	4.9432	4.8855	4.806	4.857	4.6631	4.9585
CANT1	7.1091	6.9511	6.7354	6.9573	6.8626	6.8877	7.0279	7.1191	7.1381	7.2639	6.9288	6.7422	8.4329	6.759	7.5095	7.4189	6.8372	6.7698	6.9553	6.8416	7.1207	6.6602	7.2497	6.8349	7.6158	6.7713	6.9727	7.5256	6.7274	7.4602	6.3571	7.6568	6.6966	7.1209	7.3407	6.779	7.0234	6.8354	7.0162	6.7269	6.9	7.1995
STXBP4	2.8948	2.8843	2.8329	3.0458	2.9064	2.9693	3.0207	3.0403	3.225	2.8923	3.1318	3.5895	2.898	2.9744	3.1465	3.1532	3.2649	3.0877	2.9806	3.3131	2.9401	3.1672	3.0281	2.928	2.9402	2.9249	3.2835	3.0749	2.937	3.29	3.2343	2.9075	3.2649	3.2586	2.8463	2.8987	3.0722	2.884	3.0763	2.9646	2.9798	2.926
LRRC18	3.9949	4.2412	4.1759	3.9241	3.9219	4.2599	4.4158	4.0021	4.0826	3.8629	3.9918	4.0533	4.0281	3.8307	4.0113	4.108	4.0228	4.0723	4.1949	3.9427	4.2062	4.2384	4.0758	3.9307	4.1711	3.8727	3.9884	4.017	3.9372	3.9382	4.148	3.8508	3.8659	4.1324	4.4335	4.0945	4.0998	3.8556	3.7765	3.8478	3.7982	4.0828
LOC100127888	5.3518	5.9923	5.2332	4.9216	5.4253	5.4142	5.3844	5.5218	5.6158	5.3473	6.0323	5.3204	5.4329	5.5304	5.7513	5.364	5.14	5.4422	5.6963	5.3867	5.7066	5.1053	6.0109	5.7623	6.0849	5.8218	6.3968	5.4878	5.5144	5.7433	4.884	5.9358	5.8132	5.2718	5.2572	6.313	5.8234	5.3428	5.4085	6.0409	5.3242	5.855
DNAJA4	4.6703	4.4391	3.9407	4.0576	4.3048	3.7899	3.6918	3.695	3.845	3.7803	3.8099	4.045	4.0492	3.757	4.0126	3.856	4.2164	4.2436	4.2478	4.284	4.3171	4.3903	4.1458	3.9533	3.7213	3.8097	4.4422	4.1659	3.9179	4.3256	4.1982	3.6739	3.867	4.1655	3.5448	4.0466	4.1057	3.6482	5.0738	4.2387	4.0003	4.183
CYTH4	4.6385	3.79	4.5653	4.686	4.2998	5.0018	4.6108	5.5066	5.6878	4.9325	4.1324	3.8651	4.4706	3.9637	4.2194	4.089	4.4415	4.1567	4.3702	4.592	4.1813	5.8062	5.482	4.7332	5.6179	6.6733	5.2948	3.9522	5.7549	4.1804	6.4745	4.5441	5.6857	5.1058	4.7192	6.2609	5.3806	6.6511	4.4832	5.5043	5.4949	5.1095
FARP2	4.8709	5.1016	4.5586	4.7367	4.9326	5.1468	5.3771	5.2834	4.8705	4.8555	4.749	5.2337	5.0089	4.9472	5.1491	5.1356	4.6486	4.9196	5.3726	5.0375	5.3455	4.9149	4.7721	4.8406	4.8001	5.1309	4.6523	5.1556	4.7242	4.7687	4.3343	4.5372	4.6904	4.9488	4.9796	4.7061	4.4189	4.877	4.7587	4.8272	4.7029	4.8576
COG3	4.3739	4.1275	4.1525	4.5739	4.1504	4.3371	3.7321	4.1642	3.782	4.1365	3.8809	3.9549	4.0023	3.9637	4.4842	4.0652	4.5469	3.8389	4.2352	4.2484	4.6222	3.9011	4.3374	4.752	4.0176	3.8787	4.1885	4.6273	4.6329	4.4521	4.6052	3.9888	4.3793	4.1854	4.0788	4.8244	4.1859	3.8541	4.7343	4.2003	4.0601	4.2492
C1orf187	3.3469	3.7362	3.5031	3.5613	3.5242	3.6212	3.8333	3.8475	3.6896	3.5082	4.0131	3.6212	3.5766	3.583	3.9502	3.8651	3.413	3.5826	3.6243	3.5047	3.7973	3.5439	3.5883	3.722	3.3938	3.6503	3.6295	3.5487	3.411	3.5265	3.4467	3.4454	3.3902	3.4856	3.386	3.1695	3.1715	3.5254	3.2627	3.5107	3.2056	3.6137
HELQ	6.1775	7.154	6.2912	6.496	6.119	6.3406	5.1797	5.5346	5.334	6.1234	6.3101	6.1954	6.1733	5.459	5.9725	6.0355	6.8191	5.6816	7.3998	6.2646	7.9046	6.4585	6.107	6.226	4.9845	5.3342	6.4005	6.7258	6.3001	6.9162	6.5408	6.5271	6.5363	6.4948	6.1574	6.375	6.1479	6.0398	6.7621	6.6068	6.0133	6.7385
STAP1	4.1662	5.8138	5.1343	5.4723	4.1908	3.8391	3.9471	4.2988	4.0453	3.6399	6.0036	4.3045	5.37	4.7642	4.3809	5.1301	4.7485	3.9055	5.6702	4.7512	5.4552	7.2969	4.6614	4.5334	5.0437	5.4087	5.3955	4.9747	5.4969	4.4915	8.8095	4.724	6.1599	4.6306	3.4027	6.5078	4.1887	5.9066	4.4453	5.9993	5.9255	5.3477
AQP12A /// AQP12B	6.7234	7.4139	7.0624	6.8578	7.2022	7.3934	7.3279	7.2665	7.1923	7.1708	7.4548	7.7393	7.6808	7.1319	7.1143	7.2618	6.9671	7.2493	7.2715	6.9886	7.3994	7.1517	7.0396	7.05	6.9408	6.7839	6.8764	6.932	6.7276	7.0079	6.5463	6.8547	6.563	6.7168	6.915	6.7045	6.7498	6.6696	6.6321	6.8785	7.1156	7.1751
GIN1	5.8487	6.5708	5.7143	6.0719	5.2828	4.9283	5.2024	5.5649	5.25	5.8117	6.4621	6.0169	5.5233	5.5602	5.848	5.9127	5.839	5.0524	6.0079	6.0588	6.6623	5.6479	5.9431	5.543	5.0905	5.2043	6.019	5.9026	5.9681	6.1866	6.0093	5.8277	5.9654	5.9958	5.9342	6.2226	5.9632	6.107	6.0364	6.2329	5.6796	5.9037
GNB5	4.4613	4.5024	4.6637	4.4177	4.6718	4.53	4.8687	4.8263	4.4654	4.5876	4.7464	4.9262	4.5406	4.8384	4.3519	4.5341	4.5537	4.8033	4.7608	4.578	4.4336	4.7477	4.0869	4.4123	4.44	4.4359	4.2015	4.5105	4.2255	3.8345	4.4902	4.1412	4.1202	4.3869	4.4314	4.2235	4.375	4.2874	4.3678	4.1736	4.3577	4.5201
CDKN2AIPNL	5.7518	6.0301	5.4456	6.1732	5.4275	6.104	5.6475	6.825	6.3075	7.186	5.4061	5.662	5.0838	5.0273	5.758	6.2229	5.8677	6.2098	5.4422	5.8144	6.1683	4.9799	4.8847	4.9406	5.085	4.9737	5.1729	5.1457	5.3148	5.7653	4.7388	5.3354	4.5692	5.3837	5.8741	4.6817	5.4498	4.77	5.0222	5.1291	4.8519	5.0114
XRCC6BP1	5.2242	6.1547	5.1183	5.1181	5.1169	5.1527	5.4158	5.8083	5.5964	5.538	6.7714	6.0498	6.2179	5.8591	5.4979	5.7173	5.1044	5.373	5.3408	5.2164	5.4643	4.4655	4.9453	5.2456	4.8513	5.375	4.7535	4.7089	4.8442	5.8691	4.2521	4.7431	4.3766	4.9222	4.7473	4.2445	4.7195	4.4009	4.9776	5.0881	4.6692	5.0546
DENND4A	6.9725	6.8871	6.8297	6.8269	6.5478	6.5073	6.6651	6.6414	6.0143	6.4479	7.0886	5.9459	5.2571	6.6918	6.8655	6.5891	6.713	5.7203	6.8227	7.1732	7.4152	7.5373	7.0658	6.8657	6.8628	6.5931	7.1128	6.7878	7.1833	6.6862	8.2642	6.998	7.4792	7.0116	6.7299	7.7264	6.9577	7.6557	6.6009	7.4048	6.9003	6.9383
SIAE	3.0343	3.3344	3.0434	3.2039	3.03	2.9738	3.2115	2.9871	3.1084	3.173	2.9268	3.2683	3.0346	3.0688	3.2694	3.231	3.0535	3.1397	3.1775	3.1248	3.4096	2.8667	2.9783	2.8922	2.9607	3.0394	2.8587	2.8759	2.8471	3.0308	2.8368	3.3184	2.9324	2.9547	2.9716	2.9103	3.2284	2.9222	3.3716	3.0373	3.022	2.926
GINS4	3.7114	3.7637	4.0533	3.7045	3.925	3.9161	3.9713	4.0682	4.0379	3.8094	3.6603	4.3686	3.7471	3.6492	3.6563	3.8676	3.7166	4.0966	3.8387	3.7483	4.0629	3.6703	3.7954	3.9591	3.5168	3.8671	3.4693	3.6812	3.6285	3.7	3.6454	3.4992	3.3485	3.5872	3.9156	3.4117	3.677	3.6459	3.5392	3.6589	3.7771	3.8543
FCHSD2	6.2385	5.541	5.9156	5.5984	6.7149	6.6219	6.9068	7.3104	7.9857	5.9262	6.1561	7.0355	4.6984	7.0742	7.0862	4.6605	5.2912	7.1002	4.938	6.2469	5.5404	6.0692	6.203	5.8754	6.3542	7.1224	6.219	6.2321	6.1359	5.3482	6.0735	6.0589	6.619	5.7482	6.0623	6.1793	5.6462	6.6172	5.6181	5.6227	6.405	5.1112
BTG4	2.7795	3.3933	2.99	2.9412	3.0366	3.0491	3.2705	3.0522	2.8817	2.9502	3.241	3.2437	2.9069	3.1303	3.12	3.0355	2.8865	3.0621	3.0495	3.0679	3.0951	3.055	3.1107	3.0137	3.043	2.9978	2.9578	2.85	2.9397	2.9759	2.6438	3.0466	2.9761	2.771	3.0174	2.8092	2.8413	2.877	2.9816	2.98	2.9535	2.9472
PPP2R5C	3.7957	4.5725	3.7174	3.929	3.6462	3.6729	3.7618	3.7655	3.3507	3.9701	4.1265	4.163	3.7043	4.2705	4.0763	3.8558	4.067	3.6634	4.1963	3.3821	4.363	3.9124	4.0074	4.0637	3.667	4.1279	4.4431	3.4578	4.2427	4.3068	4.0425	3.8204	3.7265	3.7258	3.3341	3.9201	4.284	4.0106	3.5571	3.8987	3.9767	4.2101
CALHM1	3.915	4.2323	4.1103	4.3195	4.1516	3.8645	4.3232	3.9603	4.6502	3.8199	4.1267	4.2062	4.2283	4.2212	4.122	4.3831	4.0112	4.1519	3.793	4.0457	4.4551	3.8835	3.8406	4.1392	4.0221	4.0813	4.0213	4.2159	4.0062	4.0101	4.0137	3.8832	3.755	3.9091	3.6892	3.8773	4.0998	3.6443	3.9342	4.0131	3.9929	3.9053
NT5C1B	2.8994	3.185	2.9671	3.1172	2.8566	3.0134	2.9695	2.934	3.1126	3.2994	3.1615	3.55	3.2819	3.1152	3.1295	3.0092	3.2066	3.1352	2.9696	3.164	3.148	2.9284	2.9639	3.101	3.0884	2.9653	3.1233	3.1154	2.9398	2.9811	2.9031	2.972	2.9061	3.0195	2.757	2.9062	2.9942	2.7411	3.1043	2.9193	3.1238	2.9342
PKD1L2	4.5358	4.6876	4.7511	4.8662	4.9058	4.8772	4.6445	4.7048	4.6786	4.5442	4.6186	4.9475	4.9841	4.7556	4.9549	4.8322	4.4421	4.6057	4.6409	4.6594	4.9856	4.7087	4.6169	4.9406	4.5351	4.7085	4.6089	4.8266	4.6068	4.4444	4.5616	4.7242	4.8559	4.5886	4.6939	4.6592	4.6842	4.5726	4.0221	4.5933	4.7188	5.0399
NR1H4	8.0109	7.4641	6.9085	6.163	5.3036	7.009	6.3655	6.1073	4.6623	6.5484	6.5613	5.5776	6.5195	4.0439	5.2933	6.815	7.1249	5.492	8.0509	8.4869	6.8493	3.4972	4.8359	4.3599	4.2075	4.0838	5.4941	4.0858	6.1148	4.1285	4.4138	3.991	4.6654	6.6638	4.5835	4.3314	4.2894	4.1539	6.1704	7.2188	4.7403	5.148
PTPLA	5.5051	5.6627	5.6753	5.6411	5.9456	6.2732	6.4395	5.7652	5.8511	5.4874	5.4759	4.5163	5.6581	5.2452	5.1771	5.7977	5.5861	5.5443	5.9668	5.4453	5.745	5.6211	5.4002	5.805	5.7062	5.3774	4.9595	5.5497	5.1917	4.5222	5.1813	5.2815	5.1443	4.8337	5.5051	5.0748	4.7086	5.0882	4.8784	4.9384	5.632	6.0477
PDE1C	3.637	4.2695	4.0498	4.2559	4.0823	4.258	4.2889	4.2721	4.5189	3.9445	3.8277	4.0141	3.9927	3.4856	3.8727	4.0326	4.1099	4.5943	4.126	3.9904	4.154	4.236	3.9969	3.8133	4.1479	4.5816	4.1883	4.281	4.0519	4.2637	4.9499	3.5686	4.1762	4.0671	3.9124	4.2074	3.8176	4.3572	3.9009	4.2596	4.5197	4.0835
TP73	5.9654	6.2542	6.4804	6.2648	6.7279	6.9118	6.8904	6.2599	6.2481	6.3865	6.1156	5.662	6.7611	5.9341	5.8708	6.4436	6.1442	6.3656	6.2208	6.4573	6.5319	6.0904	6.0962	6.379	6.11	6.1698	5.4143	6.5914	5.8642	5.905	5.7548	6.0881	5.9126	5.8235	6.2946	5.9157	5.6208	5.8651	5.9576	5.9733	6.4774	6.715
NEK11	4.5248	5.3774	4.926	4.8126	4.854	5.1226	5.3061	5.4122	4.9799	4.9488	5.3415	4.8467	5.1435	4.8482	4.9772	5.1891	4.642	5.1559	5.0167	4.7843	5.2187	4.7063	4.9901	4.7863	4.8872	4.5256	4.6513	4.7815	4.9235	4.8448	4.5013	4.7152	4.7121	4.7574	4.6563	4.3287	4.8269	4.6319	4.8686	5.1431	4.7489	5.083
LOC200261	5.7229	5.9004	5.7272	5.9042	5.6821	5.6269	5.9692	5.7657	5.8856	5.7902	5.7448	6.1486	6.1141	5.6576	5.5257	5.5287	5.3114	5.7455	5.5754	5.6273	5.7334	5.8642	5.797	5.7993	5.5347	5.913	5.3605	5.7087	5.2839	5.6417	5.409	5.4512	5.6055	5.395	5.441	5.2744	5.4465	5.4041	5.4637	5.5603	5.6706	6.0385
TRAM2	4.8435	4.9031	5.2643	5.0039	5.1051	5.3274	5.1093	5.3058	5.0238	4.8448	5.1992	5.6245	5.3178	5.0803	5.1158	5.0834	4.8147	5.1559	5.1333	4.965	4.974	4.7047	5.5198	5.2076	5.6375	5.3572	4.9987	5.0741	5.1428	4.826	4.9195	4.8759	4.9465	5.1815	4.6967	5.4022	5.0348	5.2007	5.1021	4.9365	5.1297	5.2195
PADI2	6.8022	6.6166	5.5811	5.5473	5.9495	5.5601	4.8407	5.9503	5.9621	6.3889	5.5454	5.981	7.4845	6.6025	5.0054	6.451	6.2587	5.8836	5.3647	5.8663	6.5977	3.4057	4.5436	3.8157	3.7495	3.3461	4.9194	6.0558	5.3919	6.3107	4.6515	6.9741	3.912	4.6608	6.8114	4.1208	4.3714	2.9217	5.6593	4.5318	4.4254	4.3262
CST9	5.1716	5.3397	5.7227	5.4854	5.426	5.6903	5.9086	5.5285	5.5101	5.6	5.382	5.8529	6.1173	5.2951	5.4333	5.4962	5.4098	5.897	5.6113	5.2995	5.5588	5.4711	5.1207	5.5624	5.2451	5.7169	5.2568	5.2935	5.1129	4.9811	5.1449	4.9748	5.0966	5.2173	5.002	4.8741	5.1922	5.1585	5.1658	5.0355	5.4088	5.6394
VPS29	6.3294	6.2994	6.2038	6.2236	6.4179	6.4688	6.748	6.1396	6.7734	6.5148	5.8244	6.2871	6.3574	5.8492	5.9869	6.328	6.3285	6.8419	6.6118	6.2981	6.6136	6.0929	6.139	6.156	6.0661	6.2101	6.2056	6.6504	6.2771	6.0918	6.1986	6.4511	6.4458	6.2287	6.4744	6.2799	6.5207	6.1596	6.3446	6.0812	6.7896	6.1874
ACTR2	9.4622	8.1335	9.041	9.148	9.3871	9.3511	9.3271	8.8531	8.5271	8.9436	9.0006	8.1618	8.426	8.2152	8.6095	8.7567	9.4664	8.9618	9.497	9.4472	9.2111	9.3811	9.3557	9.4583	9.5692	9.0507	9.3239	9.128	9.5271	8.9031	9.7717	9.389	9.2613	9.1273	9.1454	9.3187	9.7128	9.6238	9.5745	9.1195	9.2609	9.6102
TBK1	3.7192	4.0493	4.0023	4.2168	4.19	4.5402	4.3155	4.291	3.9931	4.322	4.1285	4.0501	4.4506	4.0048	3.9045	4.382	4.1594	3.9525	4.354	4.1689	4.0101	3.9189	4.0879	4.4327	4.3567	3.9518	3.9062	4.1391	3.9687	3.5309	3.9308	4.2403	4.067	4.1971	3.9683	3.926	4.1423	4.0121	3.8896	3.9399	4.1018	4.4806
ADC	5.1191	5.8662	5.0144	4.8665	5.1098	5.1702	4.8521	4.856	4.8261	5.2516	4.9103	5.3353	5.2757	4.8937	4.8533	4.9165	5.123	5.1917	4.9958	5.4471	5.2991	4.6787	4.5535	5.4084	4.5442	4.5379	4.3875	4.9392	4.3348	4.8306	4.3851	4.6314	4.4163	4.7292	4.8786	4.3451	5.125	4.2465	4.6322	4.6591	4.2931	4.4166
NELL1	3.8724	3.8881	3.8635	3.7102	3.8278	4.0461	4.0746	3.9381	3.7324	3.8323	3.8678	4.367	3.9719	3.6899	3.7336	3.8136	3.7662	4.0777	3.9302	3.8958	3.9151	3.8878	3.8011	4.0199	3.484	3.7841	3.6641	3.7304	3.5412	3.9612	3.5278	3.691	3.6434	3.5856	3.9628	3.8026	3.7128	3.5394	3.3892	3.9813	3.6531	3.8619
UEVLD	4.981	6.0768	4.7378	4.1394	4.3014	4.652	4.6	4.5749	4.2397	4.4182	4.6108	4.6304	5.8394	5.8465	4.9579	5.2376	4.4668	4.6841	5.0969	5.0327	4.2143	3.9215	4.9737	4.8546	4.8529	4.8806	4.0615	4.4264	5.5911	5.5407	4.4028	5.3131	4.685	4.2197	5.3147	4.5575	4.9648	5.3673	4.6791	4.6388	4.4483	4.6865
LYG2	5.6177	5.3723	5.5993	5.4201	6.0727	6.1724	6.0833	5.9604	6.3516	5.6366	5.4102	5.9688	4.8094	4.313	5.5234	5.8017	5.3049	5.7	5.1715	5.7422	5.302	6.0121	5.5671	5.8228	5.9705	5.8043	5.5253	5.1665	5.8578	5.1846	5.377	4.9941	5.6452	5.5023	6.0153	5.8051	4.6451	6.0443	5.385	5.1783	5.5251	5.1592
TCTE3	3.6754	4.1279	3.125	3.3908	3.7194	3.9104	3.7169	3.8881	3.8856	3.4855	3.9589	3.8452	3.6824	4.2033	4.0681	3.8093	3.37	4.0439	3.663	3.6427	3.8085	3.3006	3.6333	3.7018	3.7471	3.9899	3.5129	3.3119	3.5351	3.7442	3.6493	3.2811	3.7748	3.4155	3.4062	3.3358	3.7439	3.6297	3.8225	3.484	3.5113	3.7576
CLEC7A	5.8094	7.6033	6.222	6.2386	5.3752	5.7638	5.5955	5.719	6.0212	6.1073	7.3445	5.9057	6.4512	5.9558	6.3206	7.1559	6.1716	5.3871	6.4373	5.573	6.2301	5.8836	6.273	6.4054	6.3865	5.7076	5.9949	6.5403	5.9504	6.3299	6.6685	6.2128	5.9798	5.8995	5.8579	6.2158	6.7949	6.3532	5.8578	6.3284	5.8798	6.7537
TK1	7.7496	8.6072	7.9315	7.3864	7.7054	7.6965	7.786	8.041	7.4263	7.773	6.9937	6.7449	8.3368	6.1832	7.1723	7.1042	7.987	7.2887	7.8921	8.0296	8.397	8.18	7.7512	8.3961	7.7597	8.0136	7.6369	6.934	7.8287	8.1691	7.6935	7.4793	7.4807	7.818	7.6485	7.3864	8.225	8.1619	7.6431	7.9451	8.1609	8.8891
WBSCR16	4.5772	4.5221	4.2436	4.4007	4.634	4.4171	4.4239	4.2226	4.3727	4.1738	3.7869	4.3017	4.1856	4.333	4.3624	4.1154	4.0736	4.5852	4.0654	4.543	4.2497	4.8411	4.2779	4.6918	4.3407	4.5779	4.7642	4.3168	4.5357	4.4617	4.0933	4.4865	4.4778	4.4217	4.1807	4.5593	3.9691	4.1901	4.5939	4.1813	4.6592	4.1843
CTNNB1	3.9074	4.1613	3.8347	3.9743	3.9222	3.6798	3.8445	3.8232	3.7437	3.8916	4.2978	5.3483	4.2706	4.5186	4.1022	4.2225	3.8286	3.8768	3.746	3.2713	3.8988	3.6602	4.3644	3.9453	3.8781	3.8874	4.9091	4.1183	4.4758	4.5202	3.5208	3.9318	3.7751	4.2197	3.7109	4.0191	4.5482	3.6481	4.1567	4.3828	4.1214	3.9253
RUNDC2B /// RUNDC2C	5.0683	5.6849	5.419	5.3687	4.9908	5.1231	4.9947	6.0636	5.4376	5.2759	5.4578	5.2659	5.7107	5.3035	4.7884	4.4059	4.9197	5.2356	5.3116	5.2944	4.9968	6.979	4.7773	5.2887	5.5502	6.2239	4.9053	4.8221	5.5512	4.0995	8.3227	5.1399	6.0145	5.1841	4.7986	5.7537	4.821	5.3406	4.5206	5.4532	5.7738	5.2901
OSGIN2	5.4805	6.304	5.3617	5.1941	4.7552	5.4991	5.2283	5.7804	5.8097	5.2727	5.8455	5.1129	5.1954	5.3684	5.5421	5.6575	5.7955	5.2218	5.4264	5.0727	6.1821	5.6298	6.2067	5.9063	6.1502	6.348	5.8993	5.9462	5.986	6.4277	6.4791	5.7958	6.1359	6.3091	5.6073	6.4021	5.8108	6.4468	5.6548	6.1349	5.6034	6.2433
TAF5L	6.7124	6.3176	6.4688	6.3751	7.0543	6.1696	5.9786	6.2686	5.8575	6.5121	6.192	5.0979	5.8255	5.4846	7.0627	6.1118	6.4717	6.2324	6.5746	6.8377	6.8002	6.5659	6.9838	6.5814	6.415	6.6271	6.8262	7.0662	6.5467	6.7929	6.6157	6.5634	6.7217	6.788	5.9581	6.6284	7.1522	6.7796	7.2104	6.7896	6.7243	6.8557
APH1A	5.7638	6.9386	6.686	6.8247	6.3384	6.169	5.943	5.0601	4.795	5.8086	6.9613	6.3132	8.4028	5.9053	6.939	8.0906	7.3275	5.322	7.4812	6.6429	7.1472	6.5357	6.1197	6.5357	5.2134	4.9941	6.2954	6.8159	6.0173	6.7707	6.1807	6.505	5.7753	6.3458	5.8305	6.0325	6.337	5.4108	6.4664	6.3428	6.093	7.1792
SPOCK3	3.3646	3.3855	3.4565	3.4356	3.3072	3.6577	3.3299	3.3922	3.4422	3.46	3.6388	3.4291	3.6105	3.4509	3.4745	3.2866	3.4279	3.5479	3.554	3.473	3.2339	3.3331	3.4709	3.3236	3.6189	3.3494	3.1452	3.3582	3.3354	3.129	3.1581	3.2782	3.3727	3.2964	3.3523	3.2201	3.4067	3.3121	3.3949	3.1654	3.1675	3.2734
GGNBP2	5.8526	5.8314	5.7336	5.6993	6.0649	6.2661	5.8785	6.114	6.1368	5.6741	5.9094	6.3215	5.8089	6.0802	6.0713	6.0259	5.8281	6.0872	5.6071	5.6812	5.7826	5.8682	5.679	5.9061	6.0992	6.191	5.928	5.878	5.8504	5.7232	5.8514	5.5094	5.6373	5.8469	5.8863	5.8768	5.7467	6.0032	5.8158	5.7743	5.6793	5.6658
ATF3	5.1682	5.6808	5.4075	5.5934	5.6399	5.5613	5.6566	5.264	5.6836	5.2235	5.3991	5.7229	5.9006	5.6189	5.3434	5.3646	4.7619	6.0256	5.4709	5.2338	5.5878	5.3903	5.59	5.3553	5.354	5.491	5.1093	5.0384	5.6496	5.8325	5.0667	5.5148	4.5787	4.9674	5.0684	5.254	5.0196	5.5794	5.5226	4.8417	5.2429	5.5661
FBXO7	9.891	10.2806	9.7096	9.8804	9.7649	9.6984	9.5155	9.5522	8.7992	9.5681	9.6668	8.3736	9.8817	9.0335	9.8149	9.8312	9.8003	8.9135	10.0658	9.587	10.2336	9.8665	9.862	9.7703	9.1043	8.4276	9.725	10.0249	9.8746	9.9139	9.9151	9.9272	9.882	10.0093	9.8409	9.9319	9.816	9.6869	9.7879	10.0447	9.6424	9.9817
FIP1L1	5.9313	5.3422	5.8985	5.5987	5.977	5.5284	5.3422	4.9219	5.2025	5.6626	5.1344	4.8326	5.5558	4.3687	5.1862	5.1428	5.6952	4.8855	5.7882	5.7864	5.2137	5.416	5.3572	5.5526	5.0008	5.0832	5.2958	5.4764	5.6924	5.3672	5.8316	5.7924	5.3974	5.5275	5.1237	5.4574	5.148	5.6371	5.5896	5.3303	5.7329	5.8908
NLGN2	4.7308	4.7476	4.6285	4.7271	4.8073	4.7091	5.1614	4.7192	4.7419	4.4827	4.7279	4.2054	4.9437	4.6121	4.669	4.7068	4.7448	4.3761	4.6314	4.5901	4.6088	4.5564	4.6612	4.6357	4.7745	4.45	4.2165	4.7227	4.6597	4.1211	4.2908	4.4734	4.2008	4.616	4.4165	4.4624	4.2687	4.8436	4.3489	4.5235	4.5564	4.9958
DMWD	6.7233	6.482	6.3864	6.1183	6.4922	6.8204	6.8897	6.8559	6.9147	6.5824	6.4695	6.8376	7.3991	6.8998	6.6297	6.8308	5.9523	6.5766	6.0996	6.3996	5.9391	6.3766	6.7845	6.4691	7.0191	6.5118	6.4582	6.8127	6.663	6.2363	6.3768	6.9011	6.6637	6.6253	6.6748	6.2377	6.4146	6.6842	6.2824	6.4041	6.1527	6.313
FAM165B	5.2859	6.2697	5.56	5.3709	5.4843	5.9488	5.4601	5.6466	5.2782	5.5014	5.9708	5.0219	5.9325	5.4999	5.4647	5.8764	5.351	5.2109	5.8931	5.328	5.5753	5.3244	5.1693	5.4273	5.3326	5.0248	5.3287	6.0381	5.1966	5.3861	5.2242	5.5265	5.2945	5.2482	5.408	5.3822	4.8682	4.932	5.1106	5.4263	5.2711	5.8995
ZNF146	6.8955	5.0605	6.6009	7.3688	6.8399	5.967	5.8465	5.4489	6.1635	5.3834	6.0728	5.5887	5.4388	5.1089	6.627	5.8697	7.2502	5.9182	6.8853	6.9442	6.8203	6.7667	7.26	6.7004	6.246	7.0306	6.8389	7.408	7.0352	6.8448	7.3385	6.9158	6.8133	6.9295	6.702	7.3769	7.0728	6.5897	7.097	7.0791	6.723	6.9811
REG4	8.4911	7.8734	7.9788	7.5373	8.4221	6.4643	7.1911	7.6056	5.3811	8.4972	9.2979	4.6245	9.8128	7.1952	10.3564	9.4804	8.9684	5.6766	9.6062	8.1954	10.0149	10.1637	11.5973	11.2722	8.7623	8.4648	11.9277	9.5113	11.4287	10.5707	11.6084	11.6269	11.616	11.6689	8.4181	12.575	10.9265	10.1664	12.1646	12.4629	10.779	11.3035
KIAA1217	7.1889	5.9319	6.7414	6.7445	6.7672	7.0995	7.3441	7.6814	6.9027	7.4283	5.8549	6.7013	5.7513	6.0812	6.3491	5.5547	6.3614	7.2587	6.2031	7.2179	6.454	6.4669	6.8515	7.3585	7.1653	7.4271	7.0645	5.8353	6.8063	6.2577	6.2156	7.3489	6.3619	6.8878	6.922	6.7113	7.7937	6.6656	6.8325	6.6809	6.9172	6.3435
KIAA0513	4.8629	5.0679	5.2904	5.0068	5.1712	5.2949	4.7282	5.3952	5.0529	5.6404	4.5184	4.2242	4.7074	4.428	4.5229	4.7994	4.6215	4.9903	4.7943	5.3589	5.5347	4.9971	5.7613	5.3411	5.9001	5.9992	5.2196	5.4451	5.1493	5.3487	5.0715	6.4221	5.7492	5.1302	4.8317	5.7678	5.5678	6.3578	5.2295	5.7448	5.1822	5.5239
WAPAL	6.2955	6.5767	6.3547	6.3156	6.0807	5.7897	6.3987	6.2567	5.1501	6.0307	6.3248	5.4901	5.2718	5.5944	6.4133	6.3072	6.2969	5.4873	6.7663	6.5418	6.5861	6.7027	6.8672	6.6285	5.779	5.6595	6.5621	6.5682	6.3888	6.6428	6.9643	6.6025	6.6885	6.8237	6.2797	6.7245	6.6387	6.8038	6.3647	6.5437	6.2395	6.3506
BEST1	5.3377	5.5611	5.6306	5.3613	5.6068	5.3768	5.4154	5.5145	5.2311	5.4837	4.9092	4.9899	5.8314	5.075	5.2197	5.4737	5.0597	4.9417	5.2663	5.0793	5.2429	5.1063	5.5487	5.5445	5.1186	5.1343	5.1029	5.1678	5.2671	4.5906	5.3216	5.2434	5.0333	5.1626	4.9695	5.1367	4.9846	5.5265	4.7362	4.983	5.2802	5.5661
C2orf18	6.7277	6.9783	6.5854	6.6033	6.7572	7.2565	7.1113	6.8679	6.9047	6.739	6.536	6.6048	6.8996	6.4139	6.3964	6.6737	6.5556	6.7051	6.8328	6.5653	6.5575	6.5042	6.4997	6.7618	6.8112	6.6885	6.3473	6.7233	6.4752	6.5433	6.2023	6.6457	6.4811	6.4564	6.7887	6.3216	6.5949	6.6389	6.3475	6.5921	6.7106	6.787
ZNF85	5.5201	5.9571	5.6934	5.8994	5.3558	6.1008	5.8328	5.6703	5.3567	5.4074	6.0777	5.5269	5.7115	5.8954	6.5128	5.604	5.4993	5.4074	5.8144	5.8343	6.1267	5.7208	5.3703	5.2664	5.542	6.145	5.1719	6.0797	5.9112	5.5049	5.6099	5.2592	4.7798	5.3995	5.6792	5.238	5.3618	6.1042	5.8721	5.7102	5.1253	5.166
NCRNA00183	8.0985	6.7741	8.7048	8.734	8.2427	9.0892	7.8912	8.0457	7.9825	8.7309	7.4421	7.6538	6.4406	7.6301	8.108	6.933	8.045	8.1415	7.5608	8.3449	7.5537	8.4495	8.1195	7.7018	7.9332	7.9484	7.6785	7.4933	8.1202	7.7682	8.5028	7.8686	7.7444	8.2984	8.0809	7.7229	7.4748	7.7142	8.142	7.4645	8.4531	7.3246
DNAJC14	5.4165	5.8436	5.8679	5.4714	5.6266	5.4355	5.8037	5.4443	5.7467	5.4595	5.1113	5.249	6.1303	4.9548	5.6692	5.8672	5.6174	5.2548	5.9573	5.6214	5.2338	5.393	4.8897	5.7164	5.234	5.1253	5.3212	5.8029	5.4378	5.5597	5.2353	5.6535	5.5131	5.6271	5.2156	5.6302	5.4718	5.0717	5.3238	5.4401	5.0533	5.7917
C7orf68	6.8839	6.8213	5.8311	6.0969	6.6601	5.5863	5.7129	5.1107	4.4663	5.3032	5.6825	4.0742	6.5339	4.4612	4.9295	5.8605	6.7239	4.9059	6.3594	6.3405	6.9022	5.9189	6.0353	6.7736	5.2422	5.8124	5.9841	6.4283	5.9327	6.6048	5.8699	6.5435	6.7551	5.8269	5.7506	6.4338	6.4027	5.859	5.5495	5.8421	6.3399	6.861
HNRPLL	4.5904	5.9331	5.7761	5.6461	4.8605	5.1206	4.9885	4.9735	4.5666	5.5484	5.6225	4.8586	5.2786	5.075	4.7506	5.7988	5.3056	4.8743	5.6721	5.6062	5.9344	5.7186	5.2157	4.971	5.1289	4.7428	5.5373	5.4928	5.319	5.3574	5.5727	5.4169	5.5948	5.9653	5.2638	5.3689	5.2698	4.8835	4.9811	5.6113	5.1546	5.5482
LINS1	6.8242	5.5079	6.4004	5.617	6.4768	5.8894	6.2127	5.9981	5.9244	6.6112	5.2277	5.7497	4.2982	6.1093	5.839	5.8143	6.0297	6.0427	5.6758	6.3273	5.7101	6.4446	5.6187	5.3585	5.7297	5.628	6.0059	5.7733	5.9613	6.1618	6.2458	5.8335	6.499	6.1611	5.4987	5.7781	5.9261	6.5079	6.2517	5.9618	6.081	5.3423
CFHR3	3.4816	3.2605	3.3271	3.2322	3.3098	3.3843	3.2708	3.1821	3.1792	3.4383	3.2931	3.4737	3.4556	3.3057	3.1362	3.0968	3.1189	3.0664	3.1328	3.4295	3.1657	3.2042	3.1823	3.1869	3.2836	3.2481	3.0875	3.067	3.2221	3.3128	2.9765	3.4929	3.1415	3.0419	3.0983	3.3441	3.1894	3.1867	3.1519	3.1189	3.191	3.209
ST8SIA4	3.6503	3.7685	3.7095	3.6263	3.3166	3.3465	3.4088	3.5771	3.2918	3.7635	3.5787	3.5101	3.2842	3.5121	3.6742	3.4027	3.5717	3.3114	3.5846	3.5807	3.5867	3.7162	3.8034	3.4524	3.4814	4.0485	4.0822	3.7658	3.4838	3.7802	4.0723	3.5619	3.9313	3.7265	3.568	4.2982	3.6523	3.6817	3.7885	3.8142	3.6217	3.5817
DNAJB9	6.5408	7.3832	7.0221	6.9248	6.1902	5.2771	5.8624	5.381	4.5359	5.6093	8.3729	4.8181	7.7944	7.1915	7.7261	8.2352	7.5878	4.8555	7.7702	6.9885	7.4535	7.9632	8.1651	6.4273	6.1993	7.1362	8.1537	7.4695	8.2536	7.9077	8.5085	7.4445	8.327	8.2497	5.8801	8.698	7.9421	8.2623	8.1783	8.9676	7.6003	7.7326
CRTAP	4.6334	4.8571	4.5767	4.7008	4.9525	4.1309	4.4527	4.1024	3.7416	4.2415	4.2903	4.2274	5.3076	3.9542	4.2177	4.9964	5.463	4.292	5.2591	4.7247	5.3104	5.1021	4.3164	4.8656	4.0695	3.8635	5.1933	4.7948	4.803	4.7095	5.0624	5.1882	4.7196	4.5983	4.9948	4.6813	4.3739	4.0807	4.8058	5.3001	5.1357	5.2624
ZNF673 /// ZNF674	6.0145	6.8837	6.0572	6.0985	5.89	6.0921	5.8083	6.0366	5.0632	6.1018	5.5158	5.3925	5.1728	5.9327	5.6453	6.0739	6.0473	6.1725	6.0939	5.9401	6.3917	6.3978	5.7476	5.4171	5.4252	5.6524	6.3487	6.4787	6.0228	5.365	6.5978	5.9069	6.1409	5.97	5.5552	6.5869	6.2127	6.4747	6.1258	6.1252	5.9703	6.0714
C16orf13	6.6247	7.6592	6.4161	6.1279	6.281	6.5791	6.8829	6.6569	6.7307	6.9583	5.4008	4.127	7.0755	4.0781	5.5401	7.0338	6.6319	6.0468	7.1457	6.8129	7.6315	6.7151	6.5624	7.0967	6.8565	6.2735	7.0059	7.6921	6.6822	7.295	6.5968	7.2119	6.6419	6.7517	6.8512	6.7195	6.7785	6.7424	7.1595	6.7679	6.5454	7.2334
FBF1	6.0461	6.1108	5.9858	5.5416	5.8454	5.9939	6.2824	6.0796	5.7205	5.9038	5.4578	5.3684	5.8074	5.1203	5.5895	5.8291	5.8285	5.8675	5.8765	5.9397	5.9994	5.9508	5.5727	5.9109	5.7105	5.5442	5.4624	6.0167	5.5602	6.0158	5.3133	5.6762	5.5369	5.4239	5.9285	5.7025	5.4158	5.768	6.0183	5.508	5.7315	6.2108
ZBTB44	3.9286	4.6898	4.0779	4.4084	3.9444	4.4502	4.1831	4.0886	4.0089	4.2469	3.6053	3.9721	3.9311	3.4823	4.0817	4.2057	4.4175	4.3229	4.58	4.883	4.9243	4.5685	3.9136	4.1697	4.0915	4.1731	4.3122	3.8824	4.1947	4.3812	4.8806	4.3298	4.9463	4.3279	4.2399	4.2497	4.9334	4.8977	3.9562	4.0376	3.9257	4.1802
ANKRD13C	6.632	7.0303	6.3499	6.7727	6.3915	6.0262	6.2027	6.0058	5.8042	6.2919	6.9339	6.2786	7.1038	7.234	7.0956	7.2483	6.8332	6.0491	6.7973	6.7646	6.9379	6.6546	6.7084	6.5329	5.7829	5.7866	6.7689	7.1079	6.7001	6.818	6.8721	6.9512	6.6653	6.9198	6.4053	7.0582	6.8271	6.6133	7.0799	6.7704	6.047	6.4375
PHF20L1	3.8882	4.8013	3.931	3.9146	3.4556	3.6277	3.2855	3.7042	3.7187	3.8309	4.2499	3.8906	3.7974	4.2154	4.4763	4.4117	3.8969	3.6441	4.2799	3.8459	3.6922	3.8152	4.0642	3.9521	3.7272	3.4763	4.2405	3.9753	4.0728	3.6517	4.3674	3.9028	4.2844	4.0299	3.9511	4.1469	4.2954	3.6843	4.1365	3.8848	3.8425	3.8511
SRGAP1	6.8896	5.6748	6.7368	7.2873	7.2021	7.5422	7.4203	7.4399	7.0689	7.6409	4.955	6.6101	4.9229	5.877	6.1566	6.2768	6.788	8.0645	6.1028	7.1117	5.3283	6.068	6.3925	5.9429	6.6054	5.9194	6.0219	6.2545	6.7186	6.2256	6.1827	6.4881	6.6694	6.6569	7.2657	5.745	6.6972	6.3315	6.9127	5.7255	6.7766	5.8538
MOXD1	4.6771	5.3611	5.4189	4.9578	4.6424	4.7399	4.9722	4.8519	4.7393	4.5986	5.5969	5.5646	4.8828	5.7337	5.4205	4.8059	4.8014	4.8198	5.5421	5.0327	5.5852	6.3219	5.6971	5.5747	4.8319	5.7381	5.6393	5.0086	6.0757	4.6675	6.1491	4.7574	5.3286	5.4113	4.872	5.8911	5.0083	6.237	4.6887	6.0111	6.2186	5.9016
C19orf47	5.3817	5.692	5.5034	5.5126	5.7045	5.7217	5.9533	5.4852	5.9017	5.6587	5.7138	5.1911	6.1046	5.4846	5.5311	5.8828	5.0751	5.4876	5.2765	5.3026	5.5749	5.3114	5.6698	5.9732	5.8579	5.6003	5.4626	5.4297	5.2578	5.0212	5.1082	5.5299	5.0983	5.4269	5.5911	5.4478	5.3767	5.0641	5.2578	5.3117	5.4755	5.5077
ZNF808	5.7814	5.875	6.3766	6.2899	6.5249	6.2967	6.1944	6.0221	6.4137	5.8692	6.8165	7.6264	6.6606	6.4119	6.6216	6.2935	6.1881	6.3022	6.3771	6.1518	6.4682	6.1527	6.0126	6.2344	6.0716	6.6021	5.6929	5.9022	5.8122	5.3809	5.9828	5.7379	5.524	5.7743	5.7861	5.7781	6.0253	6.0289	6.1661	5.9891	6.2731	6.0978
HEATR3	4.5998	4.3571	4.5861	4.5153	4.45	4.1208	4.5858	4.1091	4.6709	4.4611	4.1195	3.8864	4.2302	4.5819	4.2512	3.7976	4.6315	4.805	4.5207	4.193	4.7909	4.4289	4.7888	4.7397	5.0994	5.038	4.6683	4.6444	4.7182	4.6118	4.7526	4.6988	4.5151	4.392	4.2734	4.6152	5.4963	5.7033	4.8243	5.0949	4.8867	5.0401
CARD8	7.8273	7.6574	8.4982	8.5055	7.7027	7.5436	7.4833	7.9041	7.155	7.7244	9.4419	8.781	8.1111	9.823	8.9169	8.7758	8.5216	7.7278	8.5177	7.9944	8.1518	9.5842	8.9178	8.1066	8.4177	7.5508	9.0883	8.2576	8.8246	8.0365	9.9549	7.7866	9.4294	8.3156	7.7318	9.2443	8.255	8.9317	8.5672	9.0777	8.9708	8.7558
ARMC10	8.0098	8.228	7.9735	8.5618	8.2925	8.0304	8.1354	8.1375	8.163	7.8479	7.9301	7.8215	7.524	8.4843	8.3066	8.135	8.3458	7.9796	8.104	8.2432	8.43	7.8915	7.8106	7.6476	8.015	8.0545	7.945	8.2327	7.8491	8.2877	7.7491	8.2888	7.8686	8.0198	8.0546	7.6401	7.6269	7.8482	7.8944	7.7495	8.0405	7.8831
EPB41	7.5652	7.1738	7.1536	7.275	7.5219	7.4434	7.4479	7.5919	7.5062	7.1397	6.7761	7.5742	7.0323	6.5336	6.3708	6.9696	7.4348	7.5082	7.5077	7.2027	7.1531	6.9314	7.3124	7.1823	7.53	7.6849	6.9527	7.0677	7.0221	7.0177	7.0737	7.0582	7.2236	7.1393	7.1611	6.9577	7.2144	7.1734	7.1116	7.2028	7.2867	7.4005
SAR1B	7.7485	8.4466	8.179	8.1882	7.5424	6.8877	7.1807	6.616	6.0728	7.1863	8.6791	6.3962	8.727	6.4337	7.7996	8.532	8.3011	6.873	9.1028	8.4913	8.9975	7.8623	8.3128	8.0967	7.4633	6.4322	8.0984	8.1738	8.003	8.537	8.4034	8.6435	8.0606	8.3425	7.3482	8.5053	8.6061	7.669	8.2804	8.4831	7.6541	8.8407
TMEM37	6.9445	8.1192	7.9216	7.6786	6.8751	7.6225	8.1698	8.0436	7.4971	8.1699	7.4386	7.3303	8.1222	6.8111	6.5436	8.1157	7.1541	8.1967	7.8937	7.7404	7.6142	6.6528	6.4221	6.8951	6.7128	6.6087	6.082	7.5327	7.3202	7.7807	5.7358	6.9778	6.0122	6.7851	6.885	6.0905	7.0516	5.888	6.7583	6.2378	6.7562	6.6768
C6orf114	5.0386	5.415	4.9586	4.9878	4.8457	4.8011	4.8094	5.3021	4.6579	5.7418	4.5706	4.8096	4.4797	4.5471	4.7082	4.6204	5.138	5.3131	4.5971	4.8202	4.5367	5.1016	4.489	4.7372	5.2052	4.907	5.1269	4.8045	5.4425	4.9085	5.0874	5.4696	4.9913	4.7652	4.9367	4.6702	5.3528	4.6646	4.8306	4.4606	4.962	4.4856
ATF6B	4.9589	5.3767	5.0478	5.152	5.4052	5.2315	5.4564	4.5461	5.239	5.1834	4.3752	4.9463	5.0515	4.2128	4.7253	4.8011	5.3118	5.3385	5.1273	5.3124	5.1979	5.5325	4.5269	5.2351	4.9707	5.1603	4.7825	5.3431	4.7456	4.8091	4.9066	5.3867	4.6038	5.1725	5.0108	5.2229	4.8889	4.9722	4.5086	4.7092	4.977	5.3296
CEP70	4.9166	4.9817	4.6957	4.6669	4.4324	4.0548	4.5198	5.469	5.134	4.8747	6.9328	7.4687	6.5589	6.6399	5.399	5.492	4.6038	4.5369	4.5404	4.445	5.0714	4.2419	5.234	5.0904	4.7324	4.8345	4.5365	4.9831	4.5608	4.7668	4.4749	4.9146	4.0617	4.8802	4.7896	4.7411	4.5817	4.6447	4.5025	4.8441	4.5189	4.5551
SERPINC1	4.048	3.8726	3.7528	4.036	4.0941	4.193	3.7004	3.9965	3.9889	4.0365	4.3333	4.911	4.9601	4.0379	4.1589	3.9307	3.6361	3.7548	3.9238	3.6755	4.0879	3.8677	3.9663	4.1453	4.1086	4.0613	3.8755	3.5458	3.9254	3.6784	3.6071	4.0231	3.5434	3.7796	3.9649	3.6006	3.854	3.791	3.6692	4.023	4.1092	3.9536
THADA	3.0768	3.4548	3.0323	2.9661	2.8072	3.0619	3.0453	2.9593	3.2512	3.3462	3.1051	3.1453	3.2304	2.9317	3.0444	2.9976	2.9374	3.013	2.8797	2.8975	3.0905	2.945	2.9788	2.9811	2.9758	3.2047	3.2489	2.9543	2.9356	3.4774	2.9327	3.2004	2.9718	2.9222	3.1385	3.0372	2.9999	2.9581	3.0042	3.1032	2.9576	2.9723
MTHFSD	4.9093	5.2395	5.1746	5.3734	5.4076	5.2872	5.734	5.2987	5.38	5.0566	5.2537	5.4825	5.5159	5.5612	5.1638	5.1675	4.9856	5.6546	5.6888	5.2739	5.3917	4.9357	4.6906	4.936	4.9969	5.0994	4.8787	4.7249	4.7726	4.794	5.1407	4.5117	4.8382	4.82	4.2367	4.5011	5.2263	4.7981	4.9859	4.7271	5.2521	5.6002
RAD51L1	4.3031	4.6377	4.418	4.8139	4.538	4.3061	4.5395	4.3741	4.4213	4.7722	4.6736	5.2527	4.6987	4.2483	4.4345	4.6686	4.5581	4.8617	4.4418	4.249	4.9109	4.5251	4.0614	4.1789	4.6718	4.5835	4.5411	4.2802	4.1969	4.2664	4.3432	4.2709	4.4088	4.7403	4.3467	4.37	4.5209	4.0613	4.4436	4.6949	4.1995	4.4492
PPA2	5.4702	5.4261	5.5131	5.9112	5.6079	5.2572	5.0521	5.1263	4.7561	5.7519	5.2031	4.4704	5.3754	5.0987	4.9523	5.7191	5.5206	5.3323	5.5657	5.441	5.8028	5.714	5.2116	5.2032	4.54	4.8265	5.2152	5.3554	5.2388	5.5596	5.5571	5.7224	5.3862	5.4695	5.2799	5.5099	5.3678	5.4422	5.6593	5.7006	5.3634	5.6823
RGS7	2.9441	3.3923	2.9999	3.1526	3.3076	3.3551	3.1759	3.0354	3.2818	3.0234	3.0738	3.0081	3.0038	3.063	2.9489	3.2906	3.1602	3.2708	3.0811	3.0823	3.1444	3.2789	3.0385	3.1071	3.3324	3.3124	3.0779	2.9326	3.1248	3.2553	3.1744	3.1919	3.31	3.095	3.2348	2.9913	2.9999	3.1044	3.0188	3.1034	3.0896	3.0917
TSC22D4	5.9699	4.4442	5.5999	5.0276	5.1137	6.2297	5.8692	6.1651	6.4984	6.4179	5.2504	5.5513	4.7927	5.4547	5.0557	4.8695	4.7573	6.506	4.7265	5.9116	4.9695	5.5408	5.7595	5.9258	6.5306	6.8199	5.5192	4.0557	5.7328	4.7056	5.5371	5.2661	6.0984	5.7652	6.1088	5.6187	4.9966	6.0321	5.4963	5.3711	6.2215	4.799
OSCAR	5.3489	5.4967	5.3689	5.1922	5.1966	5.2744	5.1619	5.1507	5.5017	5.5152	5.039	4.7394	5.4287	4.6458	4.695	4.9038	4.9594	5.1533	5.5301	4.7966	5.1682	5.5268	6.6814	5.5872	6.3567	6.2739	5.0915	4.7404	5.4036	5.4593	6.1516	4.9829	5.5561	5.5048	5.1337	5.4225	5.9401	6.2424	5.0017	5.3071	5.5141	5.9425
NAALAD2	2.9791	2.8679	2.8303	2.8471	2.9206	2.9988	2.9585	2.8701	2.8756	2.937	2.8093	2.7461	2.7259	2.8641	2.8809	2.8819	2.7244	2.9338	2.8154	2.8582	2.8218	2.7389	2.8876	2.9796	2.9479	2.9898	2.7302	2.7486	2.8952	3.0033	2.827	2.8035	2.7945	2.8261	3.0313	2.9123	2.9409	2.83	2.8621	2.8081	2.814	2.6882
PIK3AP1	3.6802	4.0529	3.8145	4.0129	4.1282	3.9001	3.8173	4.5286	3.9703	3.8732	4.1239	4.1175	4.4993	4.2148	4.0052	4.1235	4.0618	4.0438	4.0476	4.0889	4.6589	4.6122	4.3933	4.1243	3.8889	4.6491	4.0513	3.8165	3.8682	3.8403	4.9928	3.9365	4.3106	3.8727	3.8845	4.3895	3.9073	4.5581	3.8759	4.2861	4.1586	4.1934
FAM188A	7.0489	7.718	7.3115	7.3687	7.368	6.5698	6.6506	6.8339	5.7718	7.0054	7.4351	6.3813	7.2712	6.7132	7.064	7.7481	7.8213	6.138	7.973	7.2131	7.9383	7.4446	7.9415	7.2702	6.2048	6.1542	7.6002	7.7034	7.2337	7.4179	7.6798	7.758	7.6054	7.6035	7.0288	7.8654	7.7298	7.3071	7.4806	7.7468	7.1886	7.8706
GHITM	10.2369	11.5992	10.5257	10.7563	9.9553	10.183	9.8788	9.8399	8.3172	10.1505	10.5589	8.9886	10.715	8.5393	9.6878	10.8271	10.7936	9.3553	11.2771	10.6286	11.4021	10.2902	10.0786	10.4381	9.0558	8.6313	10.1108	10.4702	10.241	10.5464	9.9725	10.5838	9.913	10.2617	9.8636	9.96	10.5769	9.6462	10.0713	10.3893	9.9862	10.9947
WWC1	3.8169	4.1869	3.5504	3.8506	3.8618	4.3596	4.4846	3.7861	4.0895	3.8485	4.1967	3.8694	4.0764	4.2655	3.7297	3.9562	3.5672	4.0078	3.9315	3.7373	4.1222	3.713	3.6832	4.3053	3.8817	3.5754	3.5712	3.9585	3.5857	3.6976	3.7067	3.4006	3.7443	3.7158	4.0264	3.8496	3.6019	3.906	3.5214	3.6033	3.7372	4.0237
ACSM5	3.4819	3.7414	3.5445	3.6903	3.4919	3.6429	3.7119	3.833	3.6551	3.4573	3.9513	3.7474	4.0302	3.2998	3.6775	3.5199	3.3053	3.6415	3.3778	3.459	3.5885	3.499	3.707	3.5679	3.6372	3.6843	3.2416	3.3225	3.1587	3.1991	3.3643	3.3297	3.363	3.3207	3.4614	3.2881	3.5224	3.3565	3.3305	3.356	3.446	3.6272
LOC100288109 /// LOC203274	5.773	5.7211	5.966	6.0069	5.9135	5.9514	5.6499	6.3594	6.6707	6.1211	5.8861	5.6207	6.2729	5.6887	5.5479	5.6194	5.7635	6.1882	5.6624	5.465	5.5317	6.1204	6.0108	6.0391	6.5442	6.4459	5.6998	5.7925	5.4941	5.6761	6.6845	5.8572	5.9914	5.8578	5.5796	5.8552	5.7462	5.9172	5.6904	6.6023	6.1898	6.1679
GSTCD	5.3618	5.7482	5.6364	5.402	5.2227	5.471	5.6846	5.3868	5.4912	4.9989	5.7397	5.6703	6.0564	5.6891	5.17	5.4677	5.3929	5.546	6.0083	5.1793	6.1462	5.4406	5.6396	5.4542	5.5395	5.7564	5.2444	5.56	5.776	5.5373	5.4152	5.659	5.001	5.2228	5.0238	5.6271	5.6138	5.3746	5.3172	5.6826	5.6413	5.667
CD80	4.668	5.0339	4.898	4.5806	3.781	4.3611	4.1745	4.3297	4.0855	4.4889	5.5855	5.1723	4.6444	5.3157	4.8819	4.8892	4.6241	4.3898	4.8531	4.4765	3.9494	6.0321	7.2579	4.8916	6.1198	5.8684	6.2961	4.7784	5.7986	5.7198	7.9227	4.9576	5.8925	6.8454	4.7805	6.8935	6.009	7.2235	5.2779	6.169	5.3475	5.6438
LOC283861	7.7355	6.9396	8.0768	8.6781	6.8693	7.6586	7.1017	6.9831	7.2474	7.3718	8.4304	7.8612	8.2621	8.9278	7.3592	8.3846	8.3952	7.2995	6.3639	7.9948	8.0164	8.0737	7.0435	7.7865	6.4592	7.2673	8.3061	8.1636	8.11	8.0938	7.6163	7.975	7.6767	7.9635	7.7151	7.9972	7.8115	7.1503	7.9799	8.0303	7.7382	7.7433
CNNM2	7.3697	8.3321	6.7208	7.001	7.1664	7.2441	7.584	7.3175	7.7379	7.4967	6.4388	5.8694	6.3333	6.3252	6.0074	7.2686	7.2169	8.3408	6.5775	7.016	7.9629	5.1189	3.6478	5.121	5.1062	5.1731	4.8846	7.9235	5.3398	6.6161	4.0568	7.3745	4.9317	6.0495	6.9982	4.5073	6.1368	5.0105	6.5053	4.861	5.097	5.4297
OLFM3	3.1853	3.2551	3.284	3.2456	3.098	3.2077	3.2348	3.0988	3.3603	3.584	3.3832	3.063	3.1314	3.033	3.3497	3.3208	3.0748	3.2088	3.2283	3.2969	3.2805	3.274	4.1236	3.5366	3.2729	3.1075	3.3908	3.4692	3.3049	3.8815	3.4819	3.5155	3.9986	3.6746	3.2502	3.5065	3.2826	3.1791	3.2162	4.0448	3.5958	3.285
VSTM2A	3.96	5.0938	4.6492	5.7283	4.3603	4.309	3.9295	3.783	3.8397	4.5965	4.9424	4.0359	5.9411	5.1799	4.5729	5.4462	6.4002	4.4238	5.4976	4.6967	5.0548	3.7691	3.7266	3.6366	3.7984	3.5003	4.647	4.5235	4.1798	4.6045	3.2943	5.2904	3.3478	4.8488	4.2361	3.7374	3.3797	3.246	4.6569	3.7898	3.689	3.6421
[truncated: 19,412 more rows]
