# Supplementary material for: Potential diagnostic markers and therapeutic targets for non-alcoholic fatty liver disease and ulcerative colitis based on bioinformatics analysis and machine learning
Source: Front Med (Lausanne). 2024 Nov 6;11:1323859. doi: 10.3389/fmed.2024.1323859 (PMC11576177; doi:10.3389/fmed.2024.1323859)
Supplement: Supplementary file 4 [file Data_Sheet_4.csv]

	GSM1178975	GSM1178980	GSM1178986	GSM1178987	GSM1178988	GSM1178989	GSM1178993	GSM1178995	GSM1178996	GSM1178999	GSM1179001	GSM1179002	GSM1179003	GSM1179004	GSM1179006	GSM1179008	GSM1179011	GSM1179015	GSM1179017	GSM1179021	GSM1179023	GSM1179025	GSM1179026	GSM1179027	GSM1179029	GSM1179033	GSM1179034	GSM1179035	GSM1179036	GSM1179037	GSM1179039	GSM1179040	GSM1178970	GSM1178971	GSM1178972	GSM1178973	GSM1178974	GSM1178977	GSM1178978	GSM1178979	GSM1178998	GSM1179009	GSM1179010	GSM1179018	GSM1179024	GSM1179031
LINC01128	6.220685624	5.520330586	5.397505964	5.589697773	5.33621436	5.681738043	6.07173976	5.643517805	6.016376573	6.329229588	4.753458205	5.645051493	5.277557911	5.601690528	5.661652313	4.822254075	5.313857773	5.605073229	5.2713165	6.582271379	5.690259206	6.217257381	5.213844206	5.220709619	5.129993692	5.941812054	4.947902386	4.617876502	5.83616447	6.472054151	5.593077893	5.711542844	5.60588838	5.167748097	5.297590169	6.225284577	5.054321932	5.932522283	6.008092905	6.232220961	5.821421197	5.498678551	5.328569026	5.958151587	5.106835338	5.515349612
SAMD11	4.913188118	5.042082781	4.529442969	4.631462701	4.705697983	4.519762477	4.691814251	4.363139439	4.748010928	4.633574792	4.709069997	4.922942165	5.114258959	4.463746369	4.819990627	4.697979895	4.49229118	4.800519747	5.04274998	4.975865595	4.396453194	4.772480239	4.720291799	4.813270868	4.53346233	4.826962832	4.675566121	4.692335909	4.81606276	4.650701026	5.393011292	5.138210078	5.050918962	4.714037883	4.895248853	4.715689695	5.152447577	4.36234876	4.671881178	5.100388225	4.777597703	4.477089635	4.583583567	4.806815554	4.343444271	5.002170738
KLHL17	5.583043264	5.642410028	5.335265619	4.988672351	5.608349827	5.269059033	5.584456091	4.903701449	5.321723548	5.818231551	5.144263101	4.884398147	5.257206283	5.147239361	5.182292341	4.891363392	5.472147816	4.770176729	5.449283514	5.545276883	4.707786623	5.212085987	5.102577046	5.601233283	5.404647141	5.135717376	5.197994661	5.128109114	5.273096657	5.29871771	5.727677466	5.658214224	5.442042914	4.9375127	5.45463563	5.36173112	5.504811762	5.409090882	5.138854141	5.4416053	4.711961018	4.903466832	4.904645484	5.245461761	5.126763852	5.669444854
PLEKHN1	5.05678552	4.989572802	4.856728513	5.086568638	5.135145277	4.993606398	5.138623085	4.750581651	4.749674946	5.011055905	4.650356218	5.009657642	5.013761715	4.98515388	4.965345309	4.844068413	4.619304515	4.577999281	5.613170928	4.84326337	4.738518674	5.095457216	4.842614345	4.829807071	5.025182926	5.088044151	4.674465376	5.090302917	4.9535275	4.67497752	5.156718542	5.044008751	4.885024857	4.83504312	5.390207062	4.802620001	5.219299609	5.178078824	5.045929469	5.056060188	4.766570936	4.502424259	4.809065545	5.063692907	4.942936771	5.272905513
ISG15	5.419977852	5.490341165	5.064712761	5.147812811	5.158963756	5.463289407	5.151443782	4.859839469	4.681179413	5.263253981	4.797020858	4.773970097	4.982894803	4.887664824	5.011599907	5.096386808	5.151503198	4.863676788	4.517781356	5.018356222	4.621755007	5.216985426	4.161955403	5.004517471	5.303219826	5.156071454	6.205587329	5.099379126	4.953005459	4.970095831	4.867584987	5.33596913	5.054431191	5.052563258	5.711371677	4.830515031	5.836066931	4.563654964	4.465733378	5.16115463	4.664289662	4.678024897	4.522854129	4.601363468	4.873369711	5.239685582
AGRN	6.345134477	6.75251461	6.2023958	6.127140167	6.114319844	6.432516445	6.45173259	6.317047301	6.508224622	6.878676575	6.997620092	6.563429823	6.735118303	6.220940198	6.468706628	6.441295138	6.048638067	6.124545102	7.095789304	6.877770056	6.187560273	6.747094546	6.289453303	6.665140828	6.470879768	6.598703944	6.422113232	6.555175907	6.699277019	6.377483337	7.220271795	6.826439522	6.099278056	6.612200397	6.815226556	6.015805156	6.328394527	6.513994841	5.963153956	6.645554813	6.174443134	5.899796183	5.736154198	5.987544151	6.26279982	6.708653341
MIR200B	3.608508089	3.322891053	2.787311699	2.948514336	3.101096835	3.055177863	2.886761572	3.301625664	3.120949263	2.9408066	2.978391431	2.909703492	3.327303918	3.05608129	2.870163312	2.80972516	3.224314137	3.14669193	2.894075111	3.3460256	2.87938901	3.314965145	3.348434147	3.117369164	2.553531433	3.051165166	2.933570718	3.015554504	2.854620123	2.870690581	3.659207643	3.700433809	3.395463848	3.157483131	3.304662107	3.439563281	3.426208227	3.196871356	3.143056847	3.293524565	2.573087937	3.106401505	2.935904465	2.887281471	2.860051807	3.559609706
MIR200A	2.548900554	2.633995558	2.531102305	2.86481748	2.866173535	2.643109853	2.710198007	2.747567005	2.841920426	2.819840865	2.976818858	2.948054956	2.542932624	2.727831586	2.726439286	2.552988413	2.647325929	3.421525913	3.331338745	2.262205826	2.485067633	2.791686594	2.849352219	2.676161377	2.67701259	2.945073588	2.338938079	2.719570269	2.852548704	2.946631978	3.01873743	2.564422973	2.611744016	2.651461765	3.112220572	2.601347613	2.579006435	3.147363317	2.773566636	2.967358162	2.359761329	2.672267679	2.746531521	2.924571802	2.76780704	3.199151028
MIR429	4.029549936	3.748927817	4.231736521	3.980476171	3.774923855	3.652659812	3.846422661	3.949550633	4.128930889	4.169019988	3.832977651	3.864687366	4.101750988	3.941693679	3.589636052	4.006509373	4.545541187	3.780815662	4.711207018	3.669510591	3.891633712	3.856000239	3.651579639	4.041937835	4.006161575	4.025408945	4.087553862	4.011629661	4.076190481	4.184364037	4.546499704	4.230290186	4.38489974	3.723974517	3.936443879	3.963018095	3.865807261	4.211173746	3.70043689	3.912269268	3.884937036	3.880065603	4.070946204	4.128067003	3.745198994	3.813197368
TTLL10	4.89941472	5.02610995	4.913779638	4.800410263	5.067380627	4.900480058	5.063746558	4.697271514	5.034083517	5.466387929	4.72362865	4.853432134	5.376925427	4.758826764	4.847454303	4.733305832	4.964038522	5.14685382	5.216441121	5.327495964	4.951221317	5.005371489	4.939778836	4.80884395	4.818679608	5.105737095	4.548306448	5.135978483	5.066121723	4.929725247	5.380124396	4.882123437	4.924942146	4.765008768	5.016997441	5.222359352	5.245164444	5.03315832	4.867436256	5.241664702	4.608920229	4.667479667	5.061343205	4.793933564	4.989450472	5.26851437
B3GALT6	6.247346804	6.16690901	6.026014228	6.140615042	5.890546791	6.245897399	6.246424276	5.650116197	6.045650266	6.385858517	5.688959631	5.671766653	6.410704339	5.958270593	5.847920147	6.061985976	6.33532206	5.545870222	6.172072906	6.441743076	5.64788809	6.440323808	5.678640655	6.164884164	5.687145146	6.07097695	6.009464826	5.937907452	5.984937991	6.060479201	6.697036372	6.467896533	6.086488891	5.962960236	6.182910975	5.796377854	6.307587869	6.055188771	6.031511824	6.433686555	5.67684801	5.915694261	6.266148219	5.934931141	6.070744348	6.984814799
SCNN1D	5.462770443	5.48856857	4.96931973	5.466358855	5.457628197	5.029346692	5.547155716	4.96914591	5.161241094	5.867221998	4.721694994	4.977347449	5.376779133	5.020588682	5.216282702	4.89191602	5.753477844	4.961760155	5.44004621	5.486272455	4.692511773	5.300227195	4.632133492	5.450674637	5.046151423	4.9463278	5.217973621	4.650595246	5.135950402	5.321240653	5.386461255	5.492574016	5.145124715	4.917466446	5.066464906	5.403665517	4.827109366	5.093695318	4.675919829	5.100031364	4.822509977	4.69295488	4.713473263	5.294616246	5.264534213	5.134528137
PUSL1	6.243177484	6.149597551	5.921956723	5.923295023	6.255514833	6.286840998	6.137546566	6.118809423	6.194386056	6.542967199	5.951915037	5.777743751	5.956477202	5.905935189	6.064024403	6.345055164	5.780987917	5.708094033	6.076068589	6.384057651	5.984171413	5.985013776	5.941619395	5.913946352	6.037446386	5.908421316	5.657387012	5.616092886	6.202303392	6.245443692	6.74651449	6.126055205	5.580153112	5.920928468	6.489303627	6.108468261	5.901649734	6.318514878	5.802203691	5.698314006	5.514749725	5.891692921	5.941091425	6.241700543	5.821332462	6.21020576
CPTP	6.64936338	6.583411841	6.25362927	6.495271527	6.883907272	6.881980902	6.514070643	6.678203894	6.781598552	7.15420421	6.47167211	6.727879776	6.847753244	6.641858005	6.751501931	6.72422344	6.774768216	6.504613483	6.639922873	7.099889069	6.632162352	7.376159287	6.604794783	6.793254001	6.353221575	6.843860888	6.540118618	6.699494519	6.923805936	6.823256531	7.657215963	6.921929327	6.739212205	6.673732686	6.949834347	6.726231671	7.124023139	7.002910968	6.724609976	7.138513322	6.661592258	6.500324602	6.318543313	6.718834264	6.535450524	7.519661047
TAS1R3	4.60476254	4.536070209	4.164553571	4.644332499	4.555843944	4.371569395	4.245225186	4.311467504	5.005263623	4.87939253	4.358316591	4.418390641	4.672236637	4.356794291	4.776238319	4.36470885	4.487297271	4.041696436	4.469617239	4.84420827	4.277275625	4.690925107	4.405598115	4.489300115	4.002169018	4.418647696	4.410394244	4.493296497	4.731733441	4.560958415	4.637555215	4.470265915	4.749353274	4.428370227	4.410894899	4.433831594	4.784740817	4.424525006	4.336259334	4.580917843	4.261768587	4.627936917	4.419715737	4.594039766	4.165667506	4.987249252
VWA1	6.072296405	6.952491113	6.286115359	6.103841549	6.483641944	6.341827459	6.634517588	6.159058662	6.224918367	6.829039247	6.015305229	6.120370093	7.059447521	5.909219241	6.434272566	6.459128938	6.208420385	6.043416809	6.983033004	6.707949432	6.071068885	6.867023213	6.203211342	6.311961823	7.125409694	6.228053934	6.264865447	6.384575275	6.324540164	6.393824667	7.286214769	6.743634767	6.306286789	6.135049103	7.469561427	6.309705701	7.123406307	6.471069076	5.952014101	6.580006447	5.951699136	6.146512873	7.302285025	6.132298756	6.480843819	7.055640164
ATAD3A	6.288712332	6.346414616	6.102149597	6.152001739	6.236218874	6.253317603	6.312978033	6.28432378	6.484189966	6.933538227	6.523951907	6.241329828	6.26105094	5.726456101	6.216991533	6.174550668	6.365068048	5.98309582	6.493939028	6.66834676	5.639883652	6.326441415	6.296874063	6.207307455	6.314496994	6.489521935	6.149832374	6.097025751	6.607463721	6.528889929	6.589420034	6.424263556	6.040099919	6.158412027	6.770456919	6.133752498	6.421065149	6.521813626	6.135653657	6.39746979	6.001223041	5.613403557	7.308302834	6.147722798	6.343160126	6.241385544
MIB2	6.334992589	5.815845974	6.342212983	6.057226787	6.115784063	6.112749762	6.120120513	5.909816013	5.924634707	6.846703562	5.413716645	5.649275867	6.254998251	5.883326422	6.158214607	5.761169631	6.255259446	5.877965516	6.283389389	5.998859874	5.720124239	6.362985293	5.910474719	6.14094701	5.93388957	6.084174808	6.193148749	6.108964271	6.282172131	5.988648321	6.578090287	6.124513453	5.994744226	6.07663577	6.087214263	6.021835302	5.946061013	6.376753371	6.043034796	6.269672375	5.721450496	5.670745006	5.814035554	6.099092984	5.806085229	6.650736735
CALML6	3.020471382	3.492064723	3.427761481	3.529633843	2.676211263	2.974884897	2.684901317	2.86048519	2.515296383	3.138816418	2.939762043	3.169137798	2.783795051	3.011785103	2.466291759	3.037307401	3.197894676	2.951154181	3.587086414	3.437485904	3.075608433	2.776985686	3.259730271	3.219601905	3.111899242	2.858848952	3.225083839	2.677587772	3.066763359	3.078317617	2.269483016	3.394695864	3.072823985	2.479994961	3.257299148	3.016140188	2.85558771	2.580965822	2.701279081	3.212635831	2.905172588	2.733378561	2.230576319	3.34397322	2.791973316	2.956113311
GABRD	4.352991107	4.483055033	4.565288222	4.237806474	4.694124653	4.408770085	4.365495263	4.423269743	4.436862277	4.798066001	4.660657014	4.419473643	5.357948382	4.420215058	4.39661281	4.063309441	4.266522658	3.74886833	4.326436238	4.296585523	3.966007544	4.281664992	4.273350381	4.013410049	4.058981508	4.36103042	3.864043509	4.31163083	4.060807025	4.210415259	4.967098888	4.814291721	4.504449734	4.229508462	4.494045114	4.87784811	4.770180248	4.356025826	4.011670864	4.850846421	4.134766732	4.40536445	4.182464899	4.249558865	3.794252856	5.113431547
PRKCZ	7.191465649	6.703357386	6.885378744	6.57228074	7.065533332	6.644275225	6.39041149	6.836929406	6.742085903	6.807490689	6.878693961	6.620412022	6.645948201	6.691409339	6.767516513	6.809485034	6.611424203	6.339799127	7.158107094	6.734278343	6.595939352	6.469699594	6.842263236	6.48389428	6.530411416	6.81467102	6.635127351	6.437283934	6.694280975	6.71717785	6.819233636	6.599149492	6.732598128	6.530198103	6.769623801	6.964548377	6.735255217	6.881473881	6.164507334	6.672211253	6.33023041	6.203248016	5.727204092	6.420246602	7.107443565	6.98083423
SKI	8.060440596	7.981502613	8.394477184	8.26897997	8.336636981	8.381396738	7.968029361	8.334897042	8.328471756	8.749170863	8.067754738	8.286067009	8.434234934	8.407778436	8.358273908	8.367385542	7.708972318	8.063057679	8.396816721	8.665974105	8.321233675	8.622780855	8.359299557	8.046471217	8.105157366	8.415221068	8.382540526	8.336795543	8.441283729	8.426603596	8.783517942	8.240617683	8.39726897	8.290951106	8.543834528	8.535781915	8.163086301	8.426974502	8.084453668	8.513633212	8.295676958	8.24316032	8.152918334	8.240796821	8.180042836	8.709627834
RER1	8.79625133	8.700624772	8.905956011	8.712475916	8.771077155	8.893210307	8.595639407	8.819247163	8.807365406	8.807135007	8.716261822	8.871629195	8.660680434	8.650870204	8.535042354	8.872370489	8.671450384	8.41533342	8.600086232	8.692060059	8.882052223	8.741589065	8.681876103	8.707502371	8.864390898	8.786075924	8.711751644	8.64802283	8.7965444	8.978657147	8.782139294	8.545813906	8.635919989	8.710709655	9.052427321	8.45622075	8.919097993	8.872645698	8.627446467	8.647915422	8.506625838	8.228610628	8.664257877	8.456027569	8.800888726	8.871451574
PLCH2	5.736687637	6.442634234	5.421585482	5.486815325	5.79492418	5.532562832	6.061564278	5.281306376	5.612791141	6.047141872	5.59287747	6.093408939	5.847292293	5.407311241	5.551837624	5.354191631	5.595767618	5.619054946	6.400482691	5.612791141	5.128586882	5.444419817	5.684198321	5.664163778	5.899095069	5.750997383	5.446218906	5.752782176	5.541501059	6.132894646	5.989804214	5.461642475	5.59356594	5.33154372	5.733068615	5.915412725	5.867225776	5.298348243	5.604600036	5.801312535	5.380365415	5.423228352	5.532403454	5.853908522	5.45917541	5.983584117
FAM213B	5.163390136	5.980417422	5.19942027	5.424848456	5.543253067	5.314376335	5.66808542	5.699055448	5.87830031	5.497926565	5.919820246	6.039472989	6.058717735	5.291285835	5.635091502	5.54499131	5.580893454	4.999718969	5.272427835	6.227117326	5.388028092	5.99203742	5.605368002	5.973043198	4.803449913	5.674018027	5.454311948	5.7839272	5.634160501	5.090331761	6.361174234	5.826470579	5.554512002	5.887903076	6.14519584	5.403693517	6.10608982	5.449377618	5.464729452	5.320264248	5.203911428	5.619669032	5.402762613	5.554298073	5.399335394	5.820404848
ACTRT2	4.375541561	4.538963086	4.634316384	4.240863011	4.727317718	4.407112336	4.242780309	4.083548872	4.285057174	4.754062245	4.242447532	4.302880685	4.822777246	4.313558847	4.37752173	4.390208463	4.066522419	4.599453475	5.104778237	4.53071914	4.198337232	4.203984554	4.382661091	4.104470348	4.614331956	4.394995316	4.216319582	4.549381382	4.380202197	4.856678456	4.363710708	4.495114782	4.679907113	4.350836946	4.088849292	4.009258296	5.030603188	4.362535285	4.188040831	4.689045469	4.238877197	4.019718104	4.312684012	4.553531574	4.388168142	4.515296324
PRDM16	3.591459706	4.274964926	4.083095319	3.938915642	4.130931458	3.749580935	3.520464117	3.464634493	3.496335036	4.338384974	3.59793811	3.683498494	3.767021768	3.901638703	3.718226398	3.536293888	3.526110231	3.647882969	4.201226788	4.169671885	3.850646573	3.875913757	3.555242633	3.772752956	4.044546414	3.688169635	3.904719904	3.62099537	3.796836937	3.769685848	3.767021768	3.912989081	3.912991548	3.565875529	3.900627524	3.73357513	4.255009688	3.727971423	3.767021768	4.112351887	3.751531146	3.541809552	3.642110404	3.895217025	3.536167458	3.966584773
ARHGEF16	4.653518332	5.041583762	4.424976526	4.61022934	4.420854683	4.595021486	4.972690789	4.486652161	4.554597062	5.439804879	4.883593894	5.25530236	5.041657105	4.818706553	4.771497025	4.795588345	5.025658387	4.399171853	4.981006582	5.24529969	4.640526855	4.919313304	4.697522375	4.961977546	5.175160857	4.960050015	4.455771535	4.77209773	5.106553429	4.752568263	4.972832865	5.119776485	4.577888658	4.64273751	5.373724088	4.520185605	4.752345977	4.731662509	4.470944894	4.712463806	4.46782553	4.113885937	4.292018716	5.061991966	4.074127884	5.161513468
TPRG1L	8.324879242	8.407355294	8.81348821	8.733449159	8.897322608	8.742459121	8.207833132	8.976427991	8.79398646	8.750644353	8.732913902	8.988849873	8.592373693	8.766398707	8.659033029	8.923662174	8.483430855	8.579479925	8.34503142	8.587512902	8.589841645	8.968262357	8.592265903	8.308569799	8.530146717	8.935938661	8.49664084	8.679723367	8.958451763	9.00453063	8.920749962	8.670532593	8.742459074	8.680133407	8.913850303	8.272375416	8.970007867	8.727402688	8.590529135	8.76607365	8.537104704	8.339309768	8.255575138	8.395930494	8.542208373	8.884533068
TP73	4.666957455	5.328117064	5.171672237	4.724984466	4.731896779	4.916696872	4.666747458	4.89238815	5.053704298	5.057735268	4.661498054	4.821732302	5.412096172	4.574119328	4.914265684	4.783047585	4.710143316	4.989622221	5.339392802	4.959131402	4.737932696	4.907692347	4.831682983	5.043836764	4.215181438	4.709495022	4.576507937	5.063900464	5.229192495	4.86459522	5.738941548	5.048842882	5.063913656	5.185034826	5.121850754	4.668184767	5.190111896	4.994947648	4.642350562	5.171686266	4.40336427	4.641981467	4.668738384	4.747671176	4.82070914	5.02566332
CCDC27	3.859998945	3.896037171	3.925434206	3.960064681	4.150679578	4.146319048	3.937198736	3.856914868	3.954097608	4.256938036	3.70566128	3.927542571	4.163821705	3.96574462	4.141495381	3.869878248	4.045715124	3.710704036	3.852375857	3.771426852	3.693031137	3.898477373	3.679332298	4.150270129	3.702605592	3.856325957	3.818069789	3.816516711	3.86744269	3.885224648	4.346125203	4.129302593	3.733886221	4.07253065	4.028167384	4.197472626	4.328210269	3.669748895	3.996471487	4.14716133	3.771931678	4.177962773	3.860788791	3.972229515	3.606993533	4.444422463
DFFB	5.753138029	5.170520778	5.474477231	5.249073374	5.322354302	4.500392437	5.380841255	5.167432738	5.162673527	5.629952645	5.008921004	5.105485519	4.939327329	4.544296257	5.511821816	5.011254338	5.671516331	5.255404012	5.277007687	5.043985993	4.833279819	5.25337948	5.249860469	5.419848804	5.260977709	5.040534949	5.181745639	4.934223731	5.302950168	5.210518239	5.207624663	5.069663148	5.35005674	5.452559124	4.707656825	5.782240824	4.710018352	5.659228595	4.929047987	5.545696134	5.041924985	5.389657705	4.920505319	5.202928947	5.301975824	5.071244112
AJAP1	3.665947224	3.819998253	4.239287393	3.714133631	4.184985936	3.279091152	3.672214901	3.516621271	3.536577866	3.835680843	3.619427874	4.192846746	3.650770969	3.723869563	3.874502623	3.301695372	3.782462658	3.787834481	4.289872642	3.767476464	3.617732384	3.967468333	3.816538361	3.894156045	4.053360124	3.704117217	3.631996643	3.84970705	3.835691905	4.064907313	4.027102238	3.76462254	4.04634053	3.983810412	3.613824075	3.186798782	4.095197771	3.938960534	3.918631079	3.619333088	4.954241787	3.520775805	3.668904337	4.291968297	4.285236561	3.782435772
KCNAB2	5.450541365	5.846417247	5.889746648	5.834522201	5.786799319	6.218337833	5.692757176	6.491499129	6.052884989	5.745380449	6.272677719	7.202351634	6.215520273	6.270829922	5.881908607	6.277369625	5.046344542	6.307241165	6.907137526	5.1668102	5.387772235	6.24731591	6.73969656	5.753594335	6.096523164	6.114593689	5.635991003	7.296690504	7.03899391	6.424355806	5.917855295	5.788527878	5.525335607	6.240008057	6.067905203	5.237614284	7.401662335	6.779726784	5.19345357	5.808102936	5.251912258	6.375745448	6.044910022	6.250111328	4.986168489	5.490621902
RNF207	6.550206541	6.923531345	5.788458745	5.613515241	6.224155871	5.715994079	6.436707681	5.541147996	5.4200502	6.512078678	6.195937242	5.742615206	6.005142224	5.807838221	6.045177035	6.000096088	6.178467921	5.804118057	6.192486354	6.140138988	4.841625478	5.166959969	6.188259223	6.262125923	5.846454361	5.917640764	5.813135772	5.909328208	6.064592762	5.976105296	5.570757179	6.23942556	5.00408929	5.424083841	6.129381817	6.695812823	4.89078603	5.553047733	5.080279393	5.735501684	5.406869629	5.41099556	5.011838946	6.135784178	5.912733817	5.159193747
LINC00337	3.951415744	4.063353086	3.793953678	3.947248748	4.006903237	3.908720377	3.649684483	4.013795947	4.382113135	4.632359956	3.603537299	3.486950561	3.67026289	3.637830749	4.332025166	3.449702039	4.758591353	3.874006379	3.568455661	3.944991633	4.074318648	4.314975048	3.984639717	4.378998892	3.394065104	3.973476975	3.511937068	3.661768848	4.646485599	3.836108199	4.715625752	4.293001246	3.619945021	3.977568987	4.524623303	3.971611725	4.608115399	4.057893103	3.56106937	4.405620767	3.268191635	3.883058481	3.188912415	3.428168943	4.037662483	4.274241104
HES3	3.567923194	3.524383409	3.933281149	3.334295019	3.644011875	3.57526527	3.87949792	3.371437424	3.513302943	3.467227298	3.024480347	3.264271251	3.86369738	3.168338784	3.627401215	3.372290676	3.749313908	3.233024874	4.03954642	3.461977308	3.418491729	3.763255197	3.352746014	3.634197529	3.517563251	3.234256181	3.218422982	3.309368174	3.50180346	3.298383372	3.947017091	3.792887855	3.614819785	3.272605395	3.930790022	3.511020494	3.673035797	3.736109199	3.167067675	3.713734059	3.043512673	3.414076566	3.334110629	3.250620929	3.090040336	3.996478588
ESPN	6.999264393	6.913937456	7.026463251	6.788564092	6.64085983	6.751323276	7.008675085	6.488943878	6.702496045	7.17066102	6.299378433	6.32211976	7.252282276	6.825621544	6.972816548	6.813091816	6.913032358	6.455722585	6.083212511	6.948518467	6.517439254	7.095287071	6.511331865	6.446562573	6.334258129	6.617527949	6.49770633	6.262772067	6.537841341	6.485503434	7.493946607	6.806804013	6.586885656	6.627072415	7.320359368	7.158331546	7.161261179	6.779053063	6.868013652	7.422895555	5.999610923	6.143430088	5.877045317	6.143192033	6.254799409	7.107013793
TAS1R1	3.823903296	3.609704266	3.880155274	3.648949604	3.753301468	3.819056126	3.787571176	3.664784706	3.639849601	4.309745817	3.680167643	3.234658325	3.736336711	3.608744219	3.638257272	3.666660161	3.790316826	3.437364569	4.80391898	3.629679536	3.897655007	3.833683427	3.477302001	3.64902098	3.414917649	3.582690964	3.411155928	4.006860845	3.661827388	3.594370189	4.439466249	3.811810078	3.708497614	3.841015175	3.682732882	3.960266077	3.920783166	3.365337358	3.281407482	3.956397457	3.277208577	3.682056822	3.612852229	3.816972092	3.626279527	3.744091742
ZBTB48	6.236972104	5.784242699	6.207870107	5.771479369	6.202140441	5.983201989	6.102195439	5.675738354	5.638297747	6.45777424	5.481373139	5.419492963	5.764856919	5.745010775	5.68440148	5.710004886	5.848858997	5.74422723	6.386683331	5.936922188	5.882854952	6.230327538	5.889156572	6.04812511	6.417517312	5.831780294	5.931853193	5.795167689	5.922245174	5.954515576	5.905629154	5.847035712	5.815927319	5.569374985	5.825689822	5.848858997	5.554023378	5.998249014	5.605500616	5.861518544	5.469523495	5.676338122	5.453755821	5.839881108	6.364206813	5.785816008
PHF13	5.566781544	5.451555076	5.598012223	5.652438736	5.737763792	5.736227854	5.271401712	5.524150123	5.377300524	5.385790523	5.457661462	5.332461515	5.750565344	5.448048043	5.488044271	5.552705761	5.219925926	5.637541376	5.297763579	5.808522402	5.182791551	6.034527219	5.551271627	5.452560874	5.587931147	5.624926197	5.503792409	5.988333882	5.495664462	5.634565721	6.010016373	5.437651927	5.699464347	5.451806997	5.276458303	5.814816757	5.867522698	5.576466169	5.522790275	5.682654565	5.560961854	5.212331391	5.478651487	5.497231207	5.122682391	5.494297521
THAP3	4.977772195	5.048499112	4.849501576	4.752796702	4.925063466	4.240208947	4.958892166	4.399554676	4.245525084	4.807025586	4.323851825	4.863654852	4.685539687	4.676758831	4.336870272	4.843138178	4.726653621	4.916581355	4.619094151	4.631137982	4.763240881	4.517440911	4.761889128	4.763240881	4.814432073	4.551954136	4.615237737	4.401060436	4.317692163	4.775209591	4.813654147	4.809075802	4.640170961	4.62485827	4.693906092	4.946847156	4.780708006	5.194745729	4.499111248	4.911045555	4.415358666	4.596200884	4.178501847	4.839103972	4.827061678	5.132042259
CAMTA1	4.605174232	4.042090585	4.500443661	4.637922301	4.489600915	4.410252701	4.43417469	4.17797954	4.600501112	4.343520055	4.858083203	4.359308338	4.370178429	4.489600915	4.442904185	4.44572523	4.459762573	4.59050289	4.431687461	4.212055639	4.370345036	4.591548631	4.424723479	4.17831353	4.043225789	4.657308103	4.187666931	4.764258272	4.376455298	4.772796396	4.328478293	4.717320185	4.771863454	4.568148166	4.651586674	4.384199303	4.476372617	4.37721744	4.57822164	4.565998683	4.48295371	4.191850541	4.675159156	4.798839427	4.506728463	4.619128445
VAMP3	7.813948852	7.994372638	8.125875447	8.308404409	8.328714926	8.157385582	7.711374759	8.110977043	8.366534683	7.531964165	8.248159442	8.300314368	7.979975197	8.32634877	8.268539841	8.265730984	7.657580828	7.982182341	8.075000027	7.577563711	7.970479504	8.310338495	8.461379732	8.018820588	7.905410349	8.255738025	7.768594032	8.229607841	8.20328361	8.471388979	7.753329454	7.831071672	8.413217517	8.128768185	7.907119741	8.029981817	8.439047154	8.17318308	8.196422337	8.186534514	8.263242686	7.883174362	8.124277669	8.108802768	8.191273144	7.890560412
PER3	8.528176286	7.705373945	8.326437254	8.095006722	8.323205063	7.531569641	7.914708568	7.280797233	8.101200121	7.592892286	7.180706431	7.606925583	7.265257098	7.94199368	8.072068322	8.376270463	8.123978894	6.985567398	7.299220982	8.413847536	7.885215978	7.178825885	7.728431164	8.000005491	8.254348843	8.316965887	6.499387513	6.604412173	7.941496219	7.949488909	6.811383162	8.198271157	8.051219806	7.899751714	7.767162346	9.046023621	7.15190858	8.18863503	7.786327288	7.221689383	7.313446586	5.897129523	5.439279156	8.21160999	8.814907786	8.054865114
PARK7	8.86033019	8.598920001	8.544672824	8.851307337	8.715922552	8.788339699	8.657827729	8.805322473	8.584304316	8.23010641	8.748245734	8.780744735	8.704984786	8.303235652	8.702210104	8.75034646	8.783923811	8.416581711	8.189127774	8.707854188	8.840825791	8.767938325	8.65231748	8.494715345	8.689372166	8.711870174	8.842292332	8.52994831	8.728058308	8.718681151	8.887370307	8.808702582	8.773324816	8.774730366	8.96213711	8.44394746	9.104659191	8.705220013	8.683514421	8.579390881	8.532116892	8.602509314	8.668036537	8.737322238	8.693088419	8.955846925
SLC45A1	3.118278695	4.039455954	3.972736163	4.015937717	3.899219127	3.072288199	3.73983174	3.805716286	4.257147972	3.715020564	3.495208109	4.011399894	3.612320681	3.644439488	3.929960785	3.686490286	3.781956285	3.646861794	3.586683705	3.804401693	3.854916744	3.829048912	3.376706125	3.710318835	3.284710531	3.991837474	3.81046711	3.528136307	3.99097571	4.209088173	4.109533738	3.783900742	3.506895628	3.811595424	3.675049056	3.854394511	4.737138078	3.551885625	3.960934051	4.180454374	3.792306411	3.670977421	3.773228719	4.01194148	3.588634818	3.78350299
CA6	2.25549246	2.397371812	2.42566352	2.293039093	2.382994337	1.986715352	1.905958669	2.191462351	2.16560891	2.411252723	2.535790524	2.327287222	2.277559859	2.435414535	2.713579423	2.061043687	2.359392737	2.261331829	2.13315637	2.599546884	1.895642819	2.835830912	1.967269215	2.225856782	2.178982012	2.453770585	2.215965968	2.200192786	2.122574464	2.533247396	2.508553021	2.680216127	2.855276528	2.283316331	2.524618794	2.293039093	2.821183649	2.075430579	2.0142517	2.655947662	1.850233826	2.25558945	2.236352714	2.191279948	2.199203601	1.996240496
H6PD	8.912103083	8.913407621	8.40368248	9.126609936	8.845662509	9.134293412	9.229952945	8.992574439	8.820887356	9.088085526	8.63234136	8.766889776	8.956131864	9.265816997	8.743342699	8.815669269	8.99486919	8.660376066	9.076472764	8.881184453	9.179983481	9.426016362	8.913867513	9.004358568	9.261098289	8.919363507	9.25846634	9.109962863	9.20178269	9.196856051	9.034964288	8.992821185	9.157960297	8.882298591	9.632532035	8.952848491	9.06650503	9.036374263	8.926455423	9.218112825	9.036640187	9.274650269	9.884317332	8.540703807	9.026254424	9.147961367
SPSB1	5.643200366	6.177829627	5.433934126	6.156959882	5.369709149	5.250614156	5.916477913	5.520163246	5.541678325	6.096551781	5.976502405	7.04772531	6.036554053	5.477421567	5.672695277	6.568040199	5.617252775	5.975110485	6.286057717	5.719839066	5.21375376	6.005837425	5.749132638	5.45554661	5.877408394	5.35139358	5.430577048	5.753653012	5.975603466	6.934845823	5.657657892	5.400994043	6.599366391	5.46827507	7.267191526	5.901891285	6.164688535	5.906821114	5.802331761	5.315182138	6.361448498	5.749132638	8.487194191	5.846524111	5.450532695	5.617260101
SLC25A33	5.398416219	5.789943714	5.585348725	6.44120914	5.155059034	5.889695804	5.480493754	5.540332169	6.166663459	5.642220121	6.560168639	6.849065296	5.20945877	6.499354123	5.868791708	6.341707367	5.305600327	5.577968108	5.702212306	5.137923934	5.387334546	6.572014402	5.659497573	5.610815657	6.327796133	5.494899746	6.213339923	5.484645491	5.79991617	6.881545626	5.5129857	5.715083944	5.773908701	6.189919395	7.207281341	6.146702898	6.652821338	5.714412922	6.26825459	5.376255984	6.280012832	5.67650232	7.494552341	6.670382877	5.296563747	5.321058419
TMEM201	4.483288542	4.727060817	4.853810368	4.631308989	4.502132808	4.985950867	4.791932884	4.853944183	4.955047444	5.120678672	5.037410882	5.101073331	4.797583343	4.665303626	4.868244776	4.64731845	4.578175059	4.232964263	4.982715496	4.65945365	4.570654069	5.138357681	4.543926039	5.121964466	4.59783844	5.093566374	4.50811311	4.76106704	4.502676755	4.653151042	5.217177976	5.177563744	4.860861381	4.913401813	4.947386718	4.531021355	5.077608376	4.733647289	4.655879267	4.582412933	4.736150414	4.596761072	5.025552324	4.990198665	4.658282	4.933411756
PIK3CD	4.919217612	4.70136907	4.668574766	4.438579186	4.962008962	4.963852488	5.114906085	5.015134464	4.525200946	5.060738782	4.374701216	4.641106702	4.873599844	5.677323427	5.15773939	4.557291368	4.331494729	5.095372768	5.150407013	4.980861163	4.589955197	5.632979834	5.335503632	5.287447186	5.075657804	5.060185984	4.473179457	5.422724838	4.997893964	5.179850067	4.758320157	5.318842973	4.982810325	5.008506545	4.798119376	4.214396523	5.021050544	4.226818542	4.435709442	4.766076145	4.577734012	5.334899344	5.163539483	4.817129162	4.1148782	4.37761122
NMNAT1	4.337617142	4.415646051	4.5094904	4.275757328	4.50827979	4.445369699	4.291170988	4.639623569	4.467393852	4.203890789	4.835342168	4.731613957	4.405918502	4.31969243	4.294180058	4.631859624	4.514515168	4.234258621	4.437954589	4.170608042	4.637068201	4.359980945	4.480274774	4.137318846	4.636733356	4.413071321	4.398239469	4.484588111	4.245017538	4.583734336	4.699770006	4.441650231	4.065277016	4.676594481	4.51919168	4.346307847	4.46921864	4.582700734	4.560885325	4.544736621	4.62303264	4.378381035	4.386870938	4.173689496	4.396453227	4.613172431
RBP7	4.499525687	4.716968993	4.914545044	5.374074919	4.465864903	4.792299864	4.291805561	4.533625902	4.177117121	4.618870902	4.582287725	4.759199581	4.512042033	5.242641693	4.355505536	4.682303827	4.336081218	4.197063062	4.499339347	3.722118436	4.686423703	4.617907118	4.998533358	4.42681911	4.755495499	3.966931765	4.230084278	4.592569572	4.35771142	5.209675218	4.198750075	3.778308506	4.768352632	4.216805903	4.527356826	4.070852786	4.378113367	4.188421846	5.172906136	4.426392488	5.49704121	4.623503677	4.275483669	4.47368386	3.785423616	4.08431954
UBE4B	7.389554319	7.217463463	7.157023942	7.27392693	7.4660842	7.39441961	7.51335609	7.392415529	7.320404666	7.200255452	7.336505752	7.512570373	7.283670471	7.201736429	7.315696493	7.393195286	7.59338578	7.329317179	7.362236395	6.980698708	7.447410325	7.42649335	7.354624684	7.255736903	7.242831052	7.347404084	7.541754041	7.409866721	7.447224919	7.43300151	7.180853003	7.365547719	7.3872501	7.39686552	7.279628176	7.474213196	7.019505242	7.461665716	7.276353951	7.321460994	7.460363791	7.68556655	7.196106358	7.642637581	7.629455757	7.293853845
KIF1B	7.548914393	7.461720329	7.49420989	7.452196445	7.553053999	7.471651412	7.395966854	7.328838513	7.386329333	7.450625969	7.475342015	7.799660791	7.276933321	7.45509096	7.436623856	7.65510238	7.534240269	7.666048634	7.247703707	7.008259761	7.625743196	7.443281074	7.22812764	7.342629997	7.768143234	7.46973726	7.5831749	7.284790826	7.298902616	7.491376354	7.334951631	7.320827494	7.484757986	7.46856769	7.424523662	7.61818052	7.163424399	7.549572184	7.444581704	7.409463716	7.516603576	7.437341162	6.935358886	7.474074168	7.707727959	7.340520159
PGD	8.849726425	8.848175416	8.457681149	9.319872539	9.502483041	9.273844738	9.091231784	9.639833354	9.349317793	8.463639585	9.16236263	9.616636545	9.504854304	8.933303647	9.465491146	9.377042508	8.79375679	9.041884071	8.864860613	9.274614364	8.576054623	9.059321323	9.521421491	8.864754972	9.311835023	8.982068459	8.88986632	9.05440234	9.169451206	9.287172183	9.227311111	8.894393461	8.672876211	9.096659905	9.160549738	9.605560382	9.182002129	9.047337668	8.727431832	8.980726682	8.798703634	8.692745838	9.878822597	8.606597781	9.334277051	9.25559524
PEX14	6.857615454	6.545444517	6.685193784	6.604182026	6.840769589	6.895941069	6.529219604	6.598663775	6.530325611	6.658859364	6.51647322	6.187737768	6.658235117	6.494569987	6.62607227	6.479085575	6.844075581	6.331836481	6.659479923	6.54732382	6.538702059	7.062304386	6.720309095	6.56021207	6.151746198	6.921400106	6.707092887	6.619611909	6.678098333	6.499091253	7.087702051	6.818166919	6.90585353	6.337684317	6.942636363	7.122545122	6.744678773	6.87782731	6.392491326	7.033932944	6.278931268	6.46812507	5.962300308	6.504190233	6.371886964	6.756214184
TARDBP	8.306680366	8.055981423	8.127135493	7.901744934	7.619270096	7.395668329	7.547207308	7.648387877	7.715571689	7.559173426	7.607907718	7.848887817	7.549907016	7.535015878	7.85474871	7.991026293	7.79390638	7.440062602	7.616709364	7.408936768	7.644751157	7.292504711	7.503907772	7.725183995	8.288709852	7.628970458	7.879221611	7.405354582	7.741906724	7.833444501	7.305693395	7.525206475	7.595565775	7.788093099	7.526578336	7.879341143	7.334896101	7.652100228	7.740504222	7.273636243	7.659880301	7.78750747	7.506050761	7.613617522	7.993322142	7.891532206
ANGPTL7	3.548774729	3.765439693	2.969923744	2.87340231	2.714356626	3.141666485	3.197701538	3.116168026	3.424845234	3.564699199	2.537009649	3.659748402	3.395329225	3.480524605	3.648313454	3.680713588	2.904880084	3.11479211	3.062038457	3.526274556	3.185540298	3.258026772	3.546068033	3.238660867	3.183752261	3.102303032	3.713185274	2.956606963	3.014777921	4.065112284	3.108680027	3.440250739	3.395612771	3.328648459	3.630618026	3.232660206	2.998029629	3.27679957	3.53395394	3.491980148	3.337406571	3.246254434	3.232660206	3.480244374	2.745051979	3.160988251
UBIAD1	5.847226957	5.749453761	5.50811255	5.878882113	6.076197067	6.421927814	6.442949475	6.259679786	6.539705438	6.238290857	5.856769299	6.375707173	6.643825223	6.212031711	6.196938342	6.25454962	6.010531984	5.77788183	5.717729951	6.40865442	5.753998277	6.822694101	6.448546488	6.042959858	5.719831366	6.297783502	5.760526598	6.320954588	6.385105353	6.646993863	6.872210814	6.223760932	6.405407392	5.606533848	6.222011475	6.346352015	6.470479517	6.390271229	6.027277201	6.410947105	6.143750518	6.376157303	7.154304327	6.290334485	5.980141492	6.501033689
DISP3	4.046853936	3.96834299	4.893306941	4.245557643	4.346097971	4.398803834	4.339666179	3.78727192	4.33196684	4.23554789	3.687562136	3.830040255	5.037498962	4.18223233	4.1921296	4.193656862	4.144540221	4.409661034	4.421052911	4.450457221	4.296266306	4.245029561	4.239323826	3.978838809	4.603162435	4.154938459	4.653739611	4.153399128	4.205133374	4.343350235	4.555007365	4.785972572	4.279789677	3.898680586	3.851718428	3.932739078	4.805566889	4.508242204	4.209344139	4.682050479	4.448879256	3.652014135	4.208955559	4.262573248	4.529103328	4.195599993
FBXO44	6.039152581	6.13524451	5.605210913	5.286969312	5.499800191	5.114579908	5.340242343	5.447839397	5.288300612	6.119204921	5.281231513	5.764480291	5.689110201	5.485433674	5.498897959	5.668783646	5.55074519	5.045909677	5.914938741	5.953208231	5.3009843	5.312992309	5.462361381	5.565998543	5.584845002	5.34833233	5.301923683	5.39256083	5.678035624	5.820826719	5.446890402	5.570138518	5.030489203	5.207660048	5.578941803	5.874737297	5.380690852	5.64257781	5.299397221	5.778459308	4.801150997	5.365982349	4.824755187	5.388647901	5.192324421	5.543027925
FBXO6	5.788138214	6.082921646	5.567051976	5.558341241	5.605612691	5.727094151	5.747404213	5.922268895	5.705434843	5.819151635	5.764739495	5.851940346	6.108570683	5.844140226	5.839276265	5.905288571	5.824753387	5.602306782	5.490359869	5.517448941	5.710756338	5.892789298	5.723012918	5.640404315	5.741872849	5.926548503	6.020267931	5.73999863	5.888545423	5.904161284	5.796737802	5.824753387	5.515231382	5.875587947	6.120234516	6.067177565	6.437348748	5.804715527	5.20267178	6.036774981	5.464296108	5.695357591	5.454357713	5.5614496	5.958739912	6.104615493
DRAXIN	4.37857654	5.008452361	4.522945995	4.609664111	4.574163533	4.522945995	4.682865717	4.359769256	4.78559545	4.608376091	4.039489841	4.605995495	4.765707823	4.210754861	4.813044229	4.23747497	4.860072445	4.563946721	4.424272451	4.821141974	4.404407882	4.6586795	4.504510591	4.470203743	3.839246011	4.426975937	4.595779975	4.687779941	4.574294296	4.382918844	4.975672922	5.003038327	4.764339261	4.334355749	4.590557311	4.4185673	4.869328428	4.427810865	4.824884451	4.794089417	4.389590239	4.709039966	3.919536593	5.103814727	4.190595271	5.08860744
AGTRAP	6.374606723	6.330409813	6.268785744	6.609230877	6.483704367	6.759183553	6.428956327	6.452700695	6.602478485	6.611264269	6.181941289	6.361421169	6.795831545	6.71418117	6.757325217	6.257510657	6.125181724	5.985137578	6.513444525	6.788386435	6.338062796	6.773551118	6.568260369	6.444456729	5.952231696	6.60532192	5.985837888	6.389642427	6.5171458	6.785795084	6.409179492	6.691512105	6.286663258	6.461052275	6.549708629	6.431989561	6.821909112	6.289870406	6.012110911	6.211273765	6.254225663	6.666173402	6.593316971	6.570701857	6.233598437	7.10837549
C1orf167	4.085379068	4.101188943	3.892093283	3.646820412	4.129973071	4.086987809	3.847334785	3.846082117	4.024082499	4.318090244	3.964129268	4.029093687	4.12858134	3.996428772	4.374146046	3.662028519	4.070410756	4.126512166	3.809174	3.874765667	3.803027342	4.304840188	4.002022131	3.971271878	3.895430936	3.791846624	4.285744538	3.892675111	3.898645663	4.01460167	4.396968487	4.37785174	4.041209644	3.591788134	4.069053597	4.120959286	4.393866829	3.989660547	3.863144178	4.339447358	3.680471086	3.909071702	3.801330554	4.169341745	4.054318575	4.366332118
RNU5E-1	8.415930281	10.17266013	8.385733704	7.974266136	6.874547812	7.088185747	11.06243831	6.214582629	7.29787556	6.597739804	6.041359471	5.900538034	8.689554528	7.182590634	6.956979483	7.858190338	9.060758802	6.099325393	8.589002826	10.63699309	5.34905537	7.386671995	7.355531476	9.843032041	7.789130686	7.049790664	7.236997627	5.565569983	7.865261524	6.340561594	7.925372821	9.396776923	9.236755642	7.184093813	8.123708154	8.163947643	7.262305203	8.390532426	8.113430326	9.246584882	6.706959558	10.0971129	6.980751244	9.953107692	6.16999337	5.800549465
PLOD1	8.750707671	8.690225527	8.644955643	8.942271442	9.058724338	9.049942475	8.501925753	8.809824445	9.120134056	9.27890377	8.552735063	9.227959568	8.845598963	8.724333769	8.284717296	8.845021702	8.802525236	8.712459123	8.869061516	9.03518513	8.640008358	9.417852405	8.95398977	8.647235327	8.651541941	8.809927979	8.554268294	8.967036824	8.973320923	9.278793894	9.203339809	8.801198166	8.615664786	8.460301833	8.967202022	8.611258335	8.934772565	8.863301534	8.481146715	8.968540498	8.55807402	8.680246456	8.45782108	8.440279135	8.61879412	8.963925526
MFN2	8.588012592	8.500301137	8.604121007	8.518074879	9.186758874	9.051303095	8.954313832	8.892061418	8.917336058	9.067253094	8.456693219	8.57264065	8.861385996	8.849658397	8.777843761	8.859629672	8.610940766	8.856914045	8.86504992	8.994960616	8.726470249	8.914679566	8.819351592	8.514861339	8.836276197	9.171027311	8.644995832	8.738887724	8.987403669	9.194213246	8.909812133	8.818794464	8.680003117	8.701714183	9.088542602	8.645928766	9.060498822	8.654437932	8.446495424	9.035069138	8.724855279	8.964257668	8.785544617	8.83904447	8.760951914	8.955184739
MIIP	5.747806185	5.712735271	5.634074407	5.5792218	5.72945059	5.689654679	6.003248822	5.608010452	5.711661657	6.451670119	5.033361325	5.616628409	5.785070079	5.821811918	5.937093442	5.475423597	5.703105761	5.576762589	5.897734326	5.873850027	5.521380711	5.895974092	5.915743712	5.917716322	5.704977198	5.674535075	5.515272958	5.604372207	5.55641258	5.804303596	5.931886398	5.948109727	5.795324325	5.495310521	6.311331823	5.433945361	5.809611261	5.485306451	5.522463544	6.035823556	5.431255087	6.097768558	5.412238787	5.584640289	5.796428209	6.4836052
TNFRSF8	4.365498186	4.525471417	4.443378356	4.555259286	4.543690897	4.690647564	4.285754677	4.157437577	4.273998218	4.763417319	4.103010243	3.982433317	4.498073566	4.018793073	4.430012608	4.424744854	4.894250938	4.559479676	4.086306626	4.870202221	4.137421562	4.3352816	3.967262899	4.363033298	3.938952336	4.173323579	4.638086254	4.444748155	4.219571311	4.608582631	5.049227782	4.777790753	4.383435739	4.404648615	4.53091168	4.572807052	4.8097654	4.058544277	4.562328517	4.468243392	4.120685029	4.508545536	4.06167357	4.627553871	4.20508294	4.8909473
TNFRSF1B	6.331075513	6.903512555	6.382683589	6.661505664	7.10169236	7.725546218	7.023411575	6.388467516	6.718680281	7.176642954	6.207213027	6.530716217	6.746802431	7.624920591	6.852511173	6.745594056	6.425407293	6.830976304	6.292679649	7.003887825	6.438386224	7.638323601	6.587904212	7.025256553	6.517670706	6.754854509	6.136397099	7.646819199	6.739558625	7.150968609	6.337889789	7.072708203	7.527332384	6.770835989	7.43143532	6.135696252	7.108178024	6.425527098	6.954845577	6.869572842	6.737164261	7.510446839	7.561747859	6.477947168	5.783343667	6.361820133
VPS13D	7.844306788	7.778960008	7.632450792	7.453444235	7.685281119	7.65071027	7.885572743	7.863053089	7.575501186	7.785823712	7.90057358	8.044076631	7.811889964	7.77056746	7.697388697	7.894006324	7.635879795	8.054222369	7.707959348	7.483093089	8.001068947	7.267902586	7.593285585	7.660789612	8.262924077	7.724292282	8.008417506	7.655310632	7.76466527	7.65809101	7.369562354	7.574940983	7.14756728	7.490483352	7.919469556	7.76283464	7.17988683	7.648567118	7.251393422	7.469441382	7.643011417	7.717621721	7.630818408	7.458595352	7.654297846	7.157374761
AADACL4	2.512545548	2.402696926	2.838193349	2.337605809	2.667842267	2.974921695	2.823611383	2.378169472	2.502266547	3.097176342	2.653480908	2.582643765	2.901496387	2.716604186	2.504015475	2.526416914	2.637443251	2.957369142	3.408052154	2.616130109	2.836641719	2.481131115	2.673981638	2.663991763	3.08054537	2.394178025	2.514913201	2.766018638	2.829338322	2.609554628	2.741473985	2.820870814	2.892197211	2.479995384	2.564129014	2.452503425	2.573154041	2.593980361	2.61365161	2.776116423	2.770845066	2.294670387	2.551714527	2.695293184	2.957538777	2.882489089
AADACL3	2.752229092	2.819002685	2.77302734	2.709120607	2.353552213	2.480534382	2.454943741	2.726056776	3.040244452	2.567125824	2.307103141	2.505643407	3.255320468	2.540459792	3.061603296	2.471345547	2.555822797	2.841395817	2.652271297	3.342775387	2.846684696	3.288842077	2.870299935	2.992578842	2.83304606	2.502903968	2.399812197	2.499686666	2.620188531	3.001213011	2.891210924	3.239739478	2.957141756	2.430176385	3.533806653	2.474661428	2.926528366	2.578294809	2.57726906	2.856406054	2.412757657	3.029529125	2.551313843	3.014213683	3.131513178	3.356963394
C1orf158	2.737576327	2.915265216	2.974102496	2.83990136	3.22959882	3.056905794	2.860502601	2.464783179	2.744148224	3.236369303	2.70138273	2.847546063	3.363224145	2.959162517	3.052788402	2.596831679	3.378453321	3.361576304	3.078963218	3.117843992	3.212439219	3.121138242	2.756287821	2.768433242	2.807618481	2.889437231	2.792758891	2.728199235	2.872060638	3.143282281	3.002111904	3.011743289	2.796352748	2.611691003	3.018167307	2.716299203	3.172827252	3.028423527	3.069036743	3.201931893	2.700005497	2.635223782	2.831123545	2.85241649	2.919423443	3.236601751
PRAMEF12	3.185504929	3.014483166	3.379543352	3.320549854	2.728663685	3.114526679	3.224305468	3.006027221	3.238722228	3.138197363	2.934986537	3.231066079	3.733826235	2.795616189	3.071524565	2.895181584	3.562484773	3.588170867	2.930170255	3.722765631	3.00774149	3.388030998	3.151375407	3.050413012	3.022051716	3.16194195	3.29899415	3.135795618	3.372878095	2.953550102	3.241209263	3.544254932	3.544216202	3.414953906	3.39214662	3.205355972	3.220232766	2.95307385	2.758463444	3.255039567	3.162806838	3.077823696	2.720573763	2.868764742	3.260276433	3.251650264
PRAMEF2	2.479037449	2.847741701	2.616659494	2.301739149	2.325235302	2.776011531	2.27948917	2.303255932	2.340626722	2.500990765	2.245587366	2.424785348	2.024979072	2.761175652	2.748024931	2.565251822	2.399659876	2.169620392	2.955247047	2.613814684	2.540557892	2.736139528	2.250776722	2.198345075	1.971641446	2.544201296	2.020731408	2.1923218	2.652567045	1.985897453	2.502100812	2.524005072	2.838833958	2.317837852	2.874823359	2.390093648	2.797969149	2.655470241	2.560493954	2.831728871	2.227210653	2.110838787	2.407350068	2.424785348	2.643020704	2.736537705
PDPN	3.206931116	3.491046898	3.897540063	3.564190762	3.911323955	3.577009143	3.507307744	3.423716357	3.471761964	4.067522119	3.378559125	3.601421763	3.877774785	3.294069755	3.542434543	3.540531361	3.647049089	3.641583317	4.402568253	3.632313854	3.796273946	3.535151437	3.953746323	3.222480803	3.674637624	3.403540432	3.487277358	3.623406788	3.544040538	3.583711573	3.650426953	3.733337529	3.487560569	3.391492486	3.530120483	3.414675331	3.62138117	3.891351241	3.426529548	3.576564891	4.128542744	3.608913169	4.038321121	3.885804378	3.50558023	3.928522022
PRDM2	6.147684646	6.102317548	6.46813889	6.381699376	6.271631843	6.159638164	6.50354484	6.126700372	6.280665236	6.222456848	6.658752368	6.641604989	6.136122358	6.421144547	6.375931338	6.551930682	6.217154133	6.727396089	5.958357985	5.932042544	6.375389431	6.405215484	6.472991263	6.381150384	6.596408288	6.429491687	6.350638288	6.111027968	6.419337099	6.490144785	6.097410397	6.499274774	6.29753729	6.458808958	5.837997565	6.26260442	6.067042594	5.974951237	6.646560786	6.256309687	6.543578324	6.17428225	6.771817485	6.598859103	6.313307397	6.103541936
KAZN	5.154937289	4.54015352	5.05997345	4.94565892	5.725938716	5.273380705	4.99233414	5.128573407	5.419607439	5.222557585	4.909243701	4.891013665	4.906883176	5.051221441	5.177529347	4.814009553	5.283850778	5.408345998	5.24823928	5.457992797	4.974187542	5.621457651	5.484353219	5.091492885	5.479827824	5.01921566	4.860285102	5.16160184	5.16107136	4.810504574	4.817984251	5.457158413	5.186088079	4.804297903	4.742460873	5.218668165	4.774371944	5.033417594	5.248175512	4.934529459	5.290120332	5.761282213	4.888299322	5.257522093	5.311926306	5.105187039
TMEM51-AS1	3.783373646	4.143382348	3.283069924	4.296729104	3.630397843	3.433092472	3.863179127	3.816039532	3.768824761	3.773423541	3.768479666	3.799571853	3.897939019	3.967017032	3.94616083	3.696253871	4.483043071	4.311527512	4.378036187	4.131010794	4.476847574	4.310088502	3.4997176	4.007001204	3.669713479	3.79274004	3.786959241	3.897939019	4.14136693	4.010744126	4.52155908	3.99112873	4.433236898	3.599574832	4.001136212	4.193355512	3.675435855	4.095395499	4.011164009	4.13689361	3.889050871	4.558962865	3.726752888	3.81138034	3.795578251	4.023950311
TMEM51	3.874793914	4.449150665	4.294421192	4.25434906	4.261262582	3.728368373	3.939919694	4.463131253	4.55992325	3.946038873	4.389842334	4.683992188	4.88423924	4.533438759	3.907487309	4.526364498	3.933046327	4.427801797	4.267807396	4.07247324	4.423152921	4.203891768	5.083779727	4.574688652	3.970127516	4.189129554	4.169143359	4.485548568	4.314329003	4.424608235	3.784932473	4.210358162	4.1477676	4.489286401	4.395185596	3.8495017	4.241486843	4.423716547	4.047748786	4.637498016	4.587382802	4.736698315	5.11456076	4.38977849	3.821477331	4.075671639
FHAD1	3.100238914	3.240873189	3.333274122	3.258213714	3.125472983	3.399432204	3.002836884	3.025320831	3.320313001	3.442393427	3.182059272	3.362552111	3.778608435	3.14039593	3.174713538	3.312423906	3.024884564	3.40188733	3.649575885	3.202338328	3.050838834	3.421642528	3.391002219	3.20819058	3.090759769	3.223356585	3.198377952	3.372219131	2.986030637	3.20876394	3.223356585	3.20809636	3.322148838	3.18617652	3.291944253	3.327358953	3.223356585	3.291204755	3.318611461	3.179166689	2.911684707	3.042005512	3.251700345	3.496416904	3.216479384	3.367313389
EFHD2	6.196899989	6.389197827	5.977043211	5.862869202	6.1930936	6.165682178	6.225483216	6.504669223	6.17140326	6.861931418	5.840201866	6.330859433	6.133133994	6.890892972	6.246609785	5.916056409	6.173098235	5.641650047	5.993960045	6.108957472	5.937098576	6.774991178	6.580875559	6.634395108	5.941512505	6.57448801	5.930185941	6.860059117	6.509957338	7.097569743	6.361242065	6.978934323	6.513873041	6.368504581	6.15385468	6.134607731	6.475012664	6.397962227	6.087961195	6.545292458	5.918464686	6.137545417	6.4633794	6.057196326	5.813011468	6.424551833
CTRC	4.030830696	3.521480135	3.812199757	4.391966434	3.930880486	4.304984966	3.97493723	3.686468089	3.685814251	4.179299686	3.53102531	4.032241199	3.959243114	3.421175751	3.827397087	3.572715803	3.367276641	3.959771606	3.460954358	4.038970249	3.901755558	4.196052296	3.785272189	4.421281049	4.188624445	3.869420673	3.612556576	3.67426934	3.641666403	4.143883741	4.299807021	3.717343569	3.947099976	3.453278606	3.847478403	4.070137142	3.944462747	3.948980961	3.785073098	4.125546914	3.672225322	3.746574332	4.335565918	3.585932259	3.595006287	4.537941222
CELA2A	3.296370716	3.226818165	3.27604738	2.853435872	3.212180311	3.657266985	2.936211519	3.520864483	3.480438887	3.880464134	3.129168522	3.119783863	4.029185216	2.817202447	4.146769822	2.987485045	3.260635081	3.111607413	3.610460559	3.053885314	3.053243068	3.408912495	3.129053821	3.181923301	2.897076022	3.718711731	2.99635812	3.200077834	2.873540838	2.863789146	3.302904192	3.030367496	3.877747061	3.185750877	3.316322617	3.130698341	3.736484814	3.123034242	2.766395364	3.184365311	2.949585861	3.117132575	2.814576039	2.767288921	2.951818146	3.516689126
CELA2B	3.245138926	3.265871162	3.030603215	3.125904203	3.386515544	3.51217152	2.993687659	3.084513899	3.329287484	3.544828609	2.994619334	2.869956995	3.44734972	2.514560454	3.274251018	2.943702219	3.181107921	3.069253951	3.076091931	3.661145596	2.86210637	3.766984555	3.245575727	3.087836368	3.04269481	2.809149776	3.394467774	2.990230401	3.001211876	2.993940134	3.627177514	3.414824687	2.830815061	3.147158934	3.22078291	3.257811851	3.373315669	3.129218446	3.352048456	3.026368205	2.935195258	2.924286566	2.78627123	3.265970442	3.127197189	3.215705007
DNAJC16	7.315215339	6.732661032	6.661202647	7.113654104	7.064220436	7.226070739	7.026905921	7.152168263	7.028552119	6.52096987	7.288965886	7.301577024	6.880775848	6.879918983	7.097011077	7.299117438	6.83492535	7.242154538	7.347817897	6.625406419	7.390753632	6.751458363	6.983419988	6.825745573	7.341706064	7.049346911	6.983652728	6.947952388	7.11914004	7.290060534	6.851706984	7.021251093	7.17921361	7.112492822	7.297756449	7.246776076	7.152086495	7.286063978	7.203292579	7.097011077	7.097011077	7.201154854	7.547306404	7.174440508	6.978893485	6.477033205
PLEKHM2	7.399930672	7.300870378	6.992749654	7.007303895	7.434333625	7.581014373	7.280301533	7.469527521	7.313995115	7.55884046	7.339148751	7.446535074	7.565068477	7.490317379	7.304317026	7.312691648	7.216728692	6.994624511	7.347440253	7.550728934	7.134844649	7.751591287	7.552946011	7.3369913	7.30670438	7.571836877	6.794686741	7.671961236	7.512683519	7.60043537	7.511152899	7.309510299	7.28321013	7.03340939	7.70742194	7.289110353	7.240432006	7.306006124	6.88315595	7.235440247	7.341320643	7.477692758	7.480877722	7.122865803	7.023888894	7.430340576
SLC25A34	6.111466518	5.707319406	5.244988747	5.326596232	5.780165614	5.553915386	5.569164931	5.336740144	5.479171997	6.153199464	5.612174349	5.073825235	5.546031576	5.286946553	4.843043566	5.644618418	6.96605074	4.216823647	5.860429959	5.483914588	5.60857049	5.553915386	5.553915386	5.667495	5.048666957	5.523653527	5.75466736	5.437073536	5.483125432	5.2186479	5.898632229	5.719545907	5.336700497	5.44971167	5.65111857	5.857167606	6.009325969	5.90943077	5.542807093	5.649037901	5.312048428	5.236029492	4.767779805	5.745414637	5.50277069	5.328039168
TMEM82	6.532607693	6.223708664	6.469615891	6.727575255	6.609587397	6.802692587	6.355799506	6.329425805	6.490047402	7.109978288	6.049634264	5.661922281	6.468712873	6.479006769	6.414837515	6.521853187	6.849887575	6.008910824	6.257211956	7.151106266	6.491000537	7.174869465	6.136187013	6.833705614	5.791996558	6.740274823	6.238432659	6.149045415	6.852293172	6.367394388	7.478815615	6.860269976	6.74474191	6.073414065	7.507481396	6.358666001	6.623813335	6.859628298	6.433036211	7.126678701	6.102449808	6.287130066	5.360789778	6.120773008	6.757424943	7.311867331
FBLIM1	5.106059023	5.465710344	4.562827611	4.833630237	4.859734883	5.047788648	4.924759999	4.768479124	4.795469956	5.181787909	5.616263059	5.172533405	5.108869579	4.972041476	4.696270134	5.109873524	4.971672183	4.730445201	5.945405064	5.527737419	4.973104045	4.703328723	5.106345904	4.880924424	4.577808839	4.891008293	4.902212384	5.147666364	4.889651316	5.079453811	5.079337578	5.011222715	4.65138029	4.753596687	5.038291368	4.911479101	4.949024987	4.344686912	4.688635453	5.092865909	5.714778849	4.7776245	4.760742328	5.164876176	4.734867117	4.988344305
SPEN	8.051291119	7.785237131	7.708404415	8.018908713	7.89818949	7.816398592	7.898807104	8.007630868	7.562366196	8.034032855	7.589960175	7.728395116	7.768029854	7.930690763	7.738895085	7.997307754	7.881994679	7.46794554	7.674900109	7.692058505	7.874936437	8.264953984	7.839840199	7.694928662	7.849851591	7.802085524	8.099295218	7.895442136	7.821815986	7.756219588	7.861758421	7.766232149	7.960371354	7.901281507	7.877067759	8.039546074	7.218999107	7.912398017	8.000908718	8.148380499	7.85867449	7.682209419	7.939283555	7.784141654	8.10939096	7.731754173
SRARP	3.586489677	3.77969858	4.064301699	3.551004554	3.688109666	3.730039108	3.787909332	3.786433938	4.016378622	3.633186306	3.625419031	3.541499001	3.98223027	3.705223659	3.727195524	3.395099337	3.754668553	3.685390672	4.238511595	4.229792254	3.774046697	3.787992863	3.491318667	3.531406053	3.301430609	3.574742784	3.719446001	3.909922341	3.706906749	3.781592732	4.157459504	3.668815654	3.855253055	3.671317896	3.807449976	3.517098812	4.067111671	3.573654334	3.514474492	3.793878615	3.799896763	3.474900261	4.251970576	3.87053654	3.562649433	3.81883641
CLCNKA	3.213257565	3.310780767	3.378362153	3.441898482	3.75034287	3.514637313	3.737917899	3.510563538	3.72602766	3.319655384	3.144140168	3.317608134	3.719819954	2.698162526	3.211706428	3.321672068	3.292725493	3.29344685	3.349194845	4.367652363	3.246288645	4.097263809	3.394731666	2.950074898	3.365564359	3.594621616	3.322460744	3.089926534	3.410171821	3.13032032	4.285202812	3.335248485	3.174595056	2.946006065	3.252977945	3.608923654	3.910891594	2.896380974	3.228983288	3.491943419	2.969733533	3.195520882	2.770754364	3.405142038	3.505569477	3.78750539
CLCNKB	3.405283143	3.728494364	3.05991656	3.549012178	3.319543248	3.452875039	3.474155837	3.697871346	3.067794533	3.680012783	3.441393569	3.433456422	3.512098753	3.28284338	4.003050854	3.878406545	3.764866464	3.048578817	3.874326358	3.803920066	3.474155837	3.801962518	3.417037389	3.473526576	3.692963146	3.240396932	3.17014757	3.462544775	3.468956563	3.242000982	3.861338986	4.407702342	3.474155837	3.474155837	3.489524848	4.165182994	3.619733334	2.988743811	3.258433918	3.864265017	3.61693081	3.112779472	3.58264443	3.445947165	3.271067279	3.333661902
SZRD1	8.358238819	8.104510673	7.934708595	8.444409192	8.584524503	8.529694103	8.215862861	8.487170353	8.546838477	8.322491648	8.262439188	8.337803357	8.405648405	8.356253434	8.503655515	8.412532671	7.893589578	8.258023742	8.634762319	7.933432932	8.253934685	8.397370534	8.472376593	7.894798827	8.127951609	8.601853933	8.157449067	8.435078455	8.523368889	8.33339899	8.263508239	8.166095215	8.121501278	8.248881491	8.321367453	8.077795992	8.792352601	8.170235624	8.146176936	8.27132927	8.316532374	7.906144329	8.460052581	8.390290853	8.332179402	8.477058407
NECAP2	7.823545824	7.888354901	8.264880718	7.779075758	8.027811603	8.311576545	8.066869369	7.930645714	8.037724332	7.804809069	7.747602141	8.002544815	8.060733555	8.080734804	8.01052093	7.923466611	7.835431352	7.785727614	8.014643316	8.06155304	7.853470662	8.26532008	7.981285051	7.9268378	8.010605196	7.897270418	7.685557351	8.039240234	7.97039453	8.064810782	7.882017588	8.046896497	7.821969672	7.895729697	7.913156953	7.442791226	8.200313579	7.672282535	7.653470291	7.877285903	7.840944121	8.106549029	7.972629484	8.033080657	7.527644507	7.844192636
LINC01783	4.49122353	3.692438909	3.969803104	3.314723277	3.827711617	3.437022603	4.257314353	4.000830278	3.464326153	4.025068815	4.101115321	3.745038035	4.518749905	4.033280484	3.781808133	3.898760695	4.138962423	3.326660852	3.519924568	4.455008042	4.499856226	4.200219332	4.124188395	3.963472237	3.532343245	4.185618077	3.939418488	3.41408107	3.793634381	3.874079377	5.14738257	4.368917125	4.107323906	4.251889233	3.915446513	4.265559354	4.025567145	4.036002079	3.146564425	4.008795112	3.513087465	4.137032413	2.916545506	3.483546283	3.947334978	4.62319126
CROCC	3.963984579	4.640488283	4.411083325	4.291856089	4.416909581	3.829896923	4.051738925	3.808248265	4.192936325	4.06080806	4.165294442	3.835075064	4.491163013	4.054727253	4.421351392	4.095279968	4.052715042	3.499958419	4.228344474	4.22059595	3.721094539	3.743455928	4.043292802	3.777191986	4.082082992	4.034711206	4.013237468	3.86192438	4.138540526	4.334517389	4.471569704	3.670232423	3.98945266	3.867127037	4.203933127	4.566506885	4.479807491	4.222818115	3.711607839	4.355197263	3.940800667	4.032295431	4.486261041	4.354566307	3.659138513	4.183448997
PADI1	3.154548487	3.728315656	3.550703058	3.441599435	3.59128142	3.474762868	3.166496966	3.405362799	4.293412866	3.996469466	3.247608437	5.848218883	3.531939426	3.690083124	3.637828842	4.169063324	3.499713824	3.702695827	4.39317971	3.937186355	3.314285785	3.103478486	3.27141969	3.287444436	3.490525807	3.374226555	3.257886304	3.840937779	3.578782624	3.949095885	3.929291639	3.551613091	4.316190894	3.508624977	3.54724483	3.448594764	3.741106822	3.594889263	3.566818774	3.580822718	3.572960637	3.305002877	3.506803274	4.36345997	3.563064493	3.787963187
PADI3	3.579491565	3.777647748	3.777907785	3.464814901	3.901245226	3.741069044	3.780365209	3.546156669	3.84514843	4.024043006	3.577920488	3.700815589	3.799224733	3.618759	3.549670915	3.694357318	3.729831229	3.767047069	3.988381195	3.720205248	3.691021378	3.928721768	3.850364254	3.969909605	4.059615969	3.996275704	3.659981049	3.804622473	3.654141596	3.790655089	4.128381848	3.90451771	3.825196264	3.722251993	3.861658986	3.662202408	4.232254436	3.835039807	3.589449853	4.050061031	3.723783286	3.525752245	3.807019899	3.820344132	3.706221628	3.925103468
PADI4	3.526126243	3.673574976	3.776075385	4.25161317	3.790194442	3.579310523	3.401337863	3.672477796	3.488503263	3.522791718	3.280491153	3.552265348	3.693556298	5.230857946	3.869027184	3.293106168	3.617532437	4.083128302	4.140505738	3.622545289	3.736414829	3.765148606	3.856568248	3.400183517	3.56231732	3.740392632	3.720724862	3.797394274	3.404984412	3.849089356	4.017560944	3.696725398	3.797179491	3.465990065	3.688823457	3.62993144	3.990223905	4.023031194	3.650717889	3.682184927	3.451561211	3.352750357	4.318594619	3.741741259	3.624072751	3.67272503
PADI6	3.212877027	3.237155961	2.794518377	3.135543816	3.191486384	3.062754546	3.109476784	2.913867325	3.365329494	3.01266075	2.896316486	2.965822683	3.099768165	2.929983978	3.337742594	2.814382623	3.422920727	3.034231582	3.777165072	3.002963238	2.959427114	3.832621119	2.956661903	3.242395941	2.795492019	2.723203004	3.002156148	2.904652763	3.282759534	2.971857161	3.417499519	3.248064941	3.099262018	2.814508364	3.408936241	3.491943883	3.205840945	2.854568132	3.105266008	2.960542374	2.889851266	3.007144092	3.095943972	3.026287877	2.99549808	3.858086696
ARHGEF10L	7.860533798	7.83061119	7.154951285	7.01002429	7.229720829	6.755327064	7.68805524	7.202825223	6.774247711	7.897525262	7.062471402	7.182544761	7.079351904	7.296671541	7.208574675	7.116915646	7.452168335	6.68712676	7.370025591	7.406510817	6.759115821	7.145228953	7.173823835	7.69492296	7.55529762	7.082542573	7.60113327	7.07867353	7.2151431	7.431103952	7.241608979	7.594051001	6.782248119	7.060326489	7.270356948	7.957494368	6.461226802	7.304299557	7.081546612	7.55751469	6.908588336	7.258719441	7.756443046	7.334611782	7.678092174	7.223978172
ACTL8	4.401847856	4.268358818	3.770521755	3.998785542	3.864707956	3.868417652	3.956991337	4.274436908	3.868417652	4.269398418	3.899458878	3.801518634	4.098550212	3.624925676	3.954354045	3.679385446	3.786399036	3.64435454	3.582713474	4.073206922	3.725724095	4.035269526	3.58982455	4.098613496	3.546532594	4.036044481	3.49745842	4.040003182	3.948890396	3.839690761	4.251823238	3.797385857	3.781168699	4.010277221	3.747639546	4.001434028	4.07268622	3.868417652	4.000331827	3.653389473	3.824424622	3.997884688	3.526697949	3.969859247	3.797427882	4.31828637
IGSF21	4.070896275	4.011434381	4.221199957	4.524085114	4.941239728	4.573144105	5.118973721	4.496100168	4.673195788	4.611870616	4.112342449	4.200443301	4.785731983	5.093297351	5.051870047	4.027421231	3.920716027	5.113671977	3.760660381	5.213801222	4.877330255	4.473686145	4.643690948	5.283294118	4.246113619	4.646043549	4.393309692	5.03215614	4.659332087	5.373451494	4.704818981	4.50225544	4.485828928	3.716625577	4.533929715	4.124133805	5.934097726	4.620866763	4.069496201	4.463491845	4.518451408	5.24880933	4.759360533	4.737227329	4.254113322	4.82497191
KLHDC7A	5.732358872	5.340887347	5.55935407	5.076044743	5.548089638	5.287043247	5.274322648	5.324676518	5.935357526	5.672155727	5.260673321	5.492398715	5.556391473	5.557516051	5.482737879	5.172367946	5.512779743	5.231329531	6.043702189	5.968719354	5.433249075	5.278289628	5.771371348	5.476078773	5.010139143	5.232688886	5.196284153	5.206148658	5.761675349	4.994064653	6.289175515	5.377167089	5.208107562	5.465160169	5.488806224	6.026182406	5.706052674	4.758172528	5.061863492	5.087494168	4.975846281	5.046897324	4.997571396	5.185784704	5.404029853	5.790260591
PAX7	3.346115248	3.208831248	3.637765411	3.375609699	3.690544515	3.587737604	3.507025924	3.481279382	3.47590878	3.739070213	3.283851942	3.220941697	3.860849076	3.441965932	3.49397816	3.30047918	3.386445045	3.233015398	3.783875927	3.532063823	3.323681615	3.739165114	3.649654526	3.598705084	3.178529158	3.634095172	3.433220828	3.546451275	3.570062127	3.579224689	3.931064063	3.780231202	3.885123661	3.566121851	3.89952406	3.502534764	4.021508004	3.480592184	3.93571087	3.884243104	3.346139998	3.35439108	3.578011653	3.583465944	3.405036828	3.831552909
MRTO4	6.737858327	6.818785332	6.40137016	6.450261052	6.306007292	6.657646611	6.288799405	6.491707005	6.713180784	6.611096807	6.790637319	6.146977445	6.460296749	6.268306853	6.259031766	6.672800336	6.377362734	5.960991373	6.396766108	6.311109589	5.995453082	6.342194722	6.378482901	6.627801235	6.876568279	6.578664021	6.349029758	6.054506462	6.630456958	6.403584607	6.570753859	6.500033624	6.63014713	6.500033624	6.948631687	6.541257324	6.529803667	6.574173937	6.650489204	6.552820535	6.422895512	5.599260266	7.636627152	6.318120012	6.721135293	6.784004669
PQLC2	5.854429529	6.08244256	5.592273728	5.794498765	6.004371249	5.812535777	5.948981043	5.757647706	5.881609456	6.525038127	5.439065432	5.796078384	6.238106183	6.010134686	5.9718046	5.791150977	6.164125078	5.876973509	6.386412751	6.412339472	5.756773641	6.308276752	6.030558336	6.47155406	6.163532779	5.781208468	5.737973062	5.889447721	6.098949279	6.196416093	6.449433937	6.065570435	5.971435228	5.585401407	5.95956808	6.198579933	5.898953208	5.875920076	5.536036599	6.166244924	5.64439491	6.297267178	5.853903894	6.023383981	5.859182486	6.756136628
RPS14P3	5.426174376	5.310348023	5.258260325	5.341488881	5.485100166	5.409182215	5.044694404	5.664384899	5.26531774	5.022651588	5.425758281	5.382385474	5.002590913	5.603168117	5.146249986	5.302065089	5.687392167	5.173142429	5.384786331	5.341446796	5.56247239	5.741315506	5.045110367	5.36700836	5.466127174	5.478694756	5.368761849	5.256966119	5.234595602	5.10822301	5.783046374	5.551220387	5.60345299	5.648485601	5.467477411	5.568772828	5.790783536	5.456279744	6.16918857	5.544740662	5.630579444	5.232975419	5.602153363	5.381990337	5.532870797	6.058916286
HTR6	3.491410366	3.66302742	3.523128117	3.269132239	3.774869747	4.040128329	3.592987818	3.488929624	3.26635507	3.518771859	2.851526783	3.59825136	3.992721735	3.246373676	3.338703648	3.521187491	3.527100302	3.44237023	3.399205094	3.813628233	3.365212692	3.978351274	3.394314533	3.731921533	3.29620994	3.799379513	3.621868463	3.407085079	3.312749742	3.487176753	3.817764039	4.066727429	3.875558741	3.571257918	4.001951064	3.677955972	3.914237686	3.537231669	3.579973068	3.297634691	3.096605575	3.700358968	3.270685877	3.639553901	3.280853984	4.020300123
OTUD3	4.813371786	4.387638191	4.811293221	4.325686	4.504679412	3.870460926	4.390436584	4.405479661	4.482208685	4.198208634	4.512226085	4.163461506	4.118293706	4.171397484	4.331056026	4.353225708	4.36544269	4.42361703	5.09343876	4.320719978	4.601796943	3.639834543	3.911454877	3.919605018	4.619067303	4.437476027	4.798182362	4.191494813	4.172225063	4.36544269	4.451487019	4.672839569	4.386258412	4.361656744	4.29200693	4.749169166	3.854556137	4.027128536	4.285227947	3.877765769	4.599863561	4.453878387	4.820013768	4.452940573	4.678837313	4.127776141
PLA2G5	5.742412065	6.136291414	6.590473021	6.786300498	4.921108578	6.232530678	5.742770523	5.537389121	5.50007089	6.68379229	6.806547459	6.823838327	5.363992808	6.480710743	5.980052993	5.446681452	6.070819044	5.625253617	6.516544465	5.745813276	5.984476525	5.988310712	6.578900143	5.197022436	5.909206885	5.270603567	5.329528384	6.057989665	5.773294563	6.863846401	5.541428703	5.177942291	5.94118547	6.758047416	5.609278548	5.028487002	5.948400856	6.582774271	7.232841936	6.325023604	7.190692711	5.694460079	6.442610136	5.636590377	6.007644027	6.444703731
PLA2G2F	3.706095569	3.949016949	4.312076037	3.740169142	3.750424588	4.047974403	4.064798395	3.699029387	4.098570441	4.233402176	3.787818123	4.168272694	4.375052416	3.645982625	4.111956333	3.673640004	3.793161567	4.151819022	4.52819887	4.279454858	3.667985137	3.852955637	3.657861655	3.579001557	4.126853625	3.89853296	3.739114769	3.649110565	3.748253227	3.932356065	4.234590665	3.888122171	4.022713876	3.929976775	3.913841117	3.84337733	4.64681771	3.902390008	4.093341128	4.131661799	3.787046976	3.717368555	3.476952413	4.1839404	3.737175466	4.362359089
UBXN10	6.048358826	6.722795148	5.073540894	4.871910479	6.565926943	6.744619636	5.880737267	5.500042052	5.893969947	5.584049822	7.268815015	7.210935063	4.923483123	5.115349693	6.014812285	6.992595429	5.262872088	5.663022288	5.152710671	5.505198932	5.000526855	5.632023714	5.77964474	5.894836345	4.783154836	5.580532287	4.918099612	6.292190151	6.125850252	5.589564998	5.190072297	5.447315339	7.004903557	6.00068152	8.890521307	5.775868174	6.092940784	6.805911362	6.661972228	6.239481295	4.687910597	5.169873584	6.442275232	4.825226419	5.097286553	5.409323532
VWA5B1	3.050896084	3.492406688	3.357464749	3.824162631	3.358554919	3.756942105	3.556960948	3.482704206	3.299660626	3.642487856	3.307197426	3.184310187	3.194803737	3.334224372	3.394997287	2.99984803	3.657770406	3.638074978	3.459455997	3.569337722	3.354154334	3.181934049	3.148021229	3.54237375	3.440499998	3.301658417	3.370859695	3.273225714	3.188346649	3.13475227	3.435830229	3.718938219	3.489348573	3.556549925	3.479283756	3.47337639	3.597042179	2.979936616	3.327707917	3.567038568	3.636640699	3.473712092	2.94297665	3.363577109	3.350945766	3.887630331
FAM43B	5.314328126	5.868284343	5.240916169	5.230576615	5.31483987	5.298241328	4.917177148	5.268981205	5.391967246	5.525294195	4.915371817	5.248407175	5.721450473	5.108986066	5.604590119	5.213835769	5.274714645	4.84014882	4.98522404	5.803103644	5.279576987	5.230802481	4.993198287	5.043964398	4.391344702	5.428405522	5.134856086	5.268062744	5.092147201	5.246154179	5.338609519	5.48564578	5.403633654	5.449449731	5.593302223	5.624207854	6.010572884	5.238662393	5.36184926	5.828883443	5.312882654	5.552182968	5.26720297	5.156260174	5.21973892	5.882611062
CDA	8.55532441	7.740326328	7.667908215	8.023416937	8.660166266	8.412153904	7.89047557	8.178317953	7.517571891	8.349915823	7.377308275	7.635562789	7.869268513	8.454485686	7.834601925	8.022727976	7.716180701	7.707325659	7.694962817	8.008135344	7.469197997	8.343148717	8.246666007	8.071263491	7.537545171	8.186450871	7.344232292	8.42167346	8.180426806	8.274904713	8.116975704	7.930372389	8.894950875	7.325138857	7.984915235	8.860325693	8.155785203	8.625632138	7.859751224	8.819872506	7.158244337	7.976663861	6.669399651	8.229640707	7.819992253	7.952048764
NBPF3	5.365501643	5.635764021	4.71496834	5.510247367	4.849479811	4.609496655	5.024667217	5.30522238	5.356141233	5.156084328	5.197234286	5.191857848	4.625591701	5.430119647	4.984647682	5.313949219	4.878371283	4.822473883	4.75082485	5.067582665	5.674772308	4.820826955	4.530925881	4.840641754	5.093958376	4.704017432	4.907249455	5.015388011	4.929791391	5.065197004	4.56382062	5.092342012	4.697502367	5.061538098	4.992776849	5.655176153	4.432879989	5.031357469	5.249026331	5.108217604	5.417008963	4.958422126	4.855987494	5.168018083	4.982623853	5.16640941
ALPL	8.095799555	8.720491254	8.353972814	8.062403697	8.654104628	8.296516827	8.631367341	8.340047799	8.053249788	8.419749542	7.873462673	7.249703223	8.519706113	8.663819128	8.076025461	7.88007655	8.294032114	8.053941634	9.013305694	8.149314899	8.651637549	9.074744409	8.399905796	8.128276814	9.124568399	8.090510526	8.351872166	7.993204033	8.707152661	8.086652416	8.73800495	8.470053265	8.585878219	8.577772654	9.831238279	8.130597687	9.309503683	8.704080349	8.283379911	8.640315056	7.810205027	8.342389439	9.471646272	8.737370953	8.464628169	9.051934799
LDLRAD2	4.19444992	4.638968771	4.765975404	4.36252756	4.272514591	4.687116065	4.425780167	4.08040362	4.219284019	4.897372266	3.936633865	4.172955169	4.547928224	4.294764525	4.465866619	4.070432023	3.952126944	4.415322024	4.448407446	4.611186786	4.115410765	4.303637157	4.294554535	3.953269671	4.276662022	4.311152402	3.929454652	4.755307912	4.270186619	4.207933744	4.537867658	3.798915266	4.638147282	4.153514383	4.460383441	4.442599449	4.358194116	4.210899305	4.161809487	4.278565764	3.954203136	4.153597694	4.193426094	4.35315487	4.30859053	4.668312296
CELA3B	4.849641473	4.705461385	4.347068676	5.077008938	4.663419379	4.867517743	4.880133715	4.46698815	4.390864276	4.992930034	4.166804924	4.743630599	5.158329374	4.396640071	5.028026579	4.66807855	4.862111283	5.047242869	5.47471104	5.086659611	4.666337307	4.895856399	4.518424767	4.516813444	4.48303504	4.869435562	4.902522681	4.617888398	4.783794322	4.722544315	5.352793572	4.663962796	4.860256356	4.558016682	5.136809789	4.687854721	5.212322152	4.720258534	4.796936615	4.871026785	4.425297425	4.641224809	4.664842003	4.705946971	4.469639819	5.084321584
CELA3A	4.348808684	4.806693519	4.527556352	4.425969554	4.801461806	4.892669025	4.51626996	4.59171426	4.319675412	4.750694288	4.398104674	4.541098769	4.750872836	4.231219087	4.544255006	4.562590882	5.014975628	4.508402814	5.604250373	4.354083487	4.07100743	5.025760226	4.342019648	4.556107454	4.402199191	3.981553542	4.527585993	4.803080396	4.527901144	5.111736635	5.124157553	4.686404005	4.749083443	4.583549073	4.655632259	4.550953082	5.255161029	4.76367063	4.698530618	4.384919124	4.568008402	4.682584495	4.457795293	4.397433452	4.591442066	5.380301717
LINC00339	5.964806662	6.034756438	6.002887928	5.565641992	6.070155145	5.524534478	5.994894152	5.469310875	5.533019168	5.826335668	5.860114945	5.593576759	5.801422972	5.970428133	5.374879432	5.776447815	5.844881143	5.054393814	6.210430245	5.650921517	5.939150002	5.901215693	5.659242774	5.961952651	5.837597001	5.963555977	5.821277317	5.577005937	5.620341778	5.274627368	5.769352188	6.009657508	5.566582383	5.881061426	6.492903025	5.786799418	5.724826053	6.131033078	5.610784377	6.534745161	5.672863055	5.535212581	5.460363991	5.19780762	5.764287438	5.999449018
CDC42	5.783043355	6.132846439	5.355934372	5.966936747	5.809154885	5.352171212	5.695830715	5.558007185	5.930761815	5.587019068	6.057774039	5.971932056	5.873571441	5.898157393	5.584644407	5.853659676	5.820237699	6.339273232	6.176858756	5.926893322	5.793524844	5.351135914	5.188757853	5.739880997	5.650402032	5.738988352	5.628289429	5.769477787	5.858113521	5.692383119	5.916388895	6.00622386	5.710711127	5.482390342	6.062160313	5.923814606	5.878291192	6.192718016	6.110274842	5.899080494	6.191216305	6.280238969	5.822579815	5.701329545	5.731829902	6.100123533
ZBTB40	6.781016338	6.78535635	6.606317862	6.114791471	6.689630365	6.349258198	6.77728202	6.835781501	6.499685958	6.730356273	6.695837429	6.640816365	6.482959534	6.489574273	6.335249526	6.725165774	6.992047458	6.313404259	6.74026488	6.679626806	6.884679702	6.556913185	6.681045843	6.658718095	6.903247089	6.671456877	6.864160819	6.500315386	6.798838743	6.845853834	6.690771815	6.531306675	5.949232844	6.647917602	6.27042317	6.959296782	6.047811631	6.512289231	6.52876134	6.695972068	6.642008785	6.777633249	6.700521778	6.364984199	6.637761858	6.268697217
EPHA8	3.601251162	3.74143333	3.615872831	3.554313721	3.867152821	4.04550761	3.771915816	3.884976768	3.639990494	4.300553772	3.412909467	3.65265188	4.031215864	3.450681709	3.846611938	3.643008718	3.891195439	3.322786945	4.047672775	4.036224753	3.578956972	4.264788922	3.944070598	3.672328637	3.585065075	3.533796005	3.642406447	3.562777242	3.890346459	3.5836082	4.415453678	4.090438469	4.06635391	3.668127218	4.072681279	3.772215015	4.414722363	3.769878452	3.623384351	3.972390041	3.332018031	3.928642668	3.87673252	3.935750407	3.504971177	4.029255768
C1QA	6.29645499	6.3769912	7.274199613	7.277387289	7.277133747	8.242346145	7.550377893	7.216250036	6.618987942	7.876407467	6.20730623	6.522987061	7.064008135	8.10570555	7.371832341	6.298994317	6.399007288	7.220718661	6.835172388	7.65884562	6.639645168	8.303100177	7.962826546	7.607711942	7.457218198	7.607068598	5.966886416	8.261558572	7.462544621	7.814204314	6.876920345	7.671251034	7.127003237	7.067562305	7.157592655	6.000850641	8.234071342	6.292510835	6.728184718	7.474809512	6.573623749	8.280361682	7.535620446	6.787978088	5.83148341	6.508167413
C1QC	8.199305762	8.28927331	9.286421907	9.210936381	9.424406788	10.25984498	9.647337714	9.526884084	8.833200807	9.703402067	7.628748903	8.256174855	9.169496498	10.06448375	9.529288831	8.141919529	8.654345247	9.240902073	7.97947821	9.775197805	8.687289659	10.30271511	9.759641874	9.905722056	8.895447449	9.864764029	7.796904711	10.09893836	9.816847702	10.0401254	8.54624931	10.14453983	9.105976607	9.206569755	8.6535681	8.364330221	10.35233472	8.326482868	8.281874606	9.543854986	8.628951212	10.73462651	9.718427721	9.471536115	7.450520304	8.428720185
C1QB	8.591170107	8.622981892	9.795265711	9.757871266	9.902506819	10.752721	9.99374946	10.05512506	9.192775667	10.07785826	8.144533718	8.802761741	9.359294339	10.376976	10.2378752	8.350600952	9.130281279	9.781831042	8.868398482	9.952512601	9.09811342	10.43260532	10.45328577	10.5163703	9.46654685	10.41946332	8.281571804	10.71215944	10.34360741	10.55473346	8.949017236	10.46144927	9.488589844	9.623336526	8.901987732	8.971435802	10.6696064	8.714322976	8.850725632	9.949580964	9.147498355	10.69919368	10.29700832	10.1823312	7.906587723	8.490247667
EPHB2	4.837814829	4.71094439	4.23366152	4.563301433	4.569737682	4.71094439	4.744883655	4.717395222	4.777347591	4.556746639	5.002531898	5.192231421	5.458477132	4.702088205	5.088859353	5.563071273	4.716339091	4.588536076	4.842272277	4.814486262	4.394696222	5.06608992	4.857970369	4.758101784	4.557273586	4.68108722	4.57525591	5.100558057	4.768386355	4.882092139	5.130295483	5.093035639	4.650527854	4.71094439	4.80116836	4.70167057	4.809261836	3.857133367	4.578332655	4.963798793	4.52202792	5.157630295	4.71826478	4.614628841	4.082211002	4.728351691
KDM1A	6.67570094	6.369291656	6.808282544	6.893590687	6.714264093	6.757586622	6.726987199	6.995531748	6.671306293	6.68936581	7.09403254	6.910842047	6.671589962	6.620195504	6.879639345	6.790536775	6.510552465	6.799659077	6.499652773	6.452024594	6.964070106	6.702730437	6.809517675	6.380929498	6.820186891	6.797824054	6.985901347	6.839081067	6.720234452	6.743557109	6.860911379	6.551178557	6.947534556	6.947774479	6.667698673	6.940379831	6.764372186	6.733295587	6.910516792	6.649503728	6.861195886	6.937327898	7.203372533	6.752585021	6.852293172	6.80102552
ZNF436-AS1	4.101537238	4.257417221	4.477159387	4.04784787	4.076118274	4.10500961	4.104628134	3.822497656	4.0594454	4.267454057	3.767400931	4.038313139	3.86941838	3.80030361	4.352720787	4.112807134	4.0594454	4.456207235	3.943529574	4.0594454	3.826791892	4.379951373	3.977634737	4.061135544	4.515024676	3.989193311	3.845440294	4.175449556	3.837291137	4.088196037	4.597087049	4.071132537	4.065852168	3.744095023	3.869581862	4.128230154	4.094452933	3.540393884	3.848020698	4.500886874	3.796520941	4.09324479	3.897804584	4.028262828	4.114336793	4.390565267
MDS2	4.134280234	3.975942154	4.206310616	4.327131722	4.592595614	4.24528013	4.0894489	4.099803352	4.504895291	4.50065192	3.931841324	4.467740018	3.978947898	4.477526995	4.49810127	4.311071817	4.256057304	4.185695154	5.208544429	4.076432702	3.785065563	4.705770808	3.910891924	4.447774953	4.373709877	4.083211665	4.413928276	4.156433265	4.098810035	4.48752336	4.631675296	4.574957439	4.354019741	4.124918125	4.264465928	4.546393836	4.675675671	4.247043126	4.326642945	4.145630419	3.888662217	4.244330876	4.484125527	4.160758494	4.020843818	5.005810367
RPL11	10.70301435	10.90308776	10.35903764	10.0488153	10.13718265	10.07462847	10.76420676	10.14166126	10.09383381	10.07957147	10.40858369	10.25395541	10.73632771	9.977978627	9.84735024	10.32487112	10.98286373	10.10893353	10.64200737	10.02653473	10.43411151	10.30103145	10.40245156	9.943450457	10.77250233	10.01288952	10.38785677	10.32331779	10.22751415	9.926494708	10.89717703	10.48103908	10.34069035	10.66731402	10.70626997	10.16465673	10.21926127	10.73505378	11.13950968	10.76266604	10.37328826	9.810093165	9.899063586	10.47457673	10.74758082	11.27436692
ELOA	7.459108989	7.066317146	6.909587762	7.28018666	7.044751078	7.377200866	6.978196843	7.216602755	7.056908382	6.978883787	7.152800558	7.347213752	7.003359898	6.902818239	6.961340817	7.168015799	7.116980604	6.738872893	7.250778528	6.971522318	7.215519255	7.613410804	7.152201908	7.126611215	6.800531803	7.347761893	7.063193438	7.092016301	7.197676779	7.20870888	7.425259401	7.25508539	7.249019591	7.236185214	7.413912027	7.215222516	7.558852572	7.376322105	7.634446967	7.403332137	7.19412798	7.017916334	7.579043918	6.899276955	7.407927977	7.518865776
PITHD1	6.604844014	6.213012133	6.584595497	6.388364167	6.719449493	6.697737714	6.110367971	6.75583554	6.833678894	6.304140107	6.750006268	6.826489892	6.834687115	6.454932708	6.335480869	6.586957957	6.098543938	6.661413723	6.987220256	6.798535492	6.532786957	6.243985898	6.685103971	6.484395677	6.231804691	6.833321652	6.329623671	6.681150328	6.923945293	6.714955623	6.762677709	6.39573865	6.471760407	6.499419261	6.769808721	6.505225417	6.64079217	6.341935879	6.328126293	6.637080161	6.304929533	6.724074425	6.51386965	6.592312055	6.64753817	6.698000966
LYPLA2	7.530665372	8.01003835	7.274948582	7.186150671	7.229804074	7.648734338	7.885202374	7.484892875	7.42262364	7.320705968	7.223970561	7.238928571	7.324967392	7.114141445	7.564902252	7.103271282	7.448910953	6.914913154	6.589064232	7.79810639	7.351165052	7.742777919	7.138320127	7.807495929	6.798469318	7.636178042	7.100479461	7.388037224	7.757840094	7.482053711	8.531106548	7.944948461	7.552206651	7.373771768	8.019053979	7.618563767	7.785791103	7.534501703	7.305213007	7.711034938	6.942282149	7.709328051	7.000169601	7.399100663	6.914639235	8.432512511
PNRC2	8.794606035	8.436292765	9.045469752	8.99085116	9.122738498	8.864776773	7.83170974	8.993409139	9.007896535	7.610129275	9.414851047	9.320852469	8.743409807	9.306063485	9.183629545	9.175414451	8.69198907	9.129422074	8.804773232	8.181298716	9.190382371	8.370299187	9.077842232	8.499100906	9.049820415	9.155945842	9.156543649	8.882789834	8.920704045	8.826413291	8.497136357	8.552161565	8.72977979	9.162387505	8.672028836	8.817118452	9.4202546	8.524708947	8.791301837	8.690013027	9.216371603	9.213023688	9.246002844	9.022882021	9.224594398	8.571650986
GRHL3	4.175060029	4.05058875	4.030794529	4.114850023	4.019116555	4.174898267	4.197674351	3.906675894	4.035113602	4.426994261	3.942898999	3.812207571	4.28565609	3.850989479	4.143696124	3.739220584	4.251712457	4.091079448	4.367071253	3.952921001	3.808472833	4.129566167	3.695891193	4.081192071	3.794701672	4.122905601	4.115658016	3.976153057	3.977819553	3.823076136	4.623157853	4.117623703	4.222637835	4.023097974	4.180580069	4.04809453	4.008923252	3.94617701	4.025960807	4.358448847	3.714732609	3.966887423	3.837485615	3.950256647	4.178645396	4.390286057
NIPAL3	5.134450896	4.875667402	4.53403289	5.208170252	5.174302891	5.382069565	5.239877055	5.437958673	5.690825803	4.940526195	5.4834397	5.57354483	5.48285735	5.159418843	5.157848109	5.422129026	5.313110231	5.069184511	5.189241143	4.839611857	5.597445764	5.709550765	5.157739446	5.234148241	5.589224333	5.398936909	5.10914376	5.448658013	5.197038823	5.239877055	5.213904634	4.801129872	4.985646872	5.147692696	5.062844321	5.331629587	5.239877055	5.042880146	4.792223191	4.700879275	4.937041819	5.396362993	4.754143785	5.226761213	5.432110691	5.033127451
RCAN3	5.526012807	5.395118003	5.061022317	5.162099769	5.281321776	5.667401384	5.142282578	5.436374116	5.795115665	5.889078682	6.37119982	6.585027178	6.027097707	5.344295314	5.868368865	6.156255662	5.178174467	5.78601497	6.165251658	5.454349631	5.451293965	5.413090193	6.248406474	5.523996171	5.363706471	6.214115922	5.470921718	5.699271755	5.65090001	5.320685451	5.300726574	5.555963205	5.839941674	5.387403004	5.396809651	5.301214143	5.537015429	5.517106545	5.315271982	5.262452542	6.191595796	5.21081965	5.094999554	5.23792199	5.0653877	5.027572806
NCMAP	6.285442187	5.732808898	5.707771361	5.776437738	6.683986285	6.179856969	5.756105247	5.98663098	5.979267462	6.138637794	5.541235406	6.340903428	6.165890719	5.751510743	5.838432998	6.080212083	6.562620304	5.123544898	5.910373221	6.362260368	5.884496991	6.217821777	5.505208622	6.109430371	5.393924104	6.028502598	6.061193898	6.076026974	6.078394071	5.745664837	6.639180028	6.141921916	6.23205519	5.996218172	5.452587632	6.019775342	6.091045701	6.2194606	5.61025275	6.195493156	5.612837703	5.537470876	4.321274778	5.324645899	6.77134619	6.067349909
SRRM1	8.100437624	8.151908092	7.446194723	7.74525744	8.055391383	7.868276205	8.291028664	8.155656645	8.172399767	8.039318034	7.92928377	7.773585714	7.71353835	8.071508164	7.763276162	7.96758974	8.328961995	7.860847043	7.902711401	8.171701239	7.665375987	8.321570663	8.142190312	8.5489473	7.771709478	8.157679646	7.570913464	8.272154685	8.021411755	8.011652277	8.3127713	8.253823704	8.093628704	8.015395202	8.055421708	7.836731092	7.878163135	8.007660786	7.695830061	8.57664615	7.808408826	7.947198443	8.206240192	8.01660408	7.842152498	8.116820337
CLIC4	9.547520204	9.301630228	9.456230753	9.272381781	9.625109823	9.320060206	8.934133264	9.316991788	9.479820225	9.316740504	9.714459162	9.314088933	9.40380553	9.331612462	9.312762083	9.27022517	9.456470481	9.691388463	9.546422647	9.351249786	9.741784154	9.422718316	9.274388404	9.479882628	9.216895449	9.247789838	9.567663234	9.3234208	9.359877222	9.156890947	9.695741486	9.085656885	9.593864913	9.538224902	9.002368334	9.544187971	9.439483519	9.370756649	9.161383643	9.496862772	9.918856071	9.42506186	9.207760318	9.568858987	9.455203242	9.681969499
RHD	3.329820674	2.94831447	2.440450062	3.428143769	3.246381042	3.276535897	2.997304356	3.08037077	3.380625031	3.796415617	3.126992151	2.999271911	3.655633192	2.619843189	3.906699125	2.725346959	3.184897725	3.501582156	3.377401527	3.663772367	2.549006234	3.056251769	2.611431555	3.11180733	3.040550049	3.580549464	2.740200076	3.244967752	2.913722755	2.993258102	3.312005238	2.978558643	2.858442707	2.533621434	2.686128921	3.407473181	2.756520841	3.459457285	2.707515366	2.557263592	3.459402874	3.084868361	3.053751442	3.000265091	3.824435103	3.543893377
TMEM50A	8.060973225	8.531073986	8.825230225	8.813513178	9.069277062	8.942540225	8.583476129	9.027199027	8.914937897	8.216556293	9.015921012	9.271233946	9.049326337	8.964331157	9.099650987	8.959306282	8.331864376	8.777261341	8.468876686	8.155606531	8.809401486	9.021143434	9.108308934	8.636107485	8.827710139	9.020718339	8.667639921	8.920139068	8.771549361	8.944367403	8.207084974	8.890318309	8.799961693	8.945778356	8.793033039	8.538605885	9.253362852	8.762362849	8.726220626	8.650351947	8.977025678	9.490235046	9.268901608	8.981736496	8.567807825	8.774654889
SDHD	10.00736331	10.11045291	9.494783844	9.747644302	9.685224848	9.887894503	9.709083779	10.11868645	9.986438981	9.487652985	9.938305712	9.997813316	9.463784407	9.749014641	9.816463145	9.830701632	10.33196087	9.422208267	8.532231969	9.781885272	9.971361253	10.18630717	9.490790418	10.26664242	9.161098057	10.0040203	9.955253705	9.561271338	9.727777185	9.605983409	9.934165998	10.0481605	9.888385327	10.13530776	9.814725081	10.13472217	10.2784741	10.35101655	9.98420622	10.13206941	9.800308517	9.937187086	9.277687775	9.733362836	9.861530605	10.15927079
MACO1	7.066823981	6.442017354	7.715826008	7.931016435	8.227786168	7.962685516	6.922510691	8.147236778	7.69046539	6.91639301	7.20189219	7.592259359	7.384735575	7.44540206	7.662018732	7.288418288	7.289189299	7.877887492	7.001246436	7.31561994	7.746769177	7.910903903	7.281334556	7.309264265	7.637774826	7.949792683	7.773740691	7.406611353	7.542669558	7.678477874	7.446220191	7.47121598	8.243561056	7.495177894	7.504393179	7.876057297	8.1934504	7.854680501	7.627438689	7.416723511	7.850734536	7.877777545	7.637333176	7.74150534	7.897869916	7.755810834
LDLRAP1	7.249899255	7.343704474	6.979523889	7.205433012	7.467729968	7.104374234	7.186857968	7.014833271	7.546551978	7.258267587	6.786654089	7.018278993	7.085422825	6.947003146	7.183425797	7.060018445	7.069745211	6.671533415	7.125064987	6.782887447	7.086851575	7.034640289	7.177917267	6.708318673	7.03420004	7.391681534	6.988959318	6.633824809	7.204077077	7.5547433	7.106538642	6.982147415	6.762610152	6.889714559	7.617872484	7.180343639	6.970540286	7.029301141	6.66993218	7.036853836	7.068163548	6.817564801	6.020551204	6.923272438	7.279851394	7.3581065
MAN1C1	7.217392651	6.572406471	7.465821776	8.214793713	7.525975381	7.787499037	7.189051547	6.930237539	7.666776993	7.58525895	7.001669098	6.744840489	6.906684906	7.572306012	7.22516746	6.698937261	7.53763023	7.17100024	7.100667068	7.183432055	7.161581763	8.14189274	7.744942889	6.985351483	6.663260964	7.065501421	6.123423011	7.600982789	7.408418345	7.508595666	6.927054388	7.219247232	7.276334599	6.94533452	6.867259703	7.073433341	7.012617778	7.580397448	8.327388848	7.025421918	7.34025847	6.772628692	7.271660664	6.835270896	7.281623736	7.521358267
SELENON	7.032707573	7.348776192	7.51164198	7.404170382	7.633826098	7.526638365	7.10623641	7.58123062	7.645030263	8.024083954	7.53462671	7.806311463	7.840833834	7.724470601	7.450989822	7.5314616	6.868988882	7.282431032	7.625341168	7.641111508	7.247326725	7.99962579	7.82154977	7.506958448	7.393544895	7.734976953	6.946369646	7.874663893	7.794448257	7.82585146	7.525817323	7.448977011	7.101521681	7.293783763	7.672462236	7.124106449	7.723068204	7.185102952	6.784044484	7.243499016	7.475913268	7.15324232	7.447862125	6.953268932	7.179062692	7.514761408
MTFR1L	8.784447286	8.527895852	8.157274582	7.932822589	8.060365038	8.139081469	8.717763508	8.180570631	7.967416211	8.020638367	7.944849929	8.016320378	8.098843744	8.037250107	7.903060977	8.248790039	8.848278779	7.5787159	7.691063553	8.132517431	8.187290862	8.291426468	7.88633973	8.500786622	8.070369683	8.220668105	8.410155812	7.875959563	8.255826276	7.897227874	8.600170112	8.431951282	8.545655892	8.229652624	8.199949955	8.70963124	8.10699436	8.665767508	8.281621291	8.42852318	7.973750302	8.448926331	7.193315101	7.946104337	8.295082495	8.771808158
EXTL1	4.052921524	3.65171248	3.909536191	4.245011788	3.996741767	4.154080357	3.643326455	3.95532447	3.732986383	3.948022811	3.968062641	3.888271127	4.22929351	3.798775315	3.852182567	3.912770943	4.009921421	4.183924172	4.207722877	3.782499199	3.95184272	3.953059449	3.788475666	3.959107606	3.812969671	3.729578366	3.957657308	3.572593275	3.73528632	4.076838629	4.19682337	4.223828906	4.122836367	3.723984009	4.374965589	4.04028356	4.204918674	3.661282793	4.114453084	4.292988029	3.677908631	3.974383621	4.200058376	3.712130993	4.010147529	4.101633637
PDIK1L	5.450793523	5.361674012	5.760686357	5.336909087	5.471755993	5.138762737	5.11700492	5.335365193	5.621176434	5.485882405	5.694688317	5.26423265	5.652474934	4.978856299	5.63527171	5.521719668	5.097475702	5.812293355	5.576934548	5.490235991	5.677216533	5.035935265	5.51945432	4.700576032	5.76005546	5.326444432	5.882667919	5.012285293	5.391587248	5.249584063	5.653797605	5.201191563	5.243237749	5.569499044	5.615016772	5.327702015	5.463564788	5.48086883	5.693497261	5.424689994	5.533513136	5.160692861	5.039477921	5.056349672	5.885807058	5.577883907
FAM110D	4.635935942	4.827399788	4.824271726	4.706894085	4.658298841	4.808107297	4.548012556	4.736883371	4.95311006	4.966445837	4.748695595	4.659355052	5.257268371	4.934666049	4.708131002	4.611735004	4.81113356	4.367975039	4.72966172	4.834258838	4.973318545	4.83767285	4.268979114	4.744105536	4.392680262	4.738016695	4.504257701	4.751063005	4.902250234	4.654382998	5.358759427	4.809332727	4.766698777	4.86994653	5.156244891	4.606452754	5.062171023	4.851587544	4.573590479	4.749611735	4.765874513	4.707320346	4.566207349	4.648931728	4.798517652	5.321938706
ZNF593	7.467350662	7.504135325	6.762367839	7.125073333	6.949552344	7.100864388	7.095787723	7.011158991	7.249265753	7.521893145	6.963419404	7.072785949	7.156121462	6.688745667	7.125470605	7.125294503	6.780583738	6.743425173	7.701862586	7.194434544	6.654408578	7.521279033	6.885500255	7.00266089	7.208665458	6.983556005	7.025791923	7.113538273	6.933722728	7.064899066	7.781034829	7.254212457	7.197442813	6.86511569	7.602958021	7.135286189	7.127400027	7.573468243	7.366315495	7.254222549	6.875548791	6.673166226	7.80452165	7.168332809	7.077101395	7.675207012
CNKSR1	4.023010022	4.305980068	4.159754243	3.971372294	3.62734084	3.715292346	4.075583199	3.799400481	3.977333127	4.397208405	4.819933304	4.335530866	4.104079161	4.068903863	3.959045449	3.742823761	3.97839836	4.237115288	4.76740036	4.253244089	3.88665338	3.8316816	4.442260364	4.547164403	4.283671958	4.027574007	3.755391157	4.460808401	4.17869419	4.300722097	3.950438752	4.022275198	3.84542733	3.872480061	3.872695271	3.999440021	4.684013984	4.715124094	3.801137444	4.034969312	3.925762996	4.121195805	3.937994574	4.745369738	3.793988548	3.762580583
CATSPER4	3.053121886	2.90902973	2.841947634	2.93713218	3.015872523	3.124398621	2.866381089	3.049576324	2.832993462	3.364774851	3.100688263	3.031888836	3.276966946	2.942170881	2.930049379	2.965113367	3.376491779	3.021939194	3.163804724	3.119456844	2.710655195	3.106651555	2.753874	3.011842432	3.197408062	3.212701636	2.87617677	3.09868013	2.913776986	3.135614162	3.230345664	2.834559934	3.270793661	3.210862047	3.155449949	2.876629587	3.414953405	2.847179819	2.904975806	3.155194128	2.804726949	3.000627789	2.818390359	2.897456654	2.790233902	3.541011064
CEP85	5.880277183	5.615626693	5.485658878	5.261273324	4.656389053	5.307968198	5.164906666	5.546614045	5.51431475	4.906144894	5.666240724	5.646627103	4.958302553	5.239577008	5.481389264	5.518266462	4.994975407	5.317185643	5.856825798	5.305554254	5.133789939	4.915087814	5.334933323	5.033405551	5.594171055	5.649846659	5.576502748	5.039088896	5.517289843	5.211134754	5.195681084	5.305554254	5.253954579	5.300644323	4.986733147	5.519649217	5.053994994	5.367477352	5.091698986	4.960089477	5.134965363	5.048545028	5.250599091	5.514510767	5.354277863	4.626067773
SH3BGRL3	5.640824935	6.251333658	5.916966879	6.021911229	5.930312057	6.482669646	5.810604962	5.895414292	6.242135021	6.205835629	5.754005249	5.984523924	6.333378929	6.383098962	6.194017778	6.096322594	5.916995914	5.696971731	6.12254459	6.160570021	5.935162502	6.547796726	6.422168134	6.152009368	5.333925007	6.228773863	5.666863573	6.357285463	6.101569027	6.138317497	6.287174354	5.994084781	6.218320025	5.95519365	6.069872545	5.680158421	6.672511034	5.752064525	6.102118105	5.955015193	5.854244482	6.253381907	6.062473165	5.782930048	5.705766437	6.389814059
CD52	5.860501779	6.523037569	5.783266039	5.529141683	5.806500965	7.093530628	6.552220927	5.868902675	6.181939772	5.788256981	6.535776059	6.980514859	7.233281338	6.096588195	6.537227267	7.253533591	6.027413552	7.035728136	6.338303678	6.62835553	5.880091654	5.710652617	7.477488639	6.438808348	5.770211325	6.2445533	5.920229387	7.514823866	6.225577051	6.485064669	5.941576781	6.597953389	6.332915209	7.266137228	5.770254878	5.50459267	7.32612087	5.709685579	5.080076892	6.238970825	5.835941534	6.825700091	6.377045103	6.214575514	5.371927026	6.130649408
LIN28A	3.471926051	2.969739067	2.683456179	3.696126624	3.212603777	3.293003061	3.460878171	3.320099142	3.257903269	2.879962731	3.591582449	3.277953888	3.259048839	3.60316507	3.214297377	3.206499389	3.700128867	2.702616917	3.846099747	4.532951507	3.476968305	3.388810224	2.99647415	3.861002466	3.138640251	3.533483055	3.316122985	3.251526858	2.920777449	3.394128461	3.423180186	4.048792951	3.061368282	3.374091895	3.229510034	3.53756494	3.365817558	3.020365658	3.134537149	3.759570231	3.08633244	3.025411893	3.408894108	3.274304309	3.108289309	4.354091078
DHDDS	7.284049285	7.300192097	6.838889668	7.395679724	7.220144278	7.447860143	7.33824359	7.429689713	7.424746522	7.290599492	7.433641193	7.405462474	7.628128241	6.731802278	7.146662482	7.583406511	7.281025479	7.096240004	7.447080207	7.143089076	7.169640617	7.448954854	7.411618887	7.348207806	7.274440529	7.253779309	7.351907029	7.051613398	7.253779309	7.315713396	7.361768845	7.345028921	6.870227025	7.164810657	7.325870977	7.190226936	7.363202634	7.416506638	6.956949265	7.07857461	7.221501436	7.327825255	7.972239823	7.366201712	7.352693014	7.166754368
HMGN2	10.00913452	9.962970247	9.530786545	9.330023525	9.042479049	9.09037779	9.386246343	9.458966835	9.664960887	9.303542877	9.615891568	9.136100077	9.53352151	9.480489468	9.278279385	9.442765969	9.727166718	8.735301607	9.811028605	10.01427713	9.566778626	9.805451354	9.706296399	10.43608324	9.756870042	9.554429969	9.327846807	9.487850992	9.628520717	9.634524913	10.03489585	9.667703522	9.450186049	9.84663682	9.879766786	9.110460256	9.659427543	10.23375811	9.591069428	9.857682603	9.752650649	10.16582791	9.225870361	9.453820249	8.546753065	10.18616398
RPS6KA1	6.727027443	7.031840638	6.46253961	6.564924425	6.722106702	6.662812478	6.256025152	6.47855123	6.93397139	6.637548329	7.166253471	7.879786645	6.623442606	6.895035711	6.693658141	7.836827466	6.526901436	6.877370746	7.24104368	6.651827795	6.55287317	6.674728254	6.739724249	6.539394855	6.822636825	6.473926325	5.95953684	6.956360965	7.143219178	7.268481445	6.452310876	6.529441449	5.81750505	6.564052433	7.206863839	6.324692389	6.623708244	6.391234092	6.054973026	5.940604744	6.108547659	6.618049715	6.542772553	6.133181435	5.824147404	5.938010097
ARID1A	7.656002851	7.394343736	7.283466828	7.520523239	7.438795013	7.555185331	7.58682773	7.647291075	7.438572005	7.723152229	7.577790888	7.471744965	7.580153104	7.56028	7.55864241	7.375092228	7.699915274	7.264745204	7.768152953	7.344623853	7.686206386	7.84900923	7.577352313	7.607246652	7.471482776	7.686357939	7.748596921	7.640865682	7.739154339	7.531264847	7.752920327	7.737945961	7.408307619	7.445820908	7.38064044	7.719357606	7.107525624	7.721814448	7.287000628	7.801489606	7.554806063	7.409133498	7.208640762	7.791455239	7.786632515	7.178018689
PIGV	7.970767452	7.423538855	7.726088297	7.569110229	7.547683478	7.877654682	8.110060835	7.496926356	7.482885821	7.794134542	7.194072335	7.097080898	7.672418718	7.313340936	7.406620936	7.297166759	8.32295918	7.394389653	7.486710186	7.786023147	7.828958998	8.01751643	7.511226155	7.904037467	7.823935904	7.483348724	7.82194523	7.444816175	7.71193251	7.579729611	7.752815626	7.849929506	7.804636481	7.65119629	7.763347396	7.754180362	8.268813975	7.826655473	7.806964596	8.158453938	7.411251853	8.053475754	6.3975199	7.520608114	7.831201435	8.169685512
ZDHHC18	7.489532491	7.14191965	7.097963705	7.543943173	7.33991908	7.72495027	8.079724257	7.379730748	7.182689794	7.820827583	7.075317187	6.95908506	7.427023159	7.576162428	7.21030817	7.039414971	7.707423709	6.906102784	7.560544074	7.333469713	6.819558007	8.053141088	7.480757048	7.56981389	6.946482116	7.502730391	6.896391675	7.401247135	7.492655295	7.452987774	7.683705581	8.014380415	7.447528556	7.372830635	7.186733121	7.673898833	7.281349811	7.815041631	7.454207067	7.716199301	7.086308693	7.613702991	7.275122737	7.505026857	7.218264775	7.224481284
SFN	3.982080654	4.026264318	3.934974401	3.934229466	4.047491749	4.087266262	3.983240759	3.920366278	4.074922265	4.01743412	4.191796051	4.616839325	4.376642174	3.778896078	4.577306572	4.371047629	3.984904989	3.562362071	3.807520857	4.073603775	3.945569601	4.002295963	4.046192002	3.732990053	4.191997747	4.019552129	3.751497472	3.965559674	3.985473227	4.100614933	3.915420949	4.225589495	4.171968714	4.125279767	4.409908337	4.085232921	4.517005866	4.087611408	3.85208226	4.709622787	3.663337998	3.782947007	5.057679729	4.184424091	3.907067673	4.095223673
NUDC	7.306334692	7.139423035	7.131121022	7.251972358	7.325618148	7.210740641	7.086996598	7.378465698	7.128918751	7.31856132	7.394688626	7.552425781	7.306426881	6.956064538	6.887213434	7.5590949	6.889722168	6.369370614	7.179300553	6.968824341	7.008133457	7.462119295	7.283218754	7.475112721	7.157828162	7.114898378	7.067118866	7.061038571	7.158166468	7.015044059	7.815157383	7.306996461	7.213645163	7.198896762	7.942483472	7.445221571	7.319912998	7.267158462	7.508022483	7.450335453	7.197666945	6.835397868	7.454249799	6.959673222	7.614160042	7.581120788
TRNP1	5.696962145	6.138772334	5.631814794	5.263528278	5.363549971	5.824625779	5.68209596	5.557257998	5.571536668	5.973243425	5.630894204	5.687228894	5.992679693	5.627203998	5.530568556	5.544261658	5.901279716	5.48453268	6.02456299	5.879647176	5.318040483	6.149624621	5.207748505	5.464894064	4.866124968	5.601175405	5.54093033	5.64206464	5.590036557	5.512150943	6.093275822	6.076596566	5.687924554	5.616079901	6.424387356	5.345057502	6.026091123	5.104412987	5.654572038	5.961368268	5.59074209	5.602268893	5.537951285	5.668140932	5.377360282	6.131774154
WDTC1	7.344818583	7.25664068	7.343087886	7.409904263	7.928609976	7.768321082	7.480724875	7.609131576	7.738818081	7.744909749	7.431346778	7.733993584	7.724675608	7.703391867	7.690898292	7.361337558	7.208905468	7.648732325	7.56812975	7.457020058	7.597782008	7.892206661	7.734206392	7.49275919	7.612454336	7.834802938	7.363632739	7.866729891	7.809718387	7.731546371	7.628251824	7.546617061	7.686934668	7.569625282	7.618958158	7.311262655	7.829609651	7.455650881	7.287268954	7.720551146	7.497100465	6.990781293	7.015657454	7.257800707	7.734331568	7.91796698
TMEM222	7.505667815	7.289543013	7.38787487	7.416950185	7.539593747	7.532780677	7.122756653	7.664496354	7.591897331	7.830038253	7.41273818	7.438808537	7.662823477	7.3586285	7.349273995	7.49852069	7.648188797	6.832080851	7.361426924	7.372815668	7.372920251	7.62505105	7.462152977	7.209812293	7.407859236	7.785791384	7.334605965	7.359803367	7.741384018	7.509644273	7.555326535	7.422346693	7.596072984	7.227755021	7.811165378	7.48397598	7.646870958	7.531642087	7.293965844	7.326894348	7.216578569	7.422893935	7.682067757	7.459685918	7.220708843	7.739429185
SYTL1	4.68971151	4.643342259	4.645018448	4.467517705	4.537980985	4.501444379	4.789740443	4.405594177	4.560704799	4.988643161	4.10009466	4.487209947	4.688615195	4.421773475	4.814416771	4.210077091	4.584952606	4.586923735	4.846430336	4.624685101	4.642192035	4.608573043	4.496191544	4.659695821	4.600659038	4.681825539	4.332713108	4.644024884	4.470604653	4.363211716	4.896637388	4.569008633	4.552939748	4.317261534	4.446273715	4.451064631	5.028234864	4.790238103	4.467277429	4.561437762	4.241253217	4.33790369	4.727287143	4.680011442	4.592312799	5.218303122
GPR3	4.508698651	4.822297884	4.334421952	4.717748923	4.704824324	4.575287395	4.675317568	4.754099583	4.39005108	4.888281656	4.259470909	4.220443799	4.997489098	4.609669378	4.841090275	4.315252396	4.443193663	4.445909517	4.004640271	4.975579931	4.250654063	4.963663412	4.588226841	5.093718999	4.184674553	4.614511899	4.36855312	4.654837449	4.551014293	4.453496356	5.24268059	4.973820311	4.91402252	4.471641156	4.707597948	4.637460531	5.295337686	4.493563742	4.438776366	5.263494306	4.111956616	4.71799796	5.15153315	4.495587141	3.801501805	5.281668264
TMA7	9.417632856	9.353661159	9.376681232	9.319432397	9.627683877	9.666945642	9.035852143	9.357487151	9.721698429	8.968184598	10.02490469	9.479277201	9.331584867	9.700365274	9.202942477	9.408080319	9.181757685	8.990980696	9.856341896	9.065145283	9.5329352	9.421623416	9.782499252	9.730517159	9.696859272	9.291343101	9.175271088	9.385360546	9.405860019	9.437815592	9.790124409	9.331805956	9.377895828	9.809312946	9.335759299	9.50246013	9.867593687	9.589504256	9.696093372	9.561237255	9.309604896	9.200580862	9.311720362	9.477669363	9.493231354	9.941182759
FAM76A	6.559755927	6.537756515	6.565023484	7.292216559	6.571780191	6.604459005	6.209506028	6.376896491	6.611228061	6.203694588	6.518148525	6.633591319	6.237195112	6.418451247	6.739768878	6.758592874	6.340178894	6.204230382	6.625681024	5.957412748	6.639398616	5.774387329	6.711280172	6.092940025	6.76885754	6.41775632	6.095125453	6.162655513	6.273185781	6.240612638	6.04923577	6.192127344	6.337495995	6.424464259	6.244259308	6.541043369	6.134462011	6.375593786	6.551840325	6.178304386	6.664293169	5.698037692	5.753874571	6.581263111	6.668884161	6.538969601
STX12	7.332320587	6.907692855	7.205682051	8.034759106	7.445299171	7.548485771	7.049137083	7.408541858	7.543009911	6.639248212	7.710071376	7.564211163	7.273971675	7.68692138	7.610552931	7.391485199	6.986275181	7.783641947	7.417540661	6.840738262	7.32290397	7.538701372	7.808167088	7.187150583	7.587022543	7.518514063	7.408541858	7.507953524	7.509922134	7.731370886	7.01079177	7.153317449	7.287355204	7.337439038	7.144389587	7.07745604	7.969148396	7.23632121	7.303679067	7.157478251	7.668354207	7.584746161	8.529401757	7.308472381	7.329641609	7.088877072
PPP1R8	6.306632812	6.299918637	5.971580821	5.90905763	6.189481541	6.092324448	6.276148121	6.331388452	6.281831384	6.185601642	6.326887249	6.187660202	6.33757036	6.101543064	6.282427279	6.550919256	6.444322673	6.194245752	6.380241062	6.463458677	6.109827043	6.449201935	6.187128346	6.177249892	6.423165733	6.24999444	6.117201224	6.050431695	6.222915731	6.13865241	6.306370453	6.480122324	6.350768551	6.504052896	6.268605203	6.212779188	6.571059278	6.575023375	6.360308604	6.479487334	6.402649343	6.542458964	6.604657739	6.162229152	6.351606577	6.540164479
SCARNA1	3.275747321	4.403114806	2.894019503	2.733122465	3.051260184	2.949068089	4.556630582	2.886061922	2.791767322	2.618765746	2.537305682	3.041342095	2.908871173	2.956860736	3.107370171	2.962447153	3.899983917	2.701931724	3.03106074	4.152098109	3.034591443	3.197335406	2.922395477	5.353865658	2.934353846	2.801405361	3.021827991	2.831945536	2.470430219	2.826648779	2.990894012	4.649482801	4.317440851	2.724574788	3.02219999	4.179433897	2.695478017	3.266147726	3.5141613	3.179419383	2.797592253	5.39010994	2.935638169	4.84921074	2.775182348	2.840971229
THEMIS2	5.657173954	5.301246147	6.256133876	6.68954337	6.326595121	7.388177112	5.931269344	6.004009287	5.616477049	5.701002069	5.031876851	5.634321433	5.495048959	7.579811692	6.39152218	5.352094134	5.486714606	6.454052488	6.045952149	5.674900281	5.537398015	6.536659555	6.532385026	6.441079997	6.129800917	6.488469408	5.290246157	6.862946997	6.152663535	7.077701812	5.685218047	6.244528854	6.336501148	5.884149111	6.39291357	5.103297734	6.413736596	5.51392652	5.468205472	6.231814951	5.918026134	6.682755768	6.916181046	5.708641894	4.593732095	5.385208869
SMPDL3B	3.972452062	4.069501194	4.057634226	3.832110442	3.806945665	3.922029085	4.014349446	4.250409293	4.121854783	4.381894184	4.149897512	4.899784499	4.131008828	3.878639612	3.995916704	3.873689092	3.781470311	3.667235133	3.860930278	4.21658469	3.430404918	4.34691027	4.027245568	4.32659099	3.914381397	4.066380981	3.730827397	4.209070664	3.966642527	4.062107614	4.320651665	4.504769654	4.137218867	3.935649453	4.620117086	4.586248109	4.364559027	3.97918163	4.030012283	4.445926513	3.470157297	4.013520067	3.995905369	3.743433111	3.899725573	4.558709863
XKR8	6.112844155	5.598240131	6.004931705	5.698604437	5.74346658	5.973161871	5.857881631	5.955458604	5.937504436	5.957388716	5.500815068	5.879600338	5.743532655	5.669145417	5.696624162	5.678784781	6.347042082	5.230429994	5.88193168	5.746194666	5.577859958	6.267643414	5.760009159	5.92456771	5.794583087	6.39171212	5.748692304	5.738941232	6.099127472	5.859138542	6.045390381	5.882609055	6.245450183	5.761454621	6.049712777	5.95292656	6.452277376	6.059203422	5.966301099	5.73934944	5.785945062	6.104958031	5.823626311	5.926433616	5.859138542	6.705138629
ATP5IF1	8.137017475	7.758005506	7.558078074	7.468060351	7.782282871	7.331194793	7.707816759	7.218869582	7.454388236	7.582648486	7.072934107	7.211646786	7.355569344	7.330170827	7.438805656	7.457239587	7.787331881	7.032093196	7.860644919	7.808406252	7.486484632	7.730413284	7.24783012	7.631735919	8.111306044	7.265364841	7.500626132	6.993939187	7.379071566	7.242561692	7.880429779	7.681199686	7.468019911	7.69142034	7.8906625	7.619370608	7.378337832	7.984642247	7.681924684	7.95085061	7.117244785	7.151279531	6.515609521	7.384213397	7.614497562	8.116012871
SESN2	7.397445502	6.896710526	6.985865421	6.850762859	6.749009455	7.552896177	6.737652036	7.099607869	6.991265989	7.310915175	6.589630245	6.415050786	6.80332631	6.711479702	6.657704583	6.733383676	6.922044379	6.68725286	7.103804937	7.149193853	6.728112632	8.392201082	6.912493519	7.015315502	6.897076367	7.25645506	6.86142551	6.658083803	7.209490278	6.70349658	7.262996552	7.045424822	7.191019285	6.866464108	6.794266848	7.088474916	6.975818027	7.149159507	7.381204951	7.182153392	7.004635605	7.051152859	7.280438929	6.687787492	7.021706139	7.153211042
MED18	5.771922385	5.746142439	5.410970415	5.289619753	5.278547374	5.435606823	5.533057306	5.240104498	5.634626383	6.083334185	5.293465623	5.081023405	5.541568445	5.017631141	5.337931327	5.430413339	5.530213309	4.786231371	5.974006872	5.628464104	5.283679438	5.71336872	5.214153809	5.489680705	5.916372292	5.4135198	5.592749571	4.795848002	5.506080587	5.357050727	5.458269484	5.434665587	5.064917034	5.46100201	5.75699399	5.19915356	5.095671022	5.482063695	5.787693383	5.586175673	5.311917238	5.488742766	5.705704758	5.408796838	5.38452194	5.792343009
PHACTR4	9.292890975	9.005049148	8.834691065	9.513009209	9.69672957	9.738923634	9.201384634	9.616282535	9.412718819	8.943670232	9.053296689	8.927723398	9.371629763	9.375094039	9.429486474	9.294664549	9.212178755	8.902287765	9.550870115	8.293155985	9.014223784	9.486018067	9.613285487	9.507752735	8.981276171	9.535793799	9.258574286	9.453792855	9.5506319	9.553291393	9.46190964	9.486183104	9.383082873	9.151421716	8.981030379	9.68505264	8.846859621	9.460659596	9.118687667	9.485059178	9.021890563	9.298092881	9.201953897	9.403737993	9.136609473	8.976610349
TRNAU1AP	5.556445641	5.776969448	5.985375307	5.562175801	5.52901837	5.670835718	5.447070614	5.683882315	5.399558779	5.545808049	5.666505262	5.864349791	5.460445686	5.432268492	5.31323082	5.870395587	5.809154203	5.648016889	5.422774843	5.583596548	5.648945335	5.574544573	5.739063356	5.36442499	5.704634612	5.065871289	5.699674756	5.288690316	5.708990943	5.912187493	5.248845403	5.488412635	5.64139475	5.618477146	5.898521642	5.586536337	5.611736617	5.564769218	5.417194453	5.476181243	5.533412684	5.272813827	5.440294672	5.600103429	5.752505629	5.624472059
RAB42	2.678505843	2.971025744	2.786055662	2.401885365	2.404917045	3.377678558	2.744589211	2.599073449	2.83911717	2.844322425	2.814700881	2.672515301	2.83039935	3.461407727	2.439822441	2.702166988	2.313952262	3.20319528	2.835657964	2.735856989	2.336706113	2.705950275	3.281038906	2.245502941	2.852840534	2.70224174	2.199542612	2.915735056	2.999349294	2.454798639	2.528884869	2.747901624	2.746962609	2.620866198	2.372537392	2.508643975	2.497427925	2.448704127	2.523453787	2.453239608	2.404784638	2.458678677	2.633779548	3.074244144	2.508515514	2.873196997
GMEB1	5.581739712	5.213521641	5.509626857	5.785171728	5.98528731	5.818581842	5.61403626	6.192804451	5.967632217	5.753229258	5.774092115	5.847472782	5.110263875	5.727481874	5.88695668	5.648965172	5.474482142	5.56124538	5.483649831	5.65294207	5.904498531	6.119352993	5.935238339	5.636632194	5.724946436	5.793475729	5.812513086	5.727343382	5.938160117	5.874900209	5.269772374	5.695822576	5.808760419	5.587543295	5.86715837	5.72212524	5.727778654	5.891615444	5.90592465	5.682983514	5.877666772	6.249571808	6.660023032	5.937058497	5.635253011	5.43053993
YTHDF2	6.820023815	6.697035327	6.636952773	6.811900037	6.715298883	6.716863924	6.854316765	6.850636859	7.024938949	6.515959008	6.755998215	7.175597749	6.724771023	6.683824645	6.966375684	6.936631346	6.709214027	6.738565884	6.839909763	6.449415938	6.873252319	6.900372518	6.797188959	6.750616629	6.848153981	6.82527673	6.822171114	6.822171114	6.803325136	6.75590825	6.920027018	6.987760867	6.822171114	6.721994362	6.906382196	6.838758591	7.02317078	6.944696646	6.757487575	6.836382716	6.920022311	6.862454738	7.821778317	6.654031038	6.772854674	6.598841756
OPRD1	4.540825126	4.362124254	3.928736515	4.091813343	4.528334275	4.192517912	4.474217164	4.145148509	4.069717132	4.731471517	3.923384957	4.279804544	4.738132891	4.255979326	4.842245506	4.087484457	4.681185577	4.222864307	3.415437763	5.237966381	3.697299589	4.665233841	4.034137482	4.327720012	3.550688709	4.424832023	3.790819091	4.189794922	3.777047274	3.96255906	4.588524359	4.750617762	4.523164012	3.943733029	4.281995729	4.37670672	5.028833526	3.822526832	4.544510304	4.439346798	3.909977405	4.141382743	4.63772126	4.466634053	4.018149071	4.699499341
EPB41	7.414928396	7.396880977	7.254318455	7.34537596	7.201710876	7.265504202	6.958131412	7.277639333	7.359914955	6.917284688	7.335187711	7.306100792	7.150521283	7.324338412	7.176687347	7.851986111	7.149442005	7.200542026	7.13249905	6.843525182	7.399561852	6.770231424	7.005693028	7.143874145	7.705183493	7.460749465	7.375203421	6.92903941	7.477088659	7.403099951	6.848574426	6.98653792	7.202523156	6.878321458	7.0821749	7.437750655	6.876670662	7.434360446	6.950400906	6.898829172	7.209856352	7.061941402	7.84230109	7.4269597	6.989489681	6.728703323
PTPRU	7.148195479	7.161005489	5.655659577	5.859728791	6.586814359	6.829923214	6.198980048	6.991187685	6.325377531	7.402152737	6.983283873	7.363885547	7.02078932	6.412320912	6.789275301	7.320182435	6.136390037	6.211692253	6.704563853	6.871173818	6.898960568	6.356865923	6.400224316	6.535661201	7.058623544	7.043041352	6.986845655	6.441487719	7.169896739	5.806606446	7.331137508	6.525358217	6.244329242	6.182933252	8.316666477	7.283963642	6.498153017	6.758859988	5.629177571	6.895949556	5.486627416	6.169246533	6.222022055	5.795650639	6.955633496	6.835306793
MATN1-AS1	4.300887845	4.535087786	4.295014309	4.023150341	4.059213264	4.214079387	4.288899752	4.183351721	3.746949265	4.325074859	3.948000711	3.941160922	3.922224389	4.068192587	3.605549569	4.022158805	4.2379803	3.789119757	4.173174638	4.482345999	4.092296928	3.917005618	3.944282549	4.303888414	3.774756835	3.980151097	3.767400078	4.248341287	4.152560176	4.219340702	4.413390605	4.22885421	4.142198051	4.054291859	4.146951216	4.610722986	3.928395662	3.587884883	3.883653485	4.281301	3.620562486	3.934286005	4.299364434	4.024464939	3.673166722	4.409728765
ZCCHC17	5.422413181	4.880575002	5.060841805	5.14485213	5.272308598	5.26132194	5.174939544	5.520576192	5.682760708	4.857585706	5.53280654	5.179340587	4.862999886	5.300296631	5.220985398	5.184919823	4.967683821	5.568108939	5.250578806	5.227097386	5.650294126	5.192088155	5.203539055	4.843286661	5.211748765	5.285443352	5.579696475	5.114582137	5.778519013	5.675570695	4.925717773	5.364953757	5.403305368	5.367527911	5.21122708	5.495953662	5.035938048	5.57691799	5.452184279	4.682185462	5.401259008	5.403425801	5.534438073	5.542419328	5.528564067	4.610541322
SERINC2	9.430127802	9.805347355	8.708522367	9.379853963	9.932017862	9.654371542	9.515206798	9.763239123	9.538646399	9.723210767	9.508029056	9.939776376	9.709545126	8.901407814	9.352485546	10.01162243	9.204979299	9.357924105	9.552425469	9.945493612	9.053425667	9.892647029	9.610848632	10.14576872	8.481144807	10.01521997	8.994843212	9.782997965	9.97019208	9.668795061	10.04689832	9.843408465	9.525932084	9.026990698	10.52007378	9.998338364	10.22642054	9.639117948	8.613946277	9.600526552	9.069842638	9.610629085	9.796261162	9.298602566	9.31923606	9.681637467
TINAGL1	6.414838331	6.147574543	6.908053742	6.641345309	6.826615746	6.748168478	6.251605396	6.611566587	6.435666238	7.039737767	6.523126526	6.40298189	6.288622671	6.9138859	6.934050303	6.249410082	6.206296843	6.31220861	6.75815264	6.845880348	6.701033429	7.384822262	6.858734419	6.866918482	6.381754885	6.668782413	6.341316239	7.048399003	6.475540119	7.063568027	6.323710376	6.912314584	6.70410721	6.270826747	6.28956427	5.733451933	6.740736878	6.471000684	6.705351433	6.781639039	7.331229157	7.287678633	7.714733618	7.030568595	6.268655243	7.145183019
HCRTR1	4.04533635	4.21081978	4.025326549	4.128274103	4.183775088	4.139625267	3.903072315	4.164765468	3.928887993	4.326290418	3.83771884	4.006615153	4.334021547	3.987901015	4.279709963	3.90436719	3.919224568	4.502424222	4.088251814	4.2124386	3.988157938	4.143567258	4.133612989	4.276040359	3.89712382	3.877128995	4.24081659	4.325577106	3.983167456	3.882520682	4.432039304	3.998784737	4.353388945	3.984805706	4.182207435	4.142854803	4.154199799	4.107072658	4.383577137	4.576486332	4.266754248	3.729216533	4.161429535	4.646466823	4.23382216	4.102221706
KHDRBS1	6.130944953	6.29325973	6.57411628	6.560808784	6.470688239	6.334799228	6.599578742	6.566510194	6.453186918	6.21695754	6.718409258	6.537553847	6.295436116	6.625923641	6.811245745	6.68656335	6.170667179	6.588019795	6.396956944	6.449186459	6.716356738	6.644443143	6.270621982	6.735369647	6.933735947	6.427688111	6.838998054	6.360231614	6.380451335	6.336892518	6.630426824	6.431390253	6.558314915	6.527935575	6.378314234	6.322359112	6.445515624	6.30488789	6.315005538	6.41249472	6.774561262	6.789373831	6.954137346	6.523767887	6.650690336	6.709084511
TMEM39B	6.085040349	5.93214051	5.783062471	5.633908598	5.948259286	6.047101221	6.126758325	5.97162222	6.026014325	6.213720845	5.928861394	5.680327853	5.99197319	6.015575395	5.841204839	5.943055552	5.853434488	5.45457423	6.482452252	5.938322067	5.608795901	6.286158767	5.823826862	6.399147677	5.897143063	5.899876107	5.559131221	6.107078831	5.978680679	5.596616767	6.230071305	6.176151665	5.78278145	5.763255752	5.73426916	6.378273787	5.87356681	6.029899984	5.694011296	6.069699744	5.946928166	5.632573317	6.10595915	6.196027423	6.019591037	6.084321782
KPNA6	7.952662069	7.758706286	7.433879805	7.860262278	7.848555694	7.9212901	7.861375358	8.057711391	8.057251995	7.64965784	7.941422155	8.242124414	7.544830496	7.808345293	7.824825689	8.166464004	7.926879505	7.890211257	7.330530268	7.809263975	7.913677367	7.996542599	7.754688251	7.834070209	7.709810152	7.995739612	7.887158792	7.836870684	8.074828652	8.013256734	7.789770515	7.716931747	7.745028501	7.8196164	7.922433235	8.12329773	7.936935119	8.001647393	7.790051448	7.684433383	7.834917867	7.882381916	8.770888222	7.655036434	7.91745276	7.723418333
TXLNA	7.87371401	7.925558292	7.611216947	7.65932808	7.700184424	7.478053451	7.559136838	7.690532174	7.829943406	7.7732356	7.701383875	7.760412397	7.856254459	7.387456049	7.884595323	7.949144745	7.509213528	7.595027017	8.013024142	7.552538953	7.447803583	7.557431356	7.728205822	7.286179599	8.024898132	7.777842059	7.789266272	7.251724244	7.899106365	7.711119952	7.616789677	7.591362755	7.214694544	7.37171296	7.914327557	7.768381546	7.633372123	7.729881288	7.256332459	7.346125573	7.324734979	7.159387009	8.683050218	7.583234518	7.495718492	7.462633428
CCDC28B	4.268505406	4.716228908	3.879886686	4.052097982	4.202671028	4.123063767	4.136216903	3.877894824	4.246909158	4.157929645	4.048447369	3.971196066	4.346916484	4.248492427	3.812749759	4.077780596	4.151933194	4.136896922	4.419274477	4.349692771	3.840021872	4.072955258	3.830182798	4.054354541	3.861482179	4.075915933	3.936341434	4.063906646	4.029751197	3.839045352	3.976997586	4.072467114	3.972750702	4.178742253	4.196829312	4.22224909	4.415255676	4.335356921	4.209225482	4.651327902	3.930219891	3.953477152	4.111847006	3.669790179	3.891921013	3.872521721
IQCC	4.684243934	4.920776535	4.731176639	4.326259215	4.667864259	4.702612642	4.556705912	4.60548244	4.700746032	4.42756698	4.95278805	4.582108516	4.874672582	4.507494984	4.572616593	4.447083274	4.771665979	4.636934595	4.683307165	4.797976137	4.336877652	4.829175321	4.678070048	4.610163515	5.003031985	4.445115816	4.629493612	4.269965769	4.347511127	4.293059903	4.681163484	5.012208686	5.008371385	4.614114279	4.537691969	5.001175418	4.973031782	4.171966827	4.218575006	4.625611082	4.33767304	4.90039781	4.584729805	5.199726288	4.218732904	5.098057293
EIF3I	9.097717772	9.04884242	8.681725942	8.943488557	9.087080049	8.888064724	8.649403436	9.041674257	8.916646932	8.929317658	9.258639567	9.456039486	9.009593568	8.659373545	9.007686515	9.038415593	8.837269954	8.781380871	9.095912555	8.845103038	9.036867124	8.99494278	8.877577232	8.926056221	8.923337584	8.890636265	8.829713349	8.956917327	9.011078053	9.268104603	8.882182123	8.737302127	9.172104527	8.998723285	9.636452775	8.989678464	9.327990146	8.983631231	8.910943341	8.95916514	8.866528206	8.621808419	9.534570309	8.962019017	9.147219311	9.335696212
FAM167B	5.824864715	5.377310457	6.376721307	6.257874181	6.598661642	6.745925331	5.637987477	6.113473216	5.477980838	5.705298389	5.474210542	5.208544645	5.329050432	6.384993903	6.180864284	5.407864617	5.570600772	5.531766802	5.823570557	5.646967998	5.470324834	7.082005642	5.62949272	6.12418752	5.379128878	5.946155802	5.389938139	6.018067998	5.954032678	6.230227917	5.938184396	6.004170184	5.407519886	5.396983973	5.24129708	5.919238177	6.619066024	5.947570574	5.050867388	6.225903253	4.222051284	6.121912083	5.348943804	5.671679117	4.632822045	5.638951194
LCK	4.777600967	5.026501203	4.311680467	4.672296306	4.6835981	5.09075867	4.587275781	4.676300311	5.017030546	4.865519679	4.896507014	5.141768054	5.065997338	5.224184627	5.495078898	4.947811278	4.434995435	4.93863535	5.524555981	5.120383032	4.574220781	4.614962009	5.676925049	4.563734512	4.627509939	4.81217142	4.703836285	5.330489396	4.707249614	4.573969917	5.017979159	4.81071173	5.14250933	5.431855337	4.932093686	4.391874003	5.201878339	4.318052492	4.438914475	4.733549873	4.766890849	5.52181466	5.179543078	4.873991085	4.261210567	5.008745218
HDAC1	7.717130017	7.734693981	7.751720017	7.560556423	7.820032991	7.799068982	7.706450399	7.751593263	7.785830758	7.354494885	8.00933384	7.879950306	7.544927227	7.523373311	7.845421157	7.717070832	7.494956064	7.193708818	7.534375785	6.957474322	7.761668069	7.613539665	7.871659497	7.424454623	7.806439806	7.67821088	7.562359316	7.838319271	7.798954231	7.668208493	7.536696515	7.694943798	7.936956732	7.973195516	8.188005922	7.733944317	8.228256368	7.976004524	7.718204232	7.609799083	7.875591915	8.575723034	7.983801305	7.998340494	7.531503906	8.024644458
TSSK3	4.647422752	4.148258324	4.558293539	4.178232027	4.320239238	4.29548193	3.847954717	3.98748787	4.05884868	4.651893364	3.635270591	3.844361725	4.526908071	4.15301078	4.163393574	3.559050734	4.413137258	3.639708122	4.066921217	3.903205837	3.947856298	3.443274107	4.010824887	4.228136453	4.323287352	3.861464426	4.511034681	3.860838458	4.190935604	3.930985868	3.547808742	4.22623095	3.678357034	4.112855334	3.960568535	4.63028574	3.767121604	3.507122606	3.854509451	4.413532962	4.402165113	4.600345282	3.986188203	4.314931181	4.336802315	3.655108505
RBBP4	8.504108565	8.56358284	8.782483862	8.743856524	8.616905427	8.560709385	8.607615449	9.061044797	9.035338513	8.1934881	8.964974298	9.039579416	8.788946445	8.695306409	8.94212743	8.890957924	8.418584694	8.922996836	8.90786317	8.266481635	8.895671938	8.374716697	9.010800345	8.79010958	8.90279857	9.040096846	8.884853908	8.786867509	9.11640992	8.79010958	8.768476331	8.887549784	8.560532516	8.784766645	8.57522859	8.669969722	8.885223085	8.591652882	8.856578617	8.365430513	8.860780783	8.68691975	9.474230319	8.63656109	8.887573251	8.511310081
KIAA1522	5.662840587	6.078662497	4.982300157	5.347511108	5.887376624	5.712292926	5.519158808	5.768544574	5.783126663	6.028937745	6.11833911	6.508742215	5.901994519	5.560777608	5.607509105	6.262725197	5.43247967	5.671258175	6.189626013	5.715067714	5.758303878	6.080120004	5.789005894	6.113084935	5.770899084	5.616181094	5.846396599	5.815151391	5.649793439	5.843126225	6.133898693	5.957646876	5.630417138	5.92882409	6.237516959	5.810107432	6.054666493	5.693452481	5.302211169	5.649107961	5.500426095	5.157416926	4.656718476	5.739470303	5.602009186	6.007646083
S100PBP	6.3443851	6.261549747	6.57115635	6.141202356	5.726838367	6.082501245	6.479372015	6.379983015	6.315296056	6.35107097	6.458354379	6.312376518	6.145637113	6.303661115	6.304865138	6.497608232	6.499656647	6.384121246	6.142377762	5.61596345	6.53476184	6.104192601	6.486423052	6.35149123	6.926343662	6.081217394	6.75531816	6.482296445	6.281073599	6.121943202	5.988248942	6.190780513	5.970076227	6.535307019	5.909871917	6.325091246	5.554848721	5.996982208	5.814379859	5.858639857	6.49134334	6.842585181	6.289168802	6.256326422	6.728360845	5.629907072
HPCA	3.598952075	3.510973467	3.951101079	3.945455487	4.021455469	3.75187396	3.548424224	3.90374905	4.047419034	3.828177515	3.048337028	3.827933092	4.047845065	3.419112256	3.840386177	3.727530222	4.193713858	3.985926259	3.826716925	4.232824482	3.481370501	4.007933674	3.597038779	4.078818487	4.144782887	3.71414882	3.921453217	3.313369041	3.929682331	3.595586114	3.709448828	4.036768408	4.425898716	4.170802375	4.513891328	3.877043174	4.270876877	3.740643169	4.000287724	4.070128114	3.224015163	3.658937734	3.78056778	3.791806104	4.122624736	3.990366842
AZIN2	4.90749157	5.013230696	4.760547088	4.530897405	4.663511356	4.53496123	5.096752532	4.736806079	4.744708145	4.837623793	4.751604428	4.841760322	4.846654526	4.54667026	4.907023686	4.707773102	5.32368511	4.684063016	5.005732045	4.53924337	4.860372721	4.680895413	4.676704542	5.003505879	4.763299546	4.728361535	5.11153486	4.874809685	4.789142738	4.664987832	4.954160546	4.515161512	4.680958446	4.870964296	4.961112283	4.750299932	4.561270016	4.491986458	4.379204508	4.757279187	4.470214874	4.930124426	4.414648913	4.796177008	4.640442596	4.415079139
ZNF362	6.94641391	7.009080009	6.996633596	7.014184379	7.228697998	7.108345807	7.062879621	7.253804485	7.252986597	7.493069448	7.115851489	7.024813773	7.141716535	7.121273721	7.008941623	6.792068928	7.055731387	7.015263949	7.20160772	7.362954641	7.153865379	7.548219328	7.329885965	7.281556188	7.080745785	7.10057444	6.821800967	7.369565152	7.459615856	7.215786896	7.325223041	7.182513473	7.212173924	7.05956987	7.116309562	6.972054959	7.328044614	6.970159115	6.885156954	7.256656831	7.435704395	7.299085806	6.518682327	7.419154297	6.820980018	7.132822209
ZSCAN20	3.691264705	4.127422458	4.439815284	4.243805	3.88078541	3.855811676	4.241460363	4.192868224	4.345854306	4.051734411	4.102457163	4.781116758	4.103024695	4.078545628	4.075268052	4.298580949	3.900067617	4.246773659	4.13665966	3.907324197	4.160223804	4.42004743	3.618086215	3.936239002	4.561939427	4.27613218	4.087610562	4.084611158	3.830438457	4.224713172	4.210867521	4.0146339	4.112218035	4.324547528	4.17211565	4.293270963	3.90383133	3.966957559	4.022138601	3.98564184	4.416303219	4.23533335	4.108732308	3.989524531	4.284864974	3.808297271
HMGB4	2.872227652	2.973545589	2.782870082	2.738043425	3.115997723	3.0270598	2.796054678	2.650346035	2.931206704	2.862540619	2.368567881	2.785103434	2.879930324	2.888211469	2.839283966	2.538607583	2.991731268	2.678869365	3.145784627	2.728134059	2.896710921	2.637812392	3.068497854	2.600224584	2.581339138	2.750790322	3.159720214	2.628954786	2.894078242	2.841014468	2.718904374	2.942554519	2.613147488	2.674987332	2.773194658	2.878184314	3.15509065	2.338798178	2.97025617	3.178634657	2.68660451	2.753847263	2.687426073	2.802714349	2.555662782	3.038070375
C1orf94	3.365443991	3.325050474	3.154725635	3.296819836	2.763764637	3.471185135	2.994990009	2.995506207	3.10012212	3.124774861	2.992626536	3.033505147	3.358623401	2.97244797	3.183653367	2.880242324	3.227911528	2.750677748	3.545966684	3.601605112	3.061953209	3.070886559	2.870674894	2.968219271	3.125608816	2.804802805	3.130786448	3.052105401	3.215522755	3.097563801	3.67466017	3.119008169	3.107123296	3.054028282	3.718307015	2.885670764	3.606489027	3.017804631	2.850588141	3.298097931	2.851879104	2.817388384	3.29653998	3.178807197	3.223252805	3.541013324
GJB5	3.056710234	2.707531015	2.748889865	3.020389706	3.281315407	2.952732803	2.90243591	2.649191788	3.163326679	2.950657788	3.195823608	2.983099063	3.08789701	2.698446766	3.533411388	2.88947029	3.328705302	3.633338897	3.324603053	2.943128559	2.759704094	3.541206918	2.796289892	2.649831334	2.945762536	2.616755151	3.437860871	2.859711683	3.040363725	3.071430757	3.809009432	3.327197497	2.917921622	3.106832043	2.639098041	3.329928197	3.585434698	3.201775438	2.708891364	2.995582601	2.635275844	2.83093666	3.248876026	3.027589273	3.026922855	3.090815905
GJB4	4.359622133	4.081539016	4.288344305	4.079622392	3.925112336	4.785564681	3.824506425	3.822897327	4.134311513	4.432932211	3.935148085	3.404431192	4.617994631	4.120773674	4.101634665	3.768951095	3.540774041	4.09796132	4.669689754	4.328959312	3.819668971	3.764046865	3.84575215	3.956312967	4.084464055	4.03362005	4.052053202	3.480460601	4.070059173	3.997120197	4.455913613	4.325702424	4.409123666	3.792068455	4.066364663	4.276097387	4.049632437	4.218273438	4.218134902	4.262834939	3.896240175	3.415720085	4.059239333	4.475773729	4.009507323	4.152137086
GJB3	3.268441785	3.287587859	3.717297743	3.156559422	3.73872317	3.499741736	3.390460066	3.5186477	3.4338966	4.107172048	3.082155169	3.536125493	3.650459714	3.305206008	3.614092704	3.347944434	3.486898027	3.346254886	3.206914119	3.225325085	3.166076902	3.491486984	3.076800689	3.343500492	3.616973052	3.51237716	3.661887352	3.524968585	3.296897092	3.401247444	3.488886445	3.892728642	3.648614648	3.043926749	3.490577649	3.474591716	3.925182167	3.86702839	3.446435594	3.494809187	3.689376501	3.287370406	3.247090826	4.088657703	3.459339501	3.705576894
GJA4	6.164366357	6.373899556	5.914008471	6.1035462	5.730437884	6.265511861	5.975769103	5.775901968	6.015371838	6.611090471	5.941861882	6.294913781	5.939746074	5.889431724	5.806420111	5.893393562	5.837118271	6.065604177	6.391986604	6.51877016	5.798348939	6.390043355	6.39512026	6.249062339	5.847477295	5.854616083	5.911413208	6.553373399	6.738110879	6.287240653	5.761523144	6.42572725	6.073865635	5.939510494	5.808465137	5.937747758	6.387119875	5.997476766	5.978438755	6.035544707	6.294582211	5.884720148	6.721956215	6.146620768	5.549844609	6.285483204
ZMYM1	5.504909029	5.247825343	5.614023868	5.755472408	5.553312293	5.551979799	5.378929321	5.793727238	5.941093154	5.305795252	5.83353685	5.968116463	5.644070313	5.637874408	5.794543407	5.94609103	5.284274313	5.888075059	5.703792788	4.762326213	6.243778904	5.21905856	5.2897445	5.311214132	5.893411861	5.891650412	6.151562416	5.670699103	5.720117677	5.506107757	5.198495143	5.282844731	5.787027913	6.248103899	5.992764753	5.937711436	5.856474078	5.567487161	5.794238004	5.531623402	6.174507252	5.701115568	5.817197374	5.540684893	6.027675351	5.291910595
ZMYM4	8.287514852	7.882595687	8.019727674	8.031370655	7.905735379	8.168316692	8.212601125	8.373056506	8.104988509	7.897583045	8.374649287	8.179297368	8.0849474	8.102124062	8.19698108	8.20197102	7.905873834	8.347048873	7.87627213	7.493924358	8.361813702	7.849960527	8.211859123	8.125453887	8.276097266	8.315138455	8.58734673	8.04138948	8.217709511	8.196346748	7.832456617	8.023750622	7.969848541	8.325381396	7.912310305	8.408082492	7.954583429	8.13507342	8.185597167	7.95043586	8.441796757	8.127109023	8.076624661	8.202877397	8.335002561	7.963738138
NCDN	5.683029097	5.943637195	5.442308061	5.099729564	5.360297859	5.408589637	5.858643589	5.409089435	5.734962855	5.873140304	5.749896197	5.796797842	5.585163858	5.422996865	5.627580149	5.597944471	5.973813287	5.279805395	5.825832638	5.770729875	5.182552074	5.937540966	5.722573871	5.85876942	5.132113308	5.652230122	5.50970189	5.478070383	5.81471027	5.617632521	5.988194887	6.075695679	5.410878646	5.670389294	5.61103741	5.839724051	5.755967921	5.703807455	5.567032367	5.867325433	5.661435011	5.862938755	6.746251297	5.610425848	5.467113242	5.6654042
TFAP2E	5.169681622	5.569240219	5.150375004	5.039614624	5.0826163	5.159492564	5.344407195	4.888786501	5.100184619	5.820979139	4.830728881	4.850768087	5.704709028	4.940851368	5.452516472	4.859278916	5.148498019	5.09127416	5.529511107	5.671405016	4.666321741	5.301065839	5.036823674	4.96034615	5.206532413	5.193375501	4.931124355	4.94897247	4.903062261	4.947635519	5.650995417	5.647242565	5.431789333	5.257730978	5.017945585	5.145194719	5.760550089	4.875930672	5.220821043	5.657296943	4.868576488	5.226408898	5.011429549	4.98857986	5.12595464	5.678127272
AGO4	6.838514998	6.652334888	6.811847461	6.878189327	6.793803538	6.552980574	6.741759566	6.605797749	6.695522289	6.721574776	7.055452725	6.766340859	6.669684604	6.989448934	6.696676082	6.974858187	6.573397362	6.844041304	7.03673887	6.438623164	6.829739799	6.470797256	6.723369716	6.692578285	7.111739101	6.877919291	6.894115984	6.723321089	6.693013702	6.764014778	6.550102714	6.563486461	6.752743076	6.617831332	6.679662304	6.952370372	6.467072636	6.518186852	6.71480013	6.613084879	6.794944352	6.873543758	6.197940524	6.640799567	7.059585965	6.588410617
AGO3	7.37052003	6.936037	7.602543322	7.431391869	6.626655997	7.077332475	6.991877384	7.314583662	7.438854114	7.242187547	7.17988163	7.194269301	6.873950276	7.177375351	7.293019381	7.163248676	7.124730155	7.870905	7.169050139	6.743491581	7.598937016	6.572362578	7.142835512	7.110954587	7.52501149	7.107215446	7.679683381	7.109250429	7.102239391	7.433164364	6.41804922	6.77910236	6.944364615	7.058148152	6.443272357	7.531294809	6.160101185	6.75118256	7.259369347	6.609979245	7.36898306	6.977494287	7.674911164	7.169528089	7.601680213	6.104374466
TEKT2	3.747866751	3.886724147	3.464564144	3.467455062	3.609591675	3.461279347	3.555870023	3.471677862	3.679499414	3.648445024	4.005192391	3.626273728	3.717684472	3.272989632	3.623414986	3.471930158	3.50198843	3.563231242	3.721073325	4.4744876	3.296580048	3.493845396	3.051660747	3.145215467	3.668977174	3.760916893	3.920024616	3.74338054	3.730098828	3.579442826	3.921355611	3.633663832	3.352915499	4.029664329	3.745392121	3.754716624	4.044705097	3.706532208	3.803110211	3.739330452	3.118059295	3.718421077	3.623036214	3.832203291	3.247198637	4.125618947
ADPRHL2	5.729003105	5.928211524	5.575170779	5.218291133	5.370412035	5.77507203	5.787612265	5.62819244	5.819041563	5.939484522	5.830523482	5.470811407	5.672627289	5.246647814	5.526829082	5.769007812	5.79920583	5.080469806	5.623793644	5.702147031	5.479012976	6.298088651	5.487419967	5.559308695	5.29617388	5.498581275	5.394626727	5.759170735	5.734668142	5.459536011	6.206370044	5.741418049	5.380517675	5.540671498	5.904330469	5.680928246	5.523376362	5.519825634	5.238468863	6.123639847	5.188378506	5.307609766	6.146854273	5.1596334	5.786841598	6.017643887
MAP7D1	6.289006298	6.408590074	6.450201356	6.384074452	6.890352412	6.435633314	5.995948632	6.180718464	6.384595621	6.888109117	6.247308858	6.331816529	6.776324979	6.630034765	6.367425744	6.481035114	6.195406689	6.767019572	6.814286168	6.708739684	6.142360768	6.597922757	6.405760582	6.322840384	6.502759695	6.39731793	5.919640655	6.506067309	6.523500988	6.31743692	6.326761548	6.491941149	6.375107106	6.433890845	6.448597911	6.268577569	6.297254308	6.336859221	6.045221486	6.685782555	6.507977976	6.49704155	6.507556279	6.54205812	6.230934313	6.268989475
THRAP3	7.988678721	7.518729906	7.785675109	7.961150829	7.837324903	8.131626015	7.750989218	8.043303902	7.830257404	7.712167789	7.847566123	7.751872829	7.56716868	8.008531246	7.720084641	8.024105701	7.515612364	8.025885007	8.029906598	7.390229264	8.071260819	7.863105227	7.909984121	7.667710645	7.757873033	7.903370987	8.032142675	7.768387313	7.896065024	7.835198504	7.367930334	7.616199003	7.894691693	7.827331602	7.866514023	7.930228819	7.423684299	7.960929193	7.650931251	7.49238713	7.804669157	7.860798169	8.069172202	7.567496483	8.013711502	7.643186356
SH3D21	4.305652248	4.640539959	4.394802519	4.2323859	4.04823443	4.357726259	4.101618636	4.088673192	4.51473248	4.210989195	4.17637016	4.015898971	4.38971962	4.136567561	4.175906299	4.592224633	3.976939573	3.974064749	4.847432657	3.762056675	3.733581336	3.875637177	4.347719515	4.528226695	4.310657413	4.197153657	4.221799741	4.094713027	4.515253317	4.039640934	3.987911212	4.216809866	4.344633317	4.216452795	4.190367004	4.041812989	4.138150559	4.109462002	3.763015165	4.068992319	4.200959339	3.695064838	3.79054993	4.286194265	3.832541938	4.248923504
ZC3H12A	5.43636522	5.901257258	5.658903914	6.90409733	6.247741313	5.584612842	5.598442486	5.19442959	5.290349781	5.798519056	5.472442603	5.804705145	5.800061239	7.357286683	6.133606738	5.577779329	5.610675479	5.998675216	6.149078504	5.683504294	5.173717224	6.17233001	6.129850166	5.93035773	5.872299268	5.668107652	5.523143068	6.379142636	5.475815114	5.935154536	5.776464051	5.616394151	6.69588643	5.279629644	6.974422217	5.653514558	6.067201535	5.798020226	6.409855377	5.56487496	5.620750592	5.88884232	7.342998376	6.318858418	5.160832678	5.455504257
DNALI1	6.335933041	7.103731555	6.104301587	6.665466564	6.999700396	6.284472295	7.078873853	6.763271161	7.265692176	5.554075165	6.577799808	7.206556758	7.185630449	6.687468127	6.701023801	6.633705204	6.862235308	6.560374579	7.444107781	6.957708111	6.745814379	6.951968818	7.02929929	7.43822403	7.14743349	6.927203433	6.598605029	6.873922119	7.021740471	6.743034355	6.511024268	7.006098511	7.538194065	6.763693357	7.369031336	7.195676924	7.486288796	6.804420836	7.157468986	7.009225272	7.077897941	7.209876527	6.960022013	7.641897128	6.936480533	7.512333195
CDCA8	4.44360371	4.190824985	4.614329114	4.049143521	4.285534588	4.884628847	4.223407706	4.573911818	5.004110713	4.255531699	4.240569822	5.131284588	4.822190212	4.563445479	4.697908913	4.292823028	4.165553725	4.725708593	4.916518221	4.375312378	4.31513145	4.315349042	4.512450943	4.068008109	4.214330662	4.599025581	4.31489686	4.590534853	4.882085303	4.743000292	4.480222765	4.368862923	5.046694666	4.801415514	4.525977733	4.48678766	4.640066072	4.577595256	4.290371471	4.512450943	4.696672501	4.370708431	4.607574653	4.656809322	4.396354456	4.56295045
MANEAL	5.95446801	5.179516003	5.887950155	5.849716556	6.481950486	6.071507136	6.103872583	6.333425681	6.693266445	6.174581887	5.653054907	5.885611229	6.367741371	5.877603018	6.191502496	6.134931005	5.796338059	5.831462292	5.570577384	5.674775588	5.843944784	6.179764242	6.30152707	6.059695815	5.421396645	6.846005863	5.755334061	6.19172654	6.811683575	5.971207014	6.462365944	6.230566539	6.169023256	6.452216376	6.365766963	5.870364342	6.680263993	6.487589522	6.066691549	6.416847763	5.601435649	6.010133212	5.872292958	6.093691849	5.905552138	6.290679132
C1orf122	5.834470643	5.439013324	5.506579185	5.757725149	5.746849375	5.598240617	5.507617917	5.633399027	6.061267827	5.600523481	5.673818346	5.850537699	6.107088459	5.017080711	5.734793407	6.078943415	5.226927621	5.462176342	5.451777606	5.755990051	5.316422613	5.890898524	5.293216799	5.591845408	5.001541926	5.702330345	5.604113835	5.736420628	5.8476461	5.926762008	5.747150372	5.790221065	5.615113674	5.71594248	6.380972444	5.325204729	6.181248388	6.056323359	5.845775589	5.424017605	5.521342704	5.514682446	5.81808196	5.220557487	5.354036494	5.865650632
UTP11	6.064613822	5.703819184	5.843495458	6.239499809	6.414876142	6.113348765	6.135984569	6.453720547	6.856214293	6.162737405	6.826849423	6.629148463	5.969200425	6.022502891	6.377857457	6.777867124	5.99155121	6.224129959	5.818540364	5.481957748	6.554530714	6.198808687	6.638487515	6.100416838	6.324822158	6.555477019	6.501444893	6.031972107	6.395235901	6.144074039	6.412528678	6.166909112	6.225412546	6.665069229	6.172001075	6.438343585	6.526787997	6.291037668	6.56318861	6.042482552	6.499408987	6.354777741	7.738663749	6.203122035	6.453146744	6.317640278
AKIRIN1	7.151026765	7.063738509	7.391442699	7.275274694	7.489318644	7.417073304	7.129593421	7.1251523	7.360797535	6.674716764	7.731513166	7.675105786	7.001153459	7.4859296	7.400013629	7.753764665	6.896726747	7.416634216	7.487160826	7.199169939	7.088793701	7.281832447	7.200236722	7.30217098	7.441941824	7.218681164	6.821270096	7.354438162	7.275274694	7.320051618	7.174091092	6.998434	7.615718799	7.425469387	7.678035116	7.006211352	7.62188783	7.636575047	7.52828034	7.12838643	7.335606002	7.801841378	8.266743204	7.411762906	6.934763199	7.100961611
NDUFS5	9.885844028	9.62634976	9.257107222	9.555375771	9.891824009	9.841494909	9.77283536	9.549014512	9.84494297	9.129430835	10.19074957	9.814309139	9.751860777	9.417472332	9.352692283	9.878079322	9.772266011	9.21507809	10.00495538	9.642040032	9.620641926	10.02801064	9.720874219	10.22504604	9.966614585	9.318135864	9.691330726	9.491948107	9.593979377	9.477932039	10.36751675	9.941390752	9.570385898	10.18481124	10.38892591	10.21723901	10.39859094	10.35926603	10.24677778	10.06050161	9.800221065	10.18243933	9.734530966	9.892270365	9.633808773	10.1633223
MACF1	8.611150516	8.35418484	8.344782909	8.225566374	8.237112403	8.055452177	8.403511158	8.270540958	7.990401614	8.260462517	8.543079555	8.482013241	8.039342565	8.400266526	8.196260871	8.402451608	8.399958723	8.467271828	7.961093542	7.949895361	8.388771082	7.789697346	8.153188128	8.248782932	8.430861947	8.155654112	8.52426761	8.207180325	8.152295566	8.24783275	7.692081449	8.156820527	7.955778993	8.364448063	8.094731382	8.492851494	7.21779715	8.048160374	8.225344972	8.157445092	8.520548459	8.218072261	8.858508335	8.195276715	8.520934352	7.74252267
BMP8A	3.609907499	3.433957332	3.377199407	3.530965653	4.146232187	3.705311421	3.421478653	3.057590026	3.548869453	4.296437083	3.33423906	4.198836147	4.052091141	3.361340189	3.521821358	3.111414549	4.226787791	3.068911255	3.055588188	3.624611582	3.302366889	3.972058132	3.302064774	3.632180378	3.355799554	3.576131421	3.600889065	3.52492763	3.672951432	4.231827554	3.797617035	4.289406161	3.524819455	2.896614202	3.397412914	3.610348103	3.666925157	3.256520801	3.888501619	3.828190347	3.861697809	3.387907792	3.710619982	3.758034649	3.853676104	4.122436504
PPIE	6.415058428	6.535603889	6.074655278	6.024769625	5.874002827	6.423462365	6.435278949	6.234259508	6.309689631	6.457292035	6.318573241	6.133330437	6.277567746	6.207307155	6.154388922	6.166396136	6.900203111	5.947999771	6.154672393	6.416834145	6.275902713	6.411640653	6.219166971	6.177286011	6.220894754	6.268194824	6.320878356	6.14084522	6.153804622	6.058934481	6.75713938	6.550012042	6.303059135	6.020225672	6.327868605	6.551852569	5.993314577	6.392001135	6.377949679	6.440963689	6.436406898	6.534925027	6.378758579	6.474394911	6.22735117	7.025217714
MFSD2A	9.328521902	9.398211398	9.817287152	9.992856915	8.84165721	10.12997092	9.665981769	9.529067541	9.988753571	10.12056982	9.564935678	8.14407417	8.910485568	9.467505469	9.421681796	9.903301357	10.33706306	8.722870735	8.902451723	9.861696581	9.381012604	9.940145926	9.866073114	9.327105763	10.29907928	9.904631618	9.451366547	9.578495984	10.33912652	10.3442629	9.100609862	9.546546985	9.634981246	9.592523276	10.86808611	9.614662849	10.7270016	9.885391296	9.317811281	9.416372585	9.770675514	9.769533838	9.816753409	9.109649812	10.02907634	9.461584298
CAP1	9.38179831	9.346461805	9.4081272	9.763847889	9.457808076	9.684671709	9.358390149	9.754048233	9.601521127	9.28733835	9.477240356	9.909168261	9.60360305	9.658173941	9.592484449	9.717844618	9.109169315	9.326024125	9.184630486	8.814485467	9.477076389	9.372682427	9.682742311	9.187944958	9.108032065	9.630440107	9.277918907	9.67713954	9.615952851	9.895119204	9.101779026	9.275860939	9.423868041	9.613441039	9.808736713	9.276628051	9.982663625	9.483566374	9.326459119	9.298623924	9.641282561	9.464275468	9.930651031	9.557122423	9.17061763	9.081417139
RLF	7.040748659	6.860542429	7.410041481	7.473170868	7.379710945	7.362632536	7.08556967	7.444421537	7.244561935	6.566100391	7.325484215	7.351533302	7.007163467	7.507752077	7.430084224	7.466411963	7.197025815	7.780414055	6.665779222	6.730318178	7.584023108	7.125134356	7.176194986	7.059652274	7.559747259	7.528870127	7.689719977	7.213824958	7.194229709	7.12886105	6.850007006	7.124444568	7.452565105	7.421478403	6.94794816	7.203571571	7.385831604	7.446052769	7.848428139	7.058882046	7.506040706	7.376449219	7.868932816	7.576226653	7.401204628	6.626274158
TMCO2	2.255492398	3.027239363	2.610940863	2.152010681	2.333758462	2.365430712	2.238767229	1.971122815	2.445979999	2.577881976	2.545661911	2.252556721	2.671913535	2.336503309	2.251851642	2.13328851	2.105510321	2.624676516	2.153645736	2.165970493	2.323061602	2.473702981	2.229587569	2.167863961	2.622372984	2.249003771	2.178362395	2.321259101	2.592608103	2.217683221	2.390091384	2.312249585	2.305496193	2.222848792	2.212606765	2.274405676	2.877452377	2.391540912	2.014970271	2.298998194	2.214842106	2.178998105	2.501492453	2.271083649	2.594063821	2.459906912
ZMPSTE24	8.096654468	7.591007284	8.329621647	8.567097289	8.509477338	8.582398012	7.847033166	8.614861652	8.585601844	7.736176841	8.549657142	9.11308154	8.257576381	8.412802805	8.497040214	8.962044783	7.718194105	8.724558216	8.082273373	7.974439941	8.474364068	8.267773639	8.490436159	7.820867049	8.274984256	8.632337912	8.430792626	8.238016177	8.457733252	8.530731893	8.42584682	7.928970868	8.350194665	8.634778156	8.477543881	8.166967853	8.96051109	8.485023799	8.535768763	7.854962492	8.572289209	8.732393094	8.84832899	8.214791733	8.385067014	7.985947171
SMAP2	8.820815981	8.880453089	8.825726021	9.387631766	8.671133672	9.251715484	8.71491876	8.832837403	8.798404868	8.71885931	8.714836809	8.74615547	8.689128473	9.353098538	8.645820659	8.550090309	8.337238128	8.741219196	8.747512977	8.89492618	8.531338461	9.527247873	9.172929906	8.924886131	8.840715316	8.961823134	9.02002901	8.912584668	8.929489083	9.2221583	8.688067303	8.920413977	9.041362256	9.006495731	8.87812697	8.789081171	9.215423567	8.975309429	9.101512334	8.942003874	9.005115438	9.060972579	8.239347984	8.638530108	8.909073811	8.919860932
ZFP69B	3.967325877	4.586964324	4.470082787	3.955099317	3.960208652	4.27688071	3.717887531	4.31665812	4.491015112	3.802229468	4.411789119	4.383320132	3.769441489	4.195085268	4.349316911	4.534482667	3.774410314	3.858757404	3.678199059	4.206748322	4.20451118	3.735196794	4.581820397	4.240150589	4.217682167	4.30895732	3.785883191	3.680105451	4.043079162	4.24820871	4.353936874	3.938701936	3.447553407	4.56399168	4.6251399	4.043969401	4.495575265	4.097812117	3.651356294	4.068098321	4.132396744	4.264262885	4.901498592	4.423336415	3.974924098	3.779408916
ZFP69	4.700858401	4.566208169	4.507704561	4.561393128	4.673080136	4.519795859	4.419175415	4.428167548	4.670027604	4.555785051	5.061643797	4.642625825	4.096834896	4.352921288	4.851779928	4.898987987	4.196964535	4.908617822	4.612978515	3.989027356	4.830365407	4.429604396	4.391433123	4.608234496	5.148179227	4.295501395	4.916279514	4.670809862	4.660367152	4.753411815	4.349590477	4.023244392	4.471048082	4.550123458	4.481260411	4.326036166	4.792514248	4.641193343	4.39056752	4.557127456	4.769910228	4.474079268	4.895681431	4.336618266	4.595689614	4.237090173
EXO5	5.236484249	5.328449581	5.113371267	4.611817792	5.306921575	5.170200098	5.673872062	5.177115264	5.158486228	5.014080667	5.271473496	5.036396871	4.996626752	4.981380708	5.407084357	5.775571346	5.382392763	5.131755037	5.227785041	5.025372438	5.336563558	4.570994698	4.993107082	5.1712818	5.66282765	5.113670638	5.351690157	5.05558395	5.329575299	5.103576739	5.173981902	5.17270954	4.889418424	5.399111175	5.13148319	5.173981902	4.78933501	4.935594369	4.99313385	5.18052	5.329022527	5.618318136	5.110720956	4.692313503	5.473943536	5.546661313
ZNF684	5.092910054	5.399133113	5.083151429	5.78295803	5.286772025	5.717316483	5.52801798	5.307623079	5.25791596	5.259676455	5.521903837	5.866682509	5.276714394	5.616797134	6.18435911	4.931468876	5.541800101	5.959985589	5.213605592	4.281002917	6.113606559	4.518803788	5.25740857	5.545914566	6.093991223	5.383183459	5.905612275	5.061120166	5.705109597	5.176663284	4.728074273	5.025163519	5.314962512	5.850952919	5.746468142	4.915602885	6.130229945	6.141595871	5.138546319	5.435630716	5.302168056	5.564677051	5.387673512	5.228619104	5.820106704	5.100680371
NFYC	7.926333386	7.695978306	7.54962731	7.875707444	7.935919179	7.97851154	7.896812762	7.965951938	7.695469709	7.89607488	7.73879062	7.575242673	7.91752849	7.692436893	7.809555282	7.43543484	8.213661808	7.570448202	8.286984706	7.281437326	7.626237628	7.619098089	7.944990732	7.521329841	7.598342465	7.927822906	7.871282438	7.777819497	8.197220971	7.574233242	7.499638234	7.65061755	7.881440943	7.641830973	7.541987247	8.132046695	7.519668497	7.936105784	7.375989547	7.744617431	7.55201495	8.022210884	7.295129776	8.202190485	7.761864985	7.208897791
MIR30E	6.316027943	6.219297836	2.736335478	4.866280052	5.207044618	4.298235959	6.174138058	5.80008018	4.682303827	5.315630259	6.057275014	5.402211258	5.161085586	5.574991018	5.308575201	5.662780842	6.261043209	6.955655721	4.695855411	4.900668731	5.888809364	3.145384342	4.78526357	5.552245707	5.644490594	5.232777719	6.540540674	5.610913966	5.524944634	4.746513778	4.347965238	5.104580479	4.575333371	5.575046413	3.78033444	6.116468138	3.684841878	4.908322677	4.528860093	5.218363193	5.493696701	5.577589612	5.048024929	5.5046457	6.563227245	3.625586027
MIR30C1	4.103095995	3.891454991	2.868948656	3.263447813	2.995161383	3.059931871	3.409611909	3.4383997	2.845726723	3.909517562	3.136639617	3.046792388	3.124169538	3.149151264	3.770962661	3.161363904	3.972751803	3.874321103	3.129757786	3.470066255	3.158326075	3.119717986	2.885943907	2.789763529	2.906291033	3.030461401	3.235173796	3.004691318	3.135659378	2.688624111	3.397344123	3.301001552	3.025073097	2.857949943	3.237846798	3.975325568	2.866855222	2.691878348	3.243965001	3.081480358	3.163792146	3.179443347	2.932919453	3.160807574	3.640775482	3.304546265
KCNQ4	4.196501979	4.528756041	4.191163371	4.192431281	4.234112184	4.319521283	4.210577327	4.169000273	4.201025712	4.544803073	4.360355867	3.987416883	4.461621553	4.338621319	4.32407402	4.007001206	4.295480495	4.732199677	4.858551065	3.89024794	4.059879443	4.307735828	4.201025712	3.962760882	4.547817528	4.2657561	4.301390374	4.095473226	3.922641104	4.015930688	4.524884454	4.475192236	4.369933615	3.876270409	4.101086478	4.449073569	4.250428303	4.078464816	4.002044959	4.379893007	4.422129138	4.219537264	3.959837791	4.572680576	4.094988898	4.401495872
CTPS1	8.849403552	8.51041183	8.572800848	9.042651921	8.053588244	8.211955783	8.378435732	7.605329471	8.177320069	8.287677951	6.930618174	7.89187463	7.738833867	8.13696853	8.347456272	8.453589049	8.485584576	7.863462815	7.701207459	8.429253606	8.355755527	7.750307534	8.224157121	8.170670507	8.048952233	8.133707539	7.694117513	7.369505466	7.881151283	8.464867149	7.372602521	8.452191148	7.859164461	8.053581163	8.102768974	8.790699727	7.870905314	7.905069094	8.101305409	7.47942131	8.034948483	7.158139884	7.313928409	7.897723598	8.450279713	7.948812989
GUCA2B	6.472614375	6.425064624	5.374122069	5.672165608	5.347534017	5.76338787	5.783449464	6.108655249	6.649421514	6.178070772	5.800313585	6.020904429	6.18770746	6.358674661	6.189919094	6.572969924	6.274715858	5.647362167	5.855532736	6.445139312	6.021103736	6.765395292	5.991280863	6.689466073	5.384705332	6.07113126	5.41024356	5.779609056	5.647484835	5.967145204	6.726600904	6.07500193	6.555711921	6.148432732	5.704319838	5.503618196	6.374961161	6.054161877	6.083455123	5.600579489	5.823628548	5.373257873	5.732552173	5.827541884	5.388470603	6.776707728
RIMKLA	4.195875364	4.603180991	4.397829514	4.190083021	4.424513153	4.374537051	4.348161689	4.050283029	4.392023112	4.580854783	4.15168054	4.241486843	4.392041218	3.994190415	4.472028748	4.132336321	4.027705748	4.462273606	5.006045209	4.342870065	4.379663907	4.547821938	4.376414779	4.082250379	4.241486843	3.96011428	4.012571788	4.20484202	4.125291556	4.287486733	4.299021778	4.985290795	4.533675859	4.002357012	4.470164789	4.318029404	4.58976275	4.138313683	4.230403262	4.680568882	3.958696315	4.030479126	4.250349834	4.26735961	4.422569589	4.468131102
PPCS	7.331751155	7.34935697	6.940314208	6.911543601	6.915296667	7.000213178	6.734818622	7.108228234	7.107001182	7.011962206	6.865144101	7.080153872	7.054059933	6.993057067	7.027921808	7.112724837	7.500561904	6.71101016	6.998208929	6.969076317	6.96658119	6.84058878	6.97624765	7.015215269	6.948023178	7.091152988	7.093612234	6.85132642	7.046093011	6.943757309	7.290207642	6.82438749	6.906191932	7.062234477	7.476502767	6.859529212	7.188999359	7.38956591	6.943440102	7.17962304	6.770466077	6.904162042	6.387400029	6.840859468	7.129482786	7.498229159
CCDC30	4.324974026	3.95926596	4.5369168	4.213973531	4.231397185	4.207154763	4.295774766	4.204690781	4.358838549	4.351132697	5.164817399	4.656695338	4.381205107	4.096943912	4.346147167	4.526558521	3.918671319	4.134704011	4.432688557	4.094953054	4.484685345	3.703046793	4.108681411	4.451018953	4.317087681	4.503768479	4.595765822	4.242754905	4.206909136	4.260376318	3.966873532	3.825971822	4.076878626	4.763282656	4.306009739	4.136366434	3.913455144	4.003648604	4.29447502	4.119710254	4.732084746	4.114996547	4.193244604	4.295774766	4.666030516	3.561780727
PPIH	5.828185428	6.1278906	5.335413936	5.468219365	5.634970085	5.529207743	5.802384271	5.881770223	5.830682503	5.382880152	5.748692918	5.95322966	5.811065518	5.458272113	5.58735864	5.782958709	5.464892362	5.621713472	5.672777499	5.557590436	5.477789924	5.318947748	5.915649764	6.080726339	6.098240094	5.76685374	5.787897017	5.3432808	5.58739557	5.462419981	5.369630029	5.990023904	5.851313744	6.064356499	5.962264462	5.737446516	5.886419034	5.819499774	5.769906287	5.868912584	5.774938283	5.729371907	5.635013088	5.690206503	6.005691128	5.59545956
YBX1	10.08527207	10.07701817	9.930831093	10.17749184	10.32172732	10.30193532	9.941445203	10.34014165	10.29482431	9.985500164	10.38028249	10.44049532	10.21386224	10.28052588	10.12287178	10.34036391	10.04329585	10.09410174	10.00548227	10.07886954	10.24646686	10.53764329	10.23728812	10.29133335	10.01409414	10.33488483	9.992639054	10.47232104	10.32190833	10.36229592	10.44025953	10.21117181	10.26775602	10.37060542	10.23157675	10.04297556	10.44857618	10.41837402	10.30452646	10.23496446	10.19772912	10.14771139	10.39341154	10.0804718	10.17988473	10.42126799
C1orf50	5.813538559	5.827593176	5.74837114	5.272046346	5.282374724	5.14750122	5.621089032	5.660914251	5.499140067	5.531870179	5.816915613	5.274522631	5.658815644	5.483951152	5.691611958	5.539307855	5.663847873	4.805396065	5.470939004	5.251670475	5.362959723	5.386442551	5.514548626	5.812265611	5.962752148	5.493259353	5.598074649	5.40348871	5.442120153	5.279106348	5.453625653	5.517801411	5.756497865	5.417357338	5.87074138	5.84314247	5.917449261	5.879287114	5.524172102	5.522584154	5.510509225	5.182228838	5.810165375	5.683047561	5.436218821	5.607086964
TMEM269	3.442631071	3.354507458	3.104179455	3.392099573	3.111881883	3.440851136	3.183769811	3.138439058	3.346774283	3.689781149	3.423914827	3.380610788	3.514482395	3.543198992	3.579774307	3.142180238	3.847382762	3.748317537	3.709163286	3.946023205	3.127276298	3.337860659	3.317182866	3.487209558	3.426237198	3.525299246	3.41109814	3.282943986	3.206299835	3.419662976	3.652824809	3.23818714	3.699002909	3.605710476	3.234244063	3.368010935	3.419662976	3.077871185	3.643294894	3.306281831	3.20221025	3.023795173	3.439073713	3.494825678	3.184341903	3.849984531
ERMAP	6.947715212	6.468620222	6.748695185	6.459538186	6.35536727	6.411176386	6.55458274	6.61742177	6.379050764	6.556219342	6.356221355	5.693075064	6.722766345	6.54759803	6.544952463	6.441660091	6.632785812	6.556746112	6.870941556	6.625474728	6.385199454	7.169642339	6.431654678	6.696449267	6.823371606	6.327160664	6.666531843	6.418430354	6.459299402	6.29563638	6.86460969	6.604413655	6.530786804	6.579964592	6.410080679	6.844841342	6.260663478	6.457071729	6.390566901	6.696286323	6.301652421	6.535935359	6.130898736	6.357924025	6.626157326	7.132286472
ZNF691	6.229382893	6.237658104	5.830783426	5.28814535	5.557114111	5.691664041	5.723142515	5.780133232	5.565700898	5.911565093	5.942732852	5.628072681	5.571645289	5.37021658	5.474395332	6.109633984	5.787549701	5.710476034	5.927065958	5.59778164	5.789109016	5.875692583	5.556625865	5.786281007	6.098248762	6.035306514	6.204143617	5.678102319	5.373428116	5.563354978	6.147072001	5.690815892	5.165018736	5.441633835	5.314908652	5.598922603	5.537407808	6.049453004	5.334739312	5.384804123	5.731897842	5.852913826	5.753884902	5.566725812	5.990004147	5.458028659
FAM183A	3.255193363	3.440047625	3.325516081	3.213597081	3.438160145	3.214257916	3.359718637	3.452288795	3.336978996	3.473076936	3.073936042	3.554831851	3.336978996	3.103292733	2.989928662	3.418014015	3.476838683	3.044922628	3.882529999	3.395407795	3.394784935	3.487183542	2.850615132	3.064192144	3.210500924	3.696478038	3.676802924	3.280295077	2.965012214	3.086887305	4.024365818	3.121462642	3.627791785	3.504515458	3.417180499	3.563925381	3.796374354	3.304213034	3.270882011	3.623226206	3.144868248	3.090656384	3.233654363	3.062091617	2.913232564	3.770971247
CFAP57	4.82187509	5.233703748	4.172039482	4.279823658	4.203998626	4.056639243	4.719300066	4.720182211	3.991789142	4.315318108	4.223260971	4.33529649	4.131463559	4.473188211	4.688106166	4.239290468	4.902211111	4.609838401	4.128311334	4.566609388	4.809448297	4.127886098	4.159392255	4.010890429	4.145261528	4.261525099	4.449626703	4.102796048	4.723747826	4.556504904	4.076228394	4.571621802	4.257756687	4.399212787	3.913030418	5.082874442	3.582277234	4.465936399	4.281662782	4.709819313	4.621544487	4.514980252	3.370432924	4.611378304	4.875763522	3.913349785
TMEM125	3.953394141	4.430771583	4.165850616	3.960444415	4.612817203	3.745097772	3.98778125	4.012760237	4.380500493	4.964087828	4.234835442	5.39582407	4.173499229	3.651784619	4.285425987	3.445344422	3.681233431	3.797452351	4.654513488	4.155376956	3.646209757	4.016926142	4.224044582	4.26514225	4.078996889	4.001788496	4.013460061	4.063218137	4.103048838	3.735896726	4.202876763	4.051195291	3.942885595	4.142552569	4.096902861	4.129990095	4.570741558	3.859639688	3.889478753	4.387405387	3.91646511	3.824705095	3.962769384	4.563482033	3.698947538	4.380010002
TIE1	5.807235207	5.857202288	6.431505879	6.194427704	6.071799837	6.416543889	5.909501303	6.049307881	6.105339572	6.614778434	5.998724368	5.791973842	5.950566177	6.333746013	6.438107815	5.433996649	5.544550717	6.211216918	6.362988123	6.502559917	5.425535073	6.943520688	6.229522788	6.138603712	5.697506713	6.238132037	5.263536345	6.493256902	5.97138101	6.429718522	5.822902707	6.479425151	6.046624476	5.563399997	5.505341367	6.000179654	5.468453913	5.740302975	5.707975552	6.005695929	6.537138288	6.049143619	6.260552822	6.311644411	4.980583585	5.620713036
MPL	4.417854132	4.575762027	4.298481001	4.382081146	4.078623488	4.017842058	4.563745183	4.191094115	4.09026712	4.649902937	4.105503147	4.222519108	4.457977909	4.358165631	4.2026885	3.991301111	4.690758436	3.941304812	4.413584962	4.646215289	4.038523491	4.482242898	4.396125491	4.498804774	3.966001734	4.321180464	4.20544594	4.304157236	4.196395073	4.533023224	4.603060559	4.218816699	4.285132886	4.322682344	4.156222718	4.592302584	4.548642934	4.285077093	4.329294081	4.273950315	4.149192275	4.216820732	4.158085996	4.296254945	4.312524448	4.42306001
CDC20	4.628393487	4.511761308	4.745391574	4.484335319	4.185435962	4.56817826	4.367125193	4.462988668	4.671107803	5.023165334	4.488392775	4.55237224	4.840110093	4.405029438	4.209556644	4.52644346	4.237482001	4.953365381	4.432818762	4.968292788	4.427838027	4.634380438	4.708527481	4.732391637	3.937046684	4.878616204	4.197278506	4.516601212	4.983324589	4.542257381	4.532480602	4.677897592	4.817323287	4.846556996	4.633071974	4.704803876	5.005786939	4.072310368	4.197275715	4.591744602	4.505123228	4.553580876	4.815317061	4.440437241	4.599428749	4.81016603
SZT2	6.367374554	6.441875879	6.030811948	6.143137439	6.09601057	6.166186308	6.597480911	6.314010875	6.116306286	6.853966541	6.078450066	6.018927558	6.239260879	6.183503281	6.249341642	6.110743151	6.441934634	6.037624254	6.332691712	6.286445416	6.174007826	6.071356277	6.338761636	6.491495021	6.174043584	6.293361201	6.275029701	6.193922801	6.387831994	6.447006945	6.240917475	6.458661216	5.97699154	5.951003147	6.048557926	6.329657076	5.517096701	6.123404814	5.892116405	6.269625705	6.211374117	6.135586323	6.376461506	6.300717869	6.458314006	6.128347397
PTPRF	9.050386216	9.156649424	8.720712459	8.435931876	8.934964459	9.079009273	9.307104232	8.884569601	8.627722775	9.213043407	8.619345259	8.561191492	8.838418285	8.635894383	8.847659404	8.996210173	8.954152618	8.59147998	8.719441743	9.143191757	9.043400529	9.157984033	8.63537931	8.981626894	9.206732206	9.021402399	9.157581862	8.601390403	8.954987015	8.658935739	9.037347741	9.113221252	7.935966008	8.560441679	9.494403692	9.125027953	8.936223779	9.054400314	8.475605142	8.857649553	8.350230937	8.875474313	8.497575162	8.339724032	8.995474356	9.133258745
KDM4A	8.120861889	7.844976184	7.314261113	7.19564384	7.408433799	7.193229408	7.621375076	7.661624696	7.535318719	7.445257514	7.735076948	7.379177135	7.660545849	7.299013762	7.408112028	8.089321714	7.770040516	7.623209656	7.835216565	7.269133255	7.358260487	7.342231755	7.394523683	7.443958855	7.313014196	7.457096608	7.559055094	7.144977276	7.480665419	7.364783217	7.471277375	7.739594186	7.2403547	7.423046681	7.59582022	7.830103791	7.435712034	7.621345475	6.958268974	7.632166392	7.14035632	7.138142699	7.194560868	7.259783461	7.708167308	7.42406275
ST3GAL3	6.654850307	6.443347018	6.470086909	6.71510962	6.488641337	6.522706121	6.536686313	6.627268868	6.611675338	6.700158662	6.414976815	6.391752279	6.522542345	6.328188605	6.356772337	6.603695868	6.714472844	6.18922853	6.748972476	6.556690471	6.788053482	6.945735353	6.33478516	6.877795387	6.761395956	6.682853463	6.700443296	6.431422792	6.654563827	6.708135278	6.848795103	6.771344915	6.778505211	6.659927841	6.765771685	6.855500852	6.277659033	6.730058191	6.339533008	6.684756555	6.90501532	6.537643517	6.42569576	6.598799859	6.656798675	6.605345951
ARTN	4.055431572	4.198713443	4.162183287	4.137030498	4.227502619	3.818001109	4.35116455	3.984859055	4.022221958	4.070215017	4.223758376	3.834382181	3.991525798	3.855953173	3.920723841	3.790515745	3.965000305	3.473134113	4.565988125	4.030304359	4.049192276	4.099009997	3.739340781	3.758012717	3.582372202	3.909204437	3.867730873	3.661619396	4.034554581	4.069332929	4.545895376	3.708006903	4.00368622	3.91752575	4.149946023	3.969515743	4.711074933	4.193467772	3.809016753	4.324006542	3.791501722	4.157213527	4.090390343	4.028866897	4.062316227	4.458669143
IPO13	6.801062883	6.954588805	6.075196621	6.450012149	6.810896935	6.856731773	6.804872838	6.792117885	6.866853806	7.202890859	6.652614591	6.857766857	6.905939427	6.397105871	6.660257311	7.121484254	6.662265106	6.475994607	6.418087344	7.042614816	6.381194282	6.824858587	6.594735175	7.073297851	6.182028526	6.723312281	6.416269423	6.927079006	6.877325789	6.977517443	7.293026301	7.040340615	6.158326334	6.497398484	6.886681419	6.730934671	6.608140342	6.867040439	5.991167555	6.694782526	6.473631408	6.370268707	6.78288528	6.3942093	6.485102473	6.914221728
DPH2	6.011741339	5.680515091	5.956263564	6.036068387	5.99990409	6.363727225	6.141238302	6.261033692	6.26463656	6.150610787	5.522937629	6.15790172	6.201037248	5.721146687	5.961964683	6.149907289	5.658512634	5.613117263	6.446324189	6.331002329	5.612852412	6.498613672	6.12992663	5.989712914	5.96420932	6.086834225	5.857994467	5.933840841	6.091197719	6.079547145	6.148631274	6.158204538	5.822331852	5.691476834	6.105613916	5.806752824	5.820594244	5.924679005	5.797474316	6.075934611	5.588614126	6.024723636	7.490822005	6.037290984	5.939782906	6.329315438
ATP6V0B	6.950953045	7.358741169	6.858244083	7.3711976	7.232521535	7.382456198	7.474316821	6.975482585	7.192174985	7.206731278	7.036508339	7.305967674	7.126294984	6.965016807	7.193259059	6.989920462	7.101549898	6.53679253	6.983513606	6.959720273	6.485686681	7.198039908	7.314134674	7.444766145	7.116758081	7.396347192	6.510734468	7.076609585	7.198823354	7.457018024	7.035394417	7.531446474	7.250294	6.977787116	7.492759011	7.109002539	7.895192402	7.212542776	7.074378568	6.87238554	6.810617439	7.596542988	7.715340226	7.031287125	6.486190667	7.18843695
B4GALT2	7.398007119	7.575140633	6.916401415	7.740657762	7.795488735	7.565837339	7.566288882	7.753465175	8.142317025	8.035336404	7.637888204	7.644326146	7.917843335	7.463315671	7.847387606	7.548886895	7.494105329	7.028028249	7.44592586	8.104935013	7.272327663	7.909062488	7.827439785	7.822227658	7.118654487	7.940243386	7.186953206	7.705085551	8.120598353	7.638129569	8.285009959	7.944232239	7.567093714	7.713750469	7.655836546	7.474610102	8.246351039	7.565782352	7.2476602	7.330240896	7.403199552	7.262246615	7.481025469	7.877193314	7.682898663	8.093738306
CCDC24	5.427753644	5.311736561	4.945832422	5.417459382	5.425488493	5.186234037	5.06097721	5.245293565	5.085631474	5.64331967	5.22414338	5.435942894	5.506924428	4.751431592	5.000853536	5.06427898	5.369691469	5.15218564	5.430990499	5.922566005	4.670412046	5.126635289	5.089317043	5.235830319	5.333104194	5.269328032	4.905057634	4.791709916	4.979280002	5.054142029	5.583052926	5.388397484	5.008860608	5.056028766	5.660012124	5.268721101	5.286034321	4.924463302	4.624698289	5.044283253	4.860416242	4.938043636	4.667892948	5.284965484	5.486092419	5.139157408
KLF17	3.309222465	3.358195306	3.808244936	3.656592663	3.713971438	3.873258432	3.447303806	3.396976366	3.688499031	3.977726186	3.454638965	3.322380567	4.060656506	3.528844565	3.781969875	3.366105229	3.362081647	3.776742643	3.491205744	3.764650066	3.348010025	3.653183501	3.307760738	3.230834434	3.28950623	3.330230214	3.550386571	3.739637342	3.822663338	3.596590285	3.400256892	3.510081086	3.528728589	3.081180236	3.523675095	3.108650114	3.680034655	3.269663721	3.239183663	3.595384677	3.367477505	3.21304044	3.456534148	3.659514545	3.620877404	3.509475403
DMAP1	6.609759446	6.781558953	6.530515597	6.425855739	6.305627218	6.510392094	6.537774564	6.752094692	6.355423736	6.610143201	6.259704056	6.371170146	6.399426859	6.602256997	6.480473893	6.141020827	6.547936304	6.301692028	6.094847672	6.989365974	6.405344337	6.742780899	6.065398907	6.753688931	6.664631825	6.568698753	6.757058795	6.328667604	6.328584558	6.760992344	6.144530517	6.757530183	6.408895872	6.486764613	6.776859636	6.785742307	6.369577223	6.401126784	6.138707604	6.282527	6.331084331	6.282609626	6.060798335	6.493165767	6.664767947	6.735590777
RNF220	5.935155784	6.251684609	6.027926099	6.041244377	6.302848901	6.165381038	6.382951685	6.043869726	6.226639434	5.910538047	6.023757405	6.370512339	6.448223477	5.96053912	6.056447701	5.985480765	6.495121761	6.086420177	6.026618291	6.597385292	5.990723327	6.473911319	6.206451995	6.424225521	6.176374418	6.181706679	6.333271347	6.033159618	6.242064209	5.970884903	6.546716909	6.294049787	6.22560397	6.198420541	6.282891669	6.088282736	6.254601581	5.985312862	5.84746097	6.157430391	6.306735846	6.175324342	6.345783012	6.113868841	6.13174084	6.587500024
ARMH1	5.956765849	5.590157751	6.888018083	5.445290552	5.768655563	5.402948328	5.781497651	5.309245471	5.002625074	6.012614417	5.251927526	3.861901919	5.003780089	5.84446369	5.425191767	5.231222031	6.342398813	4.696239624	5.541163524	5.160575989	5.023701707	4.782389048	5.523042778	6.057168714	6.283917619	5.341871521	5.455525889	4.855488359	5.360096338	5.736786505	4.836121506	5.802511108	5.281057425	4.99329484	5.324562139	6.215151079	4.889424291	5.614898056	5.165567102	5.391842777	4.875673523	5.396280363	4.625398035	5.800685892	5.819189164	4.874924849
KIF2C	2.678330098	2.856337082	2.949770145	2.913538014	3.17750808	2.929893041	2.928891309	2.920864529	2.810629424	3.150916358	3.025915257	2.606295605	3.296291125	3.029476679	2.989206974	2.978597691	3.075138754	2.985404615	2.850032994	3.215601724	2.658605636	3.175740569	2.855696012	2.949119719	2.655615932	2.871529245	2.59484695	3.449391347	2.6272675	2.913680038	3.125851157	3.374070248	2.873721417	2.680887482	2.958193333	3.029338687	2.810423687	3.19282497	3.032605763	3.174040349	3.190198244	2.847473536	3.110542803	3.42175967	2.886589532	3.274666752
RPS8	9.227434672	9.54198273	9.120064791	9.11194066	9.122353048	8.974211616	9.323027545	9.137035925	9.227052056	8.739881526	9.532984202	9.413503795	9.17785805	8.900684729	9.114312671	9.172450491	9.478553663	9.129456182	9.509662664	9.152846003	9.629765935	9.179596918	9.153194342	9.058335592	9.574710232	8.968722462	9.506887518	9.136636024	9.085876135	8.884935011	9.458956954	9.243656098	9.51568912	9.545704191	9.420112389	9.196177326	9.643990463	9.415411292	9.778943541	9.421404013	9.486464469	9.073364845	9.427027351	9.58862281	9.518711275	9.884957321
SNORD55	5.83451486	6.934967787	5.966491617	6.188101796	6.206859207	5.243360595	6.883071853	5.757060248	6.063159501	6.919287593	6.18248575	6.232347407	6.52843182	5.999496386	5.86651025	5.504420793	6.965224377	6.195048437	6.482035075	7.161804671	5.799254412	6.76969246	6.502928434	6.647691611	6.269914535	6.134626959	6.051006826	6.080430051	5.850107858	6.02566205	7.220773863	6.648431609	5.80974167	5.778681296	5.600083636	5.529020885	5.03097138	6.198237491	6.596474211	6.57486016	6.741198951	6.588434836	6.512384836	7.03196222	5.787070912	6.828340583
SNORD46	7.024085527	8.703115853	8.419805387	8.296083795	7.722965918	7.780454697	9.001552138	8.089587647	7.377140784	9.605989109	7.951992441	7.959556868	8.487435305	8.702585774	8.521240239	7.279355761	8.512510831	7.493967212	8.570214066	10.09642239	6.236223693	8.653157375	8.685288296	9.840137707	7.068861732	8.200449778	6.25277875	8.283229473	8.034900727	8.05392271	7.893831747	9.325819708	8.99976063	7.553422098	7.426730024	7.659727077	7.460465321	8.845732217	8.642036688	9.028363885	9.073410904	9.747757413	9.104780904	10.21792159	7.043344018	7.617415644
SNORD38A	4.679457604	5.041701978	5.443376256	4.510154295	4.166711649	4.254426752	5.848334726	4.569623371	3.957176009	4.544909018	3.705508648	3.906231655	4.307829843	4.177448769	3.678586594	3.927314964	4.82112041	4.349138442	4.571546037	5.108567402	4.160273465	4.380184136	4.270128429	4.934660354	4.810236619	4.099588228	4.39774844	4.302801132	3.592425868	4.1540509	4.263885051	4.49912389	4.116126968	3.840777487	4.329533117	3.531440405	4.047304335	4.090976877	4.515540268	4.363752252	4.718767348	4.734220396	4.957379234	5.362687924	4.291773822	4.563095831
SNORD38B	4.50001222	4.618141406	4.685988162	4.823768447	3.604138715	3.455295234	4.80862975	4.727073914	3.682220133	4.80862975	4.010562084	4.334864252	3.802515699	4.784653	4.281568964	4.078469981	3.971824366	4.222552798	4.521185888	5.229652987	3.936498196	4.465550594	4.33492201	5.171778997	4.226790426	4.204249282	4.408744946	4.125954187	4.183944535	4.358342413	3.447770017	3.756775636	4.459219238	3.849390281	4.24695133	4.501008928	2.884721451	4.475085768	5.313585371	4.301587371	5.154784455	5.403683516	6.138434933	5.181304145	4.165412072	3.266130514
PLK3	4.627862604	5.114070141	4.542080246	5.981355779	5.789863059	4.677430246	4.676139199	4.693603729	4.984600976	4.862377126	5.134171314	5.431588253	5.167302435	7.122341096	5.032395282	5.194781419	4.801721054	6.002269483	5.806539373	5.082089074	4.003621686	5.947136679	5.504541629	4.948771479	5.345117505	4.680984479	4.803568687	5.273712313	4.956486263	5.357633202	4.557767109	4.779310724	6.239817278	4.879953075	6.236287991	4.536567492	4.765422223	5.726793511	6.118637729	4.884362375	4.935112642	5.357017655	7.696940821	5.410598352	4.986766448	4.790499018
UROD	9.157300753	8.791972831	8.568737261	8.683752488	8.636080235	8.851510769	8.877277865	9.120593048	8.785004928	8.833189337	8.97100675	8.563953308	8.857395036	8.735987438	8.718055359	8.874132483	8.792652323	8.425022321	8.675900238	9.122341643	8.656837633	9.071524913	8.646367776	9.015515676	8.682000016	9.018697559	8.67119526	8.835510095	8.874288692	8.598581989	8.97130435	9.00306825	8.734589952	8.977965535	8.94906849	9.035231192	9.116462871	9.093532048	8.804151517	8.960383723	8.772611037	8.871737453	8.342790455	8.623107601	8.692732311	9.148106724
HPDL	2.819119509	3.161261032	3.315251759	3.229496473	3.175247237	3.202824284	3.268471771	2.994207669	4.001895635	3.822967403	2.969081849	3.269760174	3.640475546	3.065120625	2.90881048	3.239754859	3.239764355	3.646912505	3.146660848	3.574040506	3.008354027	3.232431204	3.062824151	3.068225188	3.306227191	3.323651602	3.082193562	3.115912041	3.138129836	2.919101288	3.812343848	3.660566755	3.69325133	3.217865589	3.454421564	3.386343646	3.16886818	3.287924635	3.248235751	3.430547115	3.080840569	3.468372677	3.365501239	3.580806407	3.171027386	3.458890002
TOE1	6.661350781	6.301212406	6.386682813	6.382007879	6.230936262	6.546910501	6.386191291	6.544666995	6.846285622	6.828469228	6.467792685	6.410007334	6.852747671	6.303007929	6.433641358	6.360465143	6.242263227	6.119043705	6.161466475	6.39686999	6.204182716	6.553471911	6.519852301	6.584811552	6.316951074	6.561949966	6.738604766	6.219492375	6.72831603	6.218309331	6.109196787	6.660939098	6.652024768	6.45793312	6.59976911	6.329863499	6.611280664	6.63835804	6.339777333	6.877968131	6.62357202	6.614504606	7.602533803	6.09335713	6.561518369	6.626054483
MMACHC	8.114213652	7.711405979	7.216497692	7.712319794	7.49241634	7.982062496	7.8820924	7.716955123	7.667284951	7.569853168	7.517740339	7.258571676	7.596835382	7.169390109	7.514869584	7.7810091	7.876509855	6.853953642	7.415683242	7.823797363	7.485350006	8.023493043	7.864963778	7.799029878	7.225224427	8.007927067	7.402030203	7.588062975	8.321962494	7.838860738	7.562809795	7.749010903	8.071034589	7.668337859	7.796169986	8.276447016	7.94384823	8.183696673	7.685626188	7.864982666	7.278161682	7.853346683	6.972045225	7.551473825	7.750831229	8.101994723
AKR1A1	10.2403028	9.951005709	10.01947861	10.13880529	9.911729611	9.990085657	9.968353283	10.40461415	10.17536576	9.96062143	9.911457008	10.03234675	10.33815051	9.931370237	10.06720042	10.31211509	9.91998996	9.98733327	10.33569289	9.93303038	10.17002693	9.861823455	10.06397616	9.582326793	10.11439643	10.06384756	10.13036477	9.856998212	10.11997824	9.944691636	10.28410429	9.895279677	9.970338306	10.13538127	9.891993408	9.840927505	10.10904911	9.999790192	9.70922075	9.922373486	9.844584237	9.612591916	9.327040077	9.881669039	10.0933685	10.22930612
NASP	6.527649707	6.234611164	6.089239197	6.123078283	6.148998137	5.729796062	6.429653683	5.951039699	6.275968202	5.728118754	6.413647016	5.940608964	6.22537678	5.879866789	6.04852126	6.018405023	6.085707955	5.693744544	5.614970793	5.695947774	6.317954011	6.117022086	6.181825747	6.611933318	6.413509656	6.016988492	6.346066921	5.972243052	6.153588512	5.773379248	5.936515804	6.488972804	6.131810027	6.264104317	6.349811329	6.009516494	5.475843529	6.03911575	6.363466946	6.150290395	6.328005163	6.003566845	6.331380941	5.871243495	6.477613687	6.047717233
TMEM69	6.805874635	6.82988212	6.229043375	6.768310972	6.768310972	6.921867114	6.735334963	6.848659517	6.820393773	6.598895279	6.892446949	6.654759643	7.084503785	6.762367586	6.921376092	6.651373063	6.858226265	6.605542345	6.547525732	6.512294291	6.516335629	6.993787567	6.956748933	7.087102622	6.19536254	7.026749185	6.747889336	6.991191291	6.939706729	6.795653644	6.880839726	6.87026474	6.925215695	6.687286712	6.800667344	7.240457284	6.813481411	7.003916528	6.673194957	7.016295976	6.588275097	6.973582456	6.474694836	6.917721902	6.612169568	7.059289389
MAST2	6.682047117	6.89454035	6.359324268	6.671967705	6.61588427	6.359259733	6.724049656	6.437186244	6.472868423	6.997869662	6.555136982	6.792984671	6.668588179	6.753492442	6.773595109	6.327455391	6.719079946	6.353003664	6.952014915	6.479348078	6.238927883	6.368371345	6.761734931	6.891439819	6.737905831	6.611225616	6.592881788	6.584093769	6.82418602	6.955368606	6.554892697	6.752157617	6.31104309	6.458772225	6.303408076	6.707585778	5.93665685	6.428538794	6.364990999	6.617444709	6.730253816	6.405691597	6.730557505	6.554892697	6.50563155	6.075123136
TSPAN1	5.813599399	5.479151189	4.953583064	5.549352397	5.334280496	5.699456707	5.451148911	5.303550043	5.474383914	5.823084771	5.432979634	4.662308136	5.287535473	4.712626856	5.426220891	4.895898604	5.52282316	4.359133814	5.943550636	5.54169885	5.260283156	5.444545321	5.476991445	5.677966089	5.062673989	5.604499718	5.182513762	5.51378728	5.755956731	5.877060602	5.930000089	5.86509239	5.401936297	5.492388959	6.031587765	5.037532256	6.258454996	6.192414485	5.707197224	5.396288057	5.206598565	5.372182407	5.244161861	5.800167639	5.640925497	5.800119199
LURAP1	3.451275187	3.984837055	3.431573138	3.776150081	3.539540978	3.264321793	3.362176784	3.851273582	3.902438277	3.889342005	3.309714736	3.37746876	3.790937276	3.527347874	3.878821327	3.900573565	3.696422405	3.557475643	4.308727996	4.048515764	3.600508142	3.209587031	3.852936844	3.540611158	3.530136309	3.199351525	3.538869092	3.614599377	3.750926646	3.290449448	4.025745012	3.566839416	3.536460608	3.532043427	3.477485975	3.452287003	3.829784619	3.41017641	3.669147192	3.481185262	3.529132118	3.758050882	3.631923732	4.284041965	4.198823782	3.729118183
RAD54L	3.390241437	3.744994951	3.321526982	3.544893653	3.408353962	3.353486257	3.328085247	3.32940213	3.760572584	3.700614094	3.317299561	3.861237561	4.017755536	3.105761192	3.716287656	3.626888904	3.648405566	3.247755582	3.189602609	3.548510785	3.292850268	3.329433389	3.315834956	3.622451443	3.444220541	3.244700397	3.158972284	3.556057928	3.545658506	3.315528957	3.662680537	3.393014912	3.345085649	3.902456063	3.703697639	3.477107855	3.604317756	3.155177742	3.162554517	3.653675064	3.488624169	3.246194377	3.455243818	3.469204959	3.512220701	3.385551779
UQCRH	4.925837753	4.314724824	4.411128061	4.616880287	4.491354132	4.391493687	4.503255195	4.316722227	4.185582025	4.856533483	4.393056083	4.349975814	4.442062438	4.07236921	4.079957494	4.421904681	4.505400269	4.171864443	5.262721834	4.313062259	4.621826755	4.854854138	4.163799976	4.906934236	4.579947527	4.211502657	3.995916017	4.378158738	4.155317397	3.864783092	4.496421977	4.554209779	4.838552402	4.639695877	5.268655952	4.255909597	4.91883707	5.014600913	4.951991791	4.7435984	4.037452455	4.49477061	4.247708152	4.730613875	4.565168203	5.282318778
NSUN4	6.580466322	6.597123539	6.647715751	6.701316842	6.668561603	6.879677913	6.792482213	6.873976545	6.906198566	6.804916934	6.848209541	6.525512758	6.585545087	6.768213391	6.770485151	6.912059678	6.559757936	6.693238909	6.63213912	6.41755971	6.862644371	7.023444393	6.708954712	6.804854592	7.04901744	6.638780609	6.756492658	6.623680547	6.813315598	6.876198051	6.800139021	6.624323394	6.851767641	6.633294577	6.982543639	6.924341933	6.47129151	6.976454943	6.498649774	6.723394878	6.818971847	6.808021137	7.169439363	6.780083367	6.767937818	6.668221067
FAAH	6.988525064	6.593346514	6.927026201	7.066019701	6.817750225	7.395578315	7.074053652	6.918388363	6.96985886	7.552231245	6.647675514	6.224551103	6.994242867	6.99557289	7.032014287	6.803181946	7.18754947	6.525618081	6.747782133	6.877054329	6.814695318	7.323385621	6.755150086	6.998506463	7.347155521	6.749281072	6.95325895	6.657578937	7.035963785	6.943982741	7.03842488	7.026417049	7.18814126	6.765937852	7.573483517	6.97612265	6.67125812	6.961740833	6.701235536	7.20683461	6.933312956	6.769439334	6.258264193	7.174046297	7.043638761	7.517128761
DMBX1	4.607478169	4.972695248	4.631396566	4.69393891	4.676034472	4.738108873	4.564427554	4.394337384	4.882873194	4.899222099	4.293122044	4.658575772	4.799356169	4.49332578	4.903280552	4.452182963	5.011848274	4.673522949	5.016023052	5.049169614	4.609669786	4.894697151	4.416709258	4.646599923	4.053986991	4.764243588	4.786696765	4.833605955	4.736497174	4.611127976	5.209761012	5.021191993	4.773893637	4.459457055	4.696051578	4.707223058	4.862630605	4.948832595	4.560317584	4.98083429	4.596076286	4.592047911	4.665553105	4.444076425	4.728689848	5.192403886
TEX38	2.417083855	2.566515741	2.588195582	2.207621887	2.376228524	2.549373074	2.186048166	2.259300806	2.541303913	2.293357621	2.568163144	2.110183071	2.395258703	2.715945676	2.61209584	2.229226399	2.266611423	2.353740458	2.221084654	2.542806654	2.805044341	2.342779164	2.23912189	2.297013206	2.275572927	2.28293059	2.444435014	2.300548374	2.811168818	2.421064903	2.295701663	2.051756021	2.423924271	2.149943227	2.121657412	2.714219824	2.450611967	2.359233267	1.999004679	2.428454101	2.350778614	2.152276865	2.348374953	2.334580056	2.723107474	2.584605466
CYP4B1	2.798888865	2.98013983	2.68593037	2.888092175	2.661840123	2.965446242	2.821396687	2.787385407	3.080801596	3.003341865	2.87872505	2.907518908	3.111642696	2.640443753	3.330777701	2.879284588	3.055228037	2.733236652	2.627657237	2.864055262	2.91880831	3.132326993	2.762604394	2.637266273	2.984614944	3.000051972	2.835184805	2.80560629	2.961181387	2.760139042	3.196856477	3.655838545	2.638842267	3.077367087	2.979846686	2.574234188	3.118306411	2.937208115	3.072526666	3.058124448	2.906058801	2.899356397	2.713037757	2.568353733	2.766902517	2.885468085
CYP4X1	6.368204941	6.249743006	6.802771051	6.440958967	6.740541324	6.628641403	6.952046613	7.085193243	7.32749587	6.181092214	6.814451697	5.375451166	6.65101735	7.088908029	6.398276415	6.048773486	7.564205334	6.885344611	6.36955672	7.012693672	6.736915925	6.232057931	7.189054726	7.855628515	6.540237103	7.057873956	6.764523548	7.479979059	6.809944118	6.654579125	6.181340989	7.458764329	7.18535367	7.308192837	6.138387561	5.706966879	6.088034271	6.769860992	8.379836372	6.943973535	8.289105375	7.280147385	5.783592628	6.905419827	7.205221754	6.121199257
CYP4Z1	3.759179236	3.015475366	3.524421217	3.196588258	3.181710796	4.216303269	4.692029485	4.712000427	4.145914726	3.358935575	3.515610253	3.117508334	3.892342884	3.816583794	3.183345162	3.61136144	5.27160302	3.88105307	3.140058332	3.473306748	2.956223906	3.311370161	4.37022923	5.052633507	3.357213078	4.245936743	2.201622972	4.64618764	3.361056725	3.575363143	3.97704702	5.146960496	4.274411434	3.935440668	3.245038192	3.345455381	4.112562555	3.490988832	5.551624051	4.213404552	5.796841312	4.181525834	3.331254448	4.048806228	4.52283631	4.311798385
CYP4A22	10.34498873	9.485112543	10.86478211	10.53363536	9.567680049	10.72604344	9.968744193	10.2296726	10.44409471	10.07489148	9.111374731	9.479618371	10.47263601	9.705747279	9.802840746	10.21358368	10.61886941	9.054781664	9.28084719	10.68798549	9.770699956	10.67750722	10.26876519	10.13017413	9.387506922	10.91620039	10.36141053	9.939419397	10.33705422	10.72159692	10.75163503	10.65810744	10.74657987	10.16579287	9.71265532	10.87212338	9.825425443	10.46639766	10.81202014	10.56596018	10.92266359	9.966115737	9.07042342	9.929176824	9.95890247	9.896018992
CMPK1	9.575136309	9.406610008	9.754030016	9.741009865	9.481520186	9.76786919	9.415420701	9.534183765	9.841967946	9.135619192	9.649953121	9.718485127	9.738529774	9.607820024	9.543836304	9.785791679	9.606193124	9.618758126	9.341732981	9.27362665	9.985556628	9.544774547	9.569845003	9.286295012	9.965367012	9.69311437	9.57112706	9.645219363	9.525222653	9.661285122	9.720026146	9.516733885	9.675946821	9.813337592	9.873820274	9.126317333	10.16923935	9.892707014	9.738658637	9.433447371	9.522258316	9.570575693	9.299254713	9.723264366	9.66686903	9.675319028
FOXE3	5.088795147	5.228894386	5.535829131	5.363963147	5.465498841	4.962282822	5.183189	5.02633745	5.217891118	5.850195529	4.646990265	4.942508938	5.808688802	5.445280209	5.247654036	4.976566832	5.291190755	5.240677376	5.715185266	5.187271272	5.020226325	5.527224869	5.015991474	5.121630579	5.032476829	4.827349683	5.239491963	5.223370943	5.280095243	5.114315847	5.856168579	5.475151361	5.337166871	4.873364017	5.231528606	5.050026869	5.806154577	5.146408103	5.381798906	5.370918202	4.938803914	4.921830974	5.09080468	5.044239087	5.023708845	5.596006192
FOXD2	4.605649127	4.48298864	4.0538949	4.436221613	4.748066051	4.768698571	4.638157087	4.508356474	4.724090175	4.836831419	4.177672291	4.520274708	4.812184514	4.254699091	5.023465989	4.453621026	4.129761923	4.825271304	4.555936168	4.830781473	4.358652085	4.677792419	4.416109817	4.200885597	4.00465193	4.348557436	4.24232052	4.518062178	4.560661805	4.280320705	4.98691747	4.903458307	4.413063234	4.260398532	4.630734113	4.44704568	4.928759189	4.68679499	4.339751912	4.817295462	4.145977397	4.6407524	4.308166453	4.481813218	4.896450813	5.141277
SLC5A9	6.597442075	7.551019898	6.138008316	6.958039044	6.364338011	6.24170812	6.586785425	6.561448706	6.333167502	7.122264561	7.386922615	6.57865223	7.097202216	6.511777494	6.871062567	6.87713222	7.076003602	6.43260463	6.308546013	6.509406455	6.571093947	6.488404846	6.256555011	6.919726829	6.464805104	6.816001711	6.902613208	6.438397431	5.139821977	6.782867907	5.820801557	7.009053663	5.843846591	5.884193396	6.408838163	7.091708709	5.671967085	6.212890891	5.752916949	5.838030506	6.682958551	6.174755022	3.4157847	6.767732997	6.792364872	6.88636645
STRADB	9.241009993	8.753351176	9.115953735	9.500295269	9.583704896	9.546840095	9.140655774	9.783202454	9.518529437	8.834567979	9.452488716	9.801688474	9.180737796	9.444208801	9.6267597	9.532745382	9.616180706	9.197045381	8.969461117	8.927672518	9.627838896	9.503326582	9.21234247	9.459698389	9.191524108	9.843754568	9.443009096	9.218632414	9.585781494	9.224026894	9.639952725	9.457670036	9.540730443	9.544649064	9.152924489	9.67020186	9.35815706	9.656738923	9.643338705	9.400378727	8.946812887	9.148691401	8.344678377	9.473683215	9.487503655	9.541095423
ELAVL4	2.930256996	2.678937074	3.191804332	2.917055536	2.752220229	2.541454545	2.985893486	2.684869204	2.540445484	3.168225964	2.79553108	2.587474647	2.848533609	2.718969817	2.942378346	2.66661244	2.401057937	2.846949159	3.253936201	3.668645277	2.820373261	2.641449705	2.521096265	2.716055352	2.934420061	3.102692661	2.779864737	2.523737437	3.129569805	2.82500339	3.213858892	2.707283153	2.478472622	2.598061835	2.899882949	2.54513451	2.776364116	2.847520894	2.717353601	3.188010956	2.559416934	2.489039329	3.127833871	2.716840141	2.618075957	3.034335453
CDKN2C	3.986560314	3.71625835	4.326127864	4.003575485	3.709173617	3.844652662	3.719323118	3.944867288	4.041429939	4.221075757	4.133431441	4.075886087	4.500728661	3.787798281	4.043930283	4.074739241	3.922449321	3.984529903	3.901069412	4.427599862	4.375617602	4.226766183	4.011731897	4.009051974	3.624074845	4.187583688	3.992139626	4.044309229	3.924993165	4.204056276	4.545116822	4.325992045	4.161855053	4.601388782	4.069534521	3.819915383	4.375945688	4.13137374	4.044503827	3.723715362	4.129342154	4.27518922	4.13339953	3.577546862	4.08694298	4.377537358
RNF11	7.229113226	7.056891267	7.506043861	7.415360493	7.37956722	7.418238224	6.999353466	7.265482593	7.255932752	7.094812694	7.338950276	7.310119823	7.327761658	7.367638885	7.041602036	7.598699564	7.162341224	7.701061787	6.891551295	7.185580042	7.580025474	7.505151319	7.277579283	6.98718979	7.411773087	7.360370965	7.000993956	7.363865032	7.496272751	7.172895615	7.391603234	7.269746403	7.513244247	7.356220033	7.485583607	6.996987962	7.631390235	7.701181735	7.690697971	7.425810237	7.5123856	7.130041483	7.045527965	7.315861613	7.443851031	7.465496187
OSBPL9	9.14933015	9.055067749	9.118793957	9.522802166	9.406089994	9.225057021	9.083971141	9.293987137	9.376943283	8.435209259	9.141941579	9.19391339	8.957739708	9.146740145	9.208142872	9.242394356	9.071607001	9.198680998	9.288409933	8.863894411	9.432285988	8.977740192	9.318198591	9.346608149	9.417926009	9.268566022	9.229036017	9.16724099	9.239454481	8.886693601	9.142123981	9.137924956	9.564585881	9.411854738	9.318044759	9.243530061	9.417737391	9.187217216	9.548916551	9.057688716	9.36062072	9.179272501	8.872986805	9.472074707	9.483660443	9.189825973
BTF3L4	6.803724219	7.323852796	7.543774574	7.588296951	7.561010472	7.482344532	7.047491323	7.751469782	7.778714238	7.186642209	7.927869566	7.944887111	7.356583165	7.568615729	7.782418099	7.83662928	7.1591388	7.496223626	7.497549398	6.957162669	7.787198243	7.14306695	7.652984673	7.314707677	7.833005091	7.931728429	7.657815145	7.794071732	7.67693298	7.772948908	6.859578501	6.989288427	7.694012366	7.840463433	7.555830868	7.656484224	8.044641577	7.621216965	7.860292544	7.468738942	7.745625985	7.727508471	8.416953943	8.018493646	7.647880846	7.260430202
ZFYVE9	5.930067681	6.059250934	5.89139857	5.998390428	5.861517002	6.001019266	5.823532661	6.292535339	6.025711333	5.782293862	6.194006195	6.182439314	5.60886793	5.945465467	5.691435861	6.273802402	5.783479191	6.134500009	5.932710542	5.525725704	6.325695264	5.868084086	5.928489977	5.74598655	6.386535277	6.143150692	6.239744568	5.838588568	6.119304596	5.893708203	5.723787914	5.760676469	5.961593149	6.020411418	6.029314517	6.014276646	5.887417023	6.121147997	6.242464772	5.866960696	6.359854935	5.850613735	6.13237133	5.839272925	6.188144686	6.07417958
PLA2G12AP1	6.163161405	6.525953083	6.123132851	6.114923792	5.979849673	6.33020388	6.229318287	6.23278184	6.317550365	6.092452275	6.317558001	6.291788711	6.317826246	6.248746035	6.124678729	6.251824193	6.110143405	5.695704513	5.657342594	6.118431584	6.288969348	6.286286532	5.716058122	6.122130365	5.845577143	6.248230065	6.111178127	6.394658522	6.26325588	6.286955986	6.414007768	6.362706451	6.226755383	6.546730519	6.321911613	6.375241403	6.844846254	6.347742589	6.337338329	6.228604079	6.18002173	6.227516974	6.164368842	6.453772177	6.136974061	6.446197115
PRPF38A	7.571863492	7.487265787	7.790082181	7.758925776	7.966074173	7.703532264	7.68429332	7.952109231	7.596963118	7.415904551	7.893502798	7.731467453	7.403799808	7.954979795	8.155575745	7.89053846	7.542324893	7.580370706	7.987128895	7.017921271	8.067219523	7.564662242	7.753335613	7.676296098	8.060609522	7.898490347	8.037617932	7.910235152	7.972467538	7.718243488	7.723711638	7.579065568	7.643662409	7.751623126	7.618327779	8.007251386	7.988510518	7.69332691	7.861940325	7.871198832	7.976340648	8.204089496	8.516378708	7.910574821	7.839088998	7.629553303
GPX7	5.934212389	6.160145961	5.553740251	6.364955885	5.594517443	6.496489313	6.223638211	6.242011685	6.559627384	5.857913105	5.796034656	6.460334659	6.699454428	6.264924789	6.945704281	6.420495363	5.063663327	5.989919213	6.70952809	6.125814911	6.379522722	6.123178102	5.939763255	6.474440589	6.395930714	5.879394067	5.971107318	7.10627618	6.956011288	6.273632806	6.133488085	5.327902347	5.939953951	6.006632551	6.089041987	5.798587116	7.073083688	7.012473258	5.553225437	6.063948609	6.560920957	6.67345734	6.035189125	6.706997284	5.128773817	6.054586177
SHISAL2A	3.708165308	4.052191946	3.594364495	3.770084435	4.162218827	4.402117581	3.744568902	3.550551052	3.867722919	4.729666593	3.782209077	4.044172877	4.216862376	3.910720379	4.343610846	3.972233814	3.974548239	3.900130388	4.638729818	4.027671477	3.512885011	3.75601212	3.995363004	3.830781389	3.899879512	3.868782905	3.759134105	4.172979774	3.900130388	3.656066782	3.902178618	4.056286222	3.895338734	3.900130388	3.991627328	3.900130388	3.653114851	4.129801731	3.54422137	4.071041116	3.900130388	3.918399009	4.023035109	3.691117015	3.931810183	4.266535378
ZYG11B	8.600328653	8.159089117	8.589973739	9.146185413	8.093719842	9.154374498	7.970388327	8.494347733	8.612214428	8.038986461	8.14372627	8.383401268	8.274220108	8.439364631	8.394200358	8.858823995	7.641799253	8.92324443	7.835478286	8.10398012	8.533372131	8.279430516	8.368500612	7.965119732	8.320976216	8.743256965	8.380049275	8.135062613	8.354600255	8.369759149	7.926189426	8.108283125	8.193995155	8.237346117	8.199476885	8.798364977	8.270844424	8.551769805	8.930413662	8.389857451	8.302955595	8.057813027	7.174148623	7.838713457	8.286925579	8.002226195
ZYG11A	5.302895544	5.711634798	4.926473801	5.120311656	4.900507488	4.539484212	4.850436084	5.264650697	5.052866037	5.108369074	6.027241304	5.336640328	5.274385234	4.274380405	5.119216776	5.462301998	4.592082223	5.02854571	5.799818539	5.230729401	4.565198577	4.62510508	5.477019383	5.255115059	5.322736564	4.736650181	5.233509973	4.952935277	5.742129332	4.370078866	5.131643511	4.864238003	5.77991552	5.419777195	5.453354888	4.910676082	5.017051598	4.85154474	5.779987322	4.587958982	5.083228547	4.188352494	4.411364282	5.538077956	5.654402269	5.77005553
SCP2	11.29481145	10.92185209	11.22354875	11.15041047	11.04045345	11.20570053	11.20322604	11.33157005	11.22650225	10.7822207	10.97057039	11.07502826	10.97077736	11.0722202	11.00651498	11.26483853	11.3992745	11.27731718	10.95260857	10.98397537	11.36629814	11.26229133	11.1587104	11.00166702	11.15316571	11.01496344	11.2850129	10.93755111	11.13088999	11.17967571	11.20583385	11.08189764	11.13812339	11.14634515	11.31478647	11.28855273	10.92829575	11.15552378	11.02196342	11.19485168	10.91958461	10.96028165	10.56732073	10.5381129	11.22480767	11.23046552
PODN	6.336979534	6.916785893	6.11280453	7.424386173	6.690806101	6.331028284	6.879707484	6.985001883	8.005887107	7.038913969	8.288005838	8.766295498	7.836914752	7.095038894	6.747460959	7.686817355	6.783857959	6.501010697	8.562863666	7.375002385	6.966120987	6.669113124	8.004886333	7.445058397	7.223809589	6.861029024	6.763439863	7.568184953	7.16002787	6.925644707	6.904676969	6.892701759	6.777894656	6.962063546	6.55540201	6.333370808	6.194665658	6.583722528	7.07889415	6.861337944	9.000892232	7.615084341	7.253166532	8.163236765	6.305080234	5.840068765
CPT2	8.558448563	8.7408139	8.3581886	8.730995083	8.356436536	9.080128153	8.354776481	8.92553636	9.124983539	9.011907827	8.530820015	8.509807668	8.724778486	8.499971261	8.410486142	8.680806591	8.653557227	8.294604369	8.508785545	8.625725724	8.25692976	8.622569845	8.764864074	8.667672195	8.891541426	8.858887863	8.325981762	8.696469914	8.878761125	9.213264444	8.319817498	8.625435077	8.703298019	8.698648951	9.154675459	8.381315873	9.035977393	8.941518014	9.058976564	8.664559515	8.768490977	8.204208781	7.701941469	8.46893631	8.559874096	8.223496401
DMRTB1	4.71322027	5.053584284	5.178821338	4.9603167	5.041479699	4.947060776	4.717914267	4.82994394	4.793347599	5.143765693	4.681406708	4.50734058	4.878996183	4.840296628	4.789728506	4.700993796	4.854554549	4.837242129	5.41168186	5.262439309	4.526019436	5.216050556	4.758745472	4.811411977	4.694860079	4.924422161	5.070007693	4.803130143	4.962666199	4.773538106	5.027265825	4.692903715	4.757547904	4.712317505	4.986559636	4.82994394	5.318113722	5.087814794	4.767555794	5.160051677	4.641585963	4.472822397	4.736448915	5.018183355	5.113014714	5.048607649
DIO1	10.46174866	10.11192497	9.411177225	9.853855097	9.952678374	9.411436302	9.581932417	9.717390753	9.494143855	9.389370913	9.89578066	10.38898392	9.590965709	9.270568849	9.733366825	10.0288122	10.15304006	9.332513325	9.609361881	9.750286869	9.895574941	10.02697624	9.594245431	9.893068919	9.690814489	9.694033237	10.04483791	9.152700776	9.725451937	9.348908248	9.892660535	9.951421239	9.654226752	9.972053729	10.43180271	10.51834137	9.509867968	10.04202108	9.153350064	9.759067222	9.393815868	9.738257432	9.155474947	9.106204164	9.809522277	10.26704887
LRRC42	6.421288888	6.243979687	6.221659795	6.255935292	6.378636399	6.296673191	6.152298034	6.398220766	6.454037702	6.159106134	6.197097493	6.392564082	6.515849513	6.247344402	6.451792519	6.481447859	5.947518014	6.179925161	6.398589659	6.091880724	6.120399907	6.695899496	6.297779312	6.115088225	6.470000809	6.453043	6.197003641	6.249834127	6.401312469	6.276349298	6.270079912	6.534237736	6.385162004	6.406307065	6.461409721	6.365718672	6.550865073	6.379630933	6.038435449	6.104377326	6.058710041	6.025478482	6.599237881	6.300466006	6.165096588	6.309088281
TCEANC2	5.674377434	5.390121636	5.866638033	5.699446048	5.420689745	5.444344133	5.549617909	5.670485609	5.565269136	5.49770952	5.764559842	5.46959098	5.630368971	5.187672534	5.503778055	6.004428723	5.494085678	5.590555179	5.226845013	5.335517364	5.649186794	5.260013609	5.752813551	5.514213386	5.690910893	5.757126201	5.70264416	5.666579349	5.731624544	5.659585643	5.405857909	5.189825604	5.159311499	5.875265569	5.634309454	5.78095352	5.456610372	5.744173608	5.372855336	5.202565522	5.461791864	5.855451457	5.58085913	5.438942264	5.820811255	5.484191967
MRPL37	9.138076299	8.76053549	8.638225591	9.241786527	9.352399403	9.279589634	9.305281116	9.394997186	9.102055019	8.91304922	9.113504064	9.214869453	9.077252003	9.021457211	8.868244365	9.055841359	9.706466748	8.736548536	8.79419672	9.103680798	8.970536257	9.69410451	9.185119652	9.340620619	8.578697173	9.265989341	8.916152568	9.135552657	9.237930703	9.25793886	9.432551722	9.464418708	9.634870299	9.302178033	9.211986409	9.445234108	9.483514193	9.521213977	9.532193962	9.275719056	9.035284347	9.379962003	8.765487999	9.227754478	9.270382186	9.433689888
SSBP3-AS1	3.84975616	4.131405869	4.009651021	4.082749723	4.228031421	4.404142212	4.246528949	3.942830316	3.847352808	4.453942318	3.792353583	3.588912806	3.907258045	3.677714997	4.041466767	3.937579025	4.11216136	3.858252163	3.666208147	4.218071214	3.961595761	3.860392292	4.375930835	4.037061134	3.444925847	4.235545268	3.979924997	4.234596329	4.170814441	4.067550505	4.239039209	4.454627864	4.400880934	4.405252581	3.99099628	4.144951965	4.09649807	3.647577566	4.245017151	3.537158821	4.314408056	4.207410218	3.836006921	4.222567327	3.880756994	4.356806327
ACOT11	4.547232447	4.929555892	4.254206062	3.995019095	4.211453205	4.22852621	4.243734008	4.304466688	4.332360197	4.658860625	4.454394363	4.415360172	4.222671952	3.983909407	4.34462657	4.184482786	4.2124386	4.09149328	3.980907381	4.327927607	4.37024482	4.161247909	4.31829508	4.7609625	4.060686849	4.327612714	4.035066906	4.521099122	4.420046383	4.235559624	4.454250524	4.364946355	4.515505061	4.115804131	4.594072898	4.450178147	4.650932356	4.591069359	4.476162852	4.220264771	4.180221723	4.425768736	4.315793054	4.121423606	4.11593835	4.130348354
LEXM	3.677279952	3.829074798	3.757367515	3.287545717	3.608867488	3.537020576	3.259423648	3.531582866	3.677384771	3.819144387	3.657425416	3.471502709	3.825746151	3.648364227	3.911316727	3.412490797	3.756767646	3.631205909	3.616730767	3.565183098	3.631548116	3.924337962	3.692114754	3.838352421	3.779104016	3.617516539	3.230743585	3.462780089	3.482696473	3.368330601	3.978448442	3.734501748	3.207563087	3.273337762	3.312376621	3.44017481	3.947738218	3.473282924	3.382465612	4.039654895	3.223230359	3.485998242	4.361167907	3.596546781	3.299523616	3.590935006
TMEM61	4.063218137	4.084118614	3.896438018	4.077851234	3.622704856	3.725146813	4.138642824	3.95295479	3.835108743	4.095936095	3.940279996	3.785270389	4.252360398	3.782097883	4.494721318	3.892685436	4.11216136	3.791671386	3.648821835	4.217483352	3.78222752	4.382240696	3.980853109	4.060125058	3.765383562	3.995705834	3.856859401	3.945226598	4.186797957	3.631567199	4.378232235	4.268714443	4.244495915	4.094023154	4.135012993	4.170954821	4.74132609	4.216911272	3.962984039	4.13318175	3.995705834	4.238717845	3.833130432	3.877063307	3.792939908	4.692829509
BSND	3.794468469	3.455383017	3.802851173	3.672720769	3.549149028	3.502144446	3.593712308	3.775691725	3.611373258	3.441327978	3.606303989	4.081789634	4.212531383	3.93351568	3.696957266	3.692162115	3.706019576	3.87471473	4.060059892	4.010442412	3.658640554	3.649242476	3.733335844	3.825862315	3.695086664	3.848384214	3.669149507	3.966515802	3.697545028	4.038166654	3.90005072	4.016429458	3.73866443	3.346690489	3.754463575	3.94210059	3.627626918	4.140417485	3.684192337	3.962146884	3.431806987	3.650584308	3.586822585	3.407538887	4.067957365	3.965696505
PCSK9	6.414476664	6.443735934	6.630401258	6.271729525	5.783729202	6.430295106	6.466999128	6.18317085	6.544166118	7.149632929	5.648092789	5.996093336	6.855688417	6.611683408	6.685849249	6.61745818	6.650850969	6.120901612	6.441923129	6.98598862	6.211494146	7.073080751	6.484093746	6.646755665	6.938804272	6.27707115	6.937582585	6.553256452	6.568499491	6.844627217	7.185049172	6.614864443	6.46380275	6.185528057	6.892461313	7.004766794	6.481957813	6.511199661	5.978187359	6.212132771	6.157096583	5.956311319	5.564398468	6.60775668	6.549480134	6.856175008
PRKAA2	5.863166092	6.435333705	5.602878785	5.427547249	4.329615737	5.49179863	5.987583625	6.558346311	5.809530641	5.649342043	8.127291541	7.429441333	6.489305097	5.059855633	6.587669558	7.490491086	4.452821292	7.132124522	6.475113943	5.590510539	6.168567132	5.63742369	6.568291427	5.813708986	5.511653068	6.076829264	6.567964414	5.882167196	6.038158004	5.162098158	5.436532429	5.55591263	4.364622472	5.401516386	6.833552498	6.767604312	5.234726494	4.896980823	6.079312179	5.251050108	6.246308859	6.254609908	4.803335395	5.655885523	5.129123357	5.168665034
C8A	10.5846217	10.56281533	11.07129302	10.75535116	10.89757019	11.11199645	11.19405595	10.80473755	10.44566184	10.57870372	10.60188376	9.34666543	10.64503926	10.88765075	10.74639114	10.17182937	11.10071231	10.75858601	10.19381104	10.49145383	11.13701559	10.80962728	10.705257	10.84778562	11.40315207	10.96555309	11.14752871	10.68288227	10.95427056	10.66151674	10.43813162	10.79321017	10.9814786	10.75369279	11.04700035	10.69035273	11.14815437	11.07606229	11.03971698	10.73660375	10.54482936	11.25317054	10.52333646	10.7925457	10.88025315	10.7961492
FGGY	8.291607683	7.952022433	8.149657464	8.472549891	8.57354307	8.254491944	8.675362758	8.504845781	7.962493769	8.095654703	8.586683012	8.96476519	8.162201815	8.189316159	8.252227608	8.290092508	8.925381885	8.629504893	8.294382745	7.829529286	8.708417183	8.327492683	8.423768607	8.376095351	8.753988311	8.309566522	8.907492766	8.44871096	8.368110121	7.724824892	8.037800196	8.27148626	8.483585705	8.340889014	9.667065005	8.455736844	9.055301503	8.246592865	8.934009241	8.38824108	9.45004511	8.673615997	8.856703725	8.763879099	8.980663661	8.66400658
HOOK1	7.355937771	7.262068767	7.234287314	7.465412877	7.514337605	7.027616016	7.168487967	7.74892347	7.616062446	6.666062518	7.784568192	7.63318575	7.291009428	7.257142311	7.524525266	7.214180659	7.400621807	8.357982324	7.430640951	6.055943669	7.889459284	7.117599287	7.369845691	7.109395158	8.264080524	7.712605357	8.289121284	7.567584015	7.447550138	7.290414084	7.337241495	7.069135698	7.564257823	7.83848725	7.551024712	7.20397191	7.594058496	7.58438022	8.03347857	7.342849437	7.724097653	7.63026496	7.948338501	7.828849368	8.021278816	7.415239723
NFIA	9.929533842	9.545656053	9.597633405	9.657178767	9.975205915	9.741039317	9.761154757	10.03799049	9.792515612	9.657577805	9.497429578	9.362371728	9.482397833	9.978668131	9.495582588	9.686393143	10.10453049	9.785599063	9.448167659	9.553552333	10.04906503	10.102356	9.592450386	10.09180984	9.404987373	9.90189753	9.79428455	10.01081703	9.856664035	9.879568178	9.888708761	9.925631976	9.877165586	9.668411721	9.533687001	10.20389528	9.416036798	9.731625803	9.699488319	9.947436265	9.841972865	9.401998021	8.716605634	9.591508731	9.961381895	9.893014149
MGC34796	4.058842823	4.16643821	4.335222428	3.734434895	4.283604787	3.830083003	3.891889814	4.013542655	3.739693599	4.067266033	3.675088423	3.967002562	3.760384382	3.782722683	4.541775596	3.675835527	4.015979506	3.599429766	3.737564909	3.958565424	4.094095272	4.557198108	3.473064234	4.122211285	3.69621546	4.407967033	4.184276068	3.931219929	3.955771717	3.926436685	4.615614443	4.242663429	4.452937342	3.759691413	4.459614283	4.096744753	4.437712755	3.879816367	4.50966046	4.385866149	3.888046887	4.103169328	3.901599377	3.942397915	3.707569043	4.517777748
PATJ	7.724550928	7.499689593	7.420268711	7.293079269	7.358971365	7.113069432	7.126188455	7.357743785	7.358754665	7.171038976	7.763306975	7.954362446	7.213578704	7.024647196	7.220499629	7.536588357	7.313587168	7.265577634	7.40405217	6.691132225	7.7455321	6.698085157	7.248730972	7.239209473	7.712141861	7.202773925	7.866511475	6.9200292	7.46504364	6.765758974	6.860543472	6.935008049	7.243084312	7.487538834	7.57599274	7.669154116	6.939814371	7.327489949	7.21645347	6.97059345	7.512863962	7.122618172	6.511386699	7.484226525	7.595861223	6.813041116
LAMTOR5P1	4.951813726	4.847719387	3.967108186	4.920924733	4.137123158	4.369046983	4.628930265	4.519894706	4.726907454	3.816229923	4.864064819	4.828784311	4.409314665	4.168752048	4.840703725	4.731041591	4.932640389	4.018244046	3.744621799	4.69577829	4.586201308	4.68286038	4.473837131	4.042869872	4.547700796	4.489896972	4.889319276	4.249959247	4.449918499	4.090978062	4.891401964	4.066510941	4.452110459	4.886449099	4.877391626	5.018409752	4.307151716	5.033124881	4.387295291	4.080275052	4.809562852	4.462465133	4.684268767	4.718206658	5.03895022	4.907979049
L1TD1	2.168619261	2.438138287	2.44937338	2.620426635	2.313459953	2.279450596	2.259202505	2.214270957	2.224976533	2.494929993	2.371304972	2.330636971	2.508040362	2.311868442	2.207145904	2.255102589	2.201658458	2.400130673	2.757534622	2.235176811	2.203764426	2.346879435	2.384245874	2.309572885	2.583194604	2.192196664	2.240667424	2.646087937	2.238166615	2.324178886	2.378770899	2.192056111	2.227602649	2.203832802	2.269557611	2.083670367	2.493608029	2.380074775	2.221555502	2.349296576	2.266762605	2.271375976	2.244140113	2.307770336	2.384223594	2.631170804
USP1	5.581044059	5.533991102	5.862351711	5.669308612	5.615937453	5.99319473	5.664513312	5.854287158	6.068308633	5.255845496	6.110497727	5.881898257	5.744284921	5.909926484	5.811094087	5.865767586	5.543746028	5.96373383	5.81224182	5.123408009	5.942573022	5.740371247	5.817738003	5.297005464	6.19082626	5.876581042	5.877463811	5.87410269	5.844913583	5.791773516	5.926675737	5.742581145	5.93150434	6.012501403	5.819802269	5.57811136	6.127667015	5.740010895	6.068718301	5.651947097	6.132942866	5.983743077	6.294544555	5.955248841	6.00557619	5.850922286
ANGPTL3	10.77472409	10.44372664	10.92931935	10.71657846	10.85100476	10.63976695	10.52770706	10.94759729	10.89334962	9.662076698	11.11008506	10.93093862	10.43063937	11.18349974	10.28274742	11.09239195	10.63186681	10.71430161	9.905654616	10.5691209	11.21839701	11.15998538	10.40774604	10.97538578	10.28542191	10.92127248	11.04295603	10.78503854	10.72542286	10.39412575	11.2938292	10.67712495	11.20016064	11.25506906	11.08692977	11.02795948	11.17988908	10.9624321	11.26493361	10.95826752	11.19467299	11.10591086	10.36183763	10.70437809	11.0038046	11.6825919
ATG4C	6.012030373	5.529874735	5.958007658	6.269024715	6.334894174	6.454916983	5.85961184	6.2756341	6.546155099	5.430945295	6.365711283	6.12817146	6.015812603	6.339089544	6.116911971	6.337919546	5.990084078	6.533081969	5.654322202	5.61672203	6.319070384	6.200478459	6.151243152	5.902223094	6.138902643	6.323380263	6.252235862	6.175206271	6.225679743	6.448953029	6.125550627	5.40069288	6.220640013	6.363333283	5.859033299	6.20365892	6.47814349	6.34887295	6.333358138	6.412961194	6.497748592	6.669350879	6.165386018	6.229199269	6.222042676	6.127862357
FOXD3	3.943767563	3.672524241	3.099671265	3.103204036	3.327847263	3.195392018	3.367749642	3.471956458	3.208041979	3.431382172	3.073252832	3.256456264	3.68248234	3.187983363	3.478544269	3.036066789	3.608352863	3.334147772	3.580207548	3.336387155	3.307070047	3.94835603	3.087788464	2.982795449	2.801773092	3.298484929	3.166618989	3.686118662	3.12224561	3.4544466	3.576756832	4.01543593	3.257443524	3.234980129	3.421471066	3.330274164	3.742330016	3.592685163	3.292261056	3.173540317	3.378649062	3.637540472	3.294406746	3.466269521	3.255442221	3.724272621
ALG6	4.980497989	4.936989708	5.051798521	4.838329756	5.241488709	5.401031909	5.114071616	5.139832812	5.467805572	4.457929111	5.366539206	5.370900987	5.160849002	4.9048179	5.101864154	5.413462325	4.708392392	4.941269163	5.309440152	4.681262401	5.514862877	4.985578347	5.384544899	5.127172118	4.893489129	5.474471439	5.483574165	4.819573934	5.407785797	5.559496583	4.662660408	4.773379939	4.943874697	5.541983614	5.505538438	5.195387313	5.240218527	5.49628697	5.54135576	4.933072672	5.363465831	5.219841816	5.019246312	5.050192656	5.589931468	5.009508133
EFCAB7	4.158769652	4.522826607	4.461651828	4.064887936	4.264885527	4.141224394	4.041379819	4.19423336	4.635425142	4.173735813	4.998774197	4.530764346	3.930074553	4.054096796	4.311041734	4.556088325	4.219792557	4.607622808	4.702393362	3.987212966	4.755537461	3.393334823	4.128683231	4.013247676	4.88932985	4.049110741	4.407970268	4.169763635	4.299079186	4.424159757	4.24706805	3.75329221	3.973578322	4.533901946	4.06013531	3.968841395	4.587393157	4.425237649	4.616146878	4.138258652	5.015830209	4.553189691	4.569501468	4.422578045	4.60954049	3.883190568
DLEU2L	1.899098148	2.769352872	2.214811313	1.605171732	2.06847543	1.804055243	1.85164036	1.761034236	1.81327455	1.667005025	2.518058124	1.703901407	1.361086605	2.001881646	1.976770403	2.462296852	1.940104319	3.040884803	1.816806589	1.542254429	2.19536746	1.782838697	1.881544951	1.927054338	1.667846193	1.450097808	1.649895527	1.491831049	2.013717723	1.607339803	1.635643191	1.637372831	1.494651399	1.521952473	1.722461479	1.775764244	1.788201629	1.629266712	1.612208975	1.712240369	2.012638677	1.739634658	1.823059023	2.069196109	1.932168988	2.140321059
PGM1	10.5986841	10.04217901	10.36372994	10.54286861	10.44608943	10.55405793	10.33800725	10.48995493	10.57502743	10.3973731	9.801515752	9.961174794	10.38157328	10.34246309	10.3840086	10.27791746	10.42676534	10.3717821	10.15031558	10.29841472	10.61582929	10.42379281	10.27118365	10.36173463	10.28596213	10.45234626	10.41975915	10.29013708	10.31141211	9.928676165	10.54079309	10.37502821	10.62404862	10.40698448	10.32590022	10.4600051	10.34769488	10.5936602	10.40774752	10.6740016	10.12157367	10.30134726	9.642462995	10.00199987	10.69896792	10.39663547
ROR1	4.920672992	4.841670605	5.074048929	5.038846373	5.359730545	5.264282964	4.93692317	5.112373137	5.133021842	5.125911563	5.206529727	5.037641698	5.244524497	5.157305303	4.899490719	4.871314621	4.901805421	5.423397976	5.656357069	5.248047757	5.132265651	5.333963855	4.917531266	5.194220507	5.282726542	5.212765435	4.807689293	5.283813883	4.951420922	5.440201986	4.713900322	5.362488161	5.201472213	4.781322691	5.273034646	4.78054045	5.037769233	4.806806546	4.943242444	5.459659337	4.647820716	5.064850525	4.690801115	5.016118162	5.17716175	5.460943674
UBE2U	2.253704114	2.309772546	2.233077539	2.590511949	2.638405255	2.326198086	2.102152724	2.228186131	2.280739338	2.287059896	2.346140843	2.447079929	2.309353232	2.257020254	2.243263153	2.394058628	2.123290887	2.53549904	3.149775394	2.220051484	2.388146543	2.172319303	2.560727508	2.119857682	2.283634018	2.399013302	2.411625617	2.175307177	2.130928029	2.085373569	2.426079347	2.247082916	2.248087915	2.303303496	2.375455241	2.235448191	2.21498186	2.059738647	2.277116615	2.295526853	2.483398317	2.185336156	2.314664033	2.337974829	2.600408104	2.387763966
CACHD1	6.445202106	6.419969681	5.507968827	5.681977634	5.962518746	6.608093633	6.467356168	6.524051933	6.313127918	6.094108328	6.770432902	6.508744541	6.871065628	6.096672528	6.285298079	6.99033962	5.580009564	7.398411211	6.32818954	6.079469691	6.624846869	6.582314298	6.340651336	6.540808914	6.153397816	6.965241019	6.336005288	6.852061626	6.111196779	6.181852508	5.864179924	6.580201998	6.538567364	6.220265485	5.412575317	6.414566168	5.60766755	5.784948015	5.476709482	5.974764678	6.270782816	6.406325802	6.049208557	6.268211395	5.697978354	5.464433627
RAVER2	4.713398901	4.5737779	5.294960404	5.104518667	4.779661211	6.872241184	4.799404142	5.336220915	5.594497377	5.198112168	5.790948757	5.369211137	5.146469175	5.557614877	5.546985553	5.385455883	4.707120755	5.605609279	4.91032498	5.828470835	5.466264145	5.524232866	5.464333166	5.304036785	4.986927468	5.285804219	5.016909431	5.427446837	5.353028597	5.256801551	4.68574748	5.365980684	5.037948168	4.920070792	4.45139366	4.878481743	4.892263445	4.984938663	5.066298451	4.755710813	5.636487949	5.013866424	5.269299795	5.15012576	4.679523972	4.723153279
PDE4B	4.217169949	4.582917778	5.05172782	5.291683848	5.787228531	5.96524918	4.600244462	5.049713334	4.62843878	4.673474742	5.006199563	4.336782331	4.469726239	5.886493387	5.206168825	4.950956021	4.41276558	6.130557989	4.150206942	4.461486379	4.713062476	5.179988533	5.364684141	4.832948795	4.801313877	5.463976538	4.377945629	5.866235921	5.109084168	5.307793215	4.378390107	4.876025071	5.383764207	4.745718308	5.587257684	4.605684661	4.654413536	4.867742976	5.194904184	5.053714341	4.89455222	5.362550626	5.861418135	4.64911035	4.724840357	4.493097229
SGIP1	3.708999588	4.777820699	4.561384944	4.488196294	3.815571256	3.977916698	3.643215067	3.842018621	4.12155403	3.915668047	4.818757754	4.164384466	3.947712732	4.14775859	3.95160421	4.006425199	3.707231205	4.304367388	4.51146254	3.840221501	4.257716717	3.602229189	4.146436658	3.94818444	3.934807314	4.120359837	4.109602168	3.984128222	4.119642298	3.977916698	3.959026184	3.746540984	3.937809698	3.934069239	3.852428235	4.040392224	3.881864897	4.078330546	3.918165046	3.999076434	4.346124228	4.042936603	3.920525278	4.426634773	3.828196862	3.764839089
TCTEX1D1	6.615235577	5.344435973	6.138776392	6.114436679	6.490391853	5.408205268	4.794692326	6.632798711	5.716929783	4.539471468	6.089359865	4.046310435	5.599986098	5.349149842	6.77991922	6.134776025	5.440261387	5.594244013	5.006334096	5.339176757	6.337052178	5.186712925	5.727630176	5.561718666	4.336437627	6.278082095	6.161042857	5.913469612	5.806642497	4.759496736	5.495131201	5.073384338	5.656843932	6.752699702	6.885128125	7.640695316	5.409864059	5.302406528	4.998508027	5.82046452	4.799400436	4.981480869	3.66936395	4.885913278	6.577735919	6.350111757
MIER1	6.832278062	6.564316113	6.644464851	7.028550641	7.016194827	6.948922352	6.68192249	7.141808116	7.238898407	6.324531082	7.396336587	7.270794638	6.670135829	7.155454	7.203679476	7.457525677	6.660527709	7.857728116	6.722293795	6.262049585	7.379219129	6.779652843	6.907031249	6.691601659	7.228508343	7.12185612	7.286580928	7.054187421	7.097309645	6.873387606	6.876841933	6.540177264	6.790758246	7.136934777	6.769749382	6.841735453	7.318033504	7.105935387	7.503947192	6.722352923	7.545331652	7.140960837	7.982125741	7.232213411	7.144702453	6.822916281
IL23R	2.158407225	2.868378401	2.387169384	2.483186196	2.380172879	2.298230105	2.157443483	2.643739678	2.501541431	2.361050302	2.826967817	2.715204805	2.67063152	2.606490014	2.258248931	2.806040966	2.376548026	2.238159672	2.570071208	2.883647689	2.71577892	2.573292916	2.683923373	2.452570888	3.194816117	2.53761367	3.15701841	2.353270121	2.3724358	2.609272749	2.440734103	2.3456148	2.426138831	2.477016044	2.890801505	2.707795871	2.641018231	2.199178134	2.296398933	2.332755806	2.609909412	2.263653952	3.021063682	2.43251384	2.430309504	2.34221407
IL12RB2	4.033802516	4.021453051	4.085023072	3.561314822	3.940193283	3.911745437	3.659597566	4.241410928	4.067537693	3.535811225	3.818440956	4.37542596	3.708008311	4.391130307	4.19044196	4.046676392	3.892494724	4.620997776	3.476409725	4.406533594	3.916533918	3.952000136	4.564872147	4.408121844	4.003578754	3.994749261	3.70291038	4.114183509	3.994749261	3.884935654	3.657707964	4.040174629	3.769962032	4.162820399	3.952005962	3.953835846	4.385131943	3.760226732	3.994749261	4.04566266	3.64283873	4.02719334	3.86746815	3.687252134	4.392165501	4.303103083
GADD45A	8.185818771	7.917580488	8.539102921	8.011902221	8.354122452	8.30800337	8.180971865	8.299931438	8.369253274	8.605320509	8.365112645	8.033067062	8.221731685	8.241307194	8.159449747	8.351344705	8.383202351	8.664435437	8.753402376	8.071494305	8.473289103	8.180401563	7.963072316	8.566418879	9.144617351	8.635472392	8.734154846	8.657427245	8.342439479	8.054562325	8.50675416	8.388704006	8.188077189	8.105126591	7.981013476	7.370446545	7.895844409	8.33684388	7.978534028	8.385352139	7.865568063	8.035608503	7.464746492	7.584488615	7.685190484	7.714143401
LRRC7	3.234005621	4.490326168	4.068260126	4.202035037	4.322248341	3.109832158	3.371603491	3.777095602	4.58762514	3.854872344	5.194472945	4.424786248	3.58856947	4.702786004	4.037216383	4.497844853	3.730324315	3.911898659	4.650977701	4.579384443	4.367218636	3.262633574	4.101596105	4.302593911	4.035137131	3.813613393	4.293853116	4.274473735	3.578212756	3.649915195	3.966680511	3.832915165	3.816118951	4.15675288	3.590336318	3.089127021	3.42443701	3.502805039	3.931401596	3.51575213	6.686157514	4.383136401	4.334215518	4.485839539	3.483503007	3.691544082
PIN1P1	5.102536761	5.590037415	5.26496524	5.331794753	5.278613658	5.500718045	5.035069481	5.314129215	5.274943967	4.976754549	5.333375229	5.453379654	5.525266813	5.110342451	5.310010727	5.526741933	5.162170474	5.543962753	5.341808885	5.444762944	5.299272016	5.050097307	4.969308454	5.500710205	4.992697071	5.815874414	5.447383653	5.120275291	5.243560577	5.521826342	5.468461486	5.126142665	5.72380944	5.387213274	5.236321421	5.389522498	5.721738021	5.365153897	5.465757046	5.556525304	5.331211718	5.283619506	5.224832947	5.112270464	4.935978972	5.525841352
SRSF11	9.387619354	9.303501439	9.378204819	8.995523026	9.053934109	8.908129281	9.517787026	8.806496871	8.911982198	9.035432702	9.036221886	8.939292483	8.988459822	8.966997992	9.098329504	8.943139089	9.417390096	8.813574674	9.193469296	9.042379381	8.869505597	8.414591419	8.946385411	9.335149624	9.533947044	8.898055451	9.181435091	8.910588932	8.897258254	9.010745968	8.326572361	9.182089714	8.9336531	8.977305568	8.573054228	9.297399194	7.832677203	8.958505551	9.16244257	8.918048109	8.882816009	8.957751963	9.761234207	9.145715698	9.241717808	8.393203385
HHLA3	5.981245634	6.03181584	5.780032471	6.256535561	6.076024897	6.00677235	5.735826003	6.107096613	6.296566148	6.146084998	6.134677568	5.415438905	6.009813091	5.768103011	5.973505368	6.113460334	5.663842225	6.010175818	6.355733737	5.750347126	5.506867398	7.040515723	6.098314787	5.911306486	5.848507789	5.998513562	5.552372854	5.978019886	6.133774256	6.075597615	7.023287871	5.717751194	6.204937073	5.831103718	6.49678486	6.052833844	6.44298077	6.489771108	5.803677523	6.423533139	5.564450175	5.545662687	5.550712152	5.884668531	6.024903768	6.870056068
CTH	8.792569768	8.634714411	9.01756519	9.070740863	9.936065518	10.12469668	8.939453879	8.804976124	8.779973051	8.804761944	9.31701382	8.191617818	8.141935631	9.223319148	8.499536737	8.963893291	8.93374772	8.929897264	8.287199238	8.537729591	9.075794399	9.587272509	8.98376057	9.052815354	8.310753858	8.758760344	8.513638697	10.07141908	8.705143279	9.264097031	8.864824445	8.444894497	10.47015967	8.828896351	10.42433852	8.806914989	9.048863162	10.07739752	10.55570822	9.893430807	9.422354542	8.972246668	8.598713533	8.72388578	9.025082205	8.85403805
TYW3	6.522578916	6.175953215	6.652524373	6.733041745	6.652895998	6.831307809	6.480313657	6.72037412	6.854506729	6.58868455	6.806049403	6.732559897	6.632689396	6.727742544	6.966740954	6.891341568	6.54234349	6.592487611	6.714075263	6.318120126	7.124761824	6.78339847	6.827806516	6.914596008	7.014764246	6.692250248	6.894951682	6.702652575	6.797500562	6.711613725	6.555918888	6.542810037	6.896402689	6.936226573	6.680512155	6.649982948	6.665782433	7.197353624	7.042717708	6.821510807	6.896365612	6.853372971	7.385129486	6.718347226	7.192545485	7.047682948
LHX8	2.564518891	2.710507052	2.639931303	2.599517297	2.637779204	2.667217079	2.897460781	2.501557639	2.472312847	2.572512354	2.620435269	2.848179616	2.68994891	2.446838238	2.50741624	2.252947347	2.608680617	2.623692857	3.177149591	2.872034759	2.658473502	2.617339158	2.665544469	2.392691324	2.829924839	2.259110694	2.662953547	2.552819788	2.409222587	2.272934889	2.775869744	2.705220319	2.721552468	2.33856129	2.694734304	2.408736579	2.722326834	2.701738698	2.705805841	3.018474235	2.402768517	2.325557856	2.693664349	2.306373184	2.890545582	2.999125164
ACADM	10.23258003	9.247917651	10.64594698	10.46508917	10.59717008	10.64599146	10.11660804	10.77359185	10.87758932	10.12833533	10.42961866	10.48890593	10.22509367	10.56135039	10.58389295	10.5990609	10.76699763	10.6948567	10.02997014	10.15877912	10.67403541	10.65137645	10.37563522	10.55326301	10.77289998	10.70765525	10.56906906	10.23765521	10.57224953	10.842695	10.37851574	10.5195831	11.01535512	11.01052776	10.45781971	10.42119709	10.56658912	10.67377744	11.1296296	10.32199102	10.63537438	10.59524002	10.02824623	10.19662232	10.57742299	10.53105016
RABGGTB	6.736535157	6.42379998	6.887068322	6.793283322	6.645191	6.820578737	6.417001656	7.092419748	7.047885467	6.056160642	7.344549367	7.534192973	6.645323585	6.673698257	7.042216914	7.510729982	6.74920907	6.982940161	6.438996363	6.421271426	7.115160688	6.649632939	7.00239712	6.625757589	7.463300188	6.940498282	7.138446542	6.676950589	6.938920456	7.040888403	6.68606268	6.68612972	6.663920084	7.039004164	6.657499204	6.649984822	6.22526377	6.491630788	7.078223157	6.330485715	6.952641017	7.001044931	8.077545018	6.969283682	7.435839699	6.844368992
SNORD45C	4.536383245	4.575059286	4.280783976	5.045582673	4.531962993	4.710592779	4.949216333	4.959176507	4.837809845	5.157710462	5.144783058	5.389626536	4.705643315	4.804553034	4.855505713	5.120805188	4.616741511	4.993264884	4.609165721	4.475616896	4.59256635	5.38845729	4.878662434	5.054931551	4.494366527	5.0505441	4.745083942	4.710548099	4.754389223	4.73125243	5.248925012	4.932221009	4.907493091	4.789306957	4.339688653	4.430435821	4.322354393	4.824770243	5.289490547	4.554791853	4.966613683	5.664466902	6.234114297	4.710712959	4.719299218	4.93288376
AK5	2.047520231	2.916597989	2.470674741	2.66611111	2.659762875	2.766190655	2.551357923	2.78360953	3.059023451	2.748567832	2.877589745	2.803562041	2.98593428	2.679838021	2.66104333	2.492812999	2.547271689	2.780799438	3.303591313	2.775382402	2.56477551	2.806568849	2.610349598	2.783640562	2.619029928	2.514819702	2.971408852	2.570725566	2.900067376	2.515954528	2.900034444	2.493984406	2.294984449	2.359232014	2.530466978	2.558026636	2.436508579	2.385093809	2.445444566	2.833462232	2.943279551	2.620477473	2.507127047	3.02552882	2.691926267	2.765576252
MIGA1	6.567526252	6.261588773	7.254489186	6.955005051	6.776965704	6.945008068	6.650485686	6.78429751	7.162756114	6.536280312	7.221784284	7.227592674	6.551481915	6.955102531	6.862130559	7.137184123	6.432732793	7.460270592	6.65901528	6.476605253	7.236585368	6.64693391	6.81338373	6.245470895	7.286132281	6.776600126	6.957541896	6.800914694	6.560744877	6.82566458	6.417259721	6.481600979	7.119845231	7.197243523	6.896592945	6.606217131	7.409341586	6.822124762	7.225346149	6.677635201	7.334544885	6.74955502	6.725293739	6.525087831	7.143207679	6.643067217
NEXN	4.543494376	4.735278281	4.930485308	6.330815738	5.031539722	5.316764848	4.578257966	4.382590648	5.03670601	4.955659224	6.27345476	6.069667622	4.813292931	5.664386117	4.40355373	4.984037022	4.485259647	4.799564612	5.852283263	4.265681004	5.268795529	4.188487642	5.558765729	4.597805639	4.998859968	4.487089847	4.864387368	4.671343504	4.492277166	5.095685342	4.156877666	4.088019424	4.452042587	5.299973727	4.006902403	4.286344626	4.430289137	4.104427407	5.809802433	4.352162181	7.144003612	4.742058688	5.148974459	5.087004623	5.303107586	4.555887168
DNAJB4	6.024905125	5.750872563	6.718353998	7.830818456	6.795920418	6.644055793	5.853622489	6.706569452	6.472957332	5.519638595	7.057659456	7.121049273	5.587799852	7.585096272	6.444526671	7.004811617	5.891370727	7.229602589	6.490815319	5.53650577	6.672944348	6.617126215	6.623835714	6.182292988	5.973911325	6.825920936	6.401820303	6.790941375	6.342439242	6.176941026	5.922567092	6.06736229	6.593849237	6.620340557	7.133905981	6.135424181	6.482606265	6.681348419	7.22954706	6.574030169	6.798101056	6.4130542	6.808441324	6.460782051	6.511126579	6.390651792
GIPC2	7.517212253	7.500622055	7.758646984	7.068739647	7.385197683	7.200328325	7.231717822	7.256913781	7.603776406	7.089486781	7.402642532	7.590099024	7.062565489	7.44859853	7.367728403	7.446633815	7.802936459	8.037577393	7.413307827	7.209078663	8.082389671	7.238960056	7.042355694	7.218535757	7.942831452	7.239338559	7.983551638	6.845570061	7.292043811	6.991298084	7.554088547	7.071083127	7.34445702	7.547267195	7.288149707	7.354449709	7.245609656	7.696773774	7.702849498	7.763825465	7.509604194	7.049309239	5.517198943	7.286481856	8.169712468	7.859520057
PTGFR	3.871895843	4.225372655	3.68829368	4.216588434	3.554615265	3.76767864	3.835421954	3.355524682	3.632436122	3.829712652	4.137450752	3.717263984	4.858744141	4.033328257	3.684699935	5.443417761	3.400468295	3.892600909	3.617984039	3.691698858	3.752770126	3.071181269	3.488595198	3.935115923	3.957098662	3.785574347	4.353573101	3.633168908	3.66580608	3.911191169	3.63579693	3.604526976	3.37013343	4.095239236	4.817748912	3.8801761	4.091134232	3.318156569	3.561583706	3.879802478	3.170761835	3.655097545	3.297421616	3.460397842	3.215230926	3.783709336
IFI44L	6.40999016	6.160794428	7.722497604	5.84380397	6.8009732	8.085117422	6.709369616	6.897465745	6.297003332	5.462555272	5.953849479	6.309480202	5.374994761	7.580187539	8.066698955	5.804229632	6.210762743	7.407070021	5.303937007	6.261375998	6.857549281	6.544411112	6.540878587	6.881688873	8.61206935	6.958019071	9.321450297	6.630870076	6.515076667	6.686113083	5.477277168	6.968906271	6.346559246	6.008685207	4.802497847	5.698177407	7.052904925	4.860966164	6.094778751	7.266181538	7.509131902	7.889590556	6.114823666	4.887041752	5.676732609	5.98716194
IFI44	6.743795029	6.856011554	6.902373824	5.412511508	5.867619185	6.700241163	6.435781657	6.433209722	6.124189355	5.446349512	6.277369147	5.48156065	5.751513065	6.069849894	6.698322094	6.563417533	5.751412228	6.521412663	6.055791979	5.878481908	6.454361626	5.418974372	6.013189297	6.111470278	7.949698253	6.258727981	8.15554328	5.894754649	5.98536807	6.239835953	5.798155886	6.103709948	5.723637729	6.199594931	6.297195513	6.28400203	6.151814186	5.55925868	5.607167549	6.391257414	6.980074981	6.811000392	5.871121346	5.748170111	6.191480508	5.046230008
ADGRL2	8.508597399	8.337659413	8.703654644	8.97602879	9.023112971	8.871767076	8.474253362	8.930512176	8.936258629	8.105955419	9.028408038	8.82298725	8.401942615	8.421764768	8.720317431	8.846894497	8.497478043	8.925421304	8.300529999	8.153258172	8.71154919	8.123394195	8.839847537	8.387632788	8.387249904	8.88912898	8.63651166	8.873526309	8.940665037	8.959471294	8.729301537	8.396234769	8.900648691	8.889125055	9.021272008	8.70992085	8.982395171	8.577359242	9.182455871	8.551890089	8.894272445	8.995152078	9.207504769	8.818489636	9.216477145	8.3239027
ARID3B	5.296575143	5.644886321	5.55609138	5.37724434	5.26190648	5.463624661	5.173967411	5.352450808	5.179394931	5.561320617	5.294681865	5.268056671	5.170089173	5.376946144	5.668506552	5.208022828	5.188220448	5.448524237	5.321805751	5.41188878	5.362792701	5.062030668	5.242016006	5.485813349	5.348415486	5.236530873	5.374560598	5.377343578	5.350946196	5.200172193	4.968920265	5.722841594	5.004753751	5.441948329	5.022104122	5.539583927	4.894199229	5.04341766	5.45891278	5.404147217	5.294020523	5.636404661	4.964376181	5.228394655	5.418689446	4.756368716
PRKACB	7.300411119	6.854304345	7.888279926	7.638585984	7.64890199	7.937137946	7.389776523	7.865257338	7.866125772	7.14247725	7.418059095	7.271730118	7.708319214	8.028355367	7.887588648	7.544951897	7.311186604	8.609766462	7.641105117	7.816678436	8.23373585	7.544634352	7.6703192	7.37108792	7.628750893	7.764950685	7.612329885	7.897134164	7.674068052	7.90840815	7.464050822	7.498641622	7.509728848	7.880282068	7.33124779	7.228433446	7.893143242	7.52216847	7.580744739	7.370086091	7.967803123	8.118162563	7.560378708	7.656496341	7.711958312	7.453500676
LOC100128775	3.969258731	4.071338992	4.207131247	3.608816281	4.199314891	3.856056052	4.13439272	4.100720048	4.182127004	3.871601353	4.199901435	4.231556827	3.783332741	4.002069419	4.300450757	3.946363297	4.115806646	4.210048627	4.642488672	4.45800994	3.805075584	4.469533544	4.233510092	4.917670623	4.063423763	4.412093348	4.27254198	4.307770284	3.998025817	4.006380832	4.520600167	4.358886275	4.29702743	3.970063638	4.380167988	4.192782274	4.23300562	3.884273718	4.021935551	4.009531119	4.198947629	4.8556996	4.102606813	4.566140351	4.262264722	4.343304057
SAMD13	2.351641694	2.605572949	2.874191504	2.502601896	2.825740505	2.362526472	2.260692639	2.371075588	2.57897455	2.695042136	2.884492224	2.59222804	2.571191835	2.451308642	2.233014086	2.876704301	2.386261993	2.420457667	3.391253792	2.741704346	2.632465017	2.508410236	2.899762322	2.691207461	2.387403142	2.278055579	2.433992597	2.870954858	2.498760083	2.649985801	2.237210365	2.610976864	2.42407038	2.403130985	2.218752866	2.406975634	2.441025639	2.427368453	2.606421362	2.636072641	2.503586677	2.633532781	2.273386755	2.968822314	2.302748039	2.399101642
DNASE2B	3.14450809	3.401387172	3.573364783	3.401387172	3.429061292	3.347322452	3.194388814	3.335344347	3.353212391	3.705295382	3.127744927	3.418267712	3.779651785	3.536753409	3.507329829	3.565072355	3.430149091	4.042566566	3.633403084	3.395610958	3.388691197	3.422131284	3.788474494	3.088253367	3.297639776	3.361017777	3.338103006	3.451740592	3.286348166	3.9705055	3.61484546	3.0499825	3.290681068	3.995996795	3.441688464	3.33514859	3.401387172	3.410953054	3.14581238	3.321060719	3.372011746	3.438077297	3.299291017	3.572839362	3.755941293	3.645976674
RPF1	6.775874228	6.596472826	6.556807068	7.000162511	6.673142154	6.808987195	6.594614984	6.849812406	7.130702776	6.221894967	7.261550719	7.068340342	6.863782866	6.718957482	7.018043573	6.981539883	6.202954115	6.683524621	7.03294686	6.449211378	7.024218266	6.66854078	6.86304126	6.365991927	7.08406702	6.917263815	6.91167783	6.735906433	6.904908805	6.941487929	6.667094327	6.437418124	6.907590864	7.189847189	7.195011398	6.475318899	7.359678511	7.053534326	7.376647591	6.866385486	7.122187994	6.880029269	7.629129463	6.923340201	6.926176015	7.069298261
SPATA1	3.674162983	3.61696195	3.721401941	3.872581527	3.843169078	3.570926437	3.249425606	3.628735675	3.551312416	3.998932539	4.050083647	3.733630361	3.405194235	3.799332269	4.021136171	4.327829914	3.648035644	3.948108448	3.876903205	3.443327166	4.860106807	3.396716493	3.647908948	3.630950419	4.288982595	3.580564401	4.52875406	3.518515313	3.563410697	3.519370673	3.573388521	3.602154315	3.641569007	3.835450853	3.779531642	3.650230811	3.650876863	3.733070666	3.899887328	3.684332022	3.828051861	3.267770457	3.818479577	3.947662906	4.120767569	3.697313911
WDR63	2.725443623	2.772912453	3.378589711	2.734620553	2.763640174	3.296222449	3.168099575	2.930351135	2.850630554	2.819953669	3.058925068	2.814467927	3.19251486	2.869897917	2.88849925	2.686482742	2.831689658	2.930351135	3.23866492	3.22929988	2.884736565	2.759555202	2.74878477	3.017852365	2.676172215	3.132226083	2.619576277	2.730046909	3.042556454	2.572638252	3.703228984	2.98119866	2.868259191	2.945457244	3.183873333	2.892312714	3.223913937	3.116185096	3.21299593	3.16449896	2.894025789	3.18413632	2.610540441	2.88267953	3.121697527	3.020915188
CYR61	5.158724265	5.850754049	6.358330069	9.911684181	9.294033119	9.043007146	6.810376116	6.560093113	5.903703111	6.662525516	6.95455229	7.178421233	6.324534431	10.33952756	6.668024498	6.064366232	4.502519402	6.173641434	7.487673365	6.217519151	4.944952387	8.067107689	6.737398243	6.094729446	5.772917108	5.696975338	4.685992008	8.602187282	5.106614752	7.068723707	5.045202038	5.374427397	7.92576773	5.773376951	9.046431398	4.883672045	6.957047867	7.646349882	7.953221587	7.174053238	5.869200841	4.880747106	8.54408126	8.216708071	6.330856329	5.488825594
CLCA2	2.226233771	2.257510999	2.201998135	2.422026969	2.176181002	2.292895201	2.204507534	2.387120368	2.48063992	2.040490796	2.280337135	2.282957858	2.191833202	2.056179742	2.344468833	2.210170833	1.986017424	2.551583218	2.522891065	2.4363943	2.103574822	2.218503127	2.471188478	1.92244178	2.126088485	1.956671943	2.096129345	2.31169333	2.046072781	2.093903503	2.248176031	2.130764727	2.086971685	2.20307122	2.356576056	2.053409456	2.165813208	2.160289476	2.113264472	2.367445883	2.058736227	1.990059797	1.890967214	2.104042581	2.217019541	2.662038683
CLCA1	2.337510775	2.606593726	2.668044	2.727816425	2.721672443	2.653795223	2.332414489	2.525994871	2.813460595	2.687023947	2.758632784	2.806389813	2.544281382	2.671286387	2.288563386	2.573512771	2.627001619	3.358783499	3.4589899	2.520054654	2.621573114	2.637111963	2.609528986	2.405908639	2.668683455	2.712101549	2.723832308	2.686552244	2.370158672	2.598949852	3.003941832	2.556721779	2.808456455	2.84668403	2.546615546	2.425068082	2.750370347	2.459717518	3.345869643	2.612228309	2.431698478	2.23574279	2.498139981	2.650403479	2.669113895	2.694950415
CLCA4	2.384141458	2.170676839	2.28342997	2.350025506	2.30577863	2.315289794	2.22049765	2.228958823	2.376898599	2.253624792	2.194962308	2.310903684	2.46651118	2.447194838	2.529715432	2.254841429	2.464731308	2.281763449	2.506857913	2.462714383	2.605321958	2.241193543	2.257084312	2.157329817	2.529346272	2.190883213	2.200095092	2.391911103	2.630457271	2.227237793	2.586246674	2.329977545	2.394063949	2.232145457	2.256668345	2.281871793	2.366560322	2.577443116	2.816828543	2.223516952	2.271129095	2.3593664	2.322746131	2.390157788	2.491789743	2.774892092
CLCA3P	2.0300814	2.208683334	2.26929933	2.432202668	2.688068045	2.617844418	2.266246543	2.401836015	2.210923034	2.097975675	2.197791686	2.324618955	2.274555055	2.005070186	2.252950927	2.106375998	2.083746699	2.583424666	2.454758162	2.68505917	2.283027119	2.50685316	2.273743827	2.258619421	2.258619421	2.217398763	2.359419345	2.175748133	2.254863342	2.748058376	2.49592959	2.214797641	2.227780563	2.089522537	2.355186298	2.023190405	2.125399197	2.680093847	1.941273647	2.366716275	2.133877458	2.212007094	2.294310805	2.258619421	2.328496509	2.780655444
SH3GLB1	7.577129051	7.338839354	8.118183484	8.06865323	7.755574802	7.835740551	7.463024539	8.077710412	8.110980035	7.267112282	7.851204444	8.096246875	7.870716254	7.898144668	7.805876538	8.106482754	7.33609489	8.310254261	7.692652417	6.86200503	7.988770865	7.666779745	7.988066939	7.338972648	8.277785463	7.936642193	7.767805076	7.773843558	7.795793816	8.08898524	7.227800151	7.369671613	7.925429357	7.864042789	7.62680599	7.361634458	8.081815302	7.75010928	8.016489075	7.676467431	8.182387419	7.767330579	8.459600376	7.610868186	7.667571828	7.383529592
HS2ST1	7.321980661	6.891004517	7.500166287	7.297989345	7.42635443	7.284386912	6.823426781	7.460792034	7.63968383	7.266483841	7.579343294	7.46534336	7.53945463	7.215857589	7.543049323	7.607596358	7.061993513	7.805466177	7.364492587	7.036484883	7.641514898	7.322841289	7.317758571	6.774829135	7.98508546	7.411055533	7.704400878	7.205812228	7.3525169	7.523256053	7.311925776	7.039217004	7.345994422	7.508207508	7.427871075	7.137059015	7.559434167	7.283217218	7.253618697	7.62531656	7.230262282	6.945198553	6.693868518	7.09114997	7.751475975	7.24383391
LINC01140	4.936980515	5.157532781	4.882173924	4.650890012	5.037209539	4.29160026	4.508868012	4.188013934	4.43821525	4.24982158	5.554287279	4.915515902	4.815604055	3.657807524	4.127177859	4.770079098	3.909264117	3.770609698	4.584059163	4.179766488	3.811235099	4.012285454	4.824882067	4.130770409	5.254659142	4.645366112	4.821568133	4.192733393	4.695732225	4.852674051	4.755581501	4.273684153	4.854106372	4.218122545	5.664568672	4.405249455	4.15074419	3.911353977	4.484988448	4.949690719	4.243038793	5.216491166	4.432880413	4.587276693	4.003752558	3.672527626
LMO4	5.191419612	5.103925289	5.183713218	5.046917253	5.360999545	5.059327745	5.20514277	5.0018634	5.308301663	5.360971292	5.048914832	4.92277852	5.224521146	5.019124443	5.150480252	5.346962582	4.660913789	4.761261955	5.425972308	4.980488186	5.128595436	4.947074597	5.14766068	5.272414502	5.579773784	5.030282595	4.991145472	5.11213863	5.008202989	5.132489011	5.237181188	4.608275641	4.946360803	5.154219031	4.943433016	4.679538827	4.774742362	5.324592532	4.951696426	4.927801543	5.161275762	5.260122991	4.814985082	4.989651505	4.88272096	4.980017375
PKN2	8.034803643	7.544357408	8.148997289	7.935904626	7.853253972	7.942390061	7.733829695	8.252439425	7.958160905	7.233520847	8.038244939	7.892346562	7.524309711	8.035420139	8.161694666	8.296608558	7.848536294	8.567804364	7.778382872	7.580392487	8.463053902	7.828891497	7.675072801	7.771663055	8.325817734	7.829669005	8.422362233	7.804901247	7.969390918	7.740905417	7.326596861	7.559099542	8.074225111	8.142479369	7.700191452	8.501195314	7.683286117	7.768442165	8.234728902	7.670739233	8.27250889	8.178778659	7.875285235	7.657160768	8.290139943	7.345422347
GBP6	2.7965898	2.524584683	2.832319996	2.731766508	3.191876893	2.717071994	2.857369693	2.845786827	2.670312465	2.815812701	2.470462271	2.505767512	2.667021941	2.852943042	2.765914532	2.860740657	2.695726124	2.76474387	2.574953228	2.633492823	2.99296191	2.789320764	2.929692053	2.643865557	2.810586698	2.966339796	2.849881054	2.90094457	2.848049371	2.568477885	3.032843206	3.077702703	2.600491873	2.998066844	2.971324759	2.750709956	3.314173111	2.543355875	2.359398066	2.761795734	2.930199564	2.680809853	2.771488696	2.59031765	2.876263483	2.950943049
LRRC8B	5.381333561	5.409222488	5.658684583	5.756163383	5.956083884	6.10117361	5.394545064	5.612590958	5.598709114	5.885970182	5.757869608	5.826484756	5.249342134	6.427213312	6.018714203	5.719059793	5.237896208	6.164294595	5.274011699	5.438680704	5.805219802	6.038889345	5.742053553	5.975994125	6.131667703	5.631505928	5.724207235	5.871328538	5.744119027	5.976163712	5.347585433	5.320348371	6.190283719	5.737354866	5.396123137	5.408018785	5.573809192	5.881326738	6.113123137	5.321146304	5.5665398	6.088223438	6.563860901	5.722877142	5.429493516	5.34789378
LRRC8C	5.193005474	5.127466212	5.91975602	5.789953689	5.868617867	6.110091907	5.598173589	5.930320014	5.582325478	5.675474687	5.639476153	5.331586017	5.831280928	6.086582427	5.636286562	5.245761261	5.408958852	5.980071835	5.770284018	5.705182513	5.423013716	5.773223708	6.157619861	5.880943573	5.635403041	5.963193016	5.455180227	6.069283662	5.632919146	5.834593325	5.194757644	6.119405754	5.680564154	5.302030851	5.322930198	4.945274562	5.194544984	5.332389257	5.291871432	5.698367965	5.709676506	6.314848346	6.031916207	5.761685249	5.102475882	5.143940606
LRRC8D	8.366985106	7.781755871	7.728422746	7.894857374	7.965968589	7.883044364	7.803395471	8.026241794	7.980109767	7.687326937	8.042561652	8.143319646	8.135012231	7.640621186	7.841239692	8.208792802	7.594699507	8.093101322	7.841053441	7.554495414	8.018856397	7.632110204	7.889099046	7.64915014	8.099298036	8.024590999	7.957502759	7.868142207	8.117299125	8.020803145	7.904788227	7.706720722	8.134085592	8.045333156	8.133217446	8.048387409	8.051958637	8.031592114	7.501365315	7.843480748	7.943316205	7.767501362	7.397485645	7.827758938	8.070471824	7.722932171
ZNF326	6.763513595	6.587058874	7.197764641	6.718337244	6.842499235	6.493035346	6.776940859	6.883047434	6.934336594	6.224772246	6.980244122	7.051029718	6.278526783	6.540498398	6.807578732	7.051009673	6.987289675	7.051868521	6.476433421	6.155941335	7.431184329	6.325494074	6.665522124	6.690786735	7.088232491	7.003575875	7.585538643	6.704781985	6.65867276	6.852760239	6.558475269	6.736557832	6.458252655	7.185302698	6.134553764	6.677635224	6.153806999	6.862196534	7.023311524	6.513008759	7.069328501	6.485298626	6.691300703	6.494730792	7.318239256	6.489683676
CDC7	3.271047507	3.517871671	2.927093842	3.703032575	3.163073304	3.104515264	3.108719955	3.615372825	3.730183585	2.833665831	3.690430578	3.84521412	3.946254056	3.730878594	3.863782438	4.209402907	2.913276546	3.511424174	3.12534399	3.723014112	2.478211469	2.937346977	3.751472808	4.010718656	3.854753334	4.136041303	3.048871697	3.443056371	4.05784085	3.697390077	2.884724098	3.625304451	3.359290553	3.735472973	3.739700103	3.139112355	3.410988542	3.128712713	2.91241827	2.790630155	3.051139409	3.230847423	4.876318716	3.09878712	3.431592749	3.157394547
HSP90B3P	3.443018847	3.584920925	3.543473966	3.637603302	3.801703047	4.064951403	4.0499865	4.06619114	3.809803516	3.408105075	3.824900353	3.593458852	3.80604837	3.571437004	3.702917869	3.752514353	3.928770646	3.249954208	3.399270805	3.348882917	3.905164853	3.995779614	3.538182699	3.898086578	3.09208803	3.942526428	3.698173668	3.387571663	3.396433921	3.75530338	3.980033167	4.063679842	3.696871043	3.949661759	4.177419386	3.950589937	4.285030309	3.802476213	4.206213406	3.867720695	3.539742839	3.94294429	3.838417281	3.514605356	3.248644771	4.128601875
BRDT	2.296199102	2.361771737	2.978616538	2.531175126	2.255967498	2.410324	2.350176905	2.737042577	2.321903501	2.76882302	2.642030347	2.507669808	2.616200539	2.902379436	2.430312462	2.442069624	2.611130424	2.511293772	3.138007679	2.832475735	2.507713766	2.419711506	2.522396172	2.398728809	2.270169419	2.415124544	2.440739207	2.486578489	2.740105994	2.499500576	2.67354971	2.545215724	2.528576539	2.428092188	2.47669988	2.510639773	2.393129202	2.449916934	2.446002202	2.46961291	2.582170661	2.288696471	2.344898131	2.496613126	2.647629713	3.001327194
EPHX4	2.583455436	3.309802903	3.070997205	2.731642955	3.299197318	3.004386007	2.859641585	2.881942055	2.98205894	3.404591061	2.911223094	2.642147123	3.139120644	2.83467364	3.165267796	2.699505816	3.24270326	2.979097297	3.964208178	3.527745	2.990411341	2.992398264	2.586866967	3.025189539	2.955983008	2.878792198	3.206467866	2.834732544	2.890039664	2.84801417	3.33628233	2.954375142	3.266713311	2.835911885	2.910427332	3.015512968	2.980328632	3.092844698	2.712034155	3.006251194	2.807985259	3.035455854	3.075001122	3.338570788	3.114116019	3.162713813
BTBD8	4.372643607	4.584927796	4.803149606	4.113552691	4.167627455	4.127590566	3.99398113	4.365620706	4.600725303	3.876729716	4.15324059	4.099479224	3.44145765	4.268293966	4.165189799	4.678395049	4.101886296	5.164890499	3.504316638	3.747829659	4.873674538	3.996964297	4.522741609	4.038217682	4.278651492	4.270267367	4.721906873	4.334836494	4.323634359	4.180970992	3.932365953	4.168978689	3.698527551	4.355854845	3.956555084	4.118156734	3.798411109	3.966830368	4.768574455	4.320945485	4.156317337	4.455549511	3.526311082	4.047732237	4.459152587	3.972616371
KIAA1107	5.478438687	5.626943236	5.685817262	5.967983933	5.991667387	6.237160266	5.755937727	5.914670128	6.256089471	4.719572734	5.984149155	5.963909978	5.651166002	6.153309641	5.648630036	5.826729949	5.064181284	6.132125038	5.502441536	4.958227136	6.038652961	5.67628014	5.79110917	5.372161423	5.824152344	6.070342296	5.761687401	5.670447186	5.720273993	5.924022701	5.17868126	5.241432476	6.060142805	6.122546937	5.754362648	5.477624267	5.985596969	5.882226496	6.311077367	5.515813994	6.131077141	5.719898472	4.012428535	5.960089277	6.072041045	5.096578289
C1orf146	1.800197455	1.850167478	2.155970269	2.259665393	1.874571609	2.057741015	1.950396475	2.102508631	1.975354022	1.99356175	1.923233417	1.846702617	2.099415935	2.00314211	2.094090622	1.99304557	1.783680301	1.795813397	2.563798112	1.821143991	1.974958051	1.989030857	2.048362885	2.023310279	2.728191169	2.116223461	2.033163143	2.18368217	1.962397493	1.976834903	2.046705913	2.069853918	1.989335044	1.986456465	1.920626294	1.840630867	2.549178554	1.933851381	1.775632084	1.832594074	2.016679884	1.809392484	1.907863945	2.084481125	2.282459531	1.986456465
RPAP2	6.232259212	6.347908523	6.376711419	6.228316199	5.919811552	6.082645213	6.192668492	6.222980447	6.485291585	5.910729896	6.774215575	6.577034934	6.019207908	6.184587422	6.468529477	6.468453955	6.534831661	6.639802298	5.727539825	5.761239594	6.683178653	5.783451501	6.181209661	6.221018652	6.738505548	6.247164889	6.638913002	6.192671396	6.434673581	6.212530999	6.050000878	5.940477376	6.018107411	6.57191472	6.110243416	6.243584401	6.144115998	6.342402089	6.540010592	6.369844931	6.905613183	6.637142669	6.659662915	6.482651634	6.676965092	6.203129739
SNORD21	4.421995536	4.610835564	5.160000691	4.828764375	4.440920251	4.475242933	4.529291262	4.061082674	4.401354872	4.289069542	5.116870827	4.593000375	4.273954279	4.594273377	4.711366777	4.667984528	5.10554603	5.392604211	4.379250162	5.339759779	4.99645123	4.160782952	4.823226862	5.461159406	5.078512484	4.099351699	4.63060696	4.26266418	4.237059132	4.444120217	4.074188417	4.618074169	4.839646575	4.396502011	3.988731236	4.399698064	3.988276565	4.401709191	5.099191285	4.783976515	5.173159784	5.965431795	5.745028068	5.560304405	4.897827698	2.894436462
MTF2	6.570496379	6.538262508	6.764986686	6.399197673	6.541119068	6.074347862	6.415976409	6.622999882	6.699615027	6.092190205	6.942434303	6.612137645	6.369208584	6.644363847	6.673889211	6.699848863	6.467519077	6.986787856	6.327896668	6.15607309	7.025182969	6.069599647	6.371788395	6.292174613	7.150099984	6.6569278	7.383347833	6.560841541	6.459337295	6.435941186	6.136846351	6.22023725	6.462370516	6.882742114	6.297282315	6.559938638	6.004420413	6.319986548	6.956044733	6.286679838	6.942339771	6.496985156	6.667503343	6.438184975	7.151127577	5.265230732
CCDC18	4.270793991	3.769895703	4.788434017	5.177086544	4.980158898	4.674700682	4.499811569	4.847376699	4.813523972	4.157806699	4.764198506	4.74990448	4.418092989	4.921873459	4.836459978	5.134610913	4.591423405	5.101638519	4.12946545	4.082362253	5.542640975	4.015741702	4.686022989	4.738389117	5.449060605	4.856262916	5.392092992	4.251487555	4.943480569	4.627750582	4.159689241	4.437727153	4.651116906	5.159791335	4.00652614	4.888535699	4.236154077	4.490440076	5.829446994	4.090721424	5.674082215	4.606271473	5.719078766	4.861635122	5.744372306	4.033593916
DR1	7.728577874	7.339153638	7.462498095	7.464273645	7.237609685	7.508757325	7.3297485	7.710212318	7.618720683	7.626575655	7.537974421	7.777756455	7.411989628	7.73842734	7.432075041	7.666224919	7.397328652	7.999282477	7.052319442	7.902248898	7.854568373	7.778118031	7.268393833	7.310697019	7.431283823	7.722131224	7.599392824	7.695325122	7.512853939	7.300238503	7.403249412	7.594981532	7.580408967	7.790561875	7.390227823	7.418815378	7.648543664	7.457303168	7.700144989	7.492271553	7.729344316	7.789905133	7.894761243	7.373527428	7.723727886	7.643530247
FNBP1L	7.85348419	7.836762738	8.178544157	7.931611237	7.671181996	7.750716577	7.044807047	8.238125917	8.318056359	7.34621192	8.33961579	8.245391994	7.76265617	7.866055014	8.145599042	8.444167154	7.314534843	8.570518887	8.127229693	7.42370956	8.455177715	7.366599388	7.820091506	7.262571423	8.34727777	8.004857512	8.545140526	7.669001449	7.828926835	7.945332861	7.585435887	7.422124761	7.549908468	7.88052438	7.791032356	7.88471742	7.782416317	7.720092732	7.910840834	7.396407471	8.347461036	7.178821768	7.873325408	7.653825172	8.287034226	7.547636888
ABCD3	8.90691099	8.778791498	9.311896441	9.044523671	9.393809646	9.078090545	9.033029199	9.59592169	9.703135835	8.403871254	9.527350267	9.192054572	9.202389125	9.128151321	9.414228732	9.559046207	9.161128708	9.571051899	8.313395469	8.372611753	9.475662402	8.641792294	9.369521061	9.200622207	9.311896441	9.574323254	9.50771121	9.379028684	9.285378931	9.207508771	8.994858379	9.12597946	9.519122547	9.602097213	9.047825989	9.155970027	9.30113351	9.153414187	9.572980638	8.749900267	9.515112769	9.248788993	9.099057083	9.510108074	9.652718072	8.987888713
SLC44A3	5.556729065	5.603878255	5.241144733	5.969906356	5.419190912	4.676275833	5.681434166	5.914664517	5.328266772	5.226161245	7.177727257	5.936039444	5.861172074	5.471967767	5.753332245	6.623314977	5.323895945	4.668215186	6.181447586	5.174746065	5.753221599	4.61249707	5.848825128	5.829851561	5.323209358	5.549007891	5.627811651	5.45882742	4.856381475	4.734998428	6.262271935	5.255948935	5.673362778	4.940763798	7.157683828	5.420113676	5.785201744	5.03864574	5.74185808	5.433461869	5.830195011	6.110104745	5.378401329	5.681593029	5.501035696	5.611000992
PTBP2	6.783885026	6.63960679	6.903663845	6.97679887	6.796207957	6.689731629	6.759489456	7.045923482	6.969304967	6.490814579	7.57633388	7.050964834	6.677972926	6.836987626	6.953206241	6.965186286	6.799535654	7.489748531	6.373220463	6.747623804	7.645647034	6.088215584	6.697149165	6.813255608	7.65956472	7.007900812	7.63216554	7.246838174	7.08407232	6.898757719	6.046265262	6.772441708	6.609265697	7.091142105	5.711037802	7.330611404	5.7019063	6.7294637	7.237977661	6.399779599	7.421137091	7.490740322	6.662651609	7.181944316	7.379902202	6.568557108
SNX7	4.985903429	4.903890019	5.207392382	5.193261036	4.816764937	5.078593115	4.761661585	5.313590698	5.142915943	4.663871472	5.440190007	5.154191712	4.866470927	4.687891405	4.977342776	5.665693348	4.347647421	5.488700351	4.863114398	4.896613863	5.304524273	4.569047569	4.939981119	4.491660058	5.175033242	5.141168677	4.963079932	5.005206462	4.588012276	4.974728802	4.724993231	4.549559603	5.230397023	5.32923655	5.588971306	4.74421687	5.746708799	5.090770346	5.421497306	4.435640861	5.294222646	4.932496588	4.899220551	4.680377493	5.019702671	5.079462154
PLPPR4	3.560038049	3.598990837	3.529467569	3.686853235	3.585353247	3.79975517	3.418716541	3.681926544	4.177839159	3.678752491	3.431481434	3.425770343	3.985551859	3.525677537	4.29584474	3.503418469	3.594961238	3.129554947	3.555881915	4.313177689	3.53610047	3.345744192	3.805200302	3.397936317	3.581695981	3.832978252	4.181260469	3.209115261	3.716429532	3.846027495	3.806825777	3.846344745	3.622631014	3.264706186	3.621092513	3.293721925	3.401680239	3.520038702	3.773081572	3.801432277	3.367750222	3.930488784	3.927667019	3.414924791	3.749694489	3.999244993
PALMD	9.092386469	8.622336232	8.125933127	7.847083454	8.648510235	7.938515818	8.276711137	8.871834392	8.152089584	7.947335464	9.213402114	8.784474267	8.751585431	8.525502963	8.879526171	8.99518222	8.665253963	8.604482296	9.107138167	7.946176585	9.113802216	8.022380167	8.306200033	8.705813949	9.048111163	8.594809015	9.611663022	8.3002098	8.501222311	8.273487173	8.759835516	8.468875597	8.513014919	8.842684689	9.035489733	9.151728123	8.965226901	8.276548175	8.059739045	8.292126245	8.533197455	8.653827775	6.698633041	8.79404481	9.248438902	8.424941491
AGL	8.589772903	8.042498207	8.721812725	8.985628354	8.634698601	8.698191146	8.501957851	8.790532808	8.548246982	8.310228186	8.13579213	8.394747667	8.156161947	8.465503201	8.72390656	8.345667095	8.974872281	9.172033731	8.315073942	7.582292021	9.378546235	8.460765866	8.549595408	8.268805207	8.752792827	8.643230593	9.045582821	8.523324212	8.771245852	8.351029627	8.447696208	8.258446937	8.798311813	8.955246621	8.422995314	8.903341273	8.333587639	8.680299462	9.16588118	8.951207096	9.039942465	8.590061853	7.70555742	7.978915222	9.315816138	8.667730112
SLC35A3	7.141987121	6.682065361	7.671020837	7.45804408	7.611660647	7.746095085	7.061022239	7.554057845	7.524720635	6.648006011	7.250872374	7.338650216	6.946739977	7.507549735	7.264839978	7.501315864	7.790448526	7.80686448	6.889350757	6.665441614	8.11611576	7.622050255	7.216179108	7.077469481	7.229249599	7.689500529	7.411738853	7.155865937	7.427694076	7.191612145	7.438748126	7.096103361	7.778203253	7.637828078	7.487374802	7.403014542	7.898304034	7.801762595	7.617354119	7.500930169	7.53779866	7.706881795	6.909252487	7.219262246	7.904899922	7.434418867
MFSD14A	7.89819673	7.618840412	8.038470648	8.542228726	8.548969371	8.474249828	8.07168149	8.490492239	8.573138919	7.502178658	8.429943246	8.621630501	8.100139829	8.445814546	8.426872737	8.30605944	8.004759542	8.921555519	8.120107787	7.718505607	8.337104812	8.319427853	8.621856819	8.005963985	8.658945683	8.358823934	8.268640616	8.369398528	8.308773705	8.494478038	8.188589915	8.179407843	8.756244808	8.312209372	7.924328814	8.292838209	8.628592269	8.280891917	8.574469674	7.987323058	8.507431263	8.525370041	9.050475648	8.569336171	8.364885735	7.81012946
TRMT13	6.934215025	6.48465048	6.82469397	6.291345269	6.53073764	6.526279861	6.684267357	6.862671463	6.742100042	6.043670303	7.120130085	6.926063392	6.500723506	6.353898125	6.883908211	6.975836112	6.787651424	7.214176962	6.99589295	6.090370638	7.08701479	5.652093327	6.844776176	6.435979418	7.400046449	6.48611963	7.267114512	6.455521659	6.618984201	6.607891066	6.152551763	6.270408499	6.042242822	6.912228269	5.969284732	6.664710246	5.790988103	6.390886604	6.908469702	6.318220589	6.995042021	7.0849114	7.459537929	6.933810248	7.075423897	6.119655867
RTCA	7.781755567	7.746416851	7.812667618	7.896816018	7.488548155	7.563542685	7.690207928	7.840437805	7.818752811	7.297459214	7.852653443	8.237009836	7.570916223	7.490355786	7.409101216	7.974003445	7.646114511	7.570538426	7.53093795	6.894621211	7.733793164	7.535399854	7.69548048	7.64000045	8.0064381	7.697001992	8.03526258	7.500485732	7.56387471	7.815791934	7.844586531	7.473653149	7.39534402	8.068313367	7.865201617	7.766940877	7.503053187	7.650055252	7.778028554	7.273984859	7.88652359	7.904100763	8.21653341	7.665110785	8.077618455	7.846725998
CDC14A	5.618831728	5.654601464	5.700201586	5.427909369	5.865746929	5.385972827	5.53295803	5.700201586	5.64355687	5.218063116	5.46532882	5.817950974	5.324275306	5.8923058	5.260684829	5.67976321	5.873503555	6.244150684	5.810620471	5.474889358	6.164667427	6.190725702	6.428384626	5.850821321	5.990432234	5.374821957	5.748596204	5.759472478	6.047774124	5.950621334	5.733533025	5.529370304	5.529440135	5.70539771	5.489897515	5.319267871	5.212972101	5.369700755	5.667728279	5.204598335	6.126919607	6.105030546	5.646566083	5.850977215	5.253792111	4.676894201
GPR88	5.432908755	5.826146966	5.174098816	6.486221373	5.935860424	6.588606232	5.937961429	5.295361687	4.979936684	6.166607803	5.588795767	5.03448976	5.904218928	6.546251359	6.314720957	5.954306606	6.519449406	4.273916913	5.564416115	5.614980625	7.329690895	6.579608309	4.588988161	6.126345594	5.983128525	5.268731148	5.321956154	5.144791363	5.729624719	6.484432789	6.714300424	5.295281936	6.936600155	6.64335856	5.856306113	5.381153268	6.198121559	6.344297759	6.804341115	5.997891838	6.967366858	6.426399364	5.726653814	6.133402914	7.274823101	7.226184585
VCAM1	6.428096248	6.955559333	8.377555104	8.374546055	7.824917718	8.383184735	7.62502643	8.254264893	7.532857586	7.694334226	7.40166956	6.865233706	7.104533405	8.535360908	8.06571564	6.41117931	6.960743918	7.867213419	7.007816501	7.289510885	8.028405447	8.717828883	8.361006263	7.992929739	7.179555505	8.524608149	6.0944446	7.950501028	7.754485225	8.767610914	6.596510905	8.285959111	7.256665737	7.832362911	6.976824759	6.374563312	7.930543665	7.281872809	8.14784053	8.016303982	8.171838236	8.134229661	8.420494426	7.963777306	7.012058791	6.817171088
SLC30A7	7.818810665	7.986654679	7.820288224	8.480020827	8.388459482	8.509420907	8.279966312	8.450562097	8.477112048	7.462295837	8.286139771	8.528461964	8.15216828	8.300312638	8.425063873	8.570487982	7.944428032	8.832219776	8.026829844	7.68777279	8.376892618	8.251089144	8.522142118	8.343338879	8.297021101	8.566331126	8.195038478	8.437353616	8.513558002	8.602834547	8.107388592	8.436131755	8.35340335	8.442287048	8.457370684	8.142965755	8.811281905	8.484110877	8.297867804	7.801421862	8.321756617	8.579708724	9.884890596	8.291115082	8.347244137	7.921189138
S1PR1	5.33656336	5.23446943	5.439873014	5.458267973	6.284442253	5.877424955	4.989842167	6.069085499	5.69425362	5.539213616	5.714631944	5.44649825	5.453970725	5.973827206	5.944835251	5.460743808	4.968652967	6.413563051	5.370018583	5.172620199	5.716759623	5.643546419	5.46514762	5.634362387	5.47218671	5.943205404	5.898324388	5.89261056	5.5101092	5.980469588	5.783068423	5.311304706	5.951648831	5.468057729	5.203271124	5.423493244	5.831865867	5.562954135	5.633728672	5.6932816	6.065632396	5.630976858	5.707698251	5.638536687	5.531103695	5.739925931
DNAJA1P5	2.681325306	2.619109407	2.406741441	2.908178448	2.716210059	2.68573066	2.651287851	2.653568934	2.755027582	3.021804455	2.448550433	2.369197909	2.421841196	2.643794784	2.548568478	2.534986031	2.938514264	2.190703008	2.675753349	2.975985912	2.974036614	2.980983945	2.60024528	2.930243006	2.25415923	2.30687462	2.661597596	2.37017079	2.614565791	2.389821209	2.72485404	2.834990927	2.41102292	2.410628233	3.012646748	2.717336091	2.978621926	2.531194433	2.601394437	2.600408712	2.868473576	2.495871262	2.655701976	2.605306537	2.713387286	3.020361889
RNPC3	7.858492392	8.188024829	7.736300179	7.215675743	7.580073326	6.837649277	8.565803614	7.207261458	6.899902808	7.316218205	7.95694273	7.648128369	7.015590846	7.672564159	7.054998641	7.77256458	8.334059676	7.095028239	7.568856545	8.071064385	7.974875457	6.813873464	7.79523698	8.712928999	7.22833093	7.405829641	7.724588592	7.209496295	7.776519881	7.706820889	6.536902261	8.482214293	6.998178568	7.595776584	6.609497246	8.228816254	6.428876965	7.514600703	7.664077398	7.535002057	7.998632792	7.775815729	6.795162396	7.569495825	7.546237651	6.973708182
PRMT6	4.783755481	4.650455714	5.746996835	5.026302104	5.544777979	5.364422258	5.53110448	5.712082786	6.402000978	4.753141125	5.594078862	5.755144333	5.854397367	5.525382396	5.836818295	5.885042694	5.322007937	5.576298103	6.183503668	4.889191795	5.809302924	6.056078023	6.117527648	5.316620697	6.215281638	5.539426791	5.80676177	5.250345477	5.850884905	5.538600949	6.125639452	5.625864374	5.641021698	6.262269577	5.46820994	5.616487707	4.731850427	5.381248788	6.139996746	5.712445896	5.881172682	5.692695357	5.606854983	5.801081374	5.924094536	6.633167211
NTNG1	3.080903979	2.914708203	2.869954421	2.816991731	3.211740695	3.20152116	2.782025389	2.655044892	3.116425144	3.480798701	2.690128524	3.186831654	3.108428732	2.57865417	2.899343876	2.771312229	3.093552464	3.076602587	3.411265757	3.048119802	2.568641144	3.418519868	3.170703362	3.254473719	2.739266348	2.67734215	3.199421424	3.010252947	2.777623678	2.67301454	3.311648459	3.356725568	2.837165183	2.86632845	2.944730655	2.863762719	3.328241319	2.883361762	2.684741333	2.900335118	2.426015876	2.926772096	2.936085028	2.858998843	3.124551754	3.388550699
FAM102B	5.02844755	5.145182612	5.432913749	5.609647279	5.531840181	5.531194668	4.962259893	5.676331669	5.764833808	5.157315147	5.922638366	6.184620256	5.225910591	6.499632745	5.698241184	5.624863773	5.016515243	6.522554703	5.694685623	4.30556005	5.26454586	5.229478504	5.507505034	5.34656515	5.699560151	5.711000751	5.151589668	6.186207378	5.335293995	5.734779918	5.103805501	5.079326321	6.107571298	5.872373681	5.810145971	4.822478015	5.299256057	5.112882688	5.725839384	5.119361876	6.338943729	5.311938918	6.848277559	5.419009669	5.39339478	4.462723048
PRPF38B	6.988164046	6.902524124	6.992993522	6.980360354	6.93539665	6.856430263	7.086747145	6.668982262	6.774182929	6.616544301	7.407195949	7.188216652	6.638391325	6.99050829	6.944088582	7.180558343	6.764923739	7.118203986	7.258104099	5.876968517	6.915373832	6.447055392	7.094656958	6.678704336	7.359447779	6.847438068	7.482978713	6.97721166	6.743782999	6.968068556	6.134252194	6.274523861	6.656123055	7.010769241	6.769861426	6.719292495	5.895001156	6.968797046	7.117017851	6.644210419	7.192725565	7.173875881	7.934564704	7.014549877	7.218829672	6.530965637
FNDC7	2.512910759	2.663992546	2.982283112	2.702009887	2.937168921	3.084141775	2.76422892	2.804790183	2.815223171	2.864546689	3.045382334	2.718547163	3.012843312	2.836235844	2.875133329	2.625563622	2.874306722	2.846363214	3.294371845	3.333469528	2.975006007	3.234450959	2.876239043	2.739773311	2.552164664	2.833340043	2.829102575	2.975475887	2.528326021	2.743011784	2.993690669	2.798237639	2.676801762	2.76265561	2.995734672	2.879123026	3.005353343	3.00149473	2.840174713	2.863711391	2.552494188	2.643609759	2.698000664	3.000516498	2.958572649	3.030954001
STXBP3	6.513515022	6.458707671	6.682954035	6.856169787	6.914086896	6.907828792	6.311077111	6.948969937	7.217121328	6.119162403	7.454357735	7.275386043	6.77576118	6.965962745	6.624470925	7.338656476	6.429858657	7.332252587	6.57927586	5.653731847	7.14436828	6.678003478	6.884939397	6.386360478	6.993169164	6.818111084	6.969553578	6.645104845	6.740320719	6.770467206	6.348340282	6.504421436	6.877440296	7.130592307	7.169285737	6.697299171	7.164752972	6.770644922	7.184636273	6.535047659	7.271251782	7.045357533	6.84453749	6.810887774	6.959521487	6.557569237
SPATA42	2.072949212	2.313949257	2.200025671	1.936718476	2.13109997	2.155536242	2.235620867	1.999712977	2.142330659	2.25252225	1.999760855	2.090395686	2.232412199	2.175630843	2.192057499	2.300615985	2.286299082	2.131739801	2.075164922	2.798226712	2.432570834	2.094903797	2.020308863	2.272919171	2.121868917	2.13440484	2.011193672	2.030903797	2.103752605	1.948020277	2.297127607	2.314181002	2.112502612	2.218048197	2.142330659	1.978223062	2.432273204	2.207670864	2.260383767	2.349720808	2.112856545	1.999194324	2.085810226	2.164944319	2.206410206	2.245240671
GPSM2	3.140785603	3.509360774	3.711929424	3.088499903	3.896706428	3.661571337	3.152180315	3.395151775	3.730798962	3.152995688	3.605992544	3.89503418	4.188386512	3.681362658	3.666591213	4.215994015	3.234140718	4.153459	4.166732682	3.292807776	3.529048687	2.947137655	3.925203191	3.712327049	3.531510053	3.78752084	3.568899667	3.982741382	3.682265151	3.980520438	3.561456556	3.090820785	3.405564732	4.550899466	4.132128573	3.236725651	3.461070951	3.119406472	3.51205806	3.349547102	4.031032664	3.210342955	4.207181297	3.560469888	3.316336254	3.409015215
TMEM167B	8.496637383	8.092419658	8.475561894	8.549513013	8.263181274	8.562150226	8.01115127	8.459579772	8.649454511	8.149294254	8.400263456	8.264199779	8.657855454	8.400337496	8.198706148	8.430971741	8.024319608	8.46153363	8.46998567	8.260561738	8.556158287	8.204851144	8.25494217	7.696721391	8.547651985	8.377799526	8.686067318	8.32949724	8.565678858	8.165020846	8.678966363	8.344399601	8.487891759	8.477659463	7.969526315	8.464078487	8.407684974	8.376123074	8.360609063	8.51541848	8.406762603	8.248102809	8.517934651	8.384811358	8.318028541	8.712251094
KIAA1324	3.084318552	3.23495448	3.539738063	3.957238458	3.699449201	3.544840623	3.00819575	2.995753655	3.100973058	3.633383715	3.090112971	3.129245416	3.084812783	5.089713349	3.160442783	3.27427274	3.12815004	3.912811252	3.083130766	3.160442783	2.864559958	3.532973621	3.515330031	2.983208371	3.084210729	3.160442783	3.079324348	3.428660967	3.095653964	2.866281174	3.126092539	2.8941647	3.20720431	2.850652616	3.00022331	2.967669343	2.990845235	3.092115071	2.891379222	3.267068858	3.151433782	3.105386054	3.134227865	2.850304988	2.81586211	3.413973806
SARS	8.219343868	8.292635117	8.172014632	8.271624335	8.27436056	8.348978117	8.569435541	8.164557445	8.205002358	8.327605706	8.065641661	8.25300467	8.314308927	8.011251478	8.099467085	8.358057833	8.131884871	7.881771145	8.322614061	8.285908438	8.140639169	8.98161221	8.187964066	8.716491683	8.645731751	8.224334269	8.086634593	7.970457352	8.33225549	8.503671643	8.501958806	8.668357974	8.339605878	8.026460863	8.119293513	8.341015806	8.259046909	8.491899079	8.324496751	8.345938362	8.021242329	8.654973093	8.645731751	8.478904211	7.960753043	8.611307922
CELSR2	4.834388033	5.175852956	4.533316673	4.853968101	5.332171314	5.167570286	5.616633565	4.677048301	4.954086803	5.509800774	5.007956394	5.340245885	5.0246274	4.755415819	5.364074379	4.978631528	5.085949949	4.96973521	5.374034977	5.616364969	4.847718168	5.614811765	5.040985824	5.207774005	4.815216881	5.41386721	4.770274365	5.004331775	4.921332927	5.478100924	5.253649587	5.402475809	5.148939438	4.684588272	4.890455666	5.205434265	4.890195413	4.914738298	4.8872427	5.167013822	4.815002533	5.059337894	4.495835518	4.720848638	4.387608312	5.055853487
SYPL2	6.28910125	6.594713631	5.866729459	5.921678307	6.00387374	6.096582122	6.695254177	6.381723019	6.327661953	6.536647198	5.144471424	5.745422071	5.813427109	5.238877248	6.622953375	5.797134945	5.944918527	6.074783326	5.462284791	6.429841772	5.372020036	6.416514235	6.277385743	6.36203543	5.767127231	6.165736191	5.905707134	6.004033869	6.136595525	5.384330184	6.5161271	6.334239594	6.169041271	5.476920334	5.64468185	6.6309429	4.536615148	5.778102245	5.79496122	6.274503684	5.574673543	6.145582964	5.025689764	5.38351627	5.637566804	5.937727671
ATXN7L2	5.329908614	5.368247156	5.230516733	4.98879556	4.910210301	5.035951392	5.478238017	5.167766949	5.053870215	5.558136994	4.958032874	4.896216505	5.145700579	4.823129607	5.509693421	5.066377897	5.126541149	5.30976763	5.160125734	5.201366641	4.428780789	5.012156822	5.258944186	5.319938576	4.829950316	4.940422693	4.823531066	5.046145676	5.299304001	5.284197737	5.092324672	5.318183912	5.009614198	4.735055767	5.277934108	5.187504765	5.115625013	5.026254907	4.806726764	5.48983648	4.848843644	4.548007693	4.952364407	4.929869759	4.778169616	5.188452658
CYB561D1	5.805064447	5.544896217	4.990873128	4.847347674	5.362274498	5.358948723	5.407662872	5.160135774	5.775160217	5.604924187	5.334094314	5.460571851	5.502008602	5.091588053	4.925243489	5.587402999	5.449294988	5.42408094	5.403199918	5.379772858	5.343845135	5.105611129	5.423481815	5.154354724	5.485126136	5.348218126	5.725293738	5.091932344	5.327363209	5.276704993	5.78674002	5.586874168	5.052345204	5.526179441	5.476558276	5.098741502	5.583301887	5.515456448	5.176460558	5.468287144	4.959944524	5.654685942	5.113353725	5.490759727	5.826198343	5.836480499
GPR61	3.895059406	4.278222271	4.156044101	4.134389247	4.259635405	4.159768266	4.319790272	3.944409133	4.313508908	4.580280676	4.06024721	3.976293055	4.523372181	3.7901547	4.76715535	3.960159179	4.190553493	4.124119336	4.595477999	4.22800536	3.780309816	4.383563771	4.299311813	4.325993142	4.443733597	4.045021412	4.098811183	4.041644574	4.017091069	4.287857171	4.611583851	4.424042019	4.184748595	4.320564997	4.159768266	3.937659445	4.866760226	3.999940448	4.159768266	4.348922039	3.597631399	4.065546016	4.115236882	4.375040431	4.122285796	4.232770363
GNAI3	7.310230568	7.139011216	7.518194611	7.669397787	7.511217933	7.695887026	6.676140113	7.724519009	7.672009265	7.170021013	7.900784286	7.935645419	7.219796409	7.646026974	7.553510727	7.981621826	6.837490684	7.752552431	7.186402864	7.011663849	7.653641478	7.314288665	7.598518768	6.987916999	7.64690343	7.685445794	7.526268464	7.492267497	7.566106355	7.430769067	7.18299207	6.903791518	7.291786234	7.708015931	7.734786046	7.336723887	7.72720635	7.45113318	7.339808448	7.0365032	7.665462584	7.696639017	7.905778389	7.185875874	7.817754215	7.461051458
MIR197	5.315735439	6.005550311	5.198462299	5.361086705	5.401650354	5.317594842	5.549617909	5.494562138	5.53861856	5.41750884	5.105700282	5.885473252	5.552758693	5.267536649	5.969202266	5.719359114	5.53861856	5.886817307	4.852748359	5.532503619	5.719139669	5.124579665	5.415377804	5.599734114	5.469385978	5.513285123	5.787853375	5.568676371	5.672771191	5.647116045	5.459781855	5.377410093	5.397760052	5.27893915	5.373907158	5.672354361	5.273043525	5.503810174	5.479362641	5.126620707	5.338962645	5.323654384	5.777298015	5.344168288	5.755247585	5.199301625
AMPD2	7.104578957	7.011818539	7.105986083	6.82135973	6.842519326	6.959591176	7.199042389	6.600836702	6.590285442	7.415207591	6.534307294	6.641241648	6.825614465	7.153809679	6.748150976	6.841014626	6.917478948	6.562450086	6.888636875	7.072832066	6.520713552	7.253631311	6.621723208	6.849480103	6.608966876	7.074902388	6.481728026	6.869641313	6.926461911	7.133644265	7.264037128	6.931775306	7.089822074	6.583282757	7.065408191	7.225609832	6.694330853	7.235658015	6.632373356	6.685341562	6.285847466	6.906409231	6.931739758	6.522655575	7.035355443	6.992392485
GSTM1	5.974714495	5.212380009	11.16024471	11.22143819	6.51002445	11.14670003	6.465511026	6.31925719	11.08555434	11.80103254	5.679011275	10.8435123	5.945289471	11.19062637	11.42693529	10.96662	6.253468934	11.22959325	10.79321172	11.61956573	11.41547299	11.57561683	4.924526205	7.038127752	4.919398706	5.960840392	5.35383735	6.169619893	6.210418183	11.22263829	11.43526853	10.06719121	10.9992993	5.924245782	10.2818705	11.40762079	10.96389227	11.16415651	5.786008643	6.227414796	6.183099981	6.20723192	9.833184412	5.676364865	11.24062573	11.37021718
GSTM5	4.027524977	4.409585634	5.552413337	4.905121505	4.242564567	5.484116285	3.949076369	3.739535249	6.343692942	5.989412182	5.603723101	5.747213749	4.738852888	5.223861843	5.273764741	4.79966651	3.800204827	3.912905608	5.311411533	5.899862946	5.179360535	6.193503902	5.054709242	3.794770865	3.100852259	3.114977649	4.157069548	4.428678857	3.581274485	5.195448948	6.108466192	4.625839193	5.510246724	3.337810404	3.997834021	5.184098807	4.78302289	5.632950014	3.749371961	3.834430955	6.415169506	4.995938608	4.344132455	5.171766035	4.296890743	5.280979916
CSF1	7.057764384	6.942595249	7.336163733	6.979761956	6.94029927	7.108330602	7.384847731	6.956791906	7.032670302	7.239436606	7.101121192	7.144738303	6.971871928	7.229215107	7.298243854	6.974200094	7.17050107	7.187339188	7.224606327	7.05766179	7.408166636	7.593801141	7.389635881	7.046494086	6.780445185	7.125489511	7.084711243	7.366047155	7.376169411	7.326035507	7.006441805	7.2664294	7.068956468	7.150024567	6.66487962	6.957280674	6.673464846	7.131319323	7.109312224	7.067343577	7.413275635	7.735300039	7.528056621	7.020636945	6.699092326	6.736835727
AHCYL1	9.189922977	9.043409786	9.664663264	9.88583307	9.717702389	9.755521815	9.335126428	9.864119063	9.960535223	9.589860351	10.04990524	9.949236729	9.770584217	9.902256059	10.01060046	9.84772687	9.051000228	9.893961314	9.767935979	9.324734016	9.910825762	9.795383997	9.794986878	9.382777082	9.814042304	9.86079279	9.798263377	9.781611685	10.02299414	9.928836385	9.518841339	9.600272015	9.638576724	9.763129586	9.298976796	9.539494161	9.748404435	9.58900894	9.473797431	9.408957587	9.845228299	9.638574732	9.778474912	9.20142274	9.908953478	9.565119471
STRIP1	6.784095457	6.609495999	6.306266633	6.307426866	6.625400402	6.391350296	6.55618868	6.593724999	6.580548268	7.225113334	6.815280855	6.678719915	6.812144111	6.757361813	6.747301472	6.840658733	6.434565192	6.710170253	6.779625032	6.370865513	6.384685301	6.52450313	6.703111082	6.318899355	6.863915167	6.49893298	6.928485823	6.727132225	6.529938139	6.636047142	6.553720576	6.526882118	6.038416741	6.61174683	6.809029856	6.61586679	6.724301374	6.302615296	6.123428032	6.533491743	6.688976875	6.53532261	6.813644795	6.32782298	6.551696444	5.936128298
UBL4B	3.24678985	3.28544968	3.435639651	3.128474521	3.084242868	3.417965569	2.850958336	2.967979282	3.403618272	3.036229111	3.525541922	3.090752847	3.743865701	2.922508296	3.456031511	2.919833013	3.158920733	3.060671569	4.404111653	2.885702018	2.985169833	2.570531991	3.058711223	2.734289945	3.794053883	2.755916014	3.037868613	3.145662904	2.758424633	3.699507816	3.531055507	2.849126972	3.16686766	2.679675195	3.130597802	2.81574621	3.234188514	3.666431215	2.793526089	3.372864064	2.877048959	3.131093668	2.819917681	3.416618348	3.462201803	3.129481642
SLC6A17	3.341080329	3.17682497	2.777344812	3.291422351	3.481815405	3.233076209	3.420288353	3.26980317	3.798644332	3.683159207	2.862913897	3.471805474	3.331247647	3.114952182	2.886024876	3.259950172	3.4291511	3.825399501	4.44962673	3.623975518	3.185285044	3.744943562	3.120703328	3.320917056	3.053476224	3.236611303	3.16410773	3.506616674	3.354195	3.256278955	3.213569639	3.980916953	3.550466123	3.244798122	3.360038304	2.949189018	3.952919455	3.296421263	3.19974463	3.430097997	3.222414954	3.010880396	3.031603964	3.278032315	3.249253056	3.521524028
KCNC4	5.49286241	4.92283841	5.573177333	5.109232	5.278580044	5.627129632	5.039286406	5.288089445	5.057447394	5.895380937	5.050924005	5.094897704	5.5345754	5.278219272	5.852026444	5.05700538	5.274036071	5.166628903	5.710359082	5.556193074	5.432138627	5.43737757	5.054118599	5.416751352	5.495433942	5.380820809	5.397420345	5.390411275	5.351770355	5.565978175	5.162252868	5.731855521	5.355584491	4.901080018	5.140330089	4.95002845	5.148948696	5.08877997	5.081610961	5.413277482	5.590634957	5.589021698	5.389595208	5.890688944	5.413628653	5.567498864
RBM15	7.04328174	6.895601433	6.865988797	6.939854212	6.891597144	6.3395615	7.246747727	6.825427756	7.049183966	6.488117766	6.877820118	7.040162008	6.929523244	6.801211168	6.899095163	7.081972956	7.120743087	7.246656449	6.760546077	6.82105484	7.104841566	6.603244112	6.755701822	6.70156266	7.311047552	6.938790888	7.328870885	7.012249504	6.921753189	6.763048896	6.439326892	6.931169925	6.771678002	6.91799537	6.860295452	6.785525199	6.425611297	6.828223614	7.105833585	6.867711652	7.177252844	6.923265091	7.285232355	6.784875145	7.28094304	6.317216085
PROK1	3.947023135	4.54099164	3.953552426	4.09988578	4.343514875	4.134559708	4.17824182	3.818576098	3.987378696	4.583892926	3.889101625	3.583061176	4.395129474	3.798086955	4.507676472	4.034230666	4.905407641	3.89459678	4.430323577	4.647960898	4.162423169	4.860017078	4.256628082	4.127961183	3.69154051	4.41349943	4.351621948	3.950015344	3.996842128	4.088841469	4.516574007	4.529125079	4.444724749	4.768726202	4.751329977	4.366208489	5.306831212	4.012463654	4.113133181	4.395234563	3.752034049	3.938344748	4.141074523	4.426130041	4.27316425	4.630491858
CD53	6.93617594	7.39764257	8.08204585	8.090558327	7.794759232	8.850053583	7.945934661	7.97575201	7.854390969	7.270785298	7.303584967	7.882980789	7.998007341	8.824797299	8.47193338	7.819354208	6.883207788	8.553286419	7.87619061	7.456329682	7.689057684	8.142650538	8.985542645	8.141219167	7.469495127	8.212338397	7.111109655	8.759674409	8.158428189	8.735266807	6.860270637	8.080661688	7.825358024	8.28336125	6.865587252	6.878027071	8.738759544	6.844962784	6.9651593	7.879272676	7.882817513	8.703791079	8.833482057	7.731112027	6.611253512	6.711384385
CEPT1	8.843277636	8.306033842	8.733956081	8.607077974	8.51958273	8.565830292	8.325060045	8.39778803	8.655576628	7.991436016	8.632374625	8.798297165	8.318595288	8.739742728	8.360562385	8.792186931	8.210963143	8.677436369	8.421576702	8.084833643	9.076727856	8.386723293	8.708025511	8.403253191	8.571652227	8.430120075	8.628958604	8.593489949	8.583262702	8.437377281	8.268877449	8.219132054	8.310539742	8.699930059	8.387030972	8.65491168	8.8083037	8.710999037	8.724020167	8.323375577	8.580548021	8.792613069	8.208892938	8.5092859	8.603256535	8.368979316
CHI3L2	2.851574512	2.929647596	2.851199231	2.402939652	2.745837577	2.525397491	3.136871878	2.960297835	2.869502362	2.578731482	2.538600395	2.74893027	2.610704309	2.389521448	2.871119845	2.834592592	2.596428691	2.649163455	2.554460427	3.16485188	2.609947644	2.594546127	2.503062957	2.797265379	3.109854505	2.730377797	2.34846912	2.89324004	2.380354514	3.221104349	3.173995094	2.686446338	2.880511587	3.563218721	2.57146323	2.777506276	2.861019357	2.630558555	2.646594642	2.51641442	2.642468941	3.182658193	2.829428005	2.951981336	2.714783708	2.962122408
CHIAP2	2.109014886	2.291208678	2.329791864	2.528656976	2.667269556	2.597752649	2.566808725	2.175558381	2.28905186	2.115703601	2.614183251	2.153178248	2.116479873	2.494579814	2.491521207	2.525349418	2.540677333	2.314253819	2.466052984	3.379068601	2.467876096	2.801165431	2.493222531	2.700231996	2.679358228	2.298794431	2.456339643	2.079464422	2.178544722	2.953402365	3.254068728	2.965120984	2.378942091	2.425316179	2.415198217	2.442237289	2.415774664	2.403218759	2.584049034	2.410913022	2.39339058	2.117372608	2.141057544	2.754633386	2.461349893	2.746373571
CHIA	2.79003903	2.612439784	2.872940078	2.667495706	2.904603667	3.036484897	2.765925093	2.628415997	2.663334617	3.240324296	3.012339984	2.821522822	2.888049302	2.827857434	2.821761224	2.82037066	2.682633579	2.858469837	3.349981773	3.087116757	2.883563107	2.67092668	2.868785666	2.8581164	2.723125672	2.701783556	2.994987207	2.859556746	2.520823031	2.716506999	3.000798788	3.019650038	2.992462522	2.918340525	3.187408855	2.758426082	3.253932745	2.435625069	2.773275387	2.805322158	2.643109477	2.690232407	2.696843174	2.96504963	2.759865883	3.028785328
PIFO	2.430294218	2.661819261	2.904473878	2.876175136	2.888822228	2.804359605	2.624550848	2.433396189	2.63139007	3.105524329	2.887644998	2.65579577	2.496068666	2.674061341	2.807838753	2.496592941	2.415045847	2.930745035	2.454085579	2.684015987	2.716689204	3.033629237	2.718936398	2.406525088	2.932940545	2.562772498	2.630835716	2.806874165	2.500538696	2.684676359	2.900374108	2.763990872	2.996343548	2.530432721	2.84577254	2.434424909	3.441225086	2.765364569	2.745920131	2.807749443	2.395466842	2.842211448	2.535788005	2.847910291	2.673629675	3.074817381
ATP5PB	5.539623539	5.225698499	5.596570239	5.548868295	5.604097043	5.539164044	5.35132101	5.412877832	5.678416186	5.246644047	5.585293304	5.978292809	5.501724929	5.457471288	5.515099395	5.713728164	5.584748882	5.851006286	5.137464611	5.023239274	5.702869468	5.845571443	5.541245612	5.462159733	5.79825486	5.370590516	5.616727154	5.24861901	5.413586221	5.529649433	5.709479372	5.349139626	5.722558894	5.827335841	5.546813764	5.351717563	5.680189443	5.603459986	5.546142776	5.522862086	5.546142776	5.285876582	5.42720135	5.546142776	5.832772046	5.872703608
C1orf162	6.855315009	6.77207411	7.219879938	7.586572598	7.46278012	8.39525735	8.028468568	7.240048683	7.333273718	7.18137799	6.529128427	6.721731018	7.049390026	7.670919514	7.574534169	6.571364012	6.778519436	6.914188572	6.501226263	7.0205137	6.572878341	7.461297071	8.014403758	7.604183787	6.864808231	7.593049153	6.570533491	8.148694144	7.938999868	8.149038134	6.545541781	7.658797717	7.372511779	7.210523639	6.532091416	6.528487325	8.277502905	6.813361926	6.767724421	7.483822611	7.119383706	8.258004108	7.470150325	7.315723364	5.833732847	6.110459375
RAP1A	6.569074	6.44506848	7.315230308	7.223713218	7.301846518	7.194102872	6.651529756	7.118602832	7.266213751	6.40398425	7.734179053	7.779410959	7.00381914	7.289683487	7.388007075	7.710692387	6.764634203	7.633666003	7.210123384	6.65519624	7.774954624	7.205210153	7.340539246	7.112517806	7.455301822	7.300453389	7.436260079	7.158082201	6.99812065	7.335894321	6.865387435	6.895487728	7.235102368	7.80484033	7.283030082	6.93946527	7.846743567	6.954078894	7.35675019	7.049391142	7.62607456	7.477252259	7.581375085	6.927115275	7.667710377	7.263838982
DDX20	5.015661325	5.078675569	5.092183496	5.168710804	5.036345757	5.219598516	4.733850727	5.426976006	5.50365509	4.778539744	5.438854969	5.628355417	5.079878667	5.338174406	5.387539979	5.646128178	4.740695447	5.598180298	5.483135332	4.564057718	5.430651672	5.300141222	5.528190235	5.291338713	5.487421835	5.252607503	5.43075515	4.926958374	5.355513425	5.407258966	5.392280873	5.067215841	5.383403676	5.505979487	5.127660891	5.02056594	5.642586564	4.8156429	5.399549593	5.11356959	5.747689295	4.987512106	5.867112131	5.32826664	5.528877992	5.113502699
CTTNBP2NL	5.315067663	5.498770164	5.694929476	6.176272075	5.960529043	6.120279543	5.445240434	5.895565166	5.720524428	5.391471352	6.158516597	6.011997809	5.5566922	6.284924384	5.685761028	5.621925655	5.096604338	6.107097909	5.75685926	5.241273505	5.859932872	6.046695466	6.311886069	5.588858883	5.678985905	5.809700118	5.160160707	6.495363733	5.74259442	6.424960588	4.97978476	5.574434513	5.833299282	5.733007805	5.469189984	5.381815162	5.738288709	5.159295038	5.727945037	5.508774999	6.505575033	5.913070667	6.140885554	5.799749453	5.132441882	4.932030555
WNT2B	4.230570776	4.271122225	4.418519052	4.152272593	3.939620206	4.363165249	4.13410032	4.393673167	3.948574023	4.328932092	5.018683152	4.940316044	4.449438693	4.551617356	4.413213456	4.687519289	4.475565555	4.264998174	4.54786069	4.496641192	4.255210199	3.759782331	4.604475135	3.665891873	4.53219328	4.239852772	4.415564887	4.023077092	3.856875202	4.372151228	4.393131464	4.09666662	3.968670491	4.280024811	4.070314933	3.734498784	4.428075057	4.227600129	4.251486896	3.971668958	4.747394076	4.558048242	4.266965971	4.440989302	4.140614563	4.18581035
CAPZA1	7.111761416	7.349401575	7.373891002	7.499007006	7.606440998	7.469890666	7.579983914	7.552011177	7.652799988	6.851995489	7.765652858	7.708106619	7.329375648	7.655148853	7.543536306	7.67138302	7.362484806	7.98509261	7.194554806	7.005707111	7.603698108	7.517587921	7.488114115	7.757052162	7.629419402	7.570238319	7.612353001	7.53365002	7.677520846	7.725254214	7.603779049	7.539202474	7.388557109	7.631294775	7.150190488	7.574433188	8.024955709	7.392822366	7.635358378	7.189564481	7.661644987	7.79981132	8.127324415	7.507116811	7.689810434	7.54652311
MOV10	8.450078834	8.32933077	8.1569598	8.274597096	8.236317225	8.442582388	8.505960149	8.285020395	8.181738157	8.715660105	7.986601351	8.211938812	8.309063689	8.338744947	8.134973768	8.099165997	8.466477279	8.008068036	8.311885909	8.694097933	8.164528242	8.238172568	8.318854656	8.260598621	8.178582865	8.495377335	8.473499621	8.315327774	8.530632367	8.388110941	8.289065863	8.330823451	8.121180747	8.005300791	8.509356988	8.345213367	7.985520197	8.293735567	7.648345323	8.373401408	7.912087993	8.091658722	7.756491221	8.136119753	8.368029837	8.171263364
FAM19A3	4.038443491	4.256995776	3.353133624	3.999604699	4.050771582	3.95990565	3.881026936	3.715877437	3.951461717	3.740492308	3.796379157	3.637778028	4.070083197	3.454687595	4.82828224	3.582771657	4.099895999	4.011643743	3.760612318	4.182239036	3.93237456	3.948006512	3.666565033	3.866175018	3.705430492	3.80854784	3.370406391	3.922969846	3.921125485	3.913106113	4.434905725	4.680948026	3.987887577	4.009242976	4.232802898	4.116721045	4.549400508	3.822338903	3.760254062	4.060566453	3.629470141	3.873311645	3.684495043	3.684535483	3.596973054	4.760651054
AKR7A2P1	5.059700734	5.107846471	4.796611274	4.981465757	5.179620842	5.04776939	5.11831516	5.433461869	5.140545925	5.347139283	4.828670683	5.440366966	5.175408742	4.834759624	4.991791176	5.001306174	5.043435653	4.48252172	4.308859159	5.27419995	5.293699047	5.154214801	4.724389295	5.236978399	4.347194184	5.13516414	4.81995462	4.798245857	5.234970928	5.167897953	5.403166142	5.375979898	5.281339744	5.221878906	5.461834335	5.473924755	5.509205524	5.421265067	4.661356613	5.230236513	5.04611044	5.506434387	4.777185011	5.133911153	5.168008593	5.49931501
LRIG2	6.762758651	6.73412437	7.099894483	6.210432507	6.225426744	6.154357591	6.669272366	6.536516573	6.321570431	6.301198208	6.498921808	6.914590151	6.232384915	6.042036422	6.550298611	6.612381581	6.69964508	6.308206614	6.268140301	6.284801314	6.800478735	5.828870854	6.480953247	6.375671571	6.492909495	6.624233399	6.975214948	6.465869775	6.600630543	6.349638897	5.80571607	6.24233227	5.907667819	6.616355965	6.096658627	6.645653202	5.689878803	6.459126922	6.571047328	6.061344802	6.993174704	6.867800141	6.237039778	6.474795821	6.917867721	5.562303483
MAGI3	7.217605595	6.940680242	7.155964293	7.098436687	7.616790578	7.55459067	7.108891997	7.044020506	6.954063743	6.834640821	6.755623646	7.273201439	7.057869872	7.092717549	7.360589347	6.821599486	7.608807678	7.30887724	6.880901659	6.99174199	7.513756425	7.38782263	6.972633456	7.099939636	7.000320817	7.23902345	7.215378996	7.123320641	6.922423832	7.135812703	6.536826569	7.096900102	7.47342809	7.2733845	7.240406301	7.263932544	7.081711725	7.256305462	7.631643283	7.352761316	7.316535036	6.984317412	6.512813976	7.088941816	7.684440274	7.027277553
DCLRE1B	4.264111805	4.150967004	4.12805651	3.6750362	4.354278026	3.835120848	4.185534131	4.027033575	4.226925187	3.995414782	3.982949459	4.383376685	4.233385955	4.06862507	4.288196346	4.169063324	3.873601671	4.447698242	4.027813564	4.033268908	4.379065294	4.38386812	4.167519366	4.298380189	3.964427614	4.352103471	4.119543376	4.029811524	4.342726325	4.066449579	4.251996166	4.459467108	4.295835323	4.164619169	4.148391867	4.191213313	4.477933783	3.931614961	3.99492278	4.183274517	4.293894407	3.913388462	4.046695396	3.8776964	4.042547636	4.234192812
HIPK1	8.002236519	8.096819693	7.964304891	8.276881205	8.312430809	8.428593082	8.274276338	8.443610712	8.271667188	7.959417895	8.417534845	8.456655525	8.333956377	8.368089705	8.292897096	8.381933372	8.174152607	8.573051766	8.220424578	7.981695479	8.21189748	8.15436962	8.437169146	8.085518953	8.035353284	8.461254533	8.074481876	8.621931745	8.498616347	8.467886629	8.05060371	8.207683993	8.400234752	8.238873569	8.084778279	8.058389384	8.139363977	8.35227773	8.152841933	8.425323017	8.311798206	8.237493912	9.060392608	8.238748133	8.039703579	7.883742349
OLFML3	6.087308728	6.181094311	6.535418484	6.375159501	6.755660639	6.362390646	6.737234014	6.56741448	6.979858311	5.832116232	6.693492214	6.84349698	6.84456428	6.455297149	6.153927268	6.631956614	6.491108078	6.791928693	6.924585288	6.638289073	6.944572273	6.870886017	6.868249302	6.308124633	6.365000669	6.681095461	6.367120455	6.894536124	6.484689589	6.487713764	6.62092124	6.599027547	6.779819411	6.397087031	6.369573112	5.919875998	6.018402156	5.651308696	6.386719282	6.436393163	7.390297669	7.342752229	6.903058404	6.603747843	6.352170559	6.629639134
SYCP1	1.797472183	1.78760529	2.005770822	1.880075692	2.062078568	2.16782857	1.830395845	1.748899324	1.994999231	2.118030715	1.842900194	1.83881749	2.042775821	1.733991689	1.856413726	1.899139353	1.874492968	1.944030139	2.013462773	1.906886888	1.728249158	1.822286755	1.824998784	1.710301124	1.990065449	1.827701356	1.843015714	1.82001175	1.721533266	1.890150127	1.954337763	1.774531112	1.960467146	1.892570193	1.806397716	1.869798473	1.963862315	2.107018996	1.758664292	1.741845855	1.811517998	1.779982299	1.907606652	2.020138759	1.974099616	1.852389752
TSHB	2.343999467	2.33358677	2.394118276	2.53082333	2.295823101	2.740420664	2.321136962	2.439882586	2.322952823	2.240587067	2.307240209	2.209473324	2.582358477	2.32919874	2.221207903	2.276195955	2.497791488	2.64813826	2.822059713	2.321602657	2.164710838	2.471089236	2.255544103	2.374547919	2.34932071	2.179611742	2.184549725	2.29711394	2.337713687	2.039538892	2.801029624	2.581505319	2.164742816	2.190262958	2.440337752	2.193330717	2.370899532	2.345558603	2.082723511	2.489735519	2.432815617	2.04982219	2.248231955	2.2381027	2.421112366	2.696325455
VANGL1	5.459661127	5.248063104	5.478972789	5.097185157	5.267585446	5.438428431	5.084769419	5.731247787	5.71135246	5.667532283	5.61020132	5.421946969	5.239438977	5.568632655	5.712799829	5.643423318	5.35708312	5.986854807	5.533429705	5.316669441	5.665479757	5.820526827	5.304977752	5.395212056	5.305694922	5.741298223	5.559510508	5.349392006	5.352992233	5.43866649	5.390660283	5.387387721	5.36835708	5.442233616	5.429829235	5.112465871	5.554492385	5.655912925	5.158396251	5.449597311	5.427317673	5.720713619	5.559075815	5.215502703	4.804606828	5.391112448
SLC22A15	3.655478189	4.656838938	3.960903881	3.901589715	3.629372383	3.291678029	3.548977562	3.431872059	3.586119385	3.653545369	5.27289211	5.46632175	3.815484012	3.776742872	3.671661358	4.06155057	3.387284225	4.130558821	3.78146471	3.561023669	3.545324994	3.696076584	3.744570188	3.252748215	4.46436866	3.458319149	3.662255331	3.945277135	3.5506952	3.86373961	3.435306848	3.390108825	3.714440762	3.740997432	4.071717878	3.548328691	3.865684296	3.588235725	3.679052554	3.442848708	3.88465565	3.698720149	4.004818861	3.584667289	3.819064371	3.606905663
MAB21L3	4.376988771	4.130290392	4.353480908	4.689235271	5.027621573	4.143505163	4.120782607	4.443806839	4.611228735	4.657304832	4.854978459	5.355891085	5.133107304	4.733009445	4.236265418	4.311114226	4.318862986	4.950853139	4.696312662	4.382193891	4.158230876	4.506066697	4.829320244	4.786334837	4.666588292	4.450151595	4.411141576	4.492898993	4.44497706	4.665707012	4.277495833	4.106303525	4.996298669	4.546945807	4.614162244	3.878189631	4.704035769	5.187506895	4.587525699	5.208462615	5.03723839	4.100466295	6.242740286	4.545883581	4.088703437	4.509507778
ATP1A1	9.759910157	10.02940151	9.763296349	9.930892717	9.921613677	9.943441859	9.674912573	10.11302097	10.07558321	9.941361138	10.45104989	10.91600571	10.18231723	9.812423961	10.02440254	10.05133057	9.667177262	9.712449988	10.17486828	9.63253483	10.00866921	9.924440627	10.06867148	9.842395568	9.85031936	10.21831501	9.799866659	10.13952552	10.17118686	9.92802601	9.844019478	9.919166894	9.913280562	10.31390432	10.26634496	9.673854052	10.3676265	10.15441056	10.07638465	9.696287146	10.19030333	10.02467355	11.23102534	9.996121474	9.923171643	9.876697818
C1orf137	2.307816005	2.184611441	2.58039735	2.361207693	2.552450431	2.407507524	2.190568559	2.278627706	2.192369875	2.226663133	2.44384104	2.393166665	2.213045637	2.129972326	2.732582777	2.228523144	2.592478793	2.359814125	2.380663415	2.427413179	2.199943449	2.245895368	2.272923641	2.193094772	2.287190621	2.140214073	2.332672794	2.393110216	1.996487815	2.253195583	2.395236925	2.366072736	2.321043238	2.124003423	2.394064183	1.990808101	2.364197653	2.013123835	2.155478633	2.251953988	2.638243675	2.086419515	2.161794214	2.304914432	2.336077464	2.592341245
CD2	4.488729846	4.657236873	4.279812573	4.468945705	4.359542665	4.938461755	5.165425799	4.377834035	4.941244288	4.558558044	5.398579792	5.466824183	5.501484253	4.624907047	4.923667637	5.305475702	4.236932414	4.697752538	5.868833316	4.594189609	4.781310373	4.75832273	6.531608316	4.675617371	5.008360677	5.064331196	4.594188416	5.50177695	4.624508942	5.271038428	4.306129598	4.648484562	4.870242086	5.938264743	4.030030173	4.594696889	4.872099422	4.431514732	4.228331252	4.966598732	4.718358299	5.668632747	5.125241924	4.530900379	4.561558808	4.335922747
PTGFRN	6.035527622	6.688625103	5.9116156	5.902857389	6.070899998	5.852797974	6.215629252	6.494101107	6.261390552	6.006543253	6.733623491	6.86596381	6.615644226	5.917253941	6.108454645	6.455329901	5.662689947	5.858548107	6.297896193	5.827941805	6.154018247	6.636852141	6.150719705	6.167310868	6.468204937	6.249914418	6.402149511	6.206060275	6.361523208	6.458653836	6.287495021	6.08544716	6.024612655	6.285046506	7.562653967	5.72570104	6.904104129	6.453949914	5.961333281	6.03744807	5.988005223	6.430188685	7.098163534	5.732314447	6.197411852	6.072867744
CD101	4.057792203	4.330230533	3.767469966	4.103251658	3.896730611	4.615879983	4.337486626	4.23636007	4.328478958	4.210314814	3.714016581	4.015244828	4.414182492	4.216305452	4.880085994	4.307598052	4.210449823	4.699343504	3.86114733	4.128265319	4.651890014	4.259658111	4.28430795	4.041253156	3.850473018	4.411743701	4.244366734	4.357968801	4.343888648	4.347696702	4.24762331	4.687746622	4.136036395	4.367932105	3.91138912	3.887331681	4.609529053	4.512803604	4.009789854	4.03868069	4.155568099	4.887467803	4.283849166	3.553787644	3.467444019	4.011376183
TTF2	4.587524474	4.82115241	4.567507223	4.598185319	4.661759334	5.064878406	4.817544286	5.120804435	5.171921329	4.678683469	4.845309806	4.937454024	5.380778785	4.724261669	5.038843846	5.20098062	4.648000492	5.453449395	5.157904042	4.771982879	4.744132479	4.624147754	4.862742636	5.05335417	4.885898334	5.019793196	5.017677161	4.82115241	4.68800974	5.406727322	4.325237269	4.82115241	4.018603506	5.331170411	4.585986739	4.957151892	4.902780983	4.276039174	4.305730133	4.561891951	4.862662051	4.668415266	5.21932815	4.283709477	4.54859037	4.364693461
MAN1A2	7.76672992	7.318056793	8.357905019	8.330196567	8.158568845	8.108786638	7.953902356	8.328725351	8.458152567	7.560441065	8.293160622	8.338067677	7.971705466	7.890012351	7.96330641	8.343467414	7.968299126	8.611496429	8.005743802	7.651001437	8.389985235	8.169876792	8.051759959	7.883469061	8.239535785	8.27838534	8.4489913	8.10109935	8.156821393	8.187535497	8.244481666	8.394700507	8.367863948	8.345466499	8.089010235	8.070034724	8.436167197	8.210517182	8.383109813	7.91685323	8.357394821	8.152270861	8.637891163	8.147337555	8.395249252	8.397394401
FAM46C	5.908857029	6.562496189	6.51403042	6.57028435	6.192578043	6.043014802	5.663993012	5.86027168	6.626227861	5.602372666	6.443953483	5.581260007	6.401588895	6.462436715	6.402332183	6.112829836	6.601678631	6.579309828	6.369220483	5.742659493	6.510303288	6.493720558	6.637132025	5.961465436	6.242148756	5.954067081	5.847645041	6.642801732	6.464030678	5.632107592	6.147481402	5.903727802	6.360044432	6.606295892	6.526816384	5.641367545	6.463730139	6.443298545	6.24070847	6.821279984	5.846217586	6.156900739	6.639227998	6.339151228	6.469819199	6.628956295
WDR3	6.048029545	5.317117851	5.868037457	6.094005088	6.052976144	5.756724579	5.56071253	6.308209615	6.512282802	5.705346017	6.41924916	5.747020554	5.760039964	5.819678158	5.999497307	6.214097678	5.91365407	6.291045557	5.3753984	5.476463175	5.910528311	5.840144872	5.952811528	5.878928478	6.30698203	6.061580497	6.092243963	6.018851155	6.059029107	5.917762805	5.693804257	5.559158836	6.123157367	6.035110628	5.931130275	5.713818639	5.635404311	6.268886968	6.236107477	5.703034192	6.178320279	5.905596519	7.149820502	5.609684984	6.336574124	5.608999396
HAO2	11.14501993	10.33774412	10.73151488	10.85401257	10.3762724	10.66211182	11.03465835	10.66942677	10.44997312	10.68085641	9.866728428	9.391134877	10.25879287	10.77930965	10.53011068	9.90383807	11.18546066	10.09573726	10.30446336	10.75418789	10.94465455	10.75797517	10.49629165	11.10977904	10.47589338	10.82963752	10.70248329	10.40955701	10.90081266	10.89197961	10.43351479	11.10502797	10.61182628	10.59536561	9.007634169	11.07338965	10.39255625	10.83437032	10.71812037	10.77154938	10.53380684	10.56090849	8.416523242	10.485016	10.74165641	10.75828955
HSD3B2	3.774510998	3.869535715	3.281709004	3.090164365	3.128795561	3.045619944	4.095096465	3.183102833	3.17358137	3.807407565	3.186661295	3.597919704	3.404773751	3.542192459	3.560904597	3.26244545	3.553185359	3.463503043	3.618673241	3.46496766	3.276873927	3.394925538	3.34994278	3.544183868	3.494175325	3.350403684	3.597010474	3.304159309	3.784790938	3.658295285	3.843160099	3.518589866	3.562197559	3.270605706	3.702216194	3.62123332	3.565360078	3.654502993	3.443516217	3.778817518	3.480569236	3.268667132	3.400819968	3.65486935	4.272268801	3.539747748
HSD3B1	4.068847514	4.537477012	3.945266421	4.241546202	4.234851619	3.735244393	3.899260762	3.941529942	4.131708646	4.485816005	3.952959493	4.054630966	3.835835636	4.265693739	4.149781724	3.682643937	4.315267691	4.101892849	3.919581813	4.193517592	4.254405103	3.880628764	3.70769944	4.142767403	4.164147554	3.920528879	3.82120979	3.961970611	3.929194268	4.831039417	3.971860862	4.028983188	3.817371496	4.148258899	4.045247702	3.931885395	3.976877526	4.116715426	3.823025357	4.135192278	3.98597357	3.893854393	3.678998184	3.98862264	3.99795572	4.450668866
HSD3BP4	3.530894399	4.219917788	3.725855597	4.079798946	4.000439117	3.46895946	4.289721161	3.349803463	4.105757255	4.080248541	4.131339571	3.881626488	3.772294335	3.520948933	4.111472702	4.094124751	4.099088719	3.358193	4.007019662	5.336034448	4.131598541	3.466472172	3.597744203	4.260188278	3.938875475	3.746622429	3.788925037	4.109303715	4.205977767	4.213784096	3.563460603	3.682068219	3.6614159	3.537651786	3.618243275	3.734454385	3.244265612	4.497475778	3.510087242	4.139709215	4.879302541	3.89502802	3.990398972	3.540651424	3.825450729	4.280689205
PHGDH	9.487086666	8.8940039	9.632412656	9.231660402	9.109531863	9.421156367	9.399712508	9.632736211	9.83876937	9.481073228	9.205773006	8.391694228	9.517047341	9.086576543	9.332537522	9.148731468	9.714541345	8.961160353	9.144496415	9.329569556	9.757024727	9.866772451	9.309834518	9.356295976	9.521196702	9.384632507	9.42156707	9.384853203	9.766075795	9.136874353	9.827897135	9.397978245	9.765966088	9.657354417	8.715469608	9.101480709	8.926304109	9.643738794	9.90696426	9.617163006	9.437369388	9.625350813	8.138645761	9.43356471	9.576025123	9.603394444
LINC00328	5.770400478	5.672670352	5.42550723	4.564246224	5.120664231	4.901495117	6.451363924	5.817823807	6.149172925	5.449379791	5.923341194	4.708793303	5.333360341	4.924694994	4.688942431	5.651834805	6.365620425	5.00735629	4.804173212	6.721553903	4.483618306	4.454948412	5.453956467	6.259988564	4.829401825	4.718549145	5.69049575	5.907713763	5.564101102	5.650628852	5.182634463	5.520163246	4.762471621	5.458185343	4.548748572	4.278831927	3.593722352	5.323456004	4.741548866	5.283191091	6.011726309	5.812580923	5.889192984	5.672435953	5.781655843	4.771247321
RNVU1-3	3.154676117	3.388133115	3.159011928	3.757457281	3.295146101	3.348690837	3.171420372	3.1824356	3.602969761	2.638124375	3.395090741	3.799799843	3.161776923	3.490143579	3.493008114	4.022224374	3.554614985	3.615855452	3.492151286	3.399452148	4.06715028	3.738608357	3.674859832	3.470828809	3.616218076	3.479136371	3.294811911	3.302490481	3.537528709	3.469259331	3.170380656	3.312954616	3.501227877	3.233564602	3.409440874	3.73414013	3.40579868	3.526635085	3.452746693	3.38941247	3.610093903	3.560380857	3.39287999	3.096906299	4.046274762	3.540056431
RNVU1-6	5.089089504	6.046344703	5.714419859	5.778801382	5.319412592	5.424510141	6.102015887	5.276171067	5.230560923	5.451501452	4.82909865	4.574959641	5.03514965	5.431381955	5.717628924	5.079614221	5.249092356	5.592206842	4.620076933	6.335585737	5.291116354	5.488016764	5.154764949	6.247245361	4.373104388	5.368828459	4.589842202	5.339336273	5.077065736	5.251965969	5.460837058	5.839862228	5.729130327	4.971258982	5.740815385	4.574160023	5.355026449	5.278333727	5.83014783	5.934252107	5.061619451	5.288577714	5.016420648	5.497695607	4.764965106	6.038823091
HJV	8.861100466	8.739020902	8.542154142	8.640766453	8.689329169	8.617208728	8.309823788	8.553666005	8.145424979	8.824675374	8.115061713	7.496178852	8.458815797	8.417833998	8.421016639	8.298413335	9.026395222	8.394552992	8.59705271	8.912463285	8.551214052	8.986896382	8.30878407	8.227404934	8.454638224	8.4350667	8.583294076	8.039993789	8.268862017	8.373747916	8.97912822	8.560164718	8.545910774	8.024888416	8.389027816	9.254044101	8.776728317	8.487543407	7.923491324	8.787019485	7.617544937	7.78378272	6.581300507	8.327134369	8.383420773	9.335308275
TXNIP	10.40164579	10.52181563	10.89718584	11.96028636	10.72986555	11.76937804	11.16991053	11.21302573	11.28662927	11.18108268	11.03027081	11.5244872	11.02837254	11.15132226	11.23966454	10.83728145	10.67834583	10.81845863	11.3296714	10.92451958	10.4080074	10.89317952	11.36752805	10.65154546	10.93299589	10.98113698	10.72409107	11.15381243	10.82600767	11.78068359	10.17043769	10.79155238	10.36782017	10.91621668	9.708009241	10.5791463	11.54471615	10.43772609	11.06262514	11.51110425	11.89103252	11.30512155	10.5115755	10.91871866	10.21555889	9.965811935
ANKRD34A	3.886125317	4.101915168	3.940961359	3.756374282	3.751765125	3.976060463	3.768794966	3.625998898	3.740975088	4.324722878	3.712127055	3.871630424	3.908034476	3.849867072	3.816827314	3.454246879	3.809606285	3.624850301	3.965499552	3.573417532	3.518675602	3.994673825	3.614872656	4.334024161	3.958292366	3.784687754	4.038070142	4.06834206	3.637636658	3.870756873	4.019642859	3.837528573	3.703120284	3.648499905	4.186551261	3.879824226	3.934721326	3.684407874	3.731405218	3.797524312	3.909029705	3.921955882	3.684043569	3.92201834	3.734164293	4.686453323
LIX1L	6.064661387	6.015666	6.382038781	6.299360206	6.311900393	6.533437214	6.25522679	6.584368919	6.3815982	5.616529726	6.421838046	6.093695078	6.587420532	6.404856624	6.408857861	6.104925314	6.813966782	5.891625103	5.897987761	6.213768513	6.263547745	7.031816005	6.200310306	6.682143851	5.644899335	6.496228227	6.385653984	6.537242161	6.47158874	5.922279114	6.935625307	6.645479208	6.644803144	6.398503407	6.309620995	6.521955961	6.78342118	6.500246607	6.27326013	6.473720524	6.535755045	6.758019097	5.683206044	6.183951223	6.12390446	6.671811626
PEX11B	7.918009344	7.774525179	7.198562477	7.75434415	7.624504829	7.81867287	7.880440302	7.869234781	7.972484446	7.51260186	7.817439133	7.786706942	7.781150242	7.533966939	7.664927626	7.871175576	7.987442292	7.664748477	7.425984441	7.941138032	7.927203335	8.078961086	7.824342534	8.343459042	7.69941184	7.667198049	8.069439744	7.358107946	7.766097545	7.805089962	8.201371109	8.124296897	7.701886495	8.066102391	7.816103625	8.27512865	7.957649106	8.087217411	7.860661821	8.068425933	7.795683512	8.290214494	7.294528114	7.924446775	8.093196521	8.165918042
ITGA10	3.799817374	3.464712577	3.496799566	3.840004839	3.599558722	3.428319157	3.702098917	3.340132722	3.66136917	4.047789279	3.998178084	3.53598889	3.258885272	3.588118004	3.313864539	3.347920616	3.442069405	3.691597816	4.046393155	3.8276262	3.482982638	3.751599731	3.895400293	3.534969275	3.593311747	3.595031555	3.737738779	3.788168269	3.346308402	3.488309578	3.79589343	3.888726287	3.596336172	3.269214706	3.118140273	3.247005341	3.592878486	3.602386816	3.700346448	4.015271961	3.686258696	3.579429724	3.525404538	3.714884845	3.864737243	3.676821706
ANKRD35	3.48705529	3.467831885	3.126708762	3.261410668	3.213660252	2.971457877	3.586479285	3.267091892	3.672050592	3.626730176	3.335771707	2.964083981	3.635819806	3.339926142	3.770600301	3.100976134	3.149873058	3.539142195	3.589708367	3.786826783	3.385959786	3.452420381	3.170988103	3.373046538	3.345073938	3.304650276	3.121001242	3.157550511	3.431731527	3.205171673	3.620716813	3.615552024	3.344012494	3.248438518	3.223707525	3.160914822	3.468175529	2.999244064	3.355093088	3.549764877	3.052200691	3.217519149	2.907644375	2.969876304	3.358166692	3.59145487
PIAS3	5.817544923	5.79678308	5.42685892	5.491980354	5.53452218	5.734877835	6.058776053	5.813389317	5.808640464	5.882091684	5.7879468	5.714832431	5.727243241	5.639861535	5.487619197	5.574763531	5.996384139	5.589207444	5.707744519	5.310504868	5.423157735	5.966269681	5.819250254	5.79969108	5.048264205	5.966791843	5.739877595	5.885391029	5.722876744	5.914309464	6.00855284	6.156147174	5.308623501	5.325748174	5.711549041	5.859614804	5.51979164	5.729696307	5.350629928	5.510279607	6.005465776	6.088816753	5.370616274	5.9614302	5.370158775	5.992207062
RNF115	6.955551738	6.954053542	6.715269689	7.366516148	7.296550465	7.13116263	7.004646406	7.287356033	7.21956196	6.6022919	7.54313363	7.585523202	7.170324833	7.313404944	7.067864828	7.520090579	6.819257851	7.051542945	7.49024725	6.997082348	7.035581154	7.388583809	7.315310047	7.507359568	7.148203619	7.052892345	7.010614623	7.101400689	7.24479073	7.24450588	6.856383806	6.842646934	7.119167287	7.33324491	7.321909857	7.011582201	7.303526919	7.096722494	7.209382426	6.62718326	7.479722942	6.953176742	7.175414616	7.12774634	7.24984245	6.7483252
ABHD17A	7.525974092	7.275446745	7.222202564	7.239509574	7.52457362	7.560454813	7.550550336	7.476716674	7.441271856	7.857173002	7.126517275	7.022538312	7.656080096	7.66439727	7.546457152	7.202521973	7.383211136	7.19663742	7.491595877	8.055497109	7.167597285	7.88450024	7.537371692	8.059436604	7.242012443	7.733769601	7.179785	7.774670103	7.770111165	7.564438218	8.029977115	7.922179337	7.673094673	7.279809082	7.47689914	7.443580838	7.627995436	7.613478246	7.242592833	7.839531078	7.170157254	7.61968293	7.3833681	7.300804228	7.25696255	8.091858903
CHD1L	6.698962703	6.888926448	5.810516599	6.557323706	6.439176451	6.015649641	6.890412785	6.788647344	6.745226628	6.140428106	6.484474092	7.682446149	6.541930379	5.803051669	6.98049094	7.010739906	6.418734634	6.515762095	6.035575027	6.377691876	5.892498128	6.097453686	6.71866161	6.655819634	6.628848421	6.478701545	6.174649825	6.454761901	6.711000854	6.861419504	6.42988022	6.234780947	6.092347262	6.749488119	6.261759741	7.380453392	6.060156643	6.064252041	6.422237089	6.232156896	6.595246224	6.000145795	6.071989393	6.471618638	6.867987985	6.562567938
BCL9	6.081979119	6.109802672	5.787412476	5.999992877	5.756020299	5.849329605	5.996333765	6.051271377	5.889318187	6.000062417	6.561849667	6.345712937	6.107272212	5.926591305	6.012170692	6.077397981	5.858943726	5.778474921	6.376751212	5.710535392	5.688392422	6.400633004	6.027799756	6.099195945	6.0436223	6.216097444	6.198390886	6.123089849	6.367649542	6.066483176	6.000517685	6.213684326	6.264147137	6.137476381	5.987627212	6.08473955	6.16358957	6.421395778	5.870664898	5.892559196	6.173192136	5.802742487	6.003838491	6.370870746	5.788835378	5.723406437
GJA8	2.809392199	2.982946474	3.275790499	3.126102033	3.065512373	3.19306605	3.527895129	3.089286961	2.805113917	3.081444633	2.822548497	2.740067324	3.103683876	3.114231737	3.342483114	2.510155123	3.305665153	3.020845448	3.71621647	3.313007959	2.932594342	3.278680966	2.970169854	3.002254739	3.023491384	2.971165898	3.030285029	2.704142242	2.677943114	3.254251846	3.692070225	3.445578876	2.88912361	3.170863983	3.27216141	2.705978928	3.87494122	2.753940303	3.233008988	3.002441	2.799170597	3.041603855	3.282346533	3.283287836	3.399604746	3.657121111
RNVU1-19	5.417838658	5.577683192	5.946962745	5.694614324	5.836033757	5.850673843	5.833985429	5.523561325	4.836917014	5.248420907	4.826299049	4.79224178	5.352577897	6.034848553	5.806361144	5.658646301	6.150743471	4.877126753	4.837475964	4.851949639	5.046539201	6.057838878	6.00493598	5.54812103	5.036227296	5.048080148	5.171371431	5.522567914	5.894239212	5.874602281	5.759660071	5.553782642	6.192946906	5.517798353	5.786971711	5.307983647	5.151480031	5.279829225	5.677377578	6.344293527	4.236798751	5.577294292	5.277697588	6.190295051	5.42457881	5.476919508
VOPP1	7.015429279	7.551128929	6.746194037	6.999348971	7.001567447	7.183284603	7.43346814	7.202776825	7.243660789	7.315523803	7.215103122	7.476770997	7.774461773	7.113190405	7.101481541	7.094508017	7.062859844	7.297003042	7.555686057	7.444139655	6.625726246	7.277083095	7.373742359	7.521849906	7.410641034	7.497882992	7.07824931	7.510158369	7.444228725	7.387946101	7.681557221	7.522566544	7.236578913	7.540161302	7.409929285	6.997241744	7.464057454	6.930121402	6.752992719	7.075444054	7.013515396	7.467057379	7.39471905	7.711182714	6.693610786	7.114221813
PFN1P2	9.607448644	9.348303675	8.851013176	8.865044279	8.791268	9.24784617	9.903933644	9.115233306	8.802672024	8.925286083	8.204882242	8.996474938	9.055584184	9.386464938	8.996598052	9.257637495	9.702684993	8.485815858	7.126237515	9.858199399	8.763734996	9.86590844	9.01885994	10.04921343	7.200025312	9.36476948	8.648177666	9.149798896	9.144549076	8.845543811	10.47318671	9.92220014	9.309026273	9.164238757	9.725635952	9.563607133	9.262164584	9.374757012	9.038313408	9.151890303	8.72497088	9.569056497	8.932591498	8.978816144	8.819005471	9.849242685
HIST2H2AC	7.878471108	7.676115719	7.880726265	7.356945815	7.629144798	7.582122579	7.397747329	7.640056574	7.452858024	7.715080269	7.30688161	7.362768652	7.452875249	7.627712295	7.231053246	7.453529726	7.8451673	8.022974889	7.586269742	7.14168857	7.728891802	7.700086469	7.653170286	7.672389297	7.684638599	7.638567426	7.406750521	7.790748741	7.733510366	7.209109723	7.885453723	7.79468599	7.424652627	7.788896327	7.700004981	7.62980625	8.266353801	7.329308572	7.371926539	7.833608434	7.792466344	7.294930572	6.652530214	8.218233969	7.912226863	8.031614871
BOLA1	6.146719807	5.586480714	5.509753967	5.858198622	5.936280085	6.05989981	6.229915937	5.720450099	5.831528016	6.118354754	5.632530661	5.22754762	5.785417602	5.53537878	5.746421134	5.652211694	6.138059015	5.138885947	5.553942797	5.769069586	5.462395787	6.241245349	5.76291252	6.097498187	5.65399772	6.101469895	5.817198988	5.51465513	5.891536478	5.418945905	6.452744986	6.369160107	5.858381383	5.711857617	5.82984735	6.040364125	5.808941411	5.942179716	5.445344587	5.866680124	5.377355256	5.867245998	5.210777025	5.826999451	6.012302815	6.303669102
VPS45	7.273431627	7.547479	7.178102584	7.185077576	7.202837851	7.127310429	7.201927371	7.458928355	7.562814181	6.796314645	7.815681545	7.554358698	7.145692656	7.056346504	7.390148328	7.506145515	6.978949432	7.457405846	7.119327707	6.725825359	7.198901114	6.595727799	7.274485808	7.147574435	7.262537969	7.398372048	7.356104566	7.17165464	7.436780181	7.391252637	6.631358112	6.92502871	6.735434882	7.33824264	7.082213024	7.627165758	7.269404069	7.000167789	7.01178822	6.921812193	7.331002469	7.596743515	7.317225342	7.268655227	7.194081703	6.387682982
PLEKHO1	5.661871246	5.789003385	5.754473955	5.728783635	6.011292856	5.698260535	5.915391288	5.489674921	5.639757412	5.536420545	5.661871246	5.580707045	5.891779933	6.06593954	5.750658471	5.750069535	5.575281418	5.784565936	5.837636179	5.716369011	5.771907292	5.613983078	6.372131422	5.494500515	5.557657127	5.578538779	5.723025442	6.552970644	5.764589355	5.934225971	5.395720354	5.661871246	5.901553563	5.99341728	5.393901261	5.082139651	5.497921239	5.648754217	5.258984127	5.557918944	5.661871246	5.791589144	6.374988734	5.574439348	5.253469569	5.163945907
CA14	5.737400674	4.343847314	5.177214853	4.789558184	5.156584763	4.799377057	4.734409347	4.925955605	4.756936338	4.641268803	5.820396944	4.636137266	4.581514656	4.451152053	5.27087839	5.46037324	5.929024149	4.991588991	4.126411024	5.104022901	5.608407706	5.065647537	4.372546549	5.603822458	4.5256817	5.12553253	5.398287697	5.134153748	5.429370339	4.393754179	5.021734542	5.181866783	5.872342433	5.932192425	6.655442539	6.082659588	5.886770588	5.774825119	5.447309025	5.864876159	5.236694312	4.476323279	4.417500207	4.02746307	6.205874207	5.971565761
C1orf54	4.740334181	4.69898618	4.750433454	4.197076372	4.489613873	4.414692533	4.585702729	4.596676838	4.054732482	4.093122089	4.355938656	4.637217247	4.254458107	4.471087104	4.626189096	4.496154008	4.64864651	4.822919685	4.446176218	4.583989312	4.015342892	4.479712883	4.663087184	5.027933405	4.350667829	4.810895424	4.44031874	5.178230634	4.340600634	4.589808089	4.187836133	4.62022003	4.24615666	4.100724871	4.773364681	4.267854575	4.814191605	4.213378987	4.386944632	4.904192409	4.47734998	4.960964037	4.523703938	4.374017897	4.026188728	4.558840486
CIART	6.413064612	5.932512523	5.405886942	5.65424248	5.505224712	4.463090951	4.945790967	3.672066163	5.341013603	4.7030066	3.72824726	5.057661055	4.131251105	4.594332295	5.099639078	5.888495142	5.521561685	3.610682634	4.312869528	5.735341165	4.266431334	4.776093217	5.040521864	5.09077792	4.564518549	5.464945021	3.648850649	3.579519321	4.873836084	5.41473687	4.30317249	5.60661736	4.827153998	4.843121135	5.554934908	6.883179702	5.449288605	5.402706796	4.743002711	4.532627495	4.279287394	3.808265729	3.939079081	5.892747335	5.80556553	4.926340861
MRPS21	8.144883755	8.497576154	8.129070567	8.196779835	8.263524953	7.97664693	8.273061903	8.250642759	8.144571478	7.812999578	8.537863881	8.313723541	8.169071241	8.075062313	8.002494072	8.197908794	8.64327763	7.251841391	8.147211978	8.372732483	8.087197472	8.09771894	8.314825737	8.501655654	7.888979346	8.219488884	8.247692577	8.024823524	8.254385272	8.147009707	8.638467471	8.56922002	8.180266947	8.314807175	8.121528222	8.334931309	7.913298169	8.55470861	8.633823995	8.162574604	8.128925638	9.074939255	8.095262479	8.575023695	8.444935343	8.517838295
PRPF3	7.597959873	7.636371538	7.439426521	7.420051591	7.318916911	7.149761948	7.488660694	7.203164233	6.949626706	7.159922188	7.073573362	6.883453494	7.167609203	6.992879536	7.401554334	7.025503845	7.480378147	6.801962179	7.935065243	6.908160117	6.957968923	6.564636955	7.306055257	7.620248453	7.984168579	7.162716043	7.687808173	7.21282728	7.21793795	7.258872338	6.693813171	7.297868381	6.67851509	7.010190435	6.573421857	7.237337462	5.889620845	7.208267913	6.885295865	7.108306396	7.108126918	7.266300501	7.795683522	7.67701114	7.669127426	6.911448207
RPRD2	7.474167705	7.434811643	6.843513727	7.330677977	7.566940419	7.399236111	7.5504818	7.728352127	7.475572256	7.226482055	7.576427702	7.625834138	7.147094454	7.572860511	7.416667387	7.494272578	7.96050446	7.294733598	7.547514363	7.430429459	7.725937112	7.992865423	7.763152571	7.806686403	7.39470982	7.752295818	7.756618477	7.681811888	7.748044375	7.38989044	7.584246763	7.617520131	7.723431056	7.463415328	7.579132	7.488439517	7.502994148	7.723245823	7.655878337	7.823869723	7.766543075	7.831711898	7.410393055	7.820267054	7.548303772	7.683755872
TARS2	6.960729182	6.857715534	7.03435679	7.069405347	7.021649533	6.981810629	6.904910747	7.202390796	7.029295913	7.123512828	6.813871113	6.672983884	6.828785607	6.830917607	6.968431816	6.505119573	6.959424467	6.569992283	7.08298625	6.959852439	6.959365878	7.118482887	7.098051017	7.072253181	7.304012622	6.687631356	6.913904665	6.803137182	6.823846811	6.690435599	7.442521168	6.793633542	6.822546666	6.843704344	7.161486336	6.588536506	7.306311482	7.265135337	6.568032533	7.125494543	6.651075574	6.53097459	6.098254978	6.739294848	7.437476065	7.423918693
ECM1	8.4826989	8.01594858	8.608976481	8.116885157	8.481798363	8.613870079	8.329488264	8.236076462	8.316015435	8.303628396	7.872478694	7.822246522	7.989411935	8.481995099	8.00293758	8.0453661	8.138683686	8.122661239	7.876274477	8.440240054	8.078409618	8.441957745	8.110488009	8.102645588	7.42835948	8.360794835	7.514313299	8.50063114	8.457884625	7.837925413	7.712303737	8.169537202	8.24563205	7.963512286	7.846475181	8.254543541	7.072280536	8.183815762	8.050504392	8.500242601	7.55510927	8.204369465	8.180264605	7.905630274	8.157673035	7.699524797
ADAMTSL4	6.554366789	6.769208064	6.27438869	6.294743152	6.768421855	5.592149202	5.9528365	6.034205614	5.521627715	6.804130105	6.220624489	6.22755665	6.124463634	6.362135496	6.063997915	6.377436692	5.836264804	6.06713619	6.590176536	6.386781658	6.021818931	6.114501775	6.008096258	6.288543271	6.402959115	6.065569501	5.693855901	5.88943961	6.137957933	5.694020485	6.574675803	6.085590501	5.907033459	5.442032051	6.909131145	6.630508449	6.398303342	6.314282734	5.117466099	6.468570207	5.288990266	5.256571207	5.908000842	5.768089518	6.216451121	6.750923372
SETDB1	6.603004514	6.548381828	6.349982185	6.205565887	6.390400851	6.387896202	6.572715498	6.667933226	6.467733298	6.634813135	6.294781279	6.239912334	6.451348977	6.326772836	6.387084618	6.297520647	6.440253772	5.97114165	6.164641215	6.15258184	6.252293802	6.405374387	6.363603225	6.489797681	6.725840348	6.44009223	6.504343796	6.404372695	6.509841605	6.532919052	6.333831416	6.259987001	6.010298724	6.158809058	6.205283433	6.768552025	5.813135021	6.260007301	6.311908544	6.573408057	6.589929614	6.273136917	6.495069188	6.532988411	6.426092627	6.372745934
ANXA9	8.558164539	8.423139947	8.25734253	8.167335784	8.040922208	8.701509729	7.997153188	8.605149816	8.338568273	8.506038607	8.181001099	7.684581921	8.274794206	8.289323528	8.726479317	8.079116388	8.610621171	8.14450547	8.781619162	8.508424039	8.877150303	8.720061297	8.034506363	8.35934093	8.227299181	8.424438163	8.57251412	8.183752924	8.614333993	8.476502912	8.889825983	8.232343103	8.540068725	8.258484826	8.509869892	8.857226755	8.162909921	8.198178731	7.422980227	8.180577442	7.635153641	7.679482573	6.519381728	7.928523617	8.554770272	9.010403703
PRUNE1	6.397124066	6.198535127	5.879978532	5.964629537	6.1861155	6.203288193	6.246931422	6.752366686	6.61819868	6.447313371	6.875271726	6.342898753	6.542154261	6.140743296	6.151029609	6.264984103	6.282453986	6.093823321	6.788355806	5.74081758	6.310469026	6.696234573	6.20648229	6.700504648	6.219050744	6.469037801	6.647754352	6.562689155	6.670472926	5.995621168	6.781109763	6.732109061	6.727435348	6.499313791	6.159673846	6.352732065	6.297309247	6.724087467	6.207126812	6.835123224	6.058480051	6.377669424	5.447237503	6.377191231	6.290421177	5.943022221
BNIPL	4.237266636	4.172518372	4.160589622	3.298503263	3.509499088	3.497812412	3.96370204	4.083981951	3.718351032	4.475364266	3.580790995	3.884674337	3.84645858	3.479088048	4.13214186	4.336497629	4.002648153	3.731271815	4.034671727	3.416999143	4.172669371	4.029389171	3.657690771	4.223025867	4.361230397	3.533852224	4.160249572	3.660831307	3.658683816	3.470738752	3.619758344	3.839871021	3.522441832	4.21385026	3.541653892	3.802862788	3.637473242	3.94332618	3.288890859	3.92076622	3.669428576	4.068784435	3.405590677	3.574379652	4.234582673	3.820760238
C1orf56	7.111021923	6.824400265	7.152844995	7.017989585	7.003073731	7.270237998	7.128144172	6.98778153	7.200934759	7.266196511	6.663000233	6.65320702	6.807801763	7.046394766	7.058050751	6.768587026	6.897104551	6.569031142	6.722669479	6.379926556	7.038029042	7.537541955	6.630818858	6.753422678	6.662662289	6.505006561	6.895695731	6.826767656	7.243055577	7.065175944	7.687215769	6.614748786	7.311497706	7.142529767	6.963450177	7.633295002	7.338585431	7.173332949	6.995199846	7.239237103	6.72358237	6.835293288	6.585082371	6.785059908	7.074947727	7.685555491
MLLT11	5.032076261	5.102825672	4.600440406	4.827876152	4.710923799	5.044521501	4.058788066	4.748876048	5.242704564	4.29189478	4.796184567	5.64596229	4.796265111	4.148500368	5.115064691	4.831943426	4.136597789	4.431398657	4.811185441	5.04119471	4.336308242	5.00208872	4.728788947	5.219515061	3.956260553	4.476665379	4.341128044	4.534579695	5.035283125	4.729565302	4.541923048	4.478519473	5.298441959	4.658498534	6.26953907	5.900256775	5.197966941	4.838598926	4.748876048	4.633985715	5.231938956	4.618007062	4.829350276	4.353827764	4.212224107	4.618667727
GABPB2	6.219987332	6.124359328	6.245729512	5.969244767	6.142908445	5.999082448	6.131539933	6.287749221	6.008648186	6.087644042	6.389226855	5.969737962	5.912391506	6.089649027	6.274941531	6.00162795	6.366758577	6.127081165	6.805707967	5.973008459	6.549697844	6.141466714	6.317767999	6.379790038	6.780945551	6.160229985	6.491446985	6.253038026	6.105892061	6.34426473	6.112951052	6.049014114	5.932812229	6.136778692	6.323541569	6.536676303	6.116920161	6.259083737	6.477796739	6.09817285	6.441378175	6.23273435	5.883969667	6.422258766	6.582521181	6.288236791
PIP5K1A	7.30625506	7.421388568	7.325179744	7.667684015	7.505816105	7.535184948	7.228263872	7.644386502	7.37200314	7.396655185	7.249746404	7.545577371	7.468024949	7.573984266	7.643793154	7.511452008	7.836293327	7.481541534	7.684222374	7.285981276	7.124079546	7.866410956	7.519973459	7.606512766	7.831953427	7.672248033	7.431069116	7.408027296	7.615507508	7.777104793	7.59413215	7.649968562	7.874669852	7.356694827	7.610606343	7.464521344	7.133693025	7.554408627	7.643315201	7.482718942	7.59401273	7.465023832	8.465761729	7.671480271	7.325573102	7.189175578
PSMD4	5.650400837	5.685501112	5.301492148	5.420731836	5.335563556	5.487469066	5.139270252	5.045655631	5.236043614	5.794946853	5.574027282	5.052621477	5.453978273	5.053048661	5.205996491	5.520476052	5.348742271	4.979113343	5.050206544	5.654273396	5.118913628	5.396991871	5.328458018	5.425347358	5.137671633	5.459763085	5.130377624	5.104434719	5.567071462	5.209019499	5.329953632	5.447778777	5.238747244	5.409132166	5.572892621	5.609893365	5.374262136	5.753397589	5.129336756	5.419092115	5.065343089	5.320552866	5.520821235	5.209290588	5.194032232	5.800103297
ZNF687	6.684242927	6.876559726	6.204749649	6.401503531	6.499135937	6.524157204	6.501482732	6.546500206	6.741956476	6.790003434	6.455806747	6.574060099	6.550586734	6.405877961	6.808486062	6.675774437	6.804349277	6.505507972	6.761410279	6.589372008	6.657519173	6.655793929	6.468424611	6.636123365	6.406300664	6.795099818	6.568821873	6.653736756	6.562313045	6.433275421	6.605519006	6.717587452	6.436089018	6.434307876	6.600050576	6.788322634	6.71407714	6.536205086	6.201850549	6.435680769	6.306084404	6.217109749	6.453452367	6.534388941	6.62171357	6.815527436
PSMB4	9.211716955	9.070675431	8.660602666	9.094060856	8.878468589	8.750238583	8.994213376	8.842193228	8.687893623	8.820288223	8.875692643	8.786063746	8.886247299	8.547838112	8.689510147	8.92082441	9.139476185	8.586346718	8.715312857	8.968095966	8.608151938	8.800247167	8.739673192	8.975404279	8.827487341	8.754173775	8.908067126	8.5971421	8.643821538	8.79231567	8.922462612	8.902732321	8.850215342	9.087018559	9.017449032	9.00161032	8.770152665	8.944730555	8.731639396	8.738021497	8.651034304	9.00421156	9.10114111	9.110629197	8.887439847	8.863296876
CGN	8.183450753	7.413293565	7.95142649	7.038568573	7.731790628	7.636874566	7.728241114	7.590674646	7.009898077	7.546631661	7.351990887	7.404204415	7.493777433	7.465362136	7.322248058	7.375172597	7.713928797	7.483849142	7.777527508	6.714965167	7.523133018	7.442269808	7.021364614	7.667282937	7.997009129	7.470836463	8.100394046	7.047861163	7.295149828	7.621838641	7.170690571	7.514269054	7.612407991	7.141279653	8.202507654	8.03420188	6.996500251	7.703319882	7.357157578	7.847549938	7.025237308	7.668196294	6.196387649	7.157458935	7.738178813	6.818296999
TUFT1	4.678813845	4.487003832	4.188790102	5.131472051	4.718703556	4.758989726	4.422570238	4.811246095	4.748148246	4.848793861	4.858973716	4.702504408	4.772763858	5.315267632	4.546678973	4.787769811	4.612009851	4.878835613	4.05055907	4.710893869	4.38483741	5.016985586	4.662696543	4.895856264	5.162375581	4.591896254	4.90972085	4.241630675	4.556737274	4.768437545	5.184971895	4.466712845	4.538089009	4.357634207	5.156030596	4.847781994	4.587418888	4.817618442	4.990524942	4.30167196	4.73709631	5.10914258	6.192223307	4.750753732	4.846430114	4.011622994
SNX27	6.812311407	6.391271964	7.467208704	7.300093646	7.341130479	7.466457481	7.035071232	7.228748282	7.272108032	7.034333862	7.262766968	7.27448289	6.969274423	7.33382772	7.371374806	7.147989628	6.914498677	7.53793314	6.9942121	6.378338265	7.199643284	7.375201067	7.459479773	6.715002763	7.33904417	7.434811251	7.132686306	7.234647333	7.176544824	7.465593753	6.980473026	7.152303708	7.271029235	7.293106811	7.201175779	6.841914834	7.246412706	7.206635688	7.426716437	7.024357713	7.330829215	7.331231767	7.249652997	7.189228107	7.18617378	6.899552924
RIIAD1	3.37596009	3.468377069	3.141453671	3.504441765	3.181876773	3.405274499	3.273865903	3.25333326	3.6102998	3.410454245	3.268764647	3.564974606	3.619094165	3.012286457	3.40780775	3.056486124	3.398886637	3.386259139	4.1607324	3.124962587	3.496057854	3.264394184	3.385733538	3.314962765	3.582558536	3.415292044	3.459212925	3.449063731	3.21038965	3.412078173	3.481798299	3.236445376	3.449477518	3.453320595	3.368845615	3.570071082	3.406747104	3.204750526	3.279182446	3.373419615	2.981306497	3.349735673	3.043241331	3.426724178	3.361953018	3.437462965
OAZ3	2.808024038	2.876152281	3.033281996	2.975162054	2.951051214	3.731750972	2.674134043	2.692870259	2.687844941	2.85459326	2.940480755	3.007138052	3.063908561	2.796349655	2.756758354	2.651509751	3.292277901	3.209216585	3.608241707	2.635092771	2.837178225	3.104490127	2.721606426	2.602599228	3.034939125	2.582570855	3.033612278	2.712298702	3.107094807	3.054134446	2.982132266	3.147632266	2.971798996	2.877733867	3.16767721	2.823069336	2.943241769	3.056153839	2.372044928	2.668301955	2.562920854	2.605454572	4.307519231	2.8558064	2.982843122	3.161806545
LCE5A	4.207377298	4.387431231	3.865943328	4.004393081	4.351057163	4.095472132	3.992717191	3.914224275	4.066787001	4.146854803	3.665947058	4.016298756	4.463793486	3.974500159	4.2329048	3.841776116	4.255913339	3.953380934	4.342364546	4.777511895	4.049457544	4.496861884	3.994979767	4.393045024	3.659871265	4.068823631	3.931579012	3.715050525	4.178480625	4.164031079	4.302878965	4.537888779	4.228975032	3.807126223	4.130127263	4.503769465	4.748999273	3.863690613	4.369757881	3.634318683	4.367789598	4.477302485	3.874581667	3.991510847	3.879462819	4.181298685
CRCT1	3.206563065	3.287184301	3.056645583	2.761388469	3.062354481	2.840893561	2.891972996	3.348099931	3.107263244	3.265115103	2.666386571	3.083877239	3.19406443	2.616339655	3.29379056	3.136467344	3.271569532	3.133938932	3.35330283	4.080369614	2.971420593	2.748753719	2.33702315	2.971627301	3.039860145	2.811539866	2.959881284	2.902358214	2.936291337	3.081033267	3.03460403	2.965294072	3.084219618	2.572413255	3.244938117	3.542820734	3.472166091	2.882544249	3.031063418	3.044793084	2.842064706	2.867081856	3.15203837	2.882829036	2.841834183	3.301873731
LCE3C	3.121497692	3.419571312	3.697580055	3.321703089	3.354689536	3.545789974	3.085212638	3.395680864	2.808677485	4.089867615	3.294369753	3.290171998	3.720623675	3.3691989	3.83821313	3.723171233	3.223830725	3.641701452	4.336635536	2.850797759	2.868511849	3.502001512	3.423422	2.765874959	3.915923095	3.325427574	3.357681249	3.193386885	3.13880948	2.861646824	3.525840908	3.485958114	3.462420613	2.932849671	3.619307343	3.364637696	4.259203427	3.629453725	3.049537532	3.823514829	3.108140669	3.385277206	3.552376563	3.084454755	3.234977316	3.815812631
LCE3B	5.758300403	5.510397444	5.796300951	5.643688271	5.691539051	5.9231422	5.755209756	5.648781132	5.667207868	6.315327507	5.039646997	5.394426086	5.883917839	5.268270743	5.577076865	5.493736317	6.12385946	5.485323835	5.659371482	6.084233872	5.068285892	6.061309504	5.259876606	6.186839774	5.435819327	5.409558612	5.615635422	5.599260161	5.683773712	5.783218362	5.944736759	6.138958002	6.057094122	5.609059282	5.696314409	5.723052182	5.986854103	5.716222968	5.931385346	6.090222979	5.467543961	5.511327193	5.563579486	5.400004747	5.731318136	6.555218868
LINC00302	2.673695556	3.075494582	2.737870174	3.753411962	3.222935855	3.244951135	2.766248016	2.971747022	3.037793206	2.643347522	2.928779553	3.103462882	3.315935653	2.56398191	3.120070156	2.785369922	2.921656219	3.528901929	2.973293511	3.644572828	3.132210134	2.983780964	2.719548027	3.356566262	3.013082696	3.016319249	3.057298424	2.845460964	3.008855315	2.957938477	3.229946866	3.041028671	3.13664136	2.88442123	3.177292556	3.247085884	3.106876112	2.689501725	2.825198269	2.279409786	2.577105732	3.162517319	2.863780362	3.076972979	3.051464631	2.944405974
LCE2D	3.027456204	3.609191784	2.451342916	3.212124252	3.11162007	3.878385804	3.379404636	3.027733268	3.517073332	3.128655213	3.15990137	2.64308816	3.459984696	3.042432652	3.457567768	3.012642797	3.02886793	3.585295193	3.27154378	4.255831338	3.130404044	2.746417192	2.766033104	4.066966757	2.149353304	3.128855935	3.40156212	3.123515275	3.550774759	2.890024807	4.271702918	3.877342016	3.607922751	3.320887423	2.542824439	3.970311655	3.545904514	2.787688909	2.996184447	3.515107939	2.969592048	3.911097835	3.222478165	2.9676279	3.460382492	3.111101761
LCE2C	2.603320011	2.691193883	2.768770503	2.778421607	2.984690702	2.891789426	2.601232047	2.407508272	2.603490686	3.369922375	2.345438871	2.997339901	3.764615683	2.036166774	2.869907353	2.821396687	3.275425484	2.987053748	4.766148675	3.28524878	3.417704809	3.30516538	3.477947144	3.078673555	2.525138252	3.03373556	2.131115651	2.847163117	3.194078576	3.065063881	3.355226177	3.584416204	3.163069825	2.737039238	3.509710541	3.847842077	2.857267246	3.695731794	2.635075921	3.548583479	2.837951863	2.696153594	2.719849114	2.155539594	2.693998737	2.772530145
LCE2B	4.477410184	4.839234969	3.974684785	4.451900125	4.176167732	3.873321153	4.226614264	3.958673495	4.265211426	4.059979698	4.099351214	4.090746159	4.084363369	3.886526094	4.135004232	4.037610871	4.812630379	2.697858637	3.255572773	4.514013699	4.188432198	4.61022996	3.726297669	4.337806515	3.35161771	3.735789164	4.218538031	4.378783633	4.033642109	4.154376472	4.934739266	4.598725982	4.955613205	4.146301436	3.900676906	4.822087076	5.166560473	4.492403923	4.24000971	4.514944863	3.468654068	4.299879107	4.052866351	3.518551633	3.687616999	4.348905267
LCE2A	4.899291025	5.322408083	5.000265806	4.58382238	4.883727167	4.826306174	5.401172565	4.596084651	4.831160107	4.962029175	4.207443451	4.8059532	4.908146534	4.700790582	4.875286508	4.50906422	5.322349123	4.783257599	4.736423377	5.684593063	4.660146873	5.428239583	4.614980512	5.401172565	4.641001603	4.872785582	4.855798585	4.571948517	5.100191961	4.624925789	5.677176744	5.565451587	4.990820739	4.642591046	5.038818172	5.585373563	5.589059064	4.487863915	4.928159584	5.441154051	4.510121368	5.470107018	4.489471923	4.743427196	4.664866328	5.661668778
LCE4A	4.618062238	4.628510736	4.581352182	4.082538946	4.712261102	4.651129872	4.512100713	4.27554881	4.25124355	4.359494167	4.261797778	4.098706422	4.673591796	4.476108651	4.273573713	4.402628213	4.63035473	4.803949916	5.701490654	4.581214362	4.101517905	4.408489877	4.716480567	4.348260126	4.39562364	4.501714874	4.374646872	4.359867299	4.756005038	4.335958563	4.405188744	4.414163374	4.540393665	4.413129966	4.774809921	4.154932886	4.60918869	4.74152827	4.091532555	4.830759007	4.147805792	3.956605152	4.566792735	4.59254496	4.552399165	4.759090209
C1orf68	5.034075344	4.640203255	5.048609825	5.097079325	5.265202761	5.079953419	5.027202297	5.070385919	4.791662573	5.344920287	4.743771079	5.031471997	4.88632442	5.150208251	5.047289552	4.865654248	4.911879321	5.405097023	6.046686668	5.182494034	5.033514989	5.142448538	4.935427744	4.726158812	5.276375777	5.049234064	5.045732571	4.787199191	5.042316364	4.850147064	5.296900216	5.132996973	5.394578511	4.815145095	4.922859297	4.748995532	5.515315435	5.249198822	5.011937683	5.327639723	4.675184707	4.822479773	5.167326316	5.033514989	4.91403471	5.492522536
KPRP	2.966246266	2.912447204	2.867022843	3.045112161	3.150465715	2.729244902	3.454670849	2.66682356	3.114473427	2.597443234	2.670352758	2.953108166	3.146973404	2.945481094	2.846105292	2.807250625	3.245568146	2.981394488	2.769650259	3.613960883	2.394323947	3.229476015	3.084795138	2.815587622	3.035119207	2.956497881	2.973006032	2.640019113	3.409392442	2.962962902	3.26632827	3.142067663	3.131384077	2.716426	3.374245024	2.799476487	2.725870079	3.129981453	2.793763707	2.87951269	2.686124992	3.073192979	2.741445696	2.78512604	2.644569494	3.116774282
LCE1F	5.686493646	5.759647592	5.72503555	5.793918392	5.867083556	5.766615455	5.510226364	5.354102817	5.625188192	6.081645937	5.466443724	5.389754175	6.332719832	5.781824388	6.093002087	5.373836649	5.372259578	6.046476074	6.278225635	5.731809754	5.688465172	5.669729163	5.63608765	5.324472255	5.873961949	5.560212646	5.607192984	5.719327932	5.778530679	5.840337642	6.125190417	5.684311696	5.876414755	5.660382316	5.862248796	5.379383514	6.215052988	5.488745761	5.629914878	5.999290973	5.193868884	5.03737108	5.517747002	5.73959388	5.683288627	6.157745614
LCE1E	5.766346229	6.046829961	5.313836802	5.808619627	5.740238715	5.611830356	5.847937253	5.474693362	5.758797275	5.883254992	5.252256824	5.282659352	6.044919839	5.541895244	6.094143247	5.41204347	6.37230599	5.613983284	5.151082172	6.243713164	5.60929575	5.84533416	5.568266627	6.163458859	5.398282813	5.68021761	5.333350086	5.618736877	5.361687322	5.346568493	6.298623717	6.348607456	5.618736877	5.735826652	5.928396452	6.074060365	5.749923979	6.276117567	5.757573614	5.939224778	5.412391431	5.470253985	5.831875505	5.405941472	5.532292724	6.140285685
LCE1D	6.495671345	6.503773343	6.10361176	6.367266999	6.597813856	6.140454844	6.402361622	6.079883298	6.074982752	6.536968091	6.201028218	6.313274281	6.850620654	6.245202913	6.596272458	6.301748867	6.365458805	6.246777285	7.175708696	7.271323207	6.573404987	6.669675447	6.326583092	6.255645299	6.479556475	6.402051809	6.234528282	6.45533101	6.335463313	6.070473937	6.587356223	6.213936093	6.487168581	6.291443436	6.58141953	6.326755276	6.726227496	6.587853511	6.532396339	6.668228404	6.082824848	6.075528644	6.251937829	6.501948218	6.239216887	7.027912928
LCE1B	2.438189463	2.584953274	2.62748499	2.682132703	2.579792269	2.586465517	2.878929556	2.994914013	2.406101596	2.873197487	2.488555047	2.543443495	2.305200811	2.549457305	2.574034561	2.163898593	2.435603267	2.86107122	2.67959147	3.624616351	2.697232153	2.6716393	2.280601396	2.924676392	2.692409419	2.274385735	2.658030539	2.433561889	2.446308872	2.514448558	2.647109821	2.538210141	2.578105516	2.728714487	2.635181863	2.289497683	2.347746423	2.829484945	2.314044579	2.435518429	2.361856412	2.703713826	2.19103598	2.433129245	2.630615263	2.926355734
LCE1A	5.501509882	5.898956036	5.643831239	5.185007981	5.736915639	5.494810709	5.522113139	5.60929338	5.384589969	5.704659225	5.144353154	5.465590764	5.564551485	5.24211493	5.864488654	5.599919932	5.352827521	5.359259974	5.608387962	5.776805548	5.121749109	5.397671012	4.87858314	5.494353575	5.595509975	5.451356845	5.493913008	5.402460973	5.656041741	5.272932595	5.684480062	5.706199103	5.99181039	5.224648605	5.619420449	5.565152312	6.219281725	5.323343656	5.279460565	5.876973111	5.330400524	5.002508825	5.443839256	5.454788458	5.376238361	5.917073566
SMCP	2.636548333	3.119074307	2.621008049	2.916244352	2.559644877	2.649530832	2.529428768	2.639671325	2.547411721	3.004214435	2.805726566	2.951848554	3.03119968	2.581098326	2.666876678	2.862416333	2.692234853	2.943572579	2.81289742	2.794062081	2.795886262	3.070910239	2.43479071	2.587989766	2.818812932	2.646205911	2.521853109	2.792475152	2.811637455	3.085023627	3.073764412	2.6498286	2.599721915	2.768209392	2.717962084	2.924200975	2.829527864	2.969366648	2.923363007	2.786725947	2.671338288	2.726695866	2.85539968	2.942074346	2.641204735	2.883314501
IVL	3.473649397	3.57609699	3.472428107	3.685336331	3.376332094	3.443129783	3.433406671	3.490849621	3.11846065	3.175688831	3.438344761	3.437115269	3.468820553	3.303199349	3.766790605	3.246872335	3.382364951	3.408426997	3.006275251	2.930149596	3.235122374	3.517272956	2.912276378	2.976716615	3.345496383	3.687808997	2.976346251	3.663177163	3.345026849	3.407502178	4.332563954	3.627021832	3.61913852	3.213527134	3.544542057	3.488490141	4.267419528	3.558134857	3.031658908	3.438563812	2.88243064	2.933203668	3.334607347	3.25515999	3.665317992	3.690637803
SPRR4	3.911688035	4.259155203	4.385049584	4.131685267	4.572442804	4.64323684	4.291114713	3.943379113	4.292626111	4.473630947	4.377657029	3.997026431	4.436429514	3.871187262	4.372515091	4.264366925	4.445750329	4.523563136	4.731562036	4.346393516	3.82638974	4.453595254	4.300744744	3.956556202	4.236977677	3.953004253	4.318219469	4.278315459	4.218743302	3.946072152	4.612632648	4.200034163	4.137074451	3.947959403	4.343139138	4.288977716	4.188017481	4.085035617	3.893303664	3.9508162	3.780259105	3.910432566	3.949266256	4.201101627	4.078149181	4.573407403
SPRR1A	4.438666432	4.526474089	4.606230376	4.507926351	4.646030693	4.614356171	4.308712887	4.287848876	4.190485338	4.810470672	4.254327684	4.392936935	4.697645002	4.350430759	5.063587354	3.481643198	4.5635511	4.615032872	4.442255707	4.930370009	4.325970253	4.505187058	4.385959981	4.314264258	3.983816474	4.554123414	4.323363532	4.282489534	4.424029503	4.677354742	4.45579977	4.755742635	4.483153138	4.452903993	4.179392136	4.965035355	4.481803882	4.132713554	4.176920152	4.292868676	4.261748278	4.20509474	4.180050372	4.258707611	4.736890161	4.310601981
SPRR3	3.056063024	2.672962166	3.100545118	2.877890314	3.054410807	3.244741673	3.107565825	2.922405512	2.986270993	3.185639764	3.28326436	3.076392228	2.994845955	3.108646318	3.275882401	2.956721264	3.290681068	3.154755919	3.891031785	3.465532397	3.076551588	3.056063024	2.835536557	2.804798798	2.678081104	3.051165166	2.986091532	3.132259771	3.059774122	2.692349947	3.521336707	3.324425522	3.322089459	2.844953344	2.993847272	3.039682404	3.097353569	2.807632425	2.878389667	3.046816167	2.780747705	3.035874173	3.158534388	3.184315304	3.139806809	2.915936839
SPRR1B	2.609373594	2.779519183	2.825079261	2.423124037	2.768354838	3.002011949	2.70478846	2.715070793	2.682376243	3.310463069	2.638099092	2.680985734	3.203595004	2.661199582	2.717788491	2.240490057	3.140828441	3.147143145	3.326132612	3.258907496	2.720486804	2.693915293	2.666275718	3.049209358	2.587230363	3.002853463	2.353627886	2.690031141	2.596487689	2.665129006	2.972761466	3.138572821	2.954315887	2.975336914	2.835644221	2.70928314	3.202477901	2.890186893	2.817120844	3.14450679	2.77789635	2.723127794	2.725013604	2.844566673	2.667919158	2.743969815
LELP1	4.354649418	4.474098379	4.500280722	4.760927708	4.712791075	4.512436024	4.616975257	4.459947888	4.665636884	4.76042377	4.215812211	4.623717143	5.170587023	4.611959383	4.400718794	4.416227391	4.628027898	4.766893276	5.2156092	5.056453278	4.708100555	4.553772226	4.738526208	4.58483491	4.626698955	4.653202813	5.019827055	4.563660427	4.752210359	4.459632357	5.068562067	4.705892663	4.690851959	4.228560922	4.557253819	4.424058646	4.714199791	4.37694551	4.556697456	4.933015684	4.475525801	4.224986354	4.418761616	4.659283072	4.709550654	4.749096219
LOR	3.027143957	3.116841248	2.998106237	2.793006277	2.992537264	2.726627346	3.305267569	3.130667762	2.913029004	3.356788749	2.783808924	2.918618995	3.158609248	2.811192218	2.987154404	2.70670294	3.487993602	3.265677552	3.439310734	3.057634142	2.737195582	3.094842319	2.650009365	3.474417327	3.1764771	3.041797086	2.945130278	2.77520349	2.667849104	2.929606935	3.590179569	3.540360968	3.15987703	3.232584598	2.769518797	3.13965635	3.541030137	2.770938621	3.000845921	3.279246251	2.730017365	2.990183072	3.323896662	2.964169118	2.89202817	3.493099596
S100A9	4.975908776	6.426912704	5.744268927	7.023969386	5.845754169	5.857102151	5.485392748	4.992997854	5.018845461	4.89601741	4.909677118	4.498237021	5.8273295	8.624393884	6.032863701	4.935594369	5.281849961	5.402703216	5.313382697	5.905180602	5.139050476	6.278320391	5.16420125	5.8375715	5.73178171	5.506962567	4.723985254	6.095581178	5.156467122	6.428951181	5.364491657	5.922804479	6.272006581	4.712204742	5.192446968	4.835920816	6.468429352	5.084659749	4.951302759	5.326929108	4.660169586	4.822303774	7.54276309	5.548490205	4.850373342	5.528791452
S100A7A	2.981056752	3.118247821	3.847131269	3.148728964	3.544729975	3.30915176	3.265998497	3.642316439	3.778540781	3.673415492	3.187303446	3.424904451	3.702045638	3.01911191	3.438517157	3.266611169	3.003456641	3.607441036	4.613321097	3.692187883	3.043500059	3.456113559	3.379725418	2.872025486	3.459172385	3.269552512	3.54065159	3.130788695	2.962045934	3.721278574	3.556819952	3.341720352	3.105829865	3.431968892	3.428305723	3.133713263	3.782197631	3.707177541	3.301368393	3.394713169	3.645248786	3.111724561	3.470092074	3.534040749	3.379725418	3.347623935
S100A1	3.33165754	3.447270272	3.509129171	3.447270272	3.216598391	3.507881937	3.761154191	3.425135118	3.249354099	3.618955622	3.537310151	3.484762912	4.029958444	3.340773873	3.723402634	3.493963368	3.440045624	3.343711061	3.515629417	3.581821029	3.301637985	4.076048712	3.983022797	3.893318948	3.341533954	3.540967261	3.492164498	3.996295526	3.653413462	3.713484554	3.412921889	3.284570066	3.427617327	3.062497295	3.327721909	3.068925139	3.644436447	3.4500125	3.104020032	3.040289725	3.342380737	3.089977916	3.33221114	3.604350229	3.008879747	2.907130419
CHTOP	6.873956495	6.920363379	6.985887942	7.094425475	7.024896373	6.793296474	7.0906325	6.956425804	6.834708909	7.356571746	7.056755205	6.783026356	6.892553005	6.865449723	7.126068469	7.041205532	7.061734071	6.806992475	7.336803155	6.771194357	7.042540405	6.573626135	7.015137057	6.934343784	7.520028441	6.837523978	7.431645584	7.054589578	6.987756526	6.839968777	6.729380533	6.774279759	6.622346685	6.506667079	6.654330109	7.042211789	6.375885162	6.788078465	6.872979574	6.731649842	7.123200842	7.0895081	7.274853003	7.160591597	7.218291548	6.221808171
SNAPIN	7.470523526	7.152999666	7.308135654	7.334165793	7.471040729	7.350304089	7.134368093	7.462348577	7.512103717	7.266253972	7.575014725	7.316187686	7.290968758	7.475232488	7.138634334	7.354277169	7.230774806	7.417308171	7.543438276	7.262860712	7.346665246	7.38513043	7.495628753	7.265936401	7.673947146	7.441616562	7.482513883	7.423325997	7.440741054	7.628780567	7.214643549	7.463674622	7.219042737	7.316308832	7.755146352	7.30714403	7.610021194	7.611198403	7.299499971	7.536937888	7.060345553	7.098930133	7.117245772	7.753181504	7.234969948	7.323390973
NPR1	5.338796377	4.573796016	6.164725853	5.843173261	4.787976284	5.498639565	4.896202284	5.62277394	5.150286976	5.749704942	4.812555046	5.189790724	5.220886917	5.705648454	5.405520037	5.109992516	5.133751756	5.143631328	5.23407856	4.954562825	5.681058418	6.027726932	5.450582504	5.112411977	4.8831279	5.723110784	4.996050391	5.459334669	5.862326209	5.888690298	4.532475582	5.868708566	5.567257725	4.693233259	4.873712705	5.225902902	5.355062938	4.926647676	5.592338464	5.433145669	6.221779014	5.775598248	5.82602303	5.470732979	5.426958823	5.029231337
INTS3	8.744538578	8.838180999	8.680181967	8.609032482	8.569729381	8.462649464	8.983526663	8.44621758	8.393389582	8.702364004	8.603966896	8.134340935	8.365200673	8.55340628	8.509744598	8.204575714	8.774371461	7.858860969	8.714683637	8.514151526	8.285676784	8.262353196	8.669159031	8.901781054	8.492528816	8.404361214	8.862650882	8.642985296	8.647073861	8.574410117	8.076853967	8.588406007	8.10184744	8.221415587	8.236557799	8.769306049	7.899209039	8.432760172	8.212305023	8.162335395	8.526273887	8.456585496	8.169592015	8.798508084	8.623399016	8.035161847
CREB3L4	5.212216435	5.285938514	4.7159031	5.130085708	4.47060894	5.39283017	5.581361558	5.215131799	4.968956554	5.489514737	4.698567186	4.794466269	5.016518426	4.826735534	4.230314569	4.783881923	4.631052787	4.716415927	4.530400004	4.746027224	5.128658747	5.265520345	5.418573445	4.996229966	4.996229966	4.842230439	5.037691097	4.6083371	4.923024686	4.957557838	4.717632782	4.845831618	5.18531896	5.114822428	4.776521687	4.76369654	5.000656838	5.319407754	5.020049748	4.983216153	4.762236545	4.986388284	4.909020099	4.623877479	5.252185839	4.904465831
UBAP2L	8.152233865	8.254274768	7.991961431	8.157359689	8.153936707	8.059991018	8.404540938	8.163219217	8.007673882	8.188959227	8.285091119	8.408586002	8.137802263	7.921410543	8.227354551	8.15241555	8.175811399	7.851552349	8.032592817	7.886381354	7.905442268	8.16058991	8.246386893	8.32637989	7.724198327	8.184489451	8.255061357	8.092665206	8.310926748	8.200137785	7.948138512	8.233798933	7.902347498	8.046208811	8.053329131	8.188394681	7.88349767	8.2507691	8.012003702	7.926655148	8.335963646	8.198308949	8.422834931	8.407920167	8.248246893	7.778756111
HAX1	7.49568719	7.377367131	7.527646464	7.357614154	7.53634898	7.684697533	7.646099173	7.42931158	7.349393635	7.747332019	7.248355955	7.365979502	7.424506194	7.379926748	6.705676999	7.282280055	7.409993881	6.587957529	7.327803587	7.418148297	7.451816714	8.199754168	7.501220116	8.022817571	7.289228059	7.221402966	7.355509963	7.287289102	7.549289075	7.58277213	8.213759968	7.809882288	7.674799455	7.501171859	7.615289355	7.337998256	7.722367939	8.068857235	7.864613544	7.630957176	7.115824174	7.113953173	7.463805837	7.64796801	7.307674218	8.456080949
AQP10	2.743837548	2.829062344	2.919285175	2.412767013	2.866549708	2.839855777	3.0172182	3.064109876	2.942874543	2.788967718	3.209853503	2.807195028	3.218118068	2.959708379	3.187884668	2.866649959	2.86689392	2.629975738	3.421860488	3.427783042	2.636976816	2.908782814	2.623564233	2.566057205	2.843900401	3.097648226	2.92369635	3.313559479	2.576873511	3.00903175	3.750273407	2.815235539	2.702778345	2.593107726	2.673422976	2.809344355	3.485772932	2.799688347	2.758440082	2.913159369	2.777606412	2.731871407	2.559829124	2.655287199	2.899543692	3.315127276
ATP8B2	5.701173625	5.697861388	5.768628989	5.44143712	5.877856688	5.874819945	5.816175963	5.597089483	5.991312539	5.972960924	6.280296418	6.218672608	5.984180153	5.785531443	5.443147925	5.903982192	5.323806787	5.840818954	6.431230401	5.78989048	5.815628232	6.090305312	6.232695066	5.788108004	5.781552294	5.788981637	5.710924837	6.08608832	5.764129013	5.771782476	6.067028423	5.898993041	5.684073931	5.786112254	5.938344424	5.390583728	5.948571808	5.644258535	5.873815468	5.53672257	6.089228284	6.312855576	5.996957364	5.870012677	5.794766035	5.910611221
IL6R	9.594420234	9.442908863	9.065230793	8.916002315	8.920513063	9.273898765	9.226697831	8.708575514	9.106536891	9.763990486	8.474478369	8.15013509	8.733455192	8.932648558	8.842713481	8.773726781	9.087574779	8.727421764	9.335008371	9.501156671	9.359706756	9.418029809	9.127856235	8.858142568	8.417662401	9.152988022	9.115784257	8.944907768	8.937029109	9.04567599	9.134905062	9.191359306	9.363271298	9.26195971	8.743888068	9.770214712	8.510646786	9.003189559	9.539274465	9.736045225	8.947023539	8.857341088	7.735014008	8.979938358	9.472588981	9.552384668
TDRD10	4.140636333	4.506076448	4.42120696	3.858275073	4.414409158	4.27253845	4.896960853	4.269436167	4.035031296	4.574436252	4.319062575	4.298690833	4.375200261	4.459362593	4.390119372	4.388283182	4.374872565	4.095849499	4.21849175	4.433717978	3.931136404	4.505348894	4.454131722	4.762777968	4.459631247	4.116757719	4.214131878	4.272676136	4.48696209	4.080682185	4.254515822	4.758811516	4.025816885	4.114092595	4.267399144	4.501483882	4.030901021	4.689045214	3.86881482	4.428932484	4.246712027	5.140040908	3.776256922	4.866681186	4.693003552	4.391993692
CHRNB2	4.864533153	4.631198532	4.542427332	3.957122877	4.625008751	4.485935378	4.687634041	4.436577467	4.469225698	4.820204091	4.162525242	4.252329953	4.611531621	4.083357347	4.812641283	4.335054841	4.856898376	4.782760649	4.756795701	4.693154478	4.4416356	4.971820445	4.279985111	4.56924318	4.286147199	3.932719347	4.598733921	4.263444772	4.157401148	4.417327874	4.955028629	4.7821652	4.635887967	4.057109698	4.363915289	4.498580395	4.549972855	4.528951486	4.450163561	4.78439833	4.198438766	4.497371639	4.433470408	4.413090723	4.601817716	4.600534507
FLAD1	6.151574926	6.459568245	6.142989925	6.381004063	6.294380308	6.278291829	6.099860154	6.193576633	6.146135121	6.578519788	6.140431143	6.099921932	6.234458708	6.06465	6.016818023	6.266783604	6.047012624	5.844418559	6.320241462	6.334781074	6.103009268	6.217160661	6.189321503	6.16241559	5.991793294	6.095186688	5.751971481	6.094661923	6.107322704	6.42546362	6.476306644	6.243123114	6.377865353	5.850985024	6.466545795	6.010062057	6.41603928	6.549161862	6.040983259	6.381968934	5.850993707	6.08298142	6.520896625	6.216584316	6.057144755	6.56098609
LENEP	4.115802084	3.627787794	3.991073887	4.040297241	4.078608641	3.90893452	3.656076914	4.023945829	4.168827051	4.141083066	3.738095139	4.231428821	3.834158875	3.941844362	4.300712572	4.016788173	4.469868954	4.378862347	4.504920515	4.1743871	3.785892448	4.08387557	3.868774856	3.91107592	3.908332769	3.971848193	4.035625084	3.946541583	3.777914968	3.737600958	3.933693649	4.046920864	3.65374756	3.882742458	4.19073642	3.767696393	4.396918094	3.801209814	3.810299221	4.210911046	3.828982712	4.052257746	3.95752543	4.131644294	3.845836532	4.554806121
ZBTB7B	6.312384798	6.185238387	5.880572244	6.250735218	6.351505659	6.248984328	5.734136044	6.144907073	6.265716593	6.617104778	6.204987905	6.000218682	6.370739595	5.955341119	5.948590094	6.029821925	5.994513718	5.823602127	6.129207837	6.269186938	5.680158647	6.18297772	6.095186143	6.387997346	5.843885513	6.459913374	6.388942584	6.436574551	6.312739755	6.267976991	6.331890319	6.546827398	5.988743522	6.034378322	6.235986718	6.254107414	6.100899887	6.562246696	6.062370178	6.35969775	5.951696083	6.189143819	6.180167782	5.963200213	6.086892396	6.270373215
DCST1	4.07020194	3.27371283	3.555179821	3.4988605	3.672502807	3.327672633	3.741767576	3.044079531	3.231958736	4.105403028	3.833795794	3.019878696	3.573119959	3.432802577	3.919172899	3.366638293	3.444734705	3.531656703	3.614878465	3.365979966	3.468429283	3.629992453	3.538329714	3.812641665	3.470650997	3.206877622	3.531656703	3.55536669	3.374789211	3.179430074	3.449933667	3.956259842	3.380856589	3.546839497	3.989431185	4.02066201	3.382929236	3.005776834	3.386378001	3.387071192	3.284643632	3.531656703	3.370052085	3.341583225	3.799478576	3.759070386
ADAM15	6.281033542	6.538409416	6.164436313	6.076636612	6.198071031	6.418497922	6.467565321	6.169144925	6.282214606	6.6798332	6.506863313	6.059072888	6.398060813	6.161015332	5.978565574	6.242355182	6.379155015	5.859203562	5.835432228	6.726391585	5.916671604	6.304473794	5.980427312	6.316380073	5.992270547	6.402125832	5.751089215	6.615049633	6.453798823	6.360273079	6.376996476	6.489624929	6.017457471	6.168412285	6.184334737	6.115268573	6.582316821	6.172727031	5.935206484	6.116582464	6.282921531	6.176096936	6.214612633	6.060438017	5.797526616	6.207786788
EFNA4	5.04558322	5.331497928	4.952860758	4.969686596	4.846519653	5.323247747	5.274951441	5.055136195	4.870880684	4.817191939	5.163164209	4.677619607	4.987470864	4.590068603	5.0626011	5.020819259	5.406016824	4.697664846	5.033401896	5.391172847	5.413207935	5.671500436	4.906411222	5.828448336	4.964913336	5.528026512	5.259507075	4.68460319	5.30414326	5.158306388	6.261610046	5.51574819	5.01507133	4.727501037	5.030665232	5.121615172	5.099502644	5.578367511	4.916328487	5.242448691	4.752726321	5.792769062	5.216973491	4.914350394	5.214847588	5.765503408
EFNA3	4.33267815	4.504097609	4.108092601	4.416269265	4.175513811	4.029095964	4.383841054	3.819763586	4.123656125	4.592006336	4.241995535	4.065117815	4.224181336	3.867500898	4.314037218	4.186230502	4.33425947	4.05950213	4.623902953	4.355843642	3.970079641	4.366069732	3.876499355	4.408918306	3.689074368	4.676719683	3.775192857	4.352449862	4.302602178	4.295664504	5.175902029	4.911473064	4.381356851	4.453822931	4.588984606	4.149602129	4.727365362	4.423891561	4.539959564	4.287956828	4.041648738	4.472414947	4.336627499	4.219624712	4.086063487	4.3781805
EFNA1	8.066824433	8.240503259	8.337407446	7.809219444	8.004068112	7.922989037	8.171220554	8.155514115	7.977854742	9.057866282	7.877699043	7.549431636	7.901013412	7.36770576	7.952542706	7.191257442	8.403672981	7.955115118	8.616146548	8.206225915	8.131568389	8.738152479	8.02363588	8.117516234	8.726763443	8.438901093	8.278505307	8.265401949	8.103023459	8.372327847	8.041890994	8.319539467	8.738408797	7.962753727	8.908899602	8.589474348	8.245134171	8.636675996	8.424976143	8.379802402	8.130663985	8.276898741	9.133813956	8.749585001	8.038553902	8.230452229
SLC50A1	8.141517854	8.229977962	7.323629505	7.779982095	7.921990912	7.973004726	8.412822591	7.805925686	8.138524092	7.915079757	7.713620144	8.288654981	8.03345059	7.400069566	7.48735762	7.927812922	8.05720837	7.476929804	7.82820134	7.642290137	7.687201462	8.035829766	8.101366715	7.602965964	7.685182916	7.733913787	7.5941593	7.637498836	7.918504986	8.209161616	8.385282202	8.033235919	8.354866783	8.315694244	8.068383335	7.965348417	7.882367409	8.307998907	8.146182553	8.007300998	7.887646254	8.305338575	8.197446032	8.081712872	8.278700195	8.549364784
TRIM46	3.775032187	3.846965139	4.306110084	3.75431049	3.572790509	3.774593276	3.898385513	3.605288501	3.828461601	4.16546676	3.773918967	3.476081717	3.956682286	3.80032345	4.337255108	3.596926629	3.603137147	3.745364765	4.392435689	4.044038873	3.718092115	3.685564212	3.835222775	3.707448269	3.804989003	3.687695073	3.188648017	3.657041936	3.655409464	3.997115987	3.913814604	3.815058642	4.081677835	3.825271039	3.962074069	3.801022901	4.215931486	3.780037307	4.020036102	4.034864019	3.864228296	3.627309828	3.795869121	3.76457207	3.887013429	4.182289663
MTX1	6.115081923	6.280596882	6.276199231	6.424651802	6.360511075	6.415604889	6.336616902	6.534408542	6.521944587	6.515279463	6.658001165	6.354608257	6.504674282	6.044274059	6.545595899	6.355636911	6.412793564	6.218929835	6.458621707	6.418177349	6.223429594	6.503868811	6.263048219	6.377346749	5.936151287	6.499805218	6.158469326	6.212101082	6.582033536	6.48259528	6.832463514	5.977499262	6.681346119	6.399032239	6.501276923	6.546319919	6.478348247	6.475428511	6.602585651	6.754519956	6.317658399	6.34360757	6.297376932	6.522954106	6.070381722	6.723180149
HCN3	5.382464786	5.366541444	5.004154511	4.727634939	4.991928268	4.979030702	5.193555303	4.931033912	4.689860251	5.4959986	3.897456379	4.431241649	4.95060491	4.813857745	5.0606519	4.066365262	5.200120688	4.464536448	4.684688306	5.212591767	4.735844533	5.045433561	4.869067877	5.200491456	4.763132042	5.16671909	5.098943277	4.129211119	4.907303991	4.610913902	4.916657512	5.287282605	4.610842093	4.454886506	4.885246318	5.347157269	4.437673837	4.897974239	4.544931168	4.969139519	4.17320495	4.76530743	4.083412434	4.664653998	5.26814403	4.573851866
FDPS	8.832375272	8.53433522	8.073304522	8.072456464	8.866772093	7.990329445	8.181462996	8.548825091	8.33327126	8.111032287	7.399253064	8.488669875	8.42939525	8.110932957	8.211663414	8.09541939	7.678705925	8.236803326	8.929595228	8.055998352	7.681813741	8.091581721	8.318705283	7.827551859	9.208267467	7.556731719	7.607664042	7.689703038	7.756108796	8.11009149	8.886939894	7.674157178	7.431616396	8.237050817	7.296744134	8.872850822	7.184365907	7.762050646	7.348016867	8.352046502	7.390800594	6.925074104	7.335867933	8.189124269	7.893825374	8.764387705
RUSC1	4.647451218	5.180832264	5.08111379	4.423831956	4.607809587	4.702395058	4.565847213	4.608111456	4.578667795	4.818420054	4.53751353	4.936749849	4.714372606	4.637431948	4.846057828	4.485537088	4.800466323	4.949415592	5.361943785	5.0949876	4.563570444	4.920165594	5.073904389	4.689772566	4.159349781	4.502065613	4.501045725	4.683289225	4.906946041	4.693372716	5.172989695	5.079680595	4.701418078	4.376090898	4.744845229	4.465800289	4.575168437	4.844559093	4.111212587	5.086850518	4.509941607	4.499748198	4.632362867	4.85246502	4.685720113	4.881880962
POU5F1P4	5.660273836	5.592741937	5.255663372	5.055449152	5.287419015	5.034833738	5.267524181	5.22869842	5.611768918	5.427983384	5.332089383	5.539901797	5.354724938	5.53366156	5.896563277	5.045522853	5.662136083	5.613144594	5.797050732	5.742371442	5.256371504	5.658720591	5.430862096	5.200928568	5.658104808	5.577904102	6.182941828	5.275291332	5.202363568	4.882297781	5.795166356	5.384015689	5.490872283	5.421798553	5.579235708	6.116194025	5.725392716	5.527571767	5.633067042	5.105960662	5.125460408	5.028102487	5.430862096	5.332211259	5.844475405	5.25174711
DAP3	7.314145889	7.692722886	6.884499972	7.256628329	7.256689384	7.170409929	7.443422059	7.289760941	7.132806364	7.237675277	7.145506344	7.358905421	7.556656378	6.969579825	6.908308093	7.164380457	7.496746014	7.064862099	7.429948072	6.932480511	6.962964902	7.201025766	7.261432063	7.369271598	7.43366547	7.214241547	7.154647669	7.22912619	7.173192402	7.156851194	7.569004044	7.42391482	7.335941801	7.431309147	7.180899373	7.238126372	7.181351739	7.539506345	7.388683021	7.200398725	7.0561796	6.926888157	7.609006598	7.544192798	7.324811792	7.39292387
SYT11	4.392816586	4.603502346	4.729900148	4.935885512	4.873757292	5.104788603	4.58724992	4.65622777	4.661220016	5.083656317	5.550798412	5.619671708	5.042633228	5.235655308	4.846807255	4.958672058	4.538661209	4.891709943	5.53271678	4.549761377	5.113393603	4.82367375	5.450826403	4.645317053	4.910875633	4.613039295	4.776054495	5.185557648	4.655807078	5.296749336	4.541542235	4.840212466	4.603792622	5.412209663	4.033841093	4.133262247	4.955012904	4.205624372	5.201386804	4.597764457	5.965957079	5.374016343	5.415243381	4.693701058	4.301459144	4.302523443
RXFP4	4.107944438	4.477464481	4.09564882	4.101998186	4.007081272	4.385163611	3.840584953	3.86953651	4.155438359	4.132812152	4.151847684	3.867560434	4.099847627	3.735137638	4.205223863	3.607947704	3.968369685	4.342815609	4.977367724	4.180175337	4.166244516	4.413726486	3.835039882	4.16205644	3.709394596	3.8862866	3.775401246	3.95598376	3.663047765	3.980314847	4.384036557	4.764772925	4.381313589	3.719643242	4.610062581	4.168246005	4.38231347	3.399170148	4.038157803	4.202403409	4.025060741	3.744326331	3.957847388	4.167942313	3.848003332	4.349236508
LAMTOR2	6.84695287	7.168204561	7.019195049	6.641992851	6.741779669	6.889520659	6.443058555	6.688372257	6.380600956	7.089513283	6.576805824	6.616439586	6.845727168	6.885878287	6.657236005	6.689125998	6.870358194	6.367957754	6.453299899	7.151952358	6.80284803	7.15588059	6.736792333	6.677882918	7.035345153	6.821956744	6.780408454	6.559190868	6.6974356	6.800056225	7.252784114	6.79297693	6.737552179	6.618154086	7.156244118	5.895376153	6.827066051	6.924179288	6.718961806	6.800998177	6.30314116	6.495560698	6.531162131	6.402732339	7.034344679	7.242765724
RAB25	3.194601016	4.506411721	3.169730488	3.437319607	3.22599425	3.53297032	3.172885388	3.004319924	3.98151772	3.731856189	5.204918175	6.684936536	3.440645369	3.26887294	3.060595309	3.103611396	2.992472008	3.355054911	4.458800333	3.256138616	3.225526547	3.54031857	3.505266924	3.355761876	3.105423947	3.225495269	3.369711679	3.502466342	3.622003494	2.923578871	3.409471545	3.20355821	3.253166699	3.542164371	2.818098667	3.07390725	4.626112927	3.232128255	3.30289971	3.842449486	3.242573942	3.28435875	2.618715774	3.578367562	2.773229416	3.463875219
LMNA	7.320228533	7.807624211	7.518565336	7.742915924	7.743233249	7.382057027	7.16892404	7.516573234	7.593674902	7.700616537	7.591730927	7.648237587	7.818658109	7.741661953	7.671299352	7.678713056	6.868265768	7.631609308	7.930389152	7.546065741	7.476838662	7.87248061	7.518565336	7.336686448	7.837105796	7.491946889	7.55158648	7.529927442	7.578425362	7.542817848	7.623495232	7.250473444	7.95075013	7.4060167	8.227456281	7.273505173	7.444128258	7.455122313	7.492805383	7.126881024	7.653943016	7.351481936	8.821556413	7.650876733	7.207717363	7.371231112
SEMA4A	4.252462441	4.916519939	4.214858549	4.927373736	5.171174359	5.076123131	4.783426786	4.641873602	4.854755261	4.655272835	4.969724723	5.009715447	5.183047916	5.908917393	4.876010335	4.542523663	4.670613445	5.155755616	5.07310858	5.002789393	4.457503077	5.174801379	5.211275347	5.033620336	4.343885476	4.720548644	4.412779461	5.436975615	4.532377722	4.863044554	4.733136757	4.835954056	5.307686916	5.265866865	4.7830706	4.520949896	5.103939932	4.291124761	4.774000413	4.719433044	4.542727343	5.346670638	5.838240909	4.837452448	4.115608474	4.664577918
SLC25A44	7.153195518	6.940217222	6.554947684	6.633548285	6.630870685	6.796115214	6.946093012	7.213699124	6.98542558	6.846143746	6.258347885	7.309917297	7.142198665	6.87011108	7.028130069	7.127603854	6.941331255	6.198094623	6.333889508	7.215459142	6.697029724	7.256999426	6.899949182	6.971366081	6.416142094	7.504314226	6.741031513	6.73764595	6.842560609	7.296967343	7.05543224	7.17450745	6.930779571	6.901329553	6.685166124	7.601724836	7.22466995	7.295231219	6.413781188	7.166251657	6.45880028	6.658011864	7.07584887	6.61431449	7.133193008	7.159751124
TMEM79	4.509306023	4.772908195	3.798655491	4.178112172	4.626610615	4.283407535	5.02069058	4.856382689	4.516919032	4.560054839	4.422881743	4.299931243	4.712677855	4.249689682	4.397483395	4.653578316	4.919398325	4.149362987	4.607782965	4.871514534	4.103255267	5.022820713	4.793676252	4.630967862	4.679374393	4.658126348	4.493128713	4.359889654	4.500385914	4.324436973	4.950450459	4.863886168	4.516288933	4.568285744	4.594647095	4.532773539	4.493055694	4.790387929	4.396198063	4.808300058	4.443885946	4.669818443	4.511446233	4.332129326	4.910267937	4.84672138
TSACC	3.04044431	2.849846015	2.927733949	2.994399543	2.993666073	3.37330246	3.003111913	3.139001595	3.175639527	3.001183217	3.154607605	2.921451602	2.994401744	3.04044431	2.955359005	3.162714886	3.135122419	3.064303611	3.255007538	2.970519949	3.045963783	3.186280592	2.954218701	2.834994565	3.139057737	2.99192946	2.936933629	3.140673121	2.910428237	3.407476043	3.290017975	2.94267926	2.862478175	2.966863713	2.850783165	2.775013532	2.849045848	3.549632983	3.357332471	2.885614581	2.698890009	2.780141839	2.834811592	3.189305367	2.851517871	3.282153542
RHBG	6.83518785	6.902876695	6.190235006	6.178519807	6.688443673	5.848857756	6.681937525	5.391534644	6.226372163	6.980685237	6.759871676	6.541501365	6.766930881	5.540058751	6.395933108	5.404857516	7.21550013	5.718314012	6.867959341	5.922738039	6.851149532	6.730191653	7.042305519	6.646205008	5.879290876	5.973597772	7.384041522	6.430157246	6.455006586	5.761216564	7.33651288	6.533397463	6.799790661	7.032471885	6.23731073	5.631586959	6.348078665	7.553632872	6.433854666	6.371731072	6.701451861	6.29524145	4.723843674	6.301163173	7.024113189	5.702879049
TTC24	3.871325047	4.348692267	3.971518425	3.902567126	3.716828022	4.026980454	3.970308454	3.990386188	3.97439064	3.79154061	3.758566362	3.703213893	4.209445696	3.667653211	4.39944869	3.733499626	3.748138888	3.62903587	3.351260961	3.913766847	3.750419454	3.66113363	3.673334844	4.003082802	3.577435803	3.833070326	4.005017901	3.604598512	3.640168534	3.843258181	3.906409627	4.435355715	3.993789649	3.924431013	4.353480503	4.087523867	4.157736779	3.886282669	3.716157919	3.962880942	3.88421282	3.812769892	3.787329548	3.456620192	4.174236067	4.076943379
NAXE	8.827579066	8.896070348	8.59439416	8.694038985	8.880746603	9.016916309	8.78244272	8.940822437	8.8909685	8.870673746	8.860174884	9.159013964	8.983584418	8.549871014	8.791161327	8.631890511	8.7337155	8.49251909	8.829159479	8.702393284	8.875430513	9.003147462	8.605517147	8.714439495	8.473738782	8.967097607	8.62156826	8.790749337	8.947481923	8.938170098	9.070297907	8.779182677	8.83197083	8.844665256	9.232983083	8.742340651	8.915215155	8.966334943	8.693655443	9.030377132	8.566491277	8.438287165	8.326779984	8.588654622	8.949941915	9.119122101
HAPLN2	4.251564992	4.442822137	4.184174866	3.893082176	4.482430039	4.264067726	4.392410816	4.07559978	4.159490513	4.275045338	3.602732739	4.11284887	4.661616118	4.220786179	4.167725346	3.820304073	4.338052549	4.131877025	4.30031191	4.59724199	3.860120789	4.340102464	3.973504418	4.15110237	4.102342052	4.231886463	4.168985197	3.967872812	4.290929119	4.026042352	4.620395149	4.352817631	3.98025847	4.180364137	4.421395485	4.142754238	4.229315967	3.933077139	4.324917629	4.260129165	3.641509437	3.980218314	4.083174313	4.245071431	4.09029487	4.69332289
BCAN	3.759484969	3.648530402	3.912147313	3.035102227	3.47482979	3.497049574	3.493183914	3.697871346	3.33212387	3.828107157	3.57303675	3.663788931	4.041677904	3.644004832	3.59226655	3.295971079	3.644004832	3.921997718	3.888855353	3.785662185	3.301967538	3.834657865	3.645438846	3.553773525	3.589735195	3.839921908	3.809549136	3.654136046	3.629791309	3.368395543	4.027527658	3.720167661	3.869934572	3.556947697	3.748982203	3.633607369	4.295006948	3.580116812	3.827105845	3.82907406	3.349692338	3.533342501	3.400609831	3.641648204	3.465650574	3.849675275
RRNAD1	6.87068175	6.972971148	6.494458645	6.804835128	6.743387458	7.040125718	7.013222699	6.646003102	6.715089428	7.38209321	6.185894862	6.486500518	6.868570026	6.546115936	6.658820755	6.468955305	6.955773831	6.103665012	6.805775363	7.071742854	6.239203568	7.605163849	6.899606082	7.307049874	6.657036153	6.895333272	6.697923275	6.705875258	6.93123309	6.7962498	7.451751963	7.351325997	6.91930964	6.680714966	6.911296164	6.979724559	6.608901365	6.991987026	6.795261128	7.357937765	6.301712523	7.114383483	6.123223045	7.102493189	6.977303545	7.342964723
PRCC	7.713558463	7.54257669	7.478508561	7.670698622	7.771425183	7.746171715	7.577732218	7.77509949	7.680876729	8.067383453	7.789976499	7.623616939	7.723574481	7.650529241	7.849268568	7.695029098	7.082664975	7.632165507	7.954916111	7.352946401	7.441657716	7.815527906	7.78950247	7.335526239	7.614757705	7.732633689	7.422209965	7.58187565	7.756840783	7.679886109	7.453731372	7.226921254	7.629554536	7.6268431	7.636269302	7.9026026	7.767684332	7.734732506	7.384331092	7.644322607	7.33675111	7.258911049	8.192809486	7.755434951	7.680746955	7.5312078
NTRK1	4.703857998	4.694878896	4.513704508	4.545768377	4.826423835	4.756727828	4.856652215	4.39243261	4.799354206	5.234942794	4.482236611	4.757596437	4.790937983	4.68836765	4.791068398	4.499473089	4.715186688	4.900606309	4.711649534	4.860397769	4.724029733	4.860200519	4.805833738	4.675243687	5.157228137	4.757627457	4.58363893	4.71458739	4.69972277	4.648090278	4.942683363	4.794436222	4.821002958	4.463618214	4.857337454	4.529967662	4.819027615	4.796828744	4.845304204	4.933669026	4.522428666	4.724029733	4.794718288	4.724029733	4.537022251	4.943404018
PEAR1	5.882906163	6.229316078	6.377096538	6.43738604	5.902529134	6.197866306	6.395344337	6.002740015	6.218296072	6.837149803	5.923649412	6.021559574	6.038670986	5.950038978	5.785086167	5.831461254	5.901279716	5.685704039	6.385975469	6.090691852	5.846622596	6.317862965	6.113054758	6.153932473	5.711725177	5.813231566	5.982081061	6.148445876	6.237780115	6.21374636	5.778318819	6.345118099	6.028951465	5.978162701	5.779349215	5.846887696	5.281478932	6.178338381	6.384284814	6.303967472	6.993772991	6.077783365	5.735024972	6.002744821	5.964561162	5.988290542
LRRC71	4.123783157	4.229017684	4.319628829	4.039492759	4.23262408	4.654214863	4.337692858	4.023300683	4.251248409	4.33444492	4.020789667	4.155806587	4.479754781	3.990474012	4.221465561	4.154316159	4.530520964	4.211476086	4.708948703	4.398714863	3.910538042	4.486229666	3.945352561	4.016881404	3.984483978	4.281412252	4.095251726	4.001690433	4.174136145	4.083103967	4.827305125	4.23625085	4.147247092	4.322575319	4.037752054	4.003195829	4.681253468	4.121722752	4.201743148	4.070553259	4.021447972	4.003078176	4.314861319	4.438045472	4.196857179	4.66115642
KIRREL1	5.52680547	6.154572066	5.267243226	5.371313714	6.053672691	5.992194475	5.683645355	5.842049313	6.113812384	5.639200409	6.481925167	6.647881974	6.272730735	5.976322187	5.558482749	6.305745015	5.436490703	6.100941783	6.598268237	5.78650131	5.81502846	5.759145118	6.136385069	5.791472131	6.079896904	5.550067983	5.643808265	6.308007604	5.809187613	5.842049313	5.785789021	5.425716776	5.901005557	5.885222234	5.820155833	5.194712949	5.200179933	5.550704359	5.544918284	5.648181601	6.516503585	6.492442816	6.127527077	5.673160331	5.61860885	5.516113211
CD1D	6.802054776	6.611880585	6.83582333	6.998348972	6.888542861	7.076107507	7.230622384	7.017903041	6.836765542	6.81904082	6.69847099	6.426763626	6.874411893	6.787606111	7.066361385	6.565104429	6.867868465	6.547500878	6.586289071	7.476199857	6.851554259	7.049211719	7.026072186	7.43104696	7.235103661	6.627936454	6.921661898	7.162459096	6.834535289	6.48462755	7.426900518	6.673587121	7.005998203	7.164220742	6.59830273	6.775802572	7.134877228	7.135894251	6.392798719	7.063893572	6.601239083	7.226852089	6.365287454	6.418470329	7.075936326	7.169988948
CD1A	2.415669529	3.106064289	2.313065243	2.288054187	2.137244118	2.351376161	2.644082203	2.342454648	2.41445451	2.267390213	2.46210541	2.37941801	2.498939848	2.463596215	2.97943047	2.103731705	2.515300719	2.493333114	2.159749257	3.098747164	2.450813442	2.537350305	2.64716261	2.522498584	2.401532326	2.103430055	1.918670301	2.287397023	2.051779114	2.233100343	2.365341766	2.180671693	2.365036687	2.371102451	2.207465699	2.402002902	2.814941375	2.650701552	2.500570232	2.703413554	1.956616885	2.206481591	2.226220098	1.873751054	2.33097689	2.781988454
CD1C	5.335922402	5.698308336	4.770044981	4.518285748	5.506817644	5.405244308	5.972487817	5.412990338	5.189591944	4.523123425	4.990721119	5.111683709	5.422829309	5.112925161	5.500102574	4.929696072	5.289153606	4.726981253	5.472982216	5.550590927	5.193196303	4.898276041	5.450465514	5.492862738	4.662217073	5.598653428	5.037137837	5.752243403	5.147355391	5.03624144	4.649457173	5.301995221	5.073630486	5.716540578	4.522382943	4.98704517	4.009238574	4.755898485	5.232232339	5.640363464	5.71818845	5.953982537	4.871471134	4.793487277	4.603015171	5.21410099
CD1E	3.538826415	3.270673418	4.053912142	4.014647882	3.927650119	3.497172446	4.092819654	3.770200737	3.67715902	3.665567129	3.634138052	4.319375246	4.414226795	3.86391726	3.926073839	3.440174869	3.273262835	3.430185077	4.161140279	4.032500379	3.458477195	3.606086639	4.627519095	4.295950743	3.300951159	4.090888797	3.978738636	5.139470708	3.50180861	3.995293176	3.608800519	3.533597512	3.509514548	4.202838168	3.175275323	3.081404082	3.474815161	3.236124084	3.720494818	4.12483679	4.732791371	4.332109537	3.107690598	3.936606751	3.147414677	3.661267045
OR10K1	2.782081527	2.975428401	3.025151859	2.629454682	2.899116631	2.64372948	2.854516121	2.255894059	2.70546571	2.754867655	2.607120848	2.682446203	2.748521019	2.927215666	2.814064002	2.563437599	2.848434566	2.762787278	3.558698918	3.52406401	2.646722692	3.029871812	2.625727285	2.748521019	2.916122174	2.610442457	2.963339522	2.698883591	2.398661877	2.507798137	2.971184094	2.524854217	2.720539227	2.43247157	2.962315253	2.748521019	2.566262077	2.628011758	2.671677703	2.613238111	2.606373185	2.63071769	2.570982076	2.877532062	2.652242755	2.920667588
OR10R2	1.966303593	1.929860309	2.287106356	2.038157928	1.917754538	2.101387604	1.780892714	1.859339757	2.14978361	2.103118235	1.74545894	1.941337596	1.897510496	1.899667456	1.752475099	1.767661857	1.784317838	2.033780104	2.533525393	2.923632878	2.121954873	2.028991471	1.996512701	1.784169821	1.901695306	1.803662589	2.125220461	1.77943891	1.758431465	1.79826664	2.300145761	1.993492628	1.927089408	1.614546216	1.940241215	1.861737701	1.847050736	1.930855809	1.903992236	1.838434368	1.933776127	1.886238791	1.679397842	2.051819836	2.102224164	2.021471299
OR10R3P	2.815388533	2.810276744	2.828607222	2.617081274	2.841830431	2.872398236	3.108949568	2.729463725	2.562269228	2.807454831	3.042590182	2.842622438	2.872206034	2.560370657	2.721877876	2.835338593	2.865840605	2.949837428	3.138933838	3.396634074	2.658302079	3.090005845	2.795317531	2.83771271	2.558085342	3.017604591	2.559207413	2.90971673	2.752354817	2.787390589	3.252633963	2.903573997	2.656929551	2.520892188	3.06211748	2.55335465	3.019807677	3.061199657	3.128463214	3.005814191	2.602018183	2.862083433	2.8305686	2.963064116	2.803080759	2.96522288
OR10Z1	2.642979076	2.244530184	2.692394971	2.676134856	2.769982523	2.651768779	2.876576017	2.439752974	2.807591783	3.040108565	2.302917764	2.477856068	2.530492816	2.641196778	2.812803747	2.839014962	3.081469012	2.854943799	2.543038676	3.47487757	2.464257249	3.071713588	2.344384445	2.331364381	2.597082431	2.854294295	2.664561269	2.535960305	2.961551253	2.804346878	2.954149304	3.01317952	2.584199245	2.870165407	2.818307291	2.706378657	2.579697461	2.350323357	2.328946123	3.247178935	2.729563359	2.750637457	2.574368695	2.512590923	2.5925025	3.144088083
OR6K6	2.381072691	2.460678191	2.692783638	2.67301915	2.946589628	2.440267495	2.425670878	2.552711608	2.212814204	2.485469891	2.48339259	2.210936462	2.722985951	2.640364986	2.383437656	2.245856209	2.788023107	2.561739848	2.827365445	3.809815432	2.509405125	3.329577489	2.278860519	2.721588313	2.4971277	2.346796892	2.131819621	2.435956583	2.470456179	2.748811928	2.61253211	2.504448959	2.482782586	2.265842577	2.713443798	2.578589115	2.534526182	2.781776824	2.706886312	2.787441376	2.252639584	2.741806143	2.247561066	2.623692531	2.547904746	3.015379584
MNDA	4.007351401	4.336685711	4.651431067	5.483137764	4.526544394	4.563628457	4.264670374	4.11992465	3.955303	3.505197577	4.136916405	4.264710691	3.943402884	6.81129666	4.40681347	4.102758794	3.849398262	4.688854622	4.528698036	3.985050646	4.146714003	4.876329184	4.448641205	3.960660984	4.334415219	4.517484988	4.191849595	5.039226107	4.198199566	4.469561529	3.81854171	4.00311652	4.246658289	4.502324183	3.530582553	3.232226377	4.175814572	4.402323294	3.719301665	4.210987315	4.569541935	4.496892219	5.143294108	4.034551054	4.069126068	4.001734251
PYHIN1	4.821887794	4.519073119	5.206569661	4.856666614	4.765862548	4.953044306	5.266856426	5.137509117	5.040115471	4.445040159	5.191507006	5.149993302	5.07478991	5.811733404	5.655508214	5.19203651	4.865869712	6.056588695	4.809001807	5.069363039	5.172758524	4.570092009	6.126603327	5.186580424	5.21147735	4.965373027	4.767024423	5.841501923	5.063900852	5.191067035	5.134615086	5.315731794	4.855353611	5.911954158	4.673653105	5.098270162	4.350065466	4.809160817	4.428337813	5.097315231	4.807059859	6.296865742	5.821989988	4.971479723	5.094886512	4.653498033
IFI16	6.170939839	6.498884876	6.949870436	6.7846285	6.610118249	7.267282478	6.878485998	6.831145384	6.681275296	5.778411607	7.245658084	7.066097089	6.515936546	7.525810747	7.04388714	6.662598345	5.792104373	7.145363441	6.518202815	6.242465243	6.733737484	6.82523936	7.289239825	7.268431403	7.549316862	6.940768955	6.89433989	7.46725221	6.75781446	7.258866988	5.566261327	6.525317905	6.41018298	6.952304997	5.661046929	5.816444061	7.332079709	6.645273773	6.392874763	6.10979854	7.165483253	7.736470336	8.466226628	7.127315878	5.521922866	5.444131384
CADM3	3.739191973	3.576033788	3.440130242	4.378801387	4.113990949	3.461760089	3.696631515	3.542356603	3.506283628	4.290512598	4.122865441	4.007566239	3.835052753	3.569855565	4.004597985	3.88929412	4.014366109	3.745265179	4.250554457	3.987979778	3.236636872	3.773879216	3.416068507	3.540196851	4.268488661	4.030070503	3.370857165	3.604744191	3.626783688	3.524333433	4.003206062	3.950858827	3.362928641	3.298003721	3.584078202	3.786835125	4.540694941	3.756256135	3.874664265	4.067100353	3.8140065	3.593341206	3.633606021	3.894826573	3.922718609	3.8898773
ACKR1	3.665473685	3.946541615	3.763996132	3.884286332	4.554716195	3.925705106	4.305993522	4.187750798	4.053399079	4.123340247	3.88885027	4.039672944	4.253758893	3.750883996	4.220624787	3.917337005	3.646964101	4.035405992	4.40160263	4.275786887	3.822896928	3.990438264	4.275229276	3.608977506	3.863411891	3.88248069	3.9204498	4.303111055	3.86844569	3.712236173	3.899737087	3.954748845	3.985275845	3.455286278	4.010321759	3.598543337	4.301704353	3.707612624	3.604389958	3.96877295	3.589134866	3.977899688	4.227000855	4.262165094	4.063599625	4.142030888
FCER1A	4.654011557	4.834078534	4.799878662	4.376373944	4.608044252	4.621811733	4.738711884	4.581334068	4.7248179	4.326058298	4.674705973	5.423472141	4.724126333	4.878499589	4.356920554	4.885472436	4.108511295	4.102555074	4.936360577	4.130455239	4.62613343	4.63593407	4.362547301	4.855013346	4.204496981	5.108214685	4.313041401	4.560793292	4.362043498	4.055979356	4.550696871	4.805901126	4.458910568	4.984842702	3.851759973	4.388683218	4.321864329	4.509149894	4.94576023	4.707502973	6.311218114	4.969524301	4.298992643	4.792826121	4.471904863	4.589653662
OR10J1	2.584909102	2.570194378	2.451664778	2.826768452	2.39305914	2.590869569	2.520947411	2.40019861	2.630777921	2.178133014	2.242296789	2.385724945	2.585560663	2.404461794	2.330090891	2.458849306	2.286719254	2.382884336	2.360839889	2.781838653	2.475999665	2.366156372	2.424910788	2.569079882	2.411819697	2.340260995	2.471819762	2.545250983	2.405898575	2.643821268	2.475273458	2.343488376	2.346703184	2.261032414	2.501003322	2.534989448	2.710435854	2.339058615	2.436743547	2.235442984	2.303563357	2.225617132	2.230316187	2.432859964	2.319753017	2.813644752
APCS	11.50849414	11.4695811	11.46877516	11.28349104	11.35395867	11.71375407	11.78602803	11.31725034	11.36479384	11.62909222	11.26760108	11.27562602	11.32512237	11.44846068	11.3606378	11.39556874	11.47424432	11.20049069	11.09951843	11.42162373	11.52267622	11.92803533	11.18466377	11.53081784	11.95336123	11.56565968	11.725499	11.10641239	11.61383506	11.75055922	11.49930157	11.74607776	11.81409116	11.1271017	11.73845465	11.644112	11.65115924	11.85835355	11.51629553	11.22965092	10.8846414	11.83795816	11.21634993	11.40202899	11.20274998	11.62519738
DUSP23	6.954757141	7.360640974	6.893812063	7.129116173	7.170263733	7.337337523	6.983223791	6.785397602	6.867425933	6.931852673	6.698356461	6.881567717	7.125615182	6.963706259	6.934883739	6.85969238	6.974577138	6.503175401	7.093732053	6.8747481	6.771325377	7.370970582	6.801109235	6.679423163	7.285018177	7.025392703	7.206392481	6.679636563	6.896123514	7.096708588	7.523367856	7.060690701	7.318660149	6.825621946	7.709744665	6.653069636	7.553527979	7.532448069	6.767818175	7.082435907	6.815378984	7.019944138	7.491707651	6.883707978	7.168054997	7.502829815
FCRL6	5.342860273	4.693191834	5.120983345	4.273562314	4.248855452	5.239821975	5.655920291	4.910056447	4.960398539	4.957714659	4.591909695	4.79131525	5.19431272	5.344480056	5.051405862	5.073529336	4.960398539	4.953845993	4.868292314	5.454061824	4.747398823	4.895429742	5.518281658	5.82847271	4.530570316	5.137764956	4.572617745	5.686437911	5.029455182	5.262348741	4.895394966	5.483095696	4.71721839	4.930309092	4.433128545	4.884809011	4.471037222	4.553266432	4.015612055	5.377881965	4.657822907	6.52236733	5.230217338	4.39334953	4.885822236	5.029522371
SLAMF8	5.016732035	5.402828609	5.003547058	4.981275682	4.885638563	5.366730487	5.932435567	5.022357378	5.151025143	4.983451313	4.746677288	5.681106678	5.49182945	5.044717508	5.493033335	5.455003397	4.931351287	5.250560013	5.316630886	5.535544727	5.014517032	5.325960589	6.705333603	5.02433222	4.765468985	5.117947846	4.573697771	5.907193018	5.248356004	6.360305824	4.543370213	5.230396057	4.846199437	6.045870874	4.6332535	4.724150885	6.236434845	4.517334191	4.170627096	4.607182447	5.317043604	5.654003257	5.47312011	5.078297365	4.275562396	4.883933936
KCNJ9	4.730683471	5.114872519	4.89909607	4.891807018	4.881327441	5.168517575	5.06635054	4.847473933	4.942670563	5.355478339	4.712842907	4.759541619	5.009455256	4.907585914	5.131971223	4.724008354	4.743093479	5.100831632	5.326530981	5.264731153	4.71884978	4.899585069	4.907500045	4.980753463	4.934285371	4.956253935	4.772386361	4.811465088	5.029831243	5.015161081	5.080544153	4.846636765	5.100261541	4.662674136	4.952673054	4.612968729	5.199290766	4.930921101	4.892906818	4.99554283	4.858719724	4.827822435	4.848646429	4.993795352	4.640544769	5.481201257
ATP1A2	3.820607951	4.13263108	4.538406622	4.000705397	3.857743148	4.009044403	4.168626077	3.992909966	3.411364715	4.43744617	4.318378274	3.897856055	4.455134421	3.876790965	3.907485215	3.470850012	3.710133172	3.806944361	3.87620658	4.24250859	4.104695775	4.095110871	3.78315276	3.754660405	3.690375884	3.832230502	3.82869598	4.110613859	3.574796857	4.261667903	4.298568745	3.577596106	4.006061323	3.992909966	4.021571113	3.885187322	4.287450987	4.147242311	4.056745219	4.233093808	4.874533912	4.189833761	3.611139682	3.707013918	3.328979951	4.130748219
ATP1A4	3.059933244	2.689601301	2.831940212	2.957001176	3.073811283	3.224710029	2.980802226	3.00712485	2.778611706	3.297980211	2.960879766	2.799198718	2.871743998	2.97279535	2.68022806	2.984706715	2.780706182	2.814617927	3.341173483	2.911814314	2.699994336	3.081289464	3.129230868	2.836327824	2.741772784	3.018619225	2.73816088	2.911709211	2.621405925	2.807987232	2.942278107	2.85559786	2.709048919	2.629121371	2.936008038	2.508999436	3.155533131	3.048040473	2.935910757	3.042646215	2.874101871	2.947266495	2.955638388	3.025893036	2.777026557	3.306883295
CASQ1	2.315761319	2.943384999	2.347764629	2.055793038	2.155007629	2.517080675	2.075921985	2.196897655	2.287877933	2.822924492	2.413514953	2.446795901	2.564001244	2.126449141	2.103352252	2.290064837	2.748483167	2.164884305	2.091608734	2.435090467	2.229728942	2.310739509	2.26141533	2.122837833	2.246407073	2.081043872	2.189859137	2.17572984	2.063082304	2.451521897	1.993962054	2.058607972	2.430725707	2.159245999	2.295834678	2.470484658	2.691663923	2.41164379	2.370405922	2.20974598	2.295258243	2.246113193	2.050897325	1.910829207	2.527305468	2.526846419
PEA15	7.286642722	7.630733118	8.09844791	7.861552516	7.946916257	8.042561346	7.573731252	8.123993999	7.967063645	7.611275338	7.871834502	8.369463405	7.997462539	8.218958484	7.936062291	8.094130014	7.036550297	7.662219169	7.660579067	7.92762905	7.860391258	8.188577091	8.194448643	7.975109187	7.770859994	8.10011007	7.652186264	8.235316468	8.030558944	8.347279391	7.634334764	8.003378569	7.76305994	8.000196194	7.667466958	7.352865148	8.105698668	7.700539955	7.717986811	7.387837999	8.328065472	7.986432933	8.659094741	7.816284964	7.44162033	7.749274534
SUMO1P3	3.562393821	3.134281838	1.81465831	2.551825472	2.038126442	2.685112471	2.44175044	2.997698487	3.002910665	2.771936871	2.825164569	2.580422383	2.454344927	2.875315656	2.595224083	3.779431434	2.393648166	3.289517719	2.838177151	2.575352758	2.686493913	2.561170287	2.796776005	2.371658282	3.129253109	2.882154483	3.543665656	3.452473805	2.567404487	2.751059384	3.489634081	2.33382118	2.972574147	2.545544989	2.81970545	2.634589515	2.686486777	3.531423068	3.150349376	2.84310414	4.040844544	3.884007447	3.318085717	2.882154483	2.742222546	2.779764506
NCSTN	8.258597535	8.34171081	7.996672101	8.58124393	8.650730816	8.647135205	8.264515029	8.708859295	8.391590032	8.409999606	8.394247269	8.701883877	8.357721939	8.375897079	8.438595294	8.415478712	8.452502623	8.507832083	8.118191903	7.99130507	8.296797784	9.036464054	8.70414468	8.5455965	8.30234352	8.499444831	8.012542031	8.620739325	8.651924183	8.640838849	8.448518871	8.409133854	8.525216975	8.412695282	8.676757169	8.527634189	9.021192054	8.482336055	8.16415501	8.4960972	8.385222682	8.412347099	8.56393272	8.693639175	8.161964965	8.444592564
NHLH1	3.568717324	3.88889439	3.800926132	3.364011384	3.428347716	3.330281348	3.59458206	3.36162843	3.111291754	3.664892242	3.403310256	3.414347199	3.377880689	3.707303617	3.421943003	3.368385244	3.478996424	3.041524346	3.562602581	3.641806315	3.711607621	3.248847504	3.780887319	3.444869508	3.393063319	3.593311274	3.552943771	3.315769899	3.564446295	3.231693035	3.633812801	3.588211691	3.53665051	3.329497304	3.364363785	3.456287084	3.877403042	3.380903446	3.438419998	3.87846559	3.389362114	3.344598774	3.478876747	3.315816194	3.667928904	4.023629334
VANGL2	3.762975731	4.302194702	4.124653186	3.842954159	4.222722964	4.406583021	3.751916332	3.848159523	4.345713709	4.537972469	4.385829168	4.447415068	4.427029778	4.153798686	4.216034447	3.934025435	3.753807885	3.738058441	4.302464418	4.513634359	4.189732161	4.060826861	3.812259475	3.698890004	3.633715271	3.715695053	3.943967593	4.259930487	3.751653101	3.839586695	4.138145159	4.256846149	4.505117039	3.928593555	4.255418137	3.992952373	4.355990281	3.940330024	4.245787045	4.112924773	4.098089919	3.628935899	3.751429082	3.856462937	3.803527924	4.264246819
SLAMF7	4.796516037	4.591422273	5.158300122	4.156534354	4.614296227	5.18218662	5.066439457	4.795935669	5.047550396	5.115502229	5.173447739	4.867600507	5.67339472	4.9425621	5.342070679	4.922929353	4.509865269	5.589994132	5.383106006	4.827738114	4.493916151	4.467480178	6.313567659	5.19506063	4.836587026	5.000728904	4.992525692	5.609890287	5.051987159	5.039138401	4.43023638	4.993627361	4.771465869	6.266594117	4.441949505	3.887848586	5.085071097	4.602726973	3.604772628	4.788280905	4.406438004	5.954012922	5.398151079	4.938730931	4.595317519	4.509373697
LY9	4.615200614	4.565317042	4.87874764	4.323126335	4.939214882	4.435985579	4.96815102	4.589285386	4.993538429	4.923085564	4.854218514	4.743133756	4.921349526	4.978596002	5.208697096	5.151840725	4.562133226	5.376128194	5.546079131	4.771679389	4.726785817	4.456460683	5.504872193	4.977045291	4.66941416	4.847098143	4.782950073	5.402211258	4.694702346	5.031993278	4.892382568	4.935592049	4.612398407	5.105699277	4.384121855	4.749664687	4.968521591	4.381809092	4.189985006	4.906550696	4.582433311	5.399083584	4.869125569	5.028083549	4.855077707	5.06927592
KLHDC9	4.167711328	4.284783197	3.763106275	3.669017202	4.109723287	4.152986344	3.912529137	3.907158097	4.113473828	3.920927098	4.271114882	4.199964155	4.157319301	3.838932633	3.636974859	3.731000179	4.339490122	3.990008377	4.138147311	3.775125531	3.751994319	3.930085039	3.998698545	4.009727138	3.827904019	4.07436031	4.236086688	3.871433115	3.803936891	3.999917474	3.955339454	4.502914731	4.030144965	4.136357359	4.189367381	4.033422832	3.999917474	4.232760437	3.946211159	4.362908896	3.73062765	3.677072062	3.285362717	3.809467308	4.078775829	4.373731065
NIT1	8.039570321	7.865997376	7.719413035	7.603694058	7.565036829	7.549338412	7.769640014	7.363114476	7.333997	7.960676146	7.292915055	7.029858979	7.544304267	7.269095299	7.182628422	7.167196785	7.881742639	6.859627603	7.696570464	7.916005321	7.225707918	7.739444265	7.496551262	7.81802269	7.341488251	7.443991649	7.48432218	7.613127494	7.486794054	7.425472131	7.474638047	7.454107597	7.349278838	7.392861751	7.54497775	7.695279889	7.405664855	7.50390618	7.196052023	7.78760827	7.097838678	7.534177964	6.461695848	7.433846006	7.57611042	7.568873942
UFC1	9.461705097	9.514652759	9.498850625	9.720756656	9.613822951	9.652236855	9.666197333	9.619844012	9.671364223	8.994170459	9.813664867	9.661135475	9.541615945	9.38051415	9.376878341	9.537409941	9.597458075	9.370363478	9.245827961	9.429287824	9.669417097	9.651866997	9.619365106	9.545298042	9.495254454	9.582264392	9.665543346	9.644810386	9.625543075	9.664497491	9.826173661	9.76238442	9.706146608	9.666729653	9.592397524	9.466302583	9.963237659	9.803208817	9.698135318	9.750412422	9.467901461	9.538533512	9.59826435	9.882272271	9.722087073	9.811763619
USP21	6.562825961	6.513018281	6.144077966	5.935799876	6.228460238	6.363879216	6.776765546	6.232438597	6.132525728	6.601402874	6.323962156	6.018399027	5.988193639	5.928600716	6.167637128	6.232473233	6.513098217	5.754901903	6.175562851	6.561325115	5.888815574	6.620605568	6.206681315	6.499679719	6.096975042	6.202103179	6.48812876	6.122761503	6.314637062	6.00222824	6.398572804	6.531117124	6.093208984	6.045918732	5.971560567	6.554609211	5.800330213	6.136972327	5.929705615	6.289500862	5.917842545	6.749447007	5.977085478	6.243927647	6.466794945	6.257827812
PPOX	4.669044809	4.542220359	4.357153943	4.317510283	4.618041035	4.498505208	4.875255915	4.357153943	4.255121307	4.609379459	4.258178063	3.908894576	4.359077177	4.347126379	4.42580219	3.903467713	4.813664605	4.216332358	4.407286696	4.374640008	4.228964063	4.763187737	4.547894483	4.714013545	4.416559219	4.386520174	4.130001216	4.317737283	4.490471905	4.532756323	5.052674064	4.503689985	4.454788571	4.09246735	4.514983398	4.35276617	3.980312833	4.439518476	3.993220968	4.369737629	4.081417078	4.163632507	3.901217232	4.062501681	4.005502247	5.040596123
NDUFS2	9.213532913	9.272825306	8.823358474	9.067006376	8.955894539	9.24732933	9.053089789	9.033623653	9.064754668	8.796424368	9.096816724	9.077586553	9.205640373	8.72348314	8.907041291	9.159728493	9.069812475	8.563241672	8.620763361	8.9280245	8.740371057	9.378018802	9.092453202	9.016448899	8.86715463	9.006759895	8.815044954	8.929242576	9.065987538	9.102225377	9.312588773	8.972070832	9.208222774	9.15251798	9.48534278	9.127217058	9.115768445	9.294621925	9.051710328	9.246089647	8.606945905	9.230304965	8.535938569	8.640059637	8.902542695	9.222441942
FCER1G	6.942677974	6.674608628	7.720640145	8.269346738	8.058987486	9.41631657	8.166206082	8.197987206	7.160100585	7.952489667	6.435189882	6.943637024	7.783605826	9.259632685	8.364916817	7.135143101	7.088519619	7.773957323	7.112430801	7.91406895	7.174554519	8.892336416	8.695310671	8.614803625	6.963419653	8.588745495	6.762506327	9.136705902	8.2626523	8.813936371	7.179266748	8.555753688	8.093693469	7.791023699	7.081942192	7.255628079	9.273397015	7.321510746	6.957976244	8.038738339	7.252536968	9.286547987	8.986260898	7.990543957	5.928913823	7.100214781
TOMM40L	5.442422026	5.454266551	5.170621023	5.2634305	5.456515379	5.84496694	5.219000259	6.003423468	5.775093954	5.512347183	5.969846209	6.107025757	5.655182252	5.523741145	6.15835794	5.980168296	5.398207611	5.029517071	5.469343729	5.779547338	5.229182437	5.439640742	5.806802589	5.583732065	5.389505893	6.215749647	5.60038523	5.551183204	5.972236337	6.021029337	5.435221596	5.562417923	5.231497037	5.413991902	5.529841804	5.51167367	5.63182741	5.360154924	5.103794416	5.444142868	5.27931879	5.639721998	6.710955799	5.210409209	5.810829927	5.350930209
PCP4L1	5.673100683	5.850048146	5.458264844	5.021456825	5.714274271	5.734733109	5.810807183	5.432350012	5.985777132	6.639641247	5.462481999	5.279056143	6.036884554	5.435035332	6.044808258	5.11336649	5.957800095	5.818116366	6.574833357	5.263757416	5.521999673	5.721321948	6.13305602	5.589925447	5.780561044	5.303128278	6.156358245	5.363927381	5.61625345	5.278683425	7.229690609	5.861160889	5.822502703	5.815378387	6.498746414	5.443649906	5.991163616	5.37456204	5.794533504	6.497762445	5.580686869	5.996513341	5.114624681	6.294217512	6.323836793	6.625922341
FCGR2A	4.595440341	5.409869984	5.678999166	6.339876849	6.06409382	6.489416261	5.971747309	5.436109	5.796698673	5.443980463	5.074964114	5.456422542	6.330966002	7.39511541	6.518290514	5.705040778	4.392509569	6.780800621	5.230466554	5.480259983	5.005908109	5.723998681	6.614131985	5.933868627	4.862169965	5.912818454	4.909257667	6.41332277	5.695861891	6.638628454	4.770599991	5.315712496	5.236220958	6.04348554	4.360444085	4.55451675	7.167114089	4.55730394	5.253519826	5.346525207	6.007256597	6.395067431	7.719933719	6.082974266	4.076595126	4.119566885
HSPA6	4.513990035	4.796075587	4.398261962	4.429155429	4.470748171	4.221569955	4.695425789	4.168848694	4.591624117	4.578181271	4.159536307	4.170220966	4.321150939	4.56047049	4.419361754	4.001033397	4.252159137	4.613449255	4.426710205	5.040568784	4.037965831	4.571699741	3.856040139	4.688843199	4.533571743	4.155527181	4.579003841	4.330194493	4.219580279	3.959988086	4.414320737	4.741674625	4.315682342	4.336936924	3.962070137	4.456000651	3.788856256	4.403902766	4.237658894	4.185561216	4.695144258	4.430365339	5.805919686	3.963249576	3.857337776	4.311079127
FCGR2B	6.849746165	6.691932859	7.641588856	7.783356305	7.108731721	7.068209555	6.825385764	7.384318865	7.041481849	7.489351923	6.088824616	7.035733398	6.67739757	7.823696982	6.779487044	7.145111026	7.477431602	7.066455638	7.099745271	7.228922724	7.292139339	7.673632758	7.454617687	7.08092422	6.494647571	7.094345306	6.283237746	6.243463796	6.841485101	6.83943839	7.171155366	7.37192448	6.997996917	7.087861551	6.508995942	7.067272038	7.237339112	6.761873596	6.590137472	7.081007531	7.140874834	6.762911253	6.912494944	6.695430441	6.07838844	6.615446158
FCRLA	3.125668441	3.541234905	3.667270374	3.104818885	3.061420502	3.967612308	3.031586788	3.186482964	3.442143677	3.532940717	3.262980505	3.362600308	3.749002172	2.843881124	4.098056607	3.217585572	3.511598145	3.352966034	3.76144577	3.442637152	2.7710435	3.58993944	3.120343389	3.321142913	3.274639631	3.295666578	3.031118705	3.265250141	3.065860601	3.238039292	3.37054186	3.943895338	3.336301155	3.250246724	3.608196683	3.538720637	3.652886089	3.519458112	2.953397559	3.043910267	2.869758854	3.098093072	2.611133023	3.046068751	3.261400575	3.236566495
FCRLB	4.288341234	3.93547821	4.595689614	4.246175033	4.542074995	4.255684144	4.36507236	4.203604749	4.375074427	4.362332314	4.312079168	4.245840788	4.748638415	4.278392678	4.549786285	4.541912046	4.57651093	3.962979337	4.356933224	4.39863561	4.256640398	4.459942445	4.818695065	3.672341696	4.366292285	4.097528043	3.97637844	4.292402097	4.692843612	4.394598984	4.877775206	4.608366476	4.035649728	3.994303779	4.402414215	4.149117697	4.796337074	4.126646374	4.285177049	4.013003525	4.082853861	4.264262976	4.036971222	4.617385467	4.344103154	4.783237623
DUSP12	6.198337509	5.975792539	6.023773467	5.742965542	6.035182434	5.725865403	5.608412988	5.583106324	5.940496453	5.627379096	6.297099173	5.9969751	5.597672716	5.601883272	5.850037647	6.144408535	5.782340165	5.416581502	5.513807724	5.598483333	5.577243964	5.562699275	5.890648686	5.845518298	6.454505766	5.824294586	6.210419528	5.764812313	5.951017713	5.918118242	5.837748719	5.891316677	5.892435184	6.082504544	6.062051583	5.664214493	5.902401853	5.965303269	5.661514789	6.192921998	5.758708506	5.821099649	6.500178773	5.775383097	6.107950547	6.170081533
ATF6	8.768861014	8.67784781	8.79601181	9.463318981	8.893457779	9.1446296	9.029209101	8.935881136	8.976898191	8.767141313	8.692600135	9.006181881	8.542079436	9.025652049	8.646756855	9.003105019	8.611924539	8.954569519	8.124915348	8.295665429	9.02966912	9.00949316	9.071481504	8.737648557	8.83189892	8.985528327	8.764331501	9.030533021	8.962228825	8.977760039	8.340666794	8.659431565	9.153417117	9.133643535	9.333616171	8.794713969	9.429873247	9.10359672	9.757715807	8.847435171	9.355653658	9.078927313	9.287093376	8.753660273	9.089525663	8.841358006
NOS1AP	6.299780842	6.553840446	6.319605887	6.547840758	5.627718171	5.710883125	6.45037662	5.639654594	6.180409236	6.66388694	5.779434396	6.235557726	5.896299442	6.106748313	6.594796223	6.158526024	6.279129847	6.151234205	6.384771472	6.273259913	6.724629348	6.094619196	6.320488597	6.013920599	6.517579486	6.178499991	6.258576119	6.168503906	6.401449935	6.545459594	5.608773419	6.34981859	6.041553492	6.172415892	7.046382362	6.851771972	6.223892798	6.191865397	6.65284805	6.433214362	6.223662688	5.532406882	6.007275964	6.104048954	7.261089035	6.6966516
UHMK1	7.998252501	8.023848719	8.151853167	8.073156301	8.291873547	8.235126642	7.996732627	8.171927952	8.180577887	7.939642779	7.858166719	8.148360438	8.158935485	7.959711714	8.061859909	8.287850371	8.288912742	8.559734019	7.843206791	8.149786299	8.435752706	8.369146332	8.12501576	7.858843409	8.616424537	8.236569931	8.018136452	8.148777352	8.039028241	8.305542446	8.082477888	8.038792856	8.201787962	8.14424128	8.5653172	7.715234246	8.842122874	8.229759751	8.209403704	8.091289672	8.168831263	7.932657759	7.907859873	7.863626848	8.316909692	8.210567827
UAP1	8.735467169	8.835527107	8.80916109	9.255322392	9.03923414	8.74823913	8.782301631	8.578835326	8.976607111	8.965556689	8.457551457	8.473451673	8.605483853	9.225095713	8.623196043	8.629378177	8.62300032	8.910518655	8.839740145	8.832870703	8.909732336	8.837690278	9.063099076	8.941831311	8.61808079	8.868474479	8.455141601	8.952403088	8.503876301	8.927719937	8.434189694	8.742206039	9.170343396	8.937538171	9.377506758	8.782093374	9.36408389	9.057875438	9.348987064	8.425133653	8.683742433	8.467491761	8.833318786	8.958914452	8.984284553	8.931225644
DDR2	6.168736062	6.730723846	6.596873096	6.661222964	6.757612273	6.801573889	6.845251508	6.790706715	6.849796633	6.260406466	6.796283906	6.690299686	6.551213498	6.552742867	6.211327067	6.602929068	6.436339848	6.677641221	6.501811477	6.293922273	6.466034411	6.643470217	7.001926297	6.780541721	6.475842869	6.944967068	6.210197195	6.817837587	6.678093948	6.719527652	6.813513874	6.826082416	6.771300423	6.552022561	5.941985654	6.337350814	6.443134454	6.535141272	6.844021814	6.455740909	7.217885045	7.354067434	7.034589736	6.548641615	6.083032545	6.624279041
RGS4	2.961433348	4.541200063	3.563102834	5.146266751	3.838698856	4.022685135	3.947027764	3.809709773	4.61570093	3.858300254	5.015444484	5.489751716	4.821662979	4.779007275	3.072483925	4.748588592	3.216121775	4.564349455	4.143065433	3.683588621	3.709749045	4.033557202	4.082714672	3.501432145	3.820447015	3.557907928	4.261475374	4.610113113	4.12941161	4.974345457	3.527866202	3.554940617	3.969229849	4.092792195	5.490546734	3.411251158	5.55978568	4.033425126	4.675252957	3.613135058	4.897365631	4.027197598	5.684366141	4.470718869	3.920427089	3.45002939
NUF2	2.455438436	2.502179648	2.916523936	2.33168077	2.781768157	2.51582801	2.590663065	2.818007543	2.827902095	2.644596471	2.812515697	2.987477688	3.149233766	2.473425865	2.792670165	2.926013187	2.725577076	2.500017026	2.587594816	3.503634406	2.632795589	2.806248145	2.560869247	2.634174758	2.183292905	2.823963426	3.169730424	2.567018582	2.961951797	2.871032574	2.879737474	2.74091969	2.522813307	3.321112525	3.28863814	2.652144884	3.004996354	2.461457044	2.351716682	2.57573091	2.80143257	2.741973917	2.557922959	4.2267024	2.80880799	2.747712104
PBX1	7.111656209	6.236016242	6.624440068	7.202406361	6.999417611	6.822808653	6.810420855	7.423977431	8.022941085	6.932162003	8.337467532	7.831531658	7.323663593	7.039014179	6.889184345	7.36514711	6.731753554	7.259892047	7.848206535	7.125434079	7.195544969	7.174502904	7.808831461	7.413629188	7.519429272	7.673012076	7.211558613	7.955678568	7.758869052	6.52786446	7.380381543	7.314408558	7.738692232	6.699993386	6.341881255	6.946174536	7.184364289	7.574049843	6.858342428	6.951987717	7.69124358	7.190888299	6.436670362	7.744658548	5.810125603	6.57920593
LRRC52	3.143304011	3.110028179	3.122545696	3.280191059	3.237577725	2.803794831	2.95590934	2.734547948	2.690369842	3.090454236	2.980806181	3.047722995	3.363288049	2.7929255	3.110490946	3.00412401	2.884943648	2.984842462	3.182085362	3.314762207	2.880833755	2.728237667	3.008178905	2.747053552	3.319475074	3.069207137	3.086564312	2.668439046	3.00412401	2.939457203	3.24492753	3.247289405	2.91017036	2.769988817	3.00412401	2.939127303	3.48453006	2.851940244	3.158857797	3.045366042	2.688327612	2.678594136	2.925515326	2.904428945	3.094646943	3.210780698
MGST3	10.0196418	9.607426784	10.03888413	10.28604712	10.43232549	10.4929127	9.461902294	10.45888802	10.43602211	9.728233279	10.57088002	10.47797819	10.18179543	10.02387798	10.38202086	10.52015088	9.93605221	10.44099677	9.785221738	9.731625926	10.35587735	10.12274099	10.51595758	10.05380303	10.10193589	10.43030018	9.896524398	10.42744716	10.37419153	10.42969061	10.08158521	9.872847239	10.6597657	10.51382468	10.34748023	10.43330107	10.80945961	10.58811565	10.34790074	10.18744728	10.5969709	10.28002802	9.980844364	10.7295229	10.50535613	10.20277831
LOC440700	2.721849528	2.702392729	2.784275583	2.516669832	2.676881395	2.760412902	2.555414187	2.53813421	2.559096013	2.704905408	2.528586666	2.595386957	2.944854782	2.378418232	2.589291989	2.710902665	2.995076441	2.700579053	2.731860108	2.50646036	2.607822327	2.684476568	2.505848391	3.055123268	2.886236322	2.710902665	2.723365075	2.650631256	2.688284696	2.604824478	2.861284906	2.362982063	2.888557466	2.672505726	2.982377929	2.488824915	2.696176466	2.775274888	2.868435968	2.940232675	2.865334924	2.610543571	2.47646729	2.379007916	3.48406442	3.486343944
UCK2	6.696682308	6.766901226	6.232489625	6.185910463	6.455109399	6.502804459	6.536865628	6.4431714	6.704519607	6.391802417	6.49728073	6.503341715	6.918316255	6.283920506	6.486196657	6.611189011	6.512271705	6.348027436	6.497225618	6.730880479	6.313420385	6.404901039	6.564021311	6.816111834	6.496170678	6.641004233	6.211486545	6.422928221	6.531247443	6.802252813	6.623968479	6.689137821	6.663442498	6.6122206	6.896668509	6.633048978	6.664319021	6.788259952	6.401026444	6.655346758	6.447545453	6.377203857	7.413941014	6.578139147	6.713042448	6.621023685
FMO9P	3.193879103	3.172004883	3.774843989	3.411960031	3.244273349	3.455851964	3.43389458	3.182721382	3.347065107	3.400450835	3.369600647	3.632924205	3.477528376	3.288512392	3.277217358	3.203052744	3.108797809	3.639414233	3.544198995	3.85451794	3.305202084	3.045991828	3.510693446	3.389873532	3.205104229	3.365480035	3.348105328	3.45304455	3.221398028	3.352942499	3.591491029	3.400606206	3.160853058	2.985300725	3.518818601	3.589601626	3.662407497	3.04842818	3.255701719	3.201347728	3.328588764	3.139060184	3.395555029	3.291363764	3.244973614	3.618439939
POGK	6.793612402	6.902338854	6.86215588	6.859803249	6.986177887	6.66822341	6.683712966	7.040412754	7.052938966	6.408562491	7.211798708	7.377485468	6.256053363	6.801071519	6.838323522	7.188084699	6.368452294	7.098653458	6.861221649	6.621350472	7.015635392	6.926796151	6.822841832	6.75877942	7.507798629	6.994389922	7.095535721	6.703020881	6.952257539	7.128379442	6.643146913	6.882354269	6.923655182	7.003957429	6.980543536	6.735018202	6.803225138	6.699401303	7.156234402	6.053035208	7.387991316	7.202120645	8.249377142	7.01572564	7.010700065	6.560040598
MAEL	2.683110638	2.552969904	2.813144355	2.801310191	2.711373992	2.71963483	2.326998944	2.9786445	2.835549923	3.174659806	2.938260822	2.739644083	2.599212517	2.594948799	2.672170994	2.615561464	3.092181822	2.684125498	3.45867236	2.682600019	2.726503055	3.105079554	2.831828396	2.817890141	2.938136999	2.679129025	2.773719118	2.798161526	2.584681203	2.503840027	3.326166899	2.606462922	2.542139554	2.547887114	3.129479736	2.815120467	2.855867874	2.366319837	2.947622315	2.839729905	2.922260892	2.790426306	2.519160823	2.821925744	2.959835899	2.856874411
DUSP27	3.455521233	3.341140559	3.325138225	3.367758325	3.258645069	3.367669151	3.192952031	3.2070323	3.320821688	3.756668233	2.915036079	3.051937024	3.344892797	3.144721995	3.355512464	3.410167251	3.301537855	3.229061703	3.799763375	3.451716285	3.315914121	3.527120864	3.29216751	3.500921796	3.312228783	3.374001843	3.127387782	3.366105862	3.454892558	3.201497809	3.26983496	3.333807156	3.255505492	3.088871298	3.535075195	3.293730142	3.454404736	3.453657577	3.086630719	3.393476265	3.150436415	3.158483673	3.234734738	3.314021597	3.571956416	4.013440792
POU2F1	6.846443226	6.668916668	6.597679543	6.941883275	6.961651393	6.998950344	6.804209198	6.958027036	6.856716771	6.70978143	6.879755246	6.704970491	6.727718189	7.059846233	6.860070207	6.827392846	7.023994987	7.132984068	6.53547783	6.577961896	6.662108967	6.819134679	6.803867308	7.122527159	6.704524543	7.096299771	6.729353461	7.014446283	7.027890628	7.112012964	6.538479655	7.039708944	6.87948062	6.834381344	6.672847607	7.210428756	6.781323516	7.066553858	6.440847457	6.902377963	6.973789063	7.005390373	6.2084671	7.192303943	6.929826817	6.479410864
RCSD1	5.766267418	5.716060237	6.152172068	6.19570747	5.896217078	6.237322279	5.962443247	5.770061204	5.636480479	5.902756135	5.627554775	5.751962983	5.832587533	6.42948528	6.113753531	5.581984375	5.844749703	6.221961902	6.093443935	5.851865943	5.77009932	6.139182765	6.386598312	5.670416024	6.104851246	6.089507801	5.563806053	6.24532755	6.223946028	6.319828458	5.276398841	5.997068369	5.432739212	6.074589234	5.672246013	5.271653216	6.079716428	5.637529719	5.684172469	5.954094028	5.822985827	6.090611767	5.484110617	5.829630181	5.534504744	5.686766132
MPZL1	6.816603216	7.075927321	7.17910387	7.246873191	7.179226285	7.074227151	6.75999116	7.329112222	7.405568218	6.995395108	7.203696201	7.793828177	7.418590016	7.093902773	7.360270274	7.457907476	6.709853058	7.136919329	6.986086591	6.917226045	6.79676775	7.110935838	7.101504237	6.731451992	7.203142152	7.150910723	7.063502812	7.205638866	7.329827781	7.256404928	7.04335311	7.020210877	6.719919868	6.778751356	7.115192108	7.09724414	7.40105909	6.914811456	6.71660729	6.568329124	7.32544711	7.372357126	7.875692828	7.215150884	6.949658974	6.818558535
DCAF6	9.64737274	9.400787376	9.683157642	9.56743737	9.581670933	9.332133016	9.612178759	9.533636013	9.304708545	9.421895359	9.198416874	9.265315236	9.300868517	9.550123259	9.17360462	9.560798343	9.619542146	9.669274464	9.579156107	9.454278422	9.675914451	9.268301592	9.391492512	9.403236401	9.541434994	9.520959261	9.68790843	9.309856831	9.336534503	9.438997919	9.341874838	9.346939925	9.612125751	9.433351964	9.510606834	9.564637194	9.121903927	9.489264537	9.858929585	9.363889142	9.549749126	9.600087633	8.665156059	9.520153467	9.632616772	9.43938345
[truncated: 18,123 more rows]
